# Supplementary material for: Dissecting the Genetic Basis of Local Adaptation in Soybean
Source: Sci Rep. 2017 Dec 8;7:17195. doi: 10.1038/s41598-017-17342-w (PMC5722827; doi:10.1038/s41598-017-17342-w)
Supplement: Supplementary file 2 — Supplementary Table 1 [file 41598_2017_17342_MOESM2_ESM.xlsx]

## Sheet: SoyGRIN_Umn_EnvData_Landraces
Taxon	Genus	Species	SPauthor	Crop Name	Availability	instcode	accenumb	PI	SongPI	Subcollection	Country	MG	MG_0-10scale	acckey	collnumb	collcode	taxno	accename	acqdate	acqYear	origcty	collsite	donornumb	othernumb	duplsite	storage	Latitude	Longitude
Glycine_max	Glycine	max	(L.)_Merr.	soybean	Y	USA033	FC30684	FC030684	FC030684	G._max	China	Z	0.1	1100488			17711		1939----	1939	CHN	Harbin			USA005	10	45.75	126.65
Glycine_max	Glycine	max	(L.)_Merr.	soybean	Y	USA033	FC30692	FC030692	FC030692	G._max	China	Z	0.1	1100520			17711		1939----	1939	CHN	Harbin			USA005	10	45.75	126.65
Glycine_max	Glycine	max	(L.)_Merr.	soybean	Y	USA033	PI19986	PI019986	PI019986	G._max	Japan	IV	4	1576994			17711	Okute_Mame	19070319	1907	JPN	Yokohama		:Okute_Mame	USA005	10	35.45	139.633
Glycine_max	Glycine	max	(L.)_Merr.	soybean	Y	USA033	PI30594	PI030594	PI030594	G._max	China	II	2	1100252			17711	Ching_Tou	19110419	1911	CHN	Ninguta		:Ching_Tou	USA005	10	44.3833	129.433
Glycine_max	Glycine	max	(L.)_Merr.	soybean	Y	USA033	PI30599	PI030599	PI030599	G._max	China	II	2	1100264			17711	Chin_Yuan_Tou	19110419	1911	CHN	Ninguta		:Chin_Yuan_Tou	USA005	10	44.3833	129.433
Glycine_max	Glycine	max	(L.)_Merr.	soybean	Y	USA033	PI30600	PI030600	PI030600	G._max	China	II	2	1100268			17711	Chin_Yuan_Tou	19110419	1911	CHN	Shuangchengfu		:Chin_Yuan_Tou	USA005	10	45.35	126.283
Glycine_max	Glycine	max	(L.)_Merr.	soybean	Y	USA033	PI36653	PI036653	PI036653	G._max	China	I	1	1104544			17711		19131129	1913	CHN	Peh_tuan_lin_tza,_northern_Manchuria			USA005	10	46.6406	126.997
Glycine_max	Glycine	max	(L.)_Merr.	soybean	Y	USA033	PI36906	PI036906	PI036906	G._max	China	VI	6	1104546			17711		19131226	1913	CHN	Suchiatun_station			USA005	10	41.6592	123.339
Glycine_max	Glycine	max	(L.)_Merr.	soybean	Y	USA033	PI47131	PI047131	PI047131	G._max	China	II	2	1106090			17711	T85	19190217	1919	CHN	Harbin		:T85	USA005	10	45.75	126.65
Glycine_max	Glycine	max	(L.)_Merr.	soybean	Y	USA033	PI54583	PI054583	PI054583	G._max	China	III	3	1109190			17711	No._23	192111--	1921	CHN	Kaiyuan	No._23	:No._23	USA005	10	42.7228	124.331
Glycine_max	Glycine	max	(L.)_Merr.	soybean	Y	USA033	PI54600	PI054600	PI054600	G._max	China	IV	4	1109203			17711	No._40	192111--	1921	CHN	Liaoyang	No._40	:No._40	USA005	10	41.0963	123.252
Glycine_max	Glycine	max	(L.)_Merr.	soybean	Y	USA033	PI54609	PI054609	PI054609	G._max	China	III	3	1109216			17711	No._49	192111--	1921	CHN	Chanchuen,_Kwangtung_Province	No._49	:No._49	USA005	10	22.9617	113.225
Glycine_max	Glycine	max	(L.)_Merr.	soybean	Y	USA033	PI54610	PI054610	PI054610	G._max	China	VI	6	1109219			17711	No._50	192111--	1921	CHN	Changchun	No._50	:No._50	USA005	10	43.88	125.323
Glycine_max	Glycine	max	(L.)_Merr.	soybean	Y	USA033	PI54610_1	PI054610_1	PI054610_1	G._max	China	III	3	1485759			17711	No._50	192111--	1921	CHN	Changchun	No._50	:No._50	USA005	10	43.88	125.323
Glycine_max	Glycine	max	(L.)_Merr.	soybean	Y	USA033	PI54610_4	PI054610_4	PI054610_4	G._max	China	IV	4	1485758			17711	No._50	192111--	1921	CHN	Changchun	No._50	:No._50	USA005	10	43.88	125.323
Glycine_max	Glycine	max	(L.)_Merr.	soybean	Y	USA033	PI54613	PI054613	PI054613	G._max	China	III	3	1109223			17711	No._53	192111--	1921	CHN	Tiehling	No._53	:No._53	USA005	10	42.2931	123.841
Glycine_max	Glycine	max	(L.)_Merr.	soybean	Y	USA033	PI54614	PI054614	PI054614	G._max	China	IV	4	1109224			17711	No._54	192111--	1921	CHN	Changchun	No._54	:No._54	USA005	10	43.88	125.323
Glycine_max	Glycine	max	(L.)_Merr.	soybean	Y	USA033	PI54615	PI054615	PI054615	G._max	China	III	3	1109227			17711	No._55	192111--	1921	CHN	Harbin	No._55	:No._55	USA005	10	45.75	126.65
Glycine_max	Glycine	max	(L.)_Merr.	soybean	Y	USA033	PI54615_1	PI054615_1	PI054615_1	G._max	China	III	3	1485761			17711	No._55	192111--	1921	CHN	Harbin	No._55	:No._55	USA005	10	45.75	126.65
Glycine_max	Glycine	max	(L.)_Merr.	soybean	Y	USA033	PI54615_2	PI054615_2	PI054615_2	G._max	China	IV	4	1485760			17711	No._55	192111--	1921	CHN	Harbin	No._55	:No._55	USA005	10	45.75	126.65
Glycine_max	Glycine	max	(L.)_Merr.	soybean	Y	USA033	PI54618	PI054618	PI054618	G._max	China	III	3	1109231			17711	No._58	192111--	1921	CHN	Ssupingkai,_southern_Manchuria	No._58	:No._58	USA005	10	43.1845	124.451
Glycine_max	Glycine	max	(L.)_Merr.	soybean	Y	USA033	PI54619	PI054619	PI054619	G._max	China	II	2	1109234			17711	No._59	192111--	1921	CHN	Kaiyuan	No._59	:No._59;:T203	USA005	10	42.7228	124.331
Glycine_max	Glycine	max	(L.)_Merr.	soybean	Y	USA033	PI54620	PI054620	PI054620	G._max	China	III	3	1109235			17711	No._60	192111--	1921	CHN	Changchun	No._60	:No._60	USA005	10	43.88	125.323
Glycine_max	Glycine	max	(L.)_Merr.	soybean	Y	USA033	PI54620_2	PI054620_2	PI054620_2	G._max	China	III	3	1485762			17711	No._60	192111--	1921	CHN	Changchun	No._60	:No._60	USA005	10	43.88	125.323
Glycine_max	Glycine	max	(L.)_Merr.	soybean	Y	USA033	PI54809	PI054809	PI054809	G._max	China	I	1	1109404			17711	No._96	192202--	1922	CHN	Harbin	No._96	:No._96	USA005	10	45.75	126.65
Glycine_max	Glycine	max	(L.)_Merr.	soybean	Y	USA033	PI54818	PI054818	PI054818	G._max	China	II	2	1109415			17711	No._118	192202--	1922	CHN	Harbin	No._118	:No._118	USA005	10	45.75	126.65
Glycine_max	Glycine	max	(L.)_Merr.	soybean	Y	USA033	PI54834	PI054834	PI054834	G._max	China	I	1	1109432			17711	No._136	192202--	1922	CHN	Harbin	No._136	:No._136	USA005	10	45.75	126.65
Glycine_max	Glycine	max	(L.)_Merr.	soybean	Y	USA033	PI54853	PI054853	PI054853	G._max	China	I	1	1109452			17711	No._165	192202--	1922	CHN	Harbin	No._165	:No._165	USA005	10	45.75	126.65
Glycine_max	Glycine	max	(L.)_Merr.	soybean	Y	USA033	PI54854	PI054854	PI054854	G._max	China	I	1	1109453			17711	No._168	192202--	1922	CHN	Harbin	No._168	:No._168	USA005	10	45.75	126.65
Glycine_max	Glycine	max	(L.)_Merr.	soybean	Y	USA033	PI54855	PI054855	PI054855	G._max	China	ZZ	0.01	1109457			17711	No._169	192202--	1922	CHN	Harbin	No._169	:No._169	USA005	10	45.75	126.65
Glycine_max	Glycine	max	(L.)_Merr.	soybean	Y	USA033	PI54857	PI054857	PI054857	G._max	China	I	1	1109460			17711	No._175	192202--	1922	CHN	Harbin	No._175	:No._175	USA005	10	45.75	126.65
Glycine_max	Glycine	max	(L.)_Merr.	soybean	Y	USA033	PI54859	PI054859	PI054859	G._max	China	II	2	1109463			17711	No._177	192202--	1922	CHN	Harbin	No._177	:No._177	USA005	10	45.75	126.65
Glycine_max	Glycine	max	(L.)_Merr.	soybean	Y	USA033	PI54862	PI054862	PI054862	G._max	China	II	2	1109467			17711	No._181	192202--	1922	CHN	Harbin	No._181	:No._181	USA005	10	45.75	126.65
Glycine_max	Glycine	max	(L.)_Merr.	soybean	Y	USA033	PI54865	PI054865	PI054865	G._max	China	I	1	1109471			17711	No._186	192202--	1922	CHN	Harbin	No._186	:No._186	USA005	10	45.75	126.65
Glycine_max	Glycine	max	(L.)_Merr.	soybean	Y	USA033	PI54873	PI054873	PI054873	G._max	China	II	2	1109480			17711	No._196	192202--	1922	CHN	Harbin	No._196	:No._196	USA005	10	45.75	126.65
Glycine_max	Glycine	max	(L.)_Merr.	soybean	Y	USA033	PI57334	PI057334	PI057334	G._max	China	III	3	1111341			17711	Huang_Tou	192306--	1923	CHN	Ninguta		:Huang_Tou;:No._214	USA005	10	44.3833	129.433
Glycine_max	Glycine	max	(L.)_Merr.	soybean	Y	USA033	PI58955	PI058955	PI058955	G._max	China	IV	4	1111676			17711	Common_Yellow_Variety	192406--	1924	CHN	Weihsien,_Shantung		:Common_Yellow_Variety	USA005	10	36.71	119.102
Glycine_max	Glycine	max	(L.)_Merr.	soybean	N	USA033	PI59845	PI059845	PI059845	G._max	Japan	VI	6	1111755			17711	Sohgetsu	192405--	1924	JPN	Omagari		:Sohgetsu	USA005	10	39.45	140.483
Glycine_max	Glycine	max	(L.)_Merr.	soybean	Y	USA033	PI59849	PI059849	PI059849	G._max	Japan	IV	4	1111757			17711	Enoki	192405--	1924	JPN	Omagari		:Enoki	USA005	10	39.45	140.483
Glycine_max	Glycine	max	(L.)_Merr.	soybean	Y	USA033	PI60269	PI060269	PI060269	G._max	South_Korea	V	5	1111778			17711	Black_bean	192405--	1924	KOR			:Black_bean	USA005	10	35.1667	126.75
Glycine_max	Glycine	max	(L.)_Merr.	soybean	Y	USA033	PI60269_2	PI060269_2	PI060269_2	G._max	South_Korea	IV	4	1485764			17711	(Black_bean)	192405--	1924	KOR			:(Black_bean)	USA005	10	35.1667	126.75
Glycine_max	Glycine	max	(L.)_Merr.	soybean	Y	USA033	PI60272	PI060272	PI060272	G._max	China	III	3	1111779			17711	Fifth_Moon	192405--	1924	CHN	Shaoking		:Fifth_Moon	USA005	10	30.0017	120.581
Glycine_max	Glycine	max	(L.)_Merr.	soybean	Y	USA033	PI60273	PI060273	PI060273	G._max	China	V	5	1111780			17711	Sixth_Moon	192405--	1924	CHN	Shaoking		:Sixth_Moon	USA005	10	30.0017	120.581
Glycine_max	Glycine	max	(L.)_Merr.	soybean	Y	USA033	PI60279	PI060279	PI060279	G._max	China	II	2	1111781			17711		192405--	1924	CHN	Mukden_(Shenyang)			USA005	10	41.7922	123.433
Glycine_max	Glycine	max	(L.)_Merr.	soybean	Y	USA033	PI60296	PI060296	PI060296	G._max	China	V	5	1111783			17711	Loh_yuih_bah	192405--	1924	CHN	Shaoking		:Loh_yuih_bah	USA005	10	30.0017	120.581
Glycine_max	Glycine	max	(L.)_Merr.	soybean	Y	USA033	PI60296_1	PI060296_1	PI060296_1	G._max	China	II	2	1485766			17711	Loh_Yuih_bah	192405--	1924	CHN	Shaoking		:Loh_Yuih_bah	USA005	10	30.0017	120.581
Glycine_max	Glycine	max	(L.)_Merr.	soybean	Y	USA033	PI60296_2	PI060296_2	PI060296_2	G._max	China	III	3	1485765			17711	(Loh_Yuih_bah)	192405--	1924	CHN	Shaoking		:(Loh_Yuih_bah)	USA005	10	30.0017	120.581
Glycine_max	Glycine	max	(L.)_Merr.	soybean	Y	USA033	PI61944	PI061944	PI061944	G._max	China	IV	4	1112159	568		17711	568	192411--	1924	CHN	Collected_between_Anshan_and_Kepo,_Chihli,_120_to_160_km_E_of_Peking		:568	USA005	10	39.9289	118.26
Glycine_max	Glycine	max	(L.)_Merr.	soybean	Y	USA033	PI62204	PI062204	PI062204	G._max	China	V	5	1112182	964		17711	964	192412--	1924	CHN	Tangshan_(Hot_Springs)		:964	USA005	10	39.6333	118.183
Glycine_max	Glycine	max	(L.)_Merr.	soybean	Y	USA033	PI63468	PI063468	PI063468	G._max	China	IV	4	1112226	1947		17711	1947	192503--	1925	CHN	Huailai		:1947	USA005	10	40.3519	115.601
Glycine_max	Glycine	max	(L.)_Merr.	soybean	Y	USA033	PI64698	PI064698	PI064698	G._max	South_Korea	IV	4	1112319			17711	Kuro_Sato_Daizu	19250728	1925	KOR	Suigen	No._C-15	:Kuro_Sato_Daizu;:No._C-15;:T69	USA005	10	37.2842	127.019
Glycine_max	Glycine	max	(L.)_Merr.	soybean	Y	USA033	PI64747	PI064747	PI064747	G._max	Japan	IV	4	1112320			17711	No._28	192507--	1925	JPN	Aizu-Wakamatsu		:No._28	USA005	10	37.4948	139.93
Glycine_max	Glycine	max	(L.)_Merr.	soybean	Y	USA033	PI65342	PI065342	PI065342	G._max	China	V	5	1112384	4470		17711	Botanical_Garden_no_8	19251127	1925	CHN	botanical_garden_of_the_Manchurian_Agricultural_Research_Society_of_Harbin	Botanical_Garden_no_8	:Botanical_Garden_no_8;:4470	USA005	10	45.75	126.65
Glycine_max	Glycine	max	(L.)_Merr.	soybean	Y	USA033	PI65346	PI065346	PI065346	G._max	China	II	2	1112385	4474		17711	Botanical_Garden_no._11	19251127	1925	CHN	botanical_garden_of_the_Manchurian_Agricultural_Research_Society_of_Harbin	Botanical_Garden_no._11	:Botanical_Garden_no._11;:4474	USA005	10	45.75	126.65
Glycine_max	Glycine	max	(L.)_Merr.	soybean	Y	USA033	PI65354	PI065354	PI065354	G._max	China	II	2	1112386	4482		17711	Botanical_Garden_no._18a	19251127	1925	CHN	botanical_garden_of_the_Manchurian_Agricultural_Research_Society_of_Harbin	Botanical_Garden_no._18a	:Botanical_Garden_no._18a;:4482	USA005	10	45.75	126.65
Glycine_max	Glycine	max	(L.)_Merr.	soybean	Y	USA033	PI65379	PI065379	PI065379	G._max	China	III	3	1112387	4506		17711	Botanical_Garden_no._52	19251127	1925	CHN	botanical_garden_of_the_Manchurian_Agricultural_Research_Society_of_Harbin	Botanical_Garden_no._52	:Botanical_Garden_no._52;:4506	USA005	10	45.75	126.65
Glycine_max	Glycine	max	(L.)_Merr.	soybean	Y	USA033	PI65388	PI065388	PI065388	G._max	China	II	2	1112388	4514		17711	Botanical_Garden_no_59a	19251127	1925	CHN	botanical_garden_of_the_Manchurian_Agricultural_Research_Society_of_Harbin	Botanical_Garden_no_59a	:Botanical_Garden_no_59a;:4514	USA005	10	45.75	126.65
Glycine_max	Glycine	max	(L.)_Merr.	soybean	Y	USA033	PI68421	PI068421	PI068421	G._max	China	II	2	1114311	5821		17711	5821	192609--	1926	CHN	Shuanchenpu,_Manchuria		:5821	USA005	10	45.35	126.283
Glycine_max	Glycine	max	(L.)_Merr.	soybean	Y	USA033	PI68423	PI068423	PI068423	G._max	China	III	3	1114312	5823		17711	5823	192609--	1926	CHN	Shuanchenpu,_Manchuria		:5823	USA005	10	45.35	126.283
Glycine_max	Glycine	max	(L.)_Merr.	soybean	Y	USA033	PI68427	PI068427	PI068427	G._max	China	II	2	1114313	5827		17711	5827	192609--	1926	CHN	Shuanchenpu,_Manchuria		:5827	USA005	10	45.35	126.283
Glycine_max	Glycine	max	(L.)_Merr.	soybean	Y	USA033	PI68430	PI068430	PI068430	G._max	China	II	2	1114314	5830		17711	5830	192609--	1926	CHN	Shuanchenpu,_Manchuria		:5830	USA005	10	45.35	126.283
Glycine_max	Glycine	max	(L.)_Merr.	soybean	Y	USA033	PI68436	PI068436	PI068436	G._max	China	II	2	1114315	5836		17711	17	192609--	1926	CHN	Shuanchenpu,_Manchuria	17	:17;:5836	USA005	10	45.35	126.283
Glycine_max	Glycine	max	(L.)_Merr.	soybean	Y	USA033	PI68439	PI068439	PI068439	G._max	China	II	2	1114316	5839		17711	20	192609--	1926	CHN	Shuanchenpu,_Manchuria	20	:20;:5839	USA005	10	45.35	126.283
Glycine_max	Glycine	max	(L.)_Merr.	soybean	Y	USA033	PI68446	PI068446	PI068446	G._max	China	II	2	1114318	5846		17711	73	192609--	1926	CHN	Shuanchenpu,_Manchuria	73	:73;:5846	USA005	10	45.35	126.283
Glycine_max	Glycine	max	(L.)_Merr.	soybean	Y	USA033	PI68448	PI068448	PI068448	G._max	China	II	2	1114319	5848		17711	186	192609--	1926	CHN	Antah,_Manchuria	186	:186;:5848	USA005	10	46.643	125.426
Glycine_max	Glycine	max	(L.)_Merr.	soybean	Y	USA033	PI68449	PI068449	PI068449	G._max	China	IV	4	1114320	5849		17711	225	192609--	1926	CHN	Duitsinshan,_Manchuria	225	:225;:5849	USA005	10	46.195	126.068
Glycine_max	Glycine	max	(L.)_Merr.	soybean	Y	USA033	PI68455	PI068455	PI068455	G._max	China	II	2	1114322	5855		17711	59	192609--	1926	CHN	Shuanchenpu,_Manchuria	59	:59;:5855	USA005	10	45.35	126.283
Glycine_max	Glycine	max	(L.)_Merr.	soybean	Y	USA033	PI68457	PI068457	PI068457	G._max	China	II	2	1114323	5857		17711	361	192609--	1926	CHN	Mangou,_Manchuria	361	:361;:5857	USA005	10	46.1269	125.937
Glycine_max	Glycine	max	(L.)_Merr.	soybean	Y	USA033	PI68457_1	PI068457_1	PI068457_1	G._max	China	II	2	1485768	5857		17711	361	192609--	1926	CHN	Mangou,_Manchuria	361	:361;:5857	USA005	10	46.1269	125.937
Glycine_max	Glycine	max	(L.)_Merr.	soybean	Y	USA033	PI68461_1	PI068461_1	PI068461_1	G._max	China	II	2	1485769	5861		17711	5861	192609--	1926	CHN	Shuanchenpu,_Manchuria		:5861	USA005	10	45.35	126.283
Glycine_max	Glycine	max	(L.)_Merr.	soybean	Y	USA033	PI68465_1	PI068465_1	PI068465_1	G._max	China	II	2	1485770	5865		17711	64	192609--	1926	CHN	Shuanchenpu,_Manchuria	64	:64;:5865	USA005	10	45.35	126.283
Glycine_max	Glycine	max	(L.)_Merr.	soybean	Y	USA033	PI68470	PI068470	PI068470	G._max	China	III	3	1114327	5871		17711	31	192609--	1926	CHN	Shuanchenpu,_Manchuria	31	:31;:5871	USA005	10	45.35	126.283
Glycine_max	Glycine	max	(L.)_Merr.	soybean	Y	USA033	PI68474_2	PI068474_2	PI068474_2	G._max	China	I	1	1485771	5875		17711	22	192609--	1926	CHN	Shuanchenpu,_Manchuria	22	:22;:5875	USA005	10	45.35	126.283
Glycine_max	Glycine	max	(L.)_Merr.	soybean	Y	USA033	PI68475	PI068475	PI068475	G._max	China	II	2	1114329	5876		17711	371	192609--	1926	CHN	Mangou,_Manchuria	371	:371;:5876	USA005	10	46.1269	125.937
Glycine_max	Glycine	max	(L.)_Merr.	soybean	Y	USA033	PI68475_1	PI068475_1	PI068475_1	G._max	China	II	2	1485772	5876		17711	371	192609--	1926	CHN	Mangou,_Manchuria	371	:371;:5876	USA005	10	46.1269	125.937
Glycine_max	Glycine	max	(L.)_Merr.	soybean	Y	USA033	PI68480	PI068480	PI068480	G._max	China	II	2	1114331	5881		17711	282	192609--	1926	CHN	Yaomyn,_Manchuria	282	:282;:5881	USA005	10	46.195	126.068
Glycine_max	Glycine	max	(L.)_Merr.	soybean	Y	USA033	PI68481	PI068481	PI068481	G._max	China	II	2	1114332	5882		17711	178	192609--	1926	CHN	Antah,_Manchuria	178	:178;:5882	USA005	10	46.643	125.426
Glycine_max	Glycine	max	(L.)_Merr.	soybean	Y	USA033	PI68483	PI068483	PI068483	G._max	China	III	3	1114333	5884		17711	5	192609--	1926	CHN	Shuanchenpu,_Manchuria	5	:5;:5884	USA005	10	45.35	126.283
Glycine_max	Glycine	max	(L.)_Merr.	soybean	Y	USA033	PI68484_1	PI068484_1	PI068484_1	G._max	China	II	2	1485775	5885		17711	38	192609--	1926	CHN	Shuanchenpu,_Manchuria	38	:38;:5885	USA005	10	45.35	126.283
Glycine_max	Glycine	max	(L.)_Merr.	soybean	Y	USA033	PI68484_4	PI068484_4	PI068484_4	G._max	China	II	2	1485774	5885		17711	38	192609--	1926	CHN	Shuanchenpu,_Manchuria	38	:38;:5885	USA005	10	45.35	126.283
Glycine_max	Glycine	max	(L.)_Merr.	soybean	Y	USA033	PI68494	PI068494	PI068494	G._max	China	III	3	1114336	5896		17711	78	192609--	1926	CHN	Shuanchenpu,_Manchuria	78	:78;:5896	USA005	10	45.35	126.283
Glycine_max	Glycine	max	(L.)_Merr.	soybean	Y	USA033	PI68500	PI068500	PI068500	G._max	China	II	2	1114337	5902		17711	354	192609--	1926	CHN	Mangou,_Manchuria	354	:354;:5902	USA005	10	46.1269	125.937
Glycine_max	Glycine	max	(L.)_Merr.	soybean	Y	USA033	PI68516	PI068516	PI068516	G._max	China	II	2	1114340	5918		17711	373	192609--	1926	CHN	Mangou,_Manchuria	373	:373;:5918	USA005	10	46.1269	125.937
Glycine_max	Glycine	max	(L.)_Merr.	soybean	Y	USA033	PI68521	PI068521	PI068521	G._max	China	II	2	1114341	5923		17711	205	192609--	1926	CHN	Duitsinshan,_Manchuria	205	:205;:5923	USA005	10	46.195	126.068
Glycine_max	Glycine	max	(L.)_Merr.	soybean	Y	USA033	PI68521_1	PI068521_1	PI068521_1	G._max	China	III	3	1485776	5923		17711	205	192609--	1926	CHN	Duitsinshan,_Manchuria	205	:205;:5923	USA005	10	46.195	126.068
Glycine_max	Glycine	max	(L.)_Merr.	soybean	Y	USA033	PI68522	PI068522	PI068522	G._max	China	II	2	1114342	5924		17711	314	192609--	1926	CHN	Mangou,_Manchuria	314	:314;:5924	USA005	10	46.1269	125.937
Glycine_max	Glycine	max	(L.)_Merr.	soybean	Y	USA033	PI68523	PI068523	PI068523	G._max	China	III	3	1114343	5925		17711	170	192609--	1926	CHN	Antah,_Manchuria	170	:170;:5925	USA005	10	46.643	125.426
Glycine_max	Glycine	max	(L.)_Merr.	soybean	Y	USA033	PI68528	PI068528	PI068528	G._max	China	III	3	1114345	5930		17711	341	192609--	1926	CHN	Mangou,_Manchuria	341	:341;:5930	USA005	10	46.1269	125.937
Glycine_max	Glycine	max	(L.)_Merr.	soybean	Y	USA033	PI68530	PI068530	PI068530	G._max	China	II	2	1114346	5932		17711	15	192609--	1926	CHN	Shuanchenpu,_Manchuria	15	:15;:5932	USA005	10	45.35	126.283
Glycine_max	Glycine	max	(L.)_Merr.	soybean	Y	USA033	PI68530_2	PI068530_2	PI068530_2	G._max	China	III	3	1485777	5932		17711	5932	192609--	1926	CHN	Shuanchenpu,_Manchuria		:5932	USA005	10	45.35	126.283
Glycine_max	Glycine	max	(L.)_Merr.	soybean	Y	USA033	PI68533_1	PI068533_1	PI068533_1	G._max	China	III	3	1485779	5935		17711	266	192609--	1926	CHN	Yaomyn,_Manchuria	266	:266;:5935	USA005	10	46.195	126.068
Glycine_max	Glycine	max	(L.)_Merr.	soybean	Y	USA033	PI68533_2	PI068533_2	PI068533_2	G._max	China	III	3	1485778	5935		17711	266	192609--	1926	CHN	Yaomyn,_Manchuria	266	:266;:5935	USA005	10	46.195	126.068
Glycine_max	Glycine	max	(L.)_Merr.	soybean	Y	USA033	PI68535	PI068535	PI068535	G._max	China	III	3	1114348	5937		17711	290	192609--	1926	CHN	Yaomyn,_Manchuria	290	:290;:5937	USA005	10	46.195	126.068
Glycine_max	Glycine	max	(L.)_Merr.	soybean	Y	USA033	PI68554	PI068554	PI068554	G._max	China	I	1	1114351	5958		17711	345	192609--	1926	CHN	Mangou,_Manchuria	345	:345;:5958	USA005	10	46.1269	125.937
Glycine_max	Glycine	max	(L.)_Merr.	soybean	Y	USA033	PI68555	PI068555	PI068555	G._max	China	II	2	1114352	5959		17711	329	192609--	1926	CHN	Mangou,_Manchuria	329	:329;:5959	USA005	10	46.1269	125.937
Glycine_max	Glycine	max	(L.)_Merr.	soybean	Y	USA033	PI68560	PI068560	PI068560	G._max	China	III	3	1114353	5964		17711	164	192609--	1926	CHN	Antah,_Manchuria	164	:164;:5964	USA005	10	46.643	125.426
Glycine_max	Glycine	max	(L.)_Merr.	soybean	Y	USA033	PI68562	PI068562	PI068562	G._max	China	II	2	1114354	5966		17711	383	192609--	1926	CHN	Sanchahe,_Manchuria	383	:383;:5966	USA005	10	44.9833	126.017
Glycine_max	Glycine	max	(L.)_Merr.	soybean	Y	USA033	PI68572	PI068572	PI068572	G._max	China	I	1	1114356	5977		17711	188	192609--	1926	CHN	Anda	188	:188;:5977	USA005	10	46.643	125.426
Glycine_max	Glycine	max	(L.)_Merr.	soybean	Y	USA033	PI68576	PI068576	PI068576	G._max	China	I	1	1114357	5981		17711	355	192609--	1926	CHN	Mangou,_Manchuria	355	:355;:5981	USA005	10	46.1269	125.937
Glycine_max	Glycine	max	(L.)_Merr.	soybean	Y	USA033	PI68585	PI068585	PI068585	G._max	China	II	2	1114358	6027		17711	303	192609--	1926	CHN	Mangou,_Manchuria	303	:303;:6027	USA005	10	46.1269	125.937
Glycine_max	Glycine	max	(L.)_Merr.	soybean	Y	USA033	PI68586	PI068586	PI068586	G._max	China	I	1	1114359	6028		17711	377	192609--	1926	CHN	Sanchahe,_Manchuria	377	:377;:6028	USA005	10	44.9833	126.017
Glycine_max	Glycine	max	(L.)_Merr.	soybean	Y	USA033	PI68587	PI068587	PI068587	G._max	China	II	2	1114360	6029		17711	348	192609--	1926	CHN	Mangou,_Manchuria	348	:348;:6029	USA005	10	46.1269	125.937
Glycine_max	Glycine	max	(L.)_Merr.	soybean	Y	USA033	PI68598	PI068598	PI068598	G._max	China	II	2	1114361	6040		17711	375	192609--	1926	CHN	Mangou,_Manchuria	375	:375;:6040	USA005	10	46.1269	125.937
Glycine_max	Glycine	max	(L.)_Merr.	soybean	Y	USA033	PI68599	PI068599	PI068599	G._max	China	III	3	1114362	6041		17711	91	192609--	1926	CHN	Shuanchenpu,_Manchuria	91	:91;:6041	USA005	10	45.35	126.283
Glycine_max	Glycine	max	(L.)_Merr.	soybean	Y	USA033	PI68600	PI068600	PI068600	G._max	China	II	2	1114363	6042		17711	382	192609--	1926	CHN	Sanchahe,_Manchuria	382	:382;:6042	USA005	10	44.9833	126.017
Glycine_max	Glycine	max	(L.)_Merr.	soybean	Y	USA033	PI68604_1	PI068604_1	PI068604_1	G._max	China	III	3	1485783	6046		17711	285	192609--	1926	CHN	Yaomyn,_Manchuria	285	:285;:6046	USA005	10	46.195	126.068
Glycine_max	Glycine	max	(L.)_Merr.	soybean	Y	USA033	PI68604_2	PI068604_2	PI068604_2	G._max	China	I	1	1485782	6046		17711	285	192609--	1926	CHN	Yaomyn,_Manchuria	285	:285;:6046	USA005	10	46.195	126.068
Glycine_max	Glycine	max	(L.)_Merr.	soybean	Y	USA033	PI68609B	PI068609B	PI068609B	G._max	China	II	2	1485784	6051		17711	320	192609--	1926	CHN	Mangou,_Manchuria	320	:320;:6051	USA005	10	46.1269	125.937
Glycine_max	Glycine	max	(L.)_Merr.	soybean	Y	USA033	PI68610	PI068610	PI068610	G._max	China	I	1	1114366	6052		17711	142	192609--	1926	CHN	Anda	142	:142;:6052	USA005	10	46.643	125.426
Glycine_max	Glycine	max	(L.)_Merr.	soybean	Y	USA033	PI68621	PI068621	PI068621	G._max	China	III	3	1114367	6063		17711	116	192609--	1926	CHN	Anda	116	:116;:6063	USA005	10	46.643	125.426
Glycine_max	Glycine	max	(L.)_Merr.	soybean	Y	USA033	PI68622	PI068622	PI068622	G._max	China	II	2	1114368	6064		17711	277	192609--	1926	CHN	Yaomyn,_Manchuria	277	:277;:6064	USA005	10	46.195	126.068
Glycine_max	Glycine	max	(L.)_Merr.	soybean	Y	USA033	PI68627	PI068627	PI068627	G._max	China	II	2	1114369	6082		17711	305	192609--	1926	CHN	Mangou,_Manchuria	305	:305;:6082	USA005	10	46.1269	125.937
Glycine_max	Glycine	max	(L.)_Merr.	soybean	Y	USA033	PI68629	PI068629	PI068629	G._max	China	II	2	1114370	6084		17711	169	192609--	1926	CHN	Anda	169	:169;:6084	USA005	10	46.643	125.426
Glycine_max	Glycine	max	(L.)_Merr.	soybean	Y	USA033	PI68642	PI068642	PI068642	G._max	China	II	2	1114372	6100		17711	335	192609--	1926	CHN	Mangou,_Manchuria	335	:335;:6100	USA005	10	46.1269	125.937
Glycine_max	Glycine	max	(L.)_Merr.	soybean	Y	USA033	PI68644	PI068644	PI068644	G._max	China	IV	4	1114373	6102		17711	323	192609--	1926	CHN	Mangou,_Manchuria	323	:323;:6102	USA005	10	46.1269	125.937
Glycine_max	Glycine	max	(L.)_Merr.	soybean	Y	USA033	PI68648	PI068648	PI068648	G._max	China	III	3	1114374	6106		17711	350	192609--	1926	CHN	Mangou,_Manchuria	350	:350;:6106	USA005	10	46.1269	125.937
Glycine_max	Glycine	max	(L.)_Merr.	soybean	Y	USA033	PI68661	PI068661	PI068661	G._max	China	II	2	1114377	6119		17711	12	192609--	1926	CHN	Shuanchenpu,_Manchuria	12	:12;:6119	USA005	10	45.35	126.283
Glycine_max	Glycine	max	(L.)_Merr.	soybean	Y	USA033	PI68663	PI068663	PI068663	G._max	China	II	2	1114378	6121		17711	268	192609--	1926	CHN	Yaomyn,_Manchuria	268	:268;:6121	USA005	10	46.195	126.068
Glycine_max	Glycine	max	(L.)_Merr.	soybean	Y	USA033	PI68666	PI068666	PI068666	G._max	China	II	2	1114379	6124		17711	23	192609--	1926	CHN	Shuanchenpu,_Manchuria	23	:23;:6124	USA005	10	45.35	126.283
Glycine_max	Glycine	max	(L.)_Merr.	soybean	Y	USA033	PI68670_2	PI068670_2	PI068670_2	G._max	China	II	2	1485786	6148		17711	174	192609--	1926	CHN	Anda	174	:174;:6148	USA005	10	46.643	125.426
Glycine_max	Glycine	max	(L.)_Merr.	soybean	Y	USA033	PI68671	PI068671	PI068671	G._max	China	II	2	1114381	6149		17711	19	192609--	1926	CHN	Shuanchenpu,_Manchuria	19	:19;:6149	USA005	10	45.35	126.283
Glycine_max	Glycine	max	(L.)_Merr.	soybean	Y	USA033	PI68676	PI068676	PI068676	G._max	China	II	2	1114382	6153		17711	283	192609--	1926	CHN	Yaomyn,_Manchuria	283	:283;:6153	USA005	10	46.195	126.068
Glycine_max	Glycine	max	(L.)_Merr.	soybean	Y	USA033	PI68679	PI068679	PI068679	G._max	China	III	3	1114383	6156		17711	298	192609--	1926	CHN	Yaomyn,_Manchuria	298	:298;:6156	USA005	10	46.195	126.068
Glycine_max	Glycine	max	(L.)_Merr.	soybean	Y	USA033	PI68679_2	PI068679_2	PI068679_2	G._max	China	IV	4	1485788	6156		17711	298	192609--	1926	CHN	Yaomyn,_Manchuria	298	:298;:6156	USA005	10	46.195	126.068
Glycine_max	Glycine	max	(L.)_Merr.	soybean	Y	USA033	PI68680	PI068680	PI068680	G._max	China	II	2	1114384	6157		17711	88	192609--	1926	CHN	Shuanchenpu,_Manchuria	88	:88;:6157	USA005	10	45.35	126.283
Glycine_max	Glycine	max	(L.)_Merr.	soybean	Y	USA033	PI68680_2	PI068680_2	PI068680_2	G._max	China	II	2	1485789	6157		17711	88	192609--	1926	CHN	Shuanchenpu,_Manchuria	88	:88;:6157	USA005	10	45.35	126.283
Glycine_max	Glycine	max	(L.)_Merr.	soybean	Y	USA033	PI68683	PI068683	PI068683	G._max	China	II	2	1114385	6160		17711	139	192609--	1926	CHN	Anda	139	:139;:6160	USA005	10	46.643	125.426
Glycine_max	Glycine	max	(L.)_Merr.	soybean	Y	USA033	PI68687	PI068687	PI068687	G._max	China	II	2	1114387	6164		17711	144	192609--	1926	CHN	Anda	144	:144;:6164	USA005	10	46.643	125.426
Glycine_max	Glycine	max	(L.)_Merr.	soybean	Y	USA033	PI68692	PI068692	PI068692	G._max	China	IV	4	1114388	6169		17711	284	192609--	1926	CHN	Yaomyn,_Manchuria	284	:284;:6169	USA005	10	46.195	126.068
Glycine_max	Glycine	max	(L.)_Merr.	soybean	Y	USA033	PI68692_2	PI068692_2	PI068692_2	G._max	China	III	3	1485790	6169		17711	284	192609--	1926	CHN	Yaomyn,_Manchuria	284	:284;:6169	USA005	10	46.195	126.068
Glycine_max	Glycine	max	(L.)_Merr.	soybean	Y	USA033	PI68694	PI068694	PI068694	G._max	China	II	2	1114389	6171		17711	236	192609--	1926	CHN	Harbin	236	:236;:6171	USA005	10	45.75	126.65
Glycine_max	Glycine	max	(L.)_Merr.	soybean	Y	USA033	PI68696	PI068696	PI068696	G._max	China	II	2	1114390	6173		17711	113	192609--	1926	CHN	Anda	113	:113;:6173	USA005	10	46.643	125.426
Glycine_max	Glycine	max	(L.)_Merr.	soybean	Y	USA033	PI68706	PI068706	PI068706	G._max	China	II	2	1114393	6268		17711	294	192609--	1926	CHN	Yaomyn,_Manchuria	294	:294;:6268	USA005	10	46.195	126.068
Glycine_max	Glycine	max	(L.)_Merr.	soybean	Y	USA033	PI68708	PI068708	PI068708	G._max	China	II	2	1114394	6270		17711	300	192609--	1926	CHN	Yaomyn,_Manchuria	300	:300;:6270	USA005	10	46.195	126.068
Glycine_max	Glycine	max	(L.)_Merr.	soybean	Y	USA033	PI68709	PI068709	PI068709	G._max	China	II	2	1114395	6271		17711	200	192609--	1926	CHN	Anda	200	:200;:6271	USA005	10	46.643	125.426
Glycine_max	Glycine	max	(L.)_Merr.	soybean	Y	USA033	PI68710	PI068710	PI068710	G._max	China	III	3	1114396	6272		17711	246	192609--	1926	CHN	Harbin	246	:246;:6272	USA005	10	45.75	126.65
Glycine_max	Glycine	max	(L.)_Merr.	soybean	Y	USA033	PI68712	PI068712	PI068712	G._max	China	II	2	1114397	6274		17711	287	192609--	1926	CHN	Yaomyn,_Manchuria	287	:287;:6274	USA005	10	46.195	126.068
Glycine_max	Glycine	max	(L.)_Merr.	soybean	Y	USA033	PI68713	PI068713	PI068713	G._max	China	II	2	1114398	6275		17711	86	192609--	1926	CHN	Shuanchenpu,_Manchuria	86	:86;:6275	USA005	10	45.35	126.283
Glycine_max	Glycine	max	(L.)_Merr.	soybean	Y	USA033	PI68715	PI068715	PI068715	G._max	China	II	2	1114399	6277		17711	4	192609--	1926	CHN	Shuanchenpu,_Manchuria	4	:4;:6277	USA005	10	45.35	126.283
Glycine_max	Glycine	max	(L.)_Merr.	soybean	Y	USA033	PI68718	PI068718	PI068718	G._max	China	II	2	1114400	6280		17711	101	192609--	1926	CHN	Shuanchenpu,_Manchuria	101	:101;:6280	USA005	10	45.35	126.283
Glycine_max	Glycine	max	(L.)_Merr.	soybean	Y	USA033	PI68722	PI068722	PI068722	G._max	China	Z	0.1	1114401	6284		17711	103	192609--	1926	CHN	Anda	103	:103;:6284	USA005	10	46.643	125.426
Glycine_max	Glycine	max	(L.)_Merr.	soybean	Y	USA033	PI68725	PI068725	PI068725	G._max	China	II	2	1114402	6287		17711	296	192609--	1926	CHN	Yaomyn,_Manchuria	296	:296;:6287	USA005	10	46.195	126.068
Glycine_max	Glycine	max	(L.)_Merr.	soybean	Y	USA033	PI68728	PI068728	PI068728	G._max	China	II	2	1114403	6290		17711	257	192609--	1926	CHN	Yaomyn,_Manchuria	257	:257;:6290	USA005	10	46.195	126.068
Glycine_max	Glycine	max	(L.)_Merr.	soybean	Y	USA033	PI68729	PI068729	PI068729	G._max	China	II	2	1114404	6291		17711	118	192609--	1926	CHN	Anda	118	:118;:6291	USA005	10	46.643	125.426
Glycine_max	Glycine	max	(L.)_Merr.	soybean	Y	USA033	PI68731	PI068731	PI068731	G._max	China	III	3	1114405	6293		17711	289	192609--	1926	CHN	Yaomyn,_Manchuria	289	:289;:6293	USA005	10	46.195	126.068
Glycine_max	Glycine	max	(L.)_Merr.	soybean	Y	USA033	PI68732	PI068732	PI068732	G._max	China	II	2	1114406	6294		17711	204	192609--	1926	CHN	Anda	204	:204;:6294	USA005	10	46.643	125.426
Glycine_max	Glycine	max	(L.)_Merr.	soybean	Y	USA033	PI68732_1	PI068732_1	PI068732_1	G._max	China	III	3	1485791	6294		17711	204	192609--	1926	CHN	Anda	204	:204;:6294	USA005	10	46.643	125.426
Glycine_max	Glycine	max	(L.)_Merr.	soybean	Y	USA033	PI68736	PI068736	PI068736	G._max	China	II	2	1114407	6298		17711	254	192609--	1926	CHN	Yaomyn,_Manchuria	254	:254;:6298	USA005	10	46.195	126.068
Glycine_max	Glycine	max	(L.)_Merr.	soybean	Y	USA033	PI68741	PI068741	PI068741	G._max	China	II	2	1114408	6303		17711	272	192609--	1926	CHN	Yaomyn,_Manchuria	272	:272;:6303	USA005	10	46.195	126.068
Glycine_max	Glycine	max	(L.)_Merr.	soybean	Y	USA033	PI68748	PI068748	PI068748	G._max	China	II	2	1114410	6343		17711	299	192609--	1926	CHN	Yaomyn,_Manchuria	299	:299;:6343	USA005	10	46.195	126.068
Glycine_max	Glycine	max	(L.)_Merr.	soybean	Y	USA033	PI68748_1	PI068748_1	PI068748_1	G._max	China	III	3	1485792	6343		17711	6343	192609--	1926	CHN	Yaomyn,_Manchuria		:6343	USA005	10	46.195	126.068
Glycine_max	Glycine	max	(L.)_Merr.	soybean	Y	USA033	PI68756	PI068756	PI068756	G._max	China	III	3	1114411	6404		17711	247	192609--	1926	CHN	Harbin	247	:247;:6404	USA005	10	45.75	126.65
Glycine_max	Glycine	max	(L.)_Merr.	soybean	Y	USA033	PI68759	PI068759	PI068759	G._max	China	III	3	1114412	6407		17711	143	192609--	1926	CHN	Anda	143	:143;:6407	USA005	10	46.643	125.426
Glycine_max	Glycine	max	(L.)_Merr.	soybean	Y	USA033	PI68761_3	PI068761_3	PI068761_3	G._max	China	III	3	1485793	6409		17711	9	192609--	1926	CHN	Shuanchenpu,_Manchuria	9	:9;:6409	USA005	10	45.35	126.283
Glycine_max	Glycine	max	(L.)_Merr.	soybean	Y	USA033	PI68762	PI068762	PI068762	G._max	China	II	2	1114414	6410		17711	242	192609--	1926	CHN	Harbin	242	:242;:6410	USA005	10	45.75	126.65
Glycine_max	Glycine	max	(L.)_Merr.	soybean	Y	USA033	PI68763	PI068763	PI068763	G._max	China	II	2	1114415	6411		17711	129	192609--	1926	CHN	Anda	129	:129;:6411	USA005	10	46.643	125.426
Glycine_max	Glycine	max	(L.)_Merr.	soybean	Y	USA033	PI68768	PI068768	PI068768	G._max	China	IV	4	1114417	6416		17711	58	192609--	1926	CHN	Shuanchenpu,_Manchuria	58	:58;:6416	USA005	10	45.35	126.283
Glycine_max	Glycine	max	(L.)_Merr.	soybean	Y	USA033	PI68770	PI068770	PI068770	G._max	China	I	1	1114418	6418		17711	108	192609--	1926	CHN	Anda	108	:108;:6418	USA005	10	46.643	125.426
Glycine_max	Glycine	max	(L.)_Merr.	soybean	Y	USA033	PI68778	PI068778	PI068778	G._max	China	II	2	1114419	6426		17711	177	192609--	1926	CHN	Anda	177	:177;:6426	USA005	10	46.643	125.426
Glycine_max	Glycine	max	(L.)_Merr.	soybean	Y	USA033	PI68788	PI068788	PI068788	G._max	China	II	2	1114420	6436		17711	110	192609--	1926	CHN	Anda	110	:110;:6436	USA005	10	46.643	125.426
Glycine_max	Glycine	max	(L.)_Merr.	soybean	Y	USA033	PI68806	PI068806	PI068806	G._max	China	III	3	1114422	6450-d		17711	6450-d	192609--	1926	CHN	Harbin		:6450-d	USA005	10	45.75	126.65
Glycine_max	Glycine	max	(L.)_Merr.	soybean	Y	USA033	PI68815	PI068815	PI068815	G._max	China	II	2	1114423	6450-m		17711	6450-m	192609--	1926	CHN	Harbin		:6450-m	USA005	10	45.75	126.65
Glycine_max	Glycine	max	(L.)_Merr.	soybean	Y	USA033	PI69500	PI069500	PI069500	G._max	China	II	2	1114612	6942		17711	6942	192612--	1926	CHN	Fenghuangling,_Manchuria		:6942	USA005	10	46.195	126.068
Glycine_max	Glycine	max	(L.)_Merr.	soybean	Y	USA033	PI69501	PI069501	PI069501	G._max	China	II	2	1114613	6946		17711	6946	192612--	1926	CHN	Tuchiaotzu		:6946	USA005	10	44.7118	126.899
Glycine_max	Glycine	max	(L.)_Merr.	soybean	Y	USA033	PI69507_1	PI069507_1	PI069507_1	G._max	China	IV	4	1485794	6974		17711	6974	192612--	1926	CHN	Shihtouchingtzu,_Manchuria		:6974	USA005	10	46.195	126.068
Glycine_max	Glycine	max	(L.)_Merr.	soybean	Y	USA033	PI69512	PI069512	PI069512	G._max	China	II	2	1114616	6996		17711	6996	192612--	1926	CHN	Chiehchen,_Manchuria		:6996	USA005	10	46.195	126.068
Glycine_max	Glycine	max	(L.)_Merr.	soybean	Y	USA033	PI69515	PI069515	PI069515	G._max	China	III	3	1114617	7008		17711	7008	192612--	1926	CHN	Takushan		:7008	USA005	10	43.2956	125.131
Glycine_max	Glycine	max	(L.)_Merr.	soybean	Y	USA033	PI69532	PI069532	PI069532	G._max	China	II	2	1114618	7083a		17711	7083a	192612--	1926	CHN	Rehuei,_Manchuria		:7083a	USA005	10	46.195	126.068
Glycine_max	Glycine	max	(L.)_Merr.	soybean	Y	USA033	PI69533	PI069533	PI069533	G._max	China	I	1	1114619	7087		17711	7087	192612--	1926	CHN	Shuangcheng		:7087	USA005	10	45.571	126.215
Glycine_max	Glycine	max	(L.)_Merr.	soybean	Y	USA033	PI69991	PI069991	PI069991	G._max	China	II	2	1115113	6782		17711	6782	192611--	1926	CHN	Mushihho		:6782	USA005	10	44.2342	126.086
Glycine_max	Glycine	max	(L.)_Merr.	soybean	Y	USA033	PI69993	PI069993	PI069993	G._max	China	III	3	1115117	6794		17711	6794	192611--	1926	CHN	Shulanpaichitin		:6794	USA005	10	43.6333	126.5
Glycine_max	Glycine	max	(L.)_Merr.	soybean	Y	USA033	PI69995	PI069995	PI069995	G._max	China	III	3	1115120	6802		17711	6802	192611--	1926	CHN	Ahcheng		:6802	USA005	10	45.5333	126.983
Glycine_max	Glycine	max	(L.)_Merr.	soybean	Y	USA033	PI69996	PI069996	PI069996	G._max	China	II	2	1115121	6806		17711	6806	192611--	1926	CHN	Hsiangyangpao		:6806	USA005	10	44.3333	124.817
Glycine_max	Glycine	max	(L.)_Merr.	soybean	Y	USA033	PI70001	PI070001	PI070001	G._max	China	III	3	1115128	6835		17711	6835	192611--	1926	CHN	Mishan		:6835	USA005	10	45.4984	132.152
Glycine_max	Glycine	max	(L.)_Merr.	soybean	Y	USA033	PI70013	PI070013	PI070013	G._max	China	IV	4	1115142	6916		17711	6916	192611--	1926	CHN	Chihsienchen,_Kirin_Province		:6916	USA005	10	46.7935	131.484
Glycine_max	Glycine	max	(L.)_Merr.	soybean	Y	USA033	PI70014	PI070014	PI070014	G._max	China	III	3	1115143	6920		17711	6920	192611--	1926	CHN	Hailin		:6920	USA005	10	44.9266	129.071
Glycine_max	Glycine	max	(L.)_Merr.	soybean	Y	USA033	PI70017	PI070017	PI070017	G._max	China	I	1	1115148	7104		17711	7104	192611--	1926	CHN	Shanghowan,_Kirin_Province		:7104	USA005	10	44.4833	126.2
Glycine_max	Glycine	max	(L.)_Merr.	soybean	Y	USA033	PI70021	PI070021	PI070021	G._max	China	II	2	1115155	7120		17711	7120	192611--	1926	CHN	Tailaichi		:7120	USA005	10	46.4019	123.4
Glycine_max	Glycine	max	(L.)_Merr.	soybean	Y	USA033	PI70036	PI070036	PI070036	G._max	China	II	2	1115173	7238		17711	7238	192611--	1926	CHN	Panshihhsien		:7238	USA005	10	43.2847	126.169
Glycine_max	Glycine	max	(L.)_Merr.	soybean	Y	USA033	PI70076	PI070076	PI070076	G._max	China	III	3	1115215	6892		17711	6892	192611--	1926	CHN	Lungchingtsun		:6892	USA005	10	42.7714	129.423
Glycine_max	Glycine	max	(L.)_Merr.	soybean	Y	USA033	PI70077	PI070077	PI070077	G._max	China	II	2	1115216	6896		17711	6896	192611--	1926	CHN	Yakeshih,_Heilungkiang_Province		:6896	USA005	10	49.2833	120.733
Glycine_max	Glycine	max	(L.)_Merr.	soybean	Y	USA033	PI70080	PI070080	PI070080	G._max	China	III	3	1115222	6908		17711	6908	192611--	1926	CHN	Tunhuasien		:6908	USA005	10	43.7122	128.243
Glycine_max	Glycine	max	(L.)_Merr.	soybean	Y	USA033	PI70089	PI070089	PI070089	G._max	China	II	2	1115234	7202		17711	7202	192611--	1926	CHN	Ahcheng		:7202	USA005	10	45.5333	126.983
Glycine_max	Glycine	max	(L.)_Merr.	soybean	Y	USA033	PI70189	PI070189	PI070189	G._max	China	III	3	1115336	7492		17711	7492	192611--	1926	CHN	Holung		:7492	USA005	10	42.55	129
Glycine_max	Glycine	max	(L.)_Merr.	soybean	Y	USA033	PI70202	PI070202	PI070202	G._max	China	III	3	1115354	7557		17711	7557	192611--	1926	CHN	Hanchiatien,_Kirin_Province		:7557	USA005	10	41.9367	121.607
Glycine_max	Glycine	max	(L.)_Merr.	soybean	Y	USA033	PI70208	PI070208	PI070208	G._max	China	IV	4	1115362	7580		17711	7580	192611--	1926	CHN	Hanchiatien,_Kirin_Province		:7580	USA005	10	41.9367	121.607
Glycine_max	Glycine	max	(L.)_Merr.	soybean	Y	USA033	PI70212	PI070212	PI070212	G._max	China	III	3	1115367	7596		17711	7596	192611--	1926	CHN	Pachiatzu		:7596	USA005	10	43.8932	124.661
Glycine_max	Glycine	max	(L.)_Merr.	soybean	Y	USA033	PI70213	PI070213	PI070213	G._max	China	III	3	1115368	7600		17711	7600	192611--	1926	CHN	Shuanghochen,_Kirin_Province		:7600	USA005	10	43.4661	126.171
Glycine_max	Glycine	max	(L.)_Merr.	soybean	Y	USA033	PI70229	PI070229	PI070229	G._max	China	IV	4	1115387	8021		17711	8021	192611--	1926	CHN	Shuanghochen,_Kirin_Province		:8021	USA005	10	43.4661	126.171
Glycine_max	Glycine	max	(L.)_Merr.	soybean	Y	USA033	PI70241	PI070241	PI070241	G._max	China	I	1	1115401	8079		17711	8079	192611--	1926	CHN	Shuanghochen,_Kirin_Provnce		:8079	USA005	10	43.4661	126.171
Glycine_max	Glycine	max	(L.)_Merr.	soybean	Y	USA033	PI70247	PI070247	PI070247	G._max	China	III	3	1115410	8112		17711	8112	192611--	1926	CHN	Tungning,_Kirin_Province		:8112	USA005	10	44.1048	130.809
Glycine_max	Glycine	max	(L.)_Merr.	soybean	Y	USA033	PI70251	PI070251	PI070251	G._max	China	II	2	1115415	8129		17711	8129	192611--	1926	CHN	Tungchingcheng,_Kirin_Province		:8129	USA005	10	44.1186	129.227
Glycine_max	Glycine	max	(L.)_Merr.	soybean	Y	USA033	PI70456	PI070456	PI070456	G._max	China	II	2	1115548	7293		17711	7293	192612--	1926	CHN	Chalukoupei,_Manchuria		:7293	USA005	10	44.6333	126.183
Glycine_max	Glycine	max	(L.)_Merr.	soybean	Y	USA033	PI70458	PI070458	PI070458	G._max	China	II	2	1115552	7301		17711	7301	192612--	1926	CHN	Shihtouchengtzu_Station,_Manchuria		:7301	USA005	10	44.9833	126.017
Glycine_max	Glycine	max	(L.)_Merr.	soybean	Y	USA033	PI70463	PI070463	PI070463	G._max	China	II	2	1115563	7321		17711	7321	192612--	1926	CHN	Ssuhoching,_Manchuria		:7321	USA005	10	44.9667	126.883
Glycine_max	Glycine	max	(L.)_Merr.	soybean	Y	USA033	PI70466_3	PI070466_3	PI070466_3	G._max	China	IV	4	1485798	7336		17711	7336	192612--	1926	CHN	Pataokou,_Kirin_Province		:7336	USA005	10	41.9431	126.429
Glycine_max	Glycine	max	(L.)_Merr.	soybean	Y	USA033	PI70466_4	PI070466_4	PI070466_4	G._max	China	III	3	1485797	7336		17711	7336	192612--	1926	CHN	Pataokou,_Kirin_Province		:7336	USA005	10	41.9431	126.429
Glycine_max	Glycine	max	(L.)_Merr.	soybean	Y	USA033	PI70467	PI070467	PI070467	G._max	China	IV	4	1115568	7340		17711	7340	192612--	1926	CHN	Heishichen,_Manchuria		:7340	USA005	10	42.8311	126.498
Glycine_max	Glycine	max	(L.)_Merr.	soybean	Y	USA033	PI70470	PI070470	PI070470	G._max	China	III	3	1115573	7352		17711	7352	192612--	1926	CHN	Wulachieh,_Manchuria		:7352	USA005	10	44.0906	126.472
Glycine_max	Glycine	max	(L.)_Merr.	soybean	Y	USA033	PI70471	PI070471	PI070471	G._max	China	III	3	1115576	7356		17711	7356	192612--	1926	CHN	Yentungshan,_Kirin_Province		:7356	USA005	10	43.2919	126.009
Glycine_max	Glycine	max	(L.)_Merr.	soybean	Y	USA033	PI70490	PI070490	PI070490	G._max	China	IV	4	1115600	8170		17711	8170	192612--	1926	CHN	Lintien,_Manchuria		:8170	USA005	10	47.2566	124.913
Glycine_max	Glycine	max	(L.)_Merr.	soybean	Y	USA033	PI70501	PI070501	PI070501	G._max	China	III	3	1115613	8223		17711	8223	192612--	1926	CHN	Huashulintzu,_Kirin_Province		:8223	USA005	10	43.2103	126.988
Glycine_max	Glycine	max	(L.)_Merr.	soybean	Y	USA033	PI70503	PI070503	PI070503	G._max	China	II	2	1115617	8231		17711	8231	192612--	1926	CHN	Mulingchan,_Kirin_Province		:8231	USA005	10	44.3922	130.365
Glycine_max	Glycine	max	(L.)_Merr.	soybean	Y	USA033	PI70507	PI070507	PI070507	G._max	China	II	2	1115622	8248		17711	8248	192612--	1926	CHN	Peichengchen,_Kirin_Province		:8248	USA005	10	44.5	123.45
Glycine_max	Glycine	max	(L.)_Merr.	soybean	Y	USA033	PI70515	PI070515	PI070515	G._max	China	III	3	1115631	8290		17711	8290	192612--	1926	CHN	Tasanchiatzu,_Manchuria		:8290	USA005	10	41.7933	120.631
Glycine_max	Glycine	max	(L.)_Merr.	soybean	Y	USA033	PI70520	PI070520	PI070520	G._max	China	I	1	1115638	8312		17711	8312	192612--	1926	CHN	Taerha,_Heilungkiang_Province		:8312	USA005	10	46.1667	124.15
Glycine_max	Glycine	max	(L.)_Merr.	soybean	Y	USA033	PI70541	PI070541	PI070541	G._max	China	III	3	1115662	8407		17711	Teng_tien_hei_chi	192612--	1926	CHN	Harbin		:Teng_tien_hei_chi;:8407	USA005	10	45.75	126.65
Glycine_max	Glycine	max	(L.)_Merr.	soybean	Y	USA033	PI70559	PI070559	PI070559	G._max	China	III	3	1115681	8563		17711	8563	192612--	1926	CHN	Wanpaoshan,_Kirin_Province		:8563	USA005	10	44.15	125.333
Glycine_max	Glycine	max	(L.)_Merr.	soybean	Y	USA033	PI70561	PI070561	PI070561	G._max	China	II	2	1115684	8575		17711	8575	192612--	1926	CHN	Lohushan,_Manchuria		:8575	USA005	10	45.45	128.95
Glycine_max	Glycine	max	(L.)_Merr.	soybean	Y	USA033	PI72227	PI072227	PI072227	G._max	China	IV	4	1116248	914		17711	Siu_wong_tau	192701--	1927	CHN	Market_in_Hankow		:Siu_wong_tau;:914	USA005	10	30.5833	114.267
Glycine_max	Glycine	max	(L.)_Merr.	soybean	Y	USA033	PI72232	PI072232	PI072232	G._max	China	III	3	1116249	922		17711	Wong_Tau	192701--	1927	CHN	Nanchang		:Wong_Tau;:922	USA005	10	28.8468	116.161
Glycine_max	Glycine	max	(L.)_Merr.	soybean	Y	USA033	PI72328	PI072328	PI072328	G._max	China	II	2	1116288	8907		17711	8907	192701--	1927	CHN	Shihtouhotze,_Heilungkiang_Province,_near_Mulan		:8907	USA005	10	46.3247	127.844
Glycine_max	Glycine	max	(L.)_Merr.	soybean	Y	USA033	PI72337	PI072337	PI072337	G._max	China	II	2	1116289	8951		17711	8951	192701--	1927	CHN	Pinganpu,_Kirin_Province		:8951	USA005	10	43.2333	124.2
Glycine_max	Glycine	max	(L.)_Merr.	soybean	Y	USA033	PI72342	PI072342	PI072342	G._max	China	II	2	1116291	8973		17711	8973	192701--	1927	CHN	Loanchen,_Heilungkiang_province		:8973	USA005	10	45.8333	126.233
Glycine_max	Glycine	max	(L.)_Merr.	soybean	Y	USA033	PI73583	PI073583	PI073583	G._max	China	II	2	1116644	9077		17711	9077	192704--	1927	CHN	Manchuria		:9077	USA005	10	46.195	126.068
Glycine_max	Glycine	max	(L.)_Merr.	soybean	Y	USA033	PI73585	PI073585	PI073585	G._max	China	II	2	1116645	9084		17711	9084	192704--	1927	CHN	Manchuria		:9084	USA005	10	46.195	126.068
Glycine_max	Glycine	max	(L.)_Merr.	soybean	Y	USA033	PI73587	PI073587	PI073587	G._max	China	II	2	1116646	9091		17711	9091	192704--	1927	CHN	Manchuria		:9091	USA005	10	46.195	126.068
Glycine_max	Glycine	max	(L.)_Merr.	soybean	Y	USA033	PI73772	PI073772	PI073772	G._max	China	II	2	1116690	9143		17711	9143	192704--	1927	CHN	Harbin		:9143	USA005	10	45.75	126.65
Glycine_max	Glycine	max	(L.)_Merr.	soybean	Y	USA033	PI73780	PI073780	PI073780	G._max	China	II	2	1116691	9174		17711	9174	192704--	1927	CHN	Harbin		:9174	USA005	10	45.75	126.65
Glycine_max	Glycine	max	(L.)_Merr.	soybean	Y	USA033	PI79583	PI079583	PI079583	G._max	China	III	3	1118239			17711	N42/1146	192902--	1929	CHN	Anta_Experiment_Station,_Chinese_Eastern_Railway		:N42/1146	USA005	10	46.643	125.426
Glycine_max	Glycine	max	(L.)_Merr.	soybean	Y	USA033	PI79586	PI079586	PI079586	G._max	China	II	2	1118240			17711	N236/149G	192902--	1929	CHN	Anta_Experiment_Station,_Chinese_Eastern_Railway		:N236/149G	USA005	10	46.643	125.426
Glycine_max	Glycine	max	(L.)_Merr.	soybean	Y	USA033	PI79587	PI079587	PI079587	G._max	China	III	3	1118241			17711	N251/1261	192902--	1929	CHN	Anta_Experiment_Station,_Chinese_Eastern_Railway		:N251/1261	USA005	10	46.643	125.426
Glycine_max	Glycine	max	(L.)_Merr.	soybean	Y	USA033	PI79596	PI079596	PI079596	G._max	China	II	2	1118243			17711	N270/1234	192902--	1929	CHN	Anta_Experiment_Station,_Chinese_Eastern_Railway		:N270/1234	USA005	10	46.643	125.426
Glycine_max	Glycine	max	(L.)_Merr.	soybean	Y	USA033	PI79602	PI079602	PI079602	G._max	China	II	2	1118244			17711	N287/11	192902--	1929	CHN	Anta_Experiment_Station,_Chinese_Eastern_Railway		:N287/11	USA005	10	46.643	125.426
Glycine_max	Glycine	max	(L.)_Merr.	soybean	Y	USA033	PI79609	PI079609	PI079609	G._max	China	II	2	1118245			17711	N247/1250	192902--	1929	CHN	Anta_Experiment_Station,_Chinese_Eastern_Railway		:N247/1250	USA005	10	46.643	125.426
Glycine_max	Glycine	max	(L.)_Merr.	soybean	Y	USA033	PI79610	PI079610	PI079610	G._max	China	I	1	1118246			17711	N228	192902--	1929	CHN	Anta_Experiment_Station,_Chinese_Eastern_Railway		:N228	USA005	10	46.643	125.426
Glycine_max	Glycine	max	(L.)_Merr.	soybean	Y	USA033	PI79616	PI079616	PI079616	G._max	China	III	3	1118248			17711	N7	192902--	1929	CHN	Echo_Experiment_Station,_Manchuria		:N7	USA005	10	42.4642	124.04
Glycine_max	Glycine	max	(L.)_Merr.	soybean	Y	USA033	PI79617	PI079617	PI079617	G._max	China	I	1	1118249			17711	N8	192902--	1929	CHN	Echo_Experiment_Station,_Manchuria		:N8	USA005	10	42.4642	124.04
Glycine_max	Glycine	max	(L.)_Merr.	soybean	Y	USA033	PI79620	PI079620	PI079620	G._max	China	III	3	1118250			17711	N272	192902--	1929	CHN	Echo_Experiment_Station,_Manchuria		:N272	USA005	10	42.4642	124.04
Glycine_max	Glycine	max	(L.)_Merr.	soybean	Y	USA033	PI79627	PI079627	PI079627	G._max	China	III	3	1118251			17711	N303	192902--	1929	CHN	Echo_Experiment_Station,_Manchuria		:N303	USA005	10	42.4642	124.04
Glycine_max	Glycine	max	(L.)_Merr.	soybean	Y	USA033	PI79628	PI079628	PI079628	G._max	China	III	3	1118252			17711	N304	192902--	1929	CHN	Echo_Experiment_Station,_Manchuria		:N304	USA005	10	42.4642	124.04
Glycine_max	Glycine	max	(L.)_Merr.	soybean	Y	USA033	PI79645	PI079645	PI079645	G._max	China	III	3	1118253			17711	N1261	192902--	1929	CHN	Echo_Experiment_Station,_Manchuria		:N1261	USA005	10	42.4642	124.04
Glycine_max	Glycine	max	(L.)_Merr.	soybean	Y	USA033	PI79648	PI079648	PI079648	G._max	China	I	1	1118254			17711	N1286	192902--	1929	CHN	Echo_Experiment_Station,_Manchuria		:N1286	USA005	10	42.4642	124.04
Glycine_max	Glycine	max	(L.)_Merr.	soybean	Y	USA033	PI79691	PI079691	PI079691	G._max	China	III	3	1118255			17711		192902--	1929	CHN	Harbin_Experiment_Station			USA005	10	45.75	126.65
Glycine_max	Glycine	max	(L.)_Merr.	soybean	Y	USA033	PI79691_4	PI079691_4	PI079691_4	G._max	China	III	3	1485802			17711		192902--	1929	CHN	Harbin_Experiment_Station			USA005	10	45.75	126.65
Glycine_max	Glycine	max	(L.)_Merr.	soybean	Y	USA033	PI79692	PI079692	PI079692	G._max	China	III	3	1118256			17711		192902--	1929	CHN	Harbin_Experiment_Station			USA005	10	45.75	126.65
Glycine_max	Glycine	max	(L.)_Merr.	soybean	Y	USA033	PI79693	PI079693	PI079693	G._max	China	III	3	1118257			17711		192902--	1929	CHN	Harbin_Experiment_Station			USA005	10	45.75	126.65
Glycine_max	Glycine	max	(L.)_Merr.	soybean	Y	USA033	PI79694	PI079694	PI079694	G._max	China	I	1	1118258			17711	N3	192902--	1929	CHN	Harbin_Experiment_Station		:N3	USA005	10	45.75	126.65
Glycine_max	Glycine	max	(L.)_Merr.	soybean	Y	USA033	PI79696	PI079696	PI079696	G._max	China	IV	4	1118260			17711	N20	192902--	1929	CHN	Harbin_Experiment_Station		:N20	USA005	10	45.75	126.65
Glycine_max	Glycine	max	(L.)_Merr.	soybean	Y	USA033	PI79699	PI079699	PI079699	G._max	China	I	1	1118261			17711	N79	192902--	1929	CHN	Harbin_Experiment_Station		:N79	USA005	10	45.75	126.65
Glycine_max	Glycine	max	(L.)_Merr.	soybean	Y	USA033	PI79710	PI079710	PI079710	G._max	China	III	3	1118263			17711	N140	192902--	1929	CHN	Harbin_Experiment_Station		:N140	USA005	10	45.75	126.65
Glycine_max	Glycine	max	(L.)_Merr.	soybean	Y	USA033	PI79712	PI079712	PI079712	G._max	China	II	2	1118264			17711	N158	192902--	1929	CHN	Harbin_Experiment_Station		:N158	USA005	10	45.75	126.65
Glycine_max	Glycine	max	(L.)_Merr.	soybean	Y	USA033	PI79726	PI079726	PI079726	G._max	China	III	3	1118266			17711	N228	192902--	1929	CHN	Harbin_Experiment_Station		:N228	USA005	10	45.75	126.65
Glycine_max	Glycine	max	(L.)_Merr.	soybean	Y	USA033	PI79727	PI079727	PI079727	G._max	China	I	1	1118267			17711	N230A	192902--	1929	CHN	Harbin_Experiment_Station		:N230A	USA005	10	45.75	126.65
Glycine_max	Glycine	max	(L.)_Merr.	soybean	Y	USA033	PI79732_3	PI079732_3	PI079732_3	G._max	China	IV	4	1485804			17711	(N1125)	192902--	1929	CHN	Harbin_Experiment_Station		:(N1125)	USA005	10	45.75	126.65
Glycine_max	Glycine	max	(L.)_Merr.	soybean	Y	USA033	PI79732_4	PI079732_4	PI079732_4	G._max	China	IV	4	1485803			17711	(N1125)	192902--	1929	CHN	Harbin_Experiment_Station		:(N1125)	USA005	10	45.75	126.65
Glycine_max	Glycine	max	(L.)_Merr.	soybean	Y	USA033	PI79737	PI079737	PI079737	G._max	China	II	2	1118269			17711	N2A	192902--	1929	CHN	Anta_Experiment_Station,_Chinese_Eastern_Railway		:N2A	USA005	10	46.643	125.426
Glycine_max	Glycine	max	(L.)_Merr.	soybean	Y	USA033	PI79739	PI079739	PI079739	G._max	China	Z	0.1	1118270			17711	N5A	192902--	1929	CHN	Anta_Experiment_Station,_Chinese_Eastern_Railway		:N5A	USA005	10	46.643	125.426
Glycine_max	Glycine	max	(L.)_Merr.	soybean	Y	USA033	PI79743	PI079743	PI079743	G._max	China	IV	4	1118271			17711	N20B	192902--	1929	CHN	Anta_Experiment_Station,_Chinese_Eastern_Railway		:N20B	USA005	10	46.643	125.426
Glycine_max	Glycine	max	(L.)_Merr.	soybean	Y	USA033	PI79746	PI079746	PI079746	G._max	China	II	2	1118273			17711	N37B	192902--	1929	CHN	Anta_Experiment_Station,_Chinese_Eastern_Railway		:N37B	USA005	10	46.643	125.426
Glycine_max	Glycine	max	(L.)_Merr.	soybean	Y	USA033	PI79756	PI079756	PI079756	G._max	China	II	2	1118275			17711	N202/2	192902--	1929	CHN	Anta_Experiment_Station,_Chinese_Eastern_Railway		:N202/2	USA005	10	46.643	125.426
Glycine_max	Glycine	max	(L.)_Merr.	soybean	Y	USA033	PI79760	PI079760	PI079760	G._max	China	III	3	1118276			17711	N223/70G	192902--	1929	CHN	Anta_Experiment_Station,_Chinese_Eastern_Railway		:N223/70G	USA005	10	46.643	125.426
Glycine_max	Glycine	max	(L.)_Merr.	soybean	Y	USA033	PI79761	PI079761	PI079761	G._max	China	II	2	1118277			17711	N226/20D	192902--	1929	CHN	Anta_Experiment_Station,_Chinese_Eastern_Railway		:N226/20D	USA005	10	46.643	125.426
Glycine_max	Glycine	max	(L.)_Merr.	soybean	Y	USA033	PI79773	PI079773	PI079773	G._max	China	II	2	1118278			17711		192902--	1929	CHN	Echo_Experiment_Station,_Manchuria			USA005	10	42.4642	124.04
Glycine_max	Glycine	max	(L.)_Merr.	soybean	Y	USA033	PI79797	PI079797	PI079797	G._max	China	III	3	1118279			17711	N50/13	192902--	1929	CHN	Manchurian_Agricultural_Co._experiment_field		:N50/13	USA005	10	46.195	126.068
Glycine_max	Glycine	max	(L.)_Merr.	soybean	Y	USA033	PI79825	PI079825	PI079825	G._max	China	VI	6	1118280			17711	N154	192902--	1929	CHN	Harbin_Experiment_Station		:N154	USA005	10	45.75	126.65
Glycine_max	Glycine	max	(L.)_Merr.	soybean	Y	USA033	PI79825_1	PI079825_1	PI079825_1	G._max	China	IV	4	1485805			17711	N154	192902--	1929	CHN	Harbin_Experiment_Station		:N154	USA005	10	45.75	126.65
Glycine_max	Glycine	max	(L.)_Merr.	soybean	Y	USA033	PI79832	PI079832	PI079832	G._max	China	V	5	1118281			17711	N184	192902--	1929	CHN	Harbin_Experiment_Station		:N184	USA005	10	45.75	126.65
Glycine_max	Glycine	max	(L.)_Merr.	soybean	Y	USA033	PI79848_1	PI079848_1	PI079848_1	G._max	China	III	3	1485806			17711		192902--	1929	CHN	Anta_Experiment_Station,_Chinese_Eastern_Railway			USA005	10	46.643	125.426
Glycine_max	Glycine	max	(L.)_Merr.	soybean	Y	USA033	PI79861	PI079861	PI079861	G._max	China	VII	7	1118285			17711		192902--	1929	CHN	Mangow_Experiment_Station,_Chinese_Eastern_Railway			USA005	10	46.1269	125.937
Glycine_max	Glycine	max	(L.)_Merr.	soybean	Y	USA033	PI80466	PI080466	PI080466	G._max	Japan	V	5	1118416	32		17711	Okuro_maru_daizu	192905--	1929	JPN	Hokushu		:Okuro_maru_daizu;:32	USA005	10	44	143
Glycine_max	Glycine	max	(L.)_Merr.	soybean	Y	USA033	PI80468	PI080468	PI080468	G._max	Japan	VI	6	1118417	34		17711	Tsurunoko_Daizu	192905--	1929	JPN	Hokushu		:Tsurunoko_Daizu;:34	USA005	10	44	143
Glycine_max	Glycine	max	(L.)_Merr.	soybean	Y	USA033	PI80470	PI080470	PI080470	G._max	Japan	III	3	1118419	36		17711	Souseikurome_O_Saya_Daizu	192905--	1929	JPN	Tokyo_District		:Souseikurome_O_Saya_Daizu;:36	USA005	10	35.75	139.5
Glycine_max	Glycine	max	(L.)_Merr.	soybean	Y	USA033	PI80476	PI080476	PI080476	G._max	Japan	VI	6	1118422	42		17711	Sousei_O_Saya_Eda_Mame	192905--	1929	JPN	Tokyo_District		:Sousei_O_Saya_Eda_Mame;:42	USA005	10	35.75	139.5
Glycine_max	Glycine	max	(L.)_Merr.	soybean	Y	USA033	PI80494	PI080494	PI080494	G._max	Japan	II	2	1118428	203		17711	Tsurunoko_Daizu	192905--	1929	JPN	Yokohama		:Tsurunoko_Daizu;:203	USA005	10	35.45	139.633
Glycine_max	Glycine	max	(L.)_Merr.	soybean	Y	USA033	PI80498	PI080498	PI080498	G._max	Japan	V	5	1118429	207		17711	O_tsubu_aojiro_daizu	192905--	1929	JPN	Hokushu		:O_tsubu_aojiro_daizu;:207	USA005	10	44	143
Glycine_max	Glycine	max	(L.)_Merr.	soybean	Y	USA033	PI80536	PI080536	PI080536	G._max	China	II	2	1118430	134		17711	134	192905--	1929	CHN	Manchuria		:134	USA005	10	46.195	126.068
Glycine_max	Glycine	max	(L.)_Merr.	soybean	Y	USA033	PI80825	PI080825	PI080825	G._max	Japan	III	3	1118471	430		17711	Nagazuki	192907--	1929	JPN	Omagari,_Rikuu_Agricultural_Experiment_Station_of_the_Imperial_Japanese_Department_of_Agriculture		:Nagazuki;:430	USA005	10	39.45	140.483
Glycine_max	Glycine	max	(L.)_Merr.	soybean	Y	USA033	PI80845_1	PI080845_1	PI080845_1	G._max	Japan	III	3	1485825	450		17711	Rikuu_niju_sango	192907--	1929	JPN	Omagari,_Rikuu_Agricultural_Experiment_Station_of_the_Imperial_Japanese_Department_of_Agriculture		:Rikuu_niju_sango;:450	USA005	10	39.45	140.483
Glycine_max	Glycine	max	(L.)_Merr.	soybean	Y	USA033	PI80845_2	PI080845_2	PI080845_2	G._max	Japan	III	3	1485824	450		17711	(Rikuu_niju_sango)	192907--	1929	JPN	Omagari,_Rikuu_Agricultural_Experiment_Station_of_the_Imperial_Japanese_Department_of_Agriculture		:(Rikuu_niju_sango);:450	USA005	10	39.45	140.483
Glycine_max	Glycine	max	(L.)_Merr.	soybean	Y	USA033	PI81023	PI081023	PI081023	G._max	Japan	IV	4	1118508	256		17711	Honen_Daizu	192907--	1929	JPN	Sapporo		:Honen_Daizu;:256	USA005	10	43.0667	141.35
Glycine_max	Glycine	max	(L.)_Merr.	soybean	Y	USA033	PI81029	PI081029	PI081029	G._max	Japan	VI	6	1118510	272		17711	Chuseikurome_daizu	192907--	1929	JPN	Sapporo		:Chuseikurome_daizu;:272	USA005	10	43.0667	141.35
Glycine_max	Glycine	max	(L.)_Merr.	soybean	Y	USA033	PI81029_1	PI081029_1	PI081029_1	G._max	Japan	IV	4	1485829	272		17711	Chuseikurome_Daizu	192907--	1929	JPN	Sapporo		:Chuseikurome_Daizu;:272	USA005	10	43.0667	141.35
Glycine_max	Glycine	max	(L.)_Merr.	soybean	Y	USA033	PI81030	PI081030	PI081030	G._max	Japan	IV	4	1118511	273		17711	Sousei_Kuro_Daizu	192907--	1929	JPN	Sapporo		:Sousei_Kuro_Daizu;:273	USA005	10	43.0667	141.35
Glycine_max	Glycine	max	(L.)_Merr.	soybean	Y	USA033	PI81030_1	PI081030_1	PI081030_1	G._max	Japan	III	3	1485830	273		17711	(Sousei_Kuro_Daizu)	192907--	1929	JPN	Sapporo		:(Sousei_Kuro_Daizu);:273	USA005	10	43.0667	141.35
Glycine_max	Glycine	max	(L.)_Merr.	soybean	Y	USA033	PI81031_1	PI081031_1	PI081031_1	G._max	Japan	III	3	1485832	274		17711	Banseiosayada_Mame	192907--	1929	JPN	Sapporo		:Banseiosayada_Mame;:274	USA005	10	43.0667	141.35
Glycine_max	Glycine	max	(L.)_Merr.	soybean	Y	USA033	PI81031_2	PI081031_2	PI081031_2	G._max	Japan	III	3	1485831	274		17711	(Banseiosayada_Mame)	192907--	1929	JPN	Sapporo		:(Banseiosayada_Mame);:274	USA005	10	43.0667	141.35
Glycine_max	Glycine	max	(L.)_Merr.	soybean	Y	USA033	PI81033	PI081033	PI081033	G._max	Japan	I	1	1118513	276		17711	Aoshiro_Daizu	192907--	1929	JPN	Sapporo		:Aoshiro_Daizu;:276	USA005	10	43.0667	141.35
Glycine_max	Glycine	max	(L.)_Merr.	soybean	Y	USA033	PI81034_1	PI081034_1	PI081034_1	G._max	Japan	IV	4	1485834	278		17711	Kuro_Daizu	192907--	1929	JPN	Sapporo		:Kuro_Daizu;:278	USA005	10	43.0667	141.35
Glycine_max	Glycine	max	(L.)_Merr.	soybean	Y	USA033	PI81034_2	PI081034_2	PI081034_2	G._max	Japan	IV	4	1485833	278		17711	(Kuro_Daizu)	192907--	1929	JPN	Sapporo		:(Kuro_Daizu);:278	USA005	10	43.0667	141.35
Glycine_max	Glycine	max	(L.)_Merr.	soybean	Y	USA033	PI81035	PI081035	PI081035	G._max	Japan	II	2	1118515	279		17711	279	192907--	1929	JPN	Sapporo		:279	USA005	10	43.0667	141.35
Glycine_max	Glycine	max	(L.)_Merr.	soybean	Y	USA033	PI81037	PI081037	PI081037	G._max	Japan	VI	6	1118516	290		17711	Kurakake_Daizu	192907--	1929	JPN	Sapporo		:Kurakake_Daizu;:290	USA005	10	43.0667	141.35
Glycine_max	Glycine	max	(L.)_Merr.	soybean	Y	USA033	PI81037_1	PI081037_1	PI081037_1	G._max	Japan	IV	4	1485837	290		17711	(Kurakake_Daizu)	192907--	1929	JPN	Sapporo		:(Kurakake_Daizu);:290	USA005	10	43.0667	141.35
Glycine_max	Glycine	max	(L.)_Merr.	soybean	Y	USA033	PI81037_2	PI081037_2	PI081037_2	G._max	Japan	III	3	1485838	290		17711	(Kurakake_Daizu)	192907--	1929	JPN	Sapporo		:(Kurakake_Daizu);:290	USA005	10	43.0667	141.35
Glycine_max	Glycine	max	(L.)_Merr.	soybean	Y	USA033	PI81037_3	PI081037_3	PI081037_3	G._max	Japan	III	3	1485836	290		17711	(Kurakake_Daizu)	192907--	1929	JPN	Sapporo		:(Kurakake_Daizu);:290	USA005	10	43.0667	141.35
Glycine_max	Glycine	max	(L.)_Merr.	soybean	Y	USA033	PI81037_4	PI081037_4	PI081037_4	G._max	Japan	I	1	1485839	290		17711	(Kurakake_Daizu)	192907--	1929	JPN	Sapporo		:(Kurakake_Daizu);:290	USA005	10	43.0667	141.35
Glycine_max	Glycine	max	(L.)_Merr.	soybean	Y	USA033	PI81037_5	PI081037_5	PI081037_5	G._max	Japan	IV	4	1485835	290		17711	(Kurakake_Daizu)	192907--	1929	JPN	Sapporo		:(Kurakake_Daizu);:290	USA005	10	43.0667	141.35
Glycine_max	Glycine	max	(L.)_Merr.	soybean	Y	USA033	PI81038	PI081038	PI081038	G._max	Japan	III	3	1118517	291		17711	Sousei_Eda_Mame	192907--	1929	JPN	Sapporo		:Sousei_Eda_Mame;:291	USA005	10	43.0667	141.35
Glycine_max	Glycine	max	(L.)_Merr.	soybean	Y	USA033	PI81040	PI081040	PI081040	G._max	Japan	I	1	1118518	294		17711	Cha_Mame	192907--	1929	JPN	Sapporo		:Cha_Mame;:294	USA005	10	43.0667	141.35
Glycine_max	Glycine	max	(L.)_Merr.	soybean	Y	USA033	PI81041	PI081041	PI081041	G._max	Japan	III	3	1118519	297		17711	Kuro_Daizu	192907--	1929	JPN	Sapporo		:Kuro_Daizu;:297	USA005	10	43.0667	141.35
Glycine_max	Glycine	max	(L.)_Merr.	soybean	Y	USA033	PI81041_1	PI081041_1	PI081041_1	G._max	Japan	III	3	1485840	297		17711	(Kuro_Daizu)	192907--	1929	JPN	Sapporo		:(Kuro_Daizu);:297	USA005	10	43.0667	141.35
Glycine_max	Glycine	max	(L.)_Merr.	soybean	Y	USA033	PI81042	PI081042	PI081042	G._max	Japan	V	5	1118520	299		17711	Kurakake_daizu	192907--	1929	JPN	Sapporo		:Kurakake_daizu;:299	USA005	10	43.0667	141.35
Glycine_max	Glycine	max	(L.)_Merr.	soybean	Y	USA033	PI81042_1	PI081042_1	PI081042_1	G._max	Japan	IV	4	1485842	299		17711	(Kurakake_Daizu)	192907--	1929	JPN	Sapporo		:(Kurakake_Daizu);:299	USA005	10	43.0667	141.35
Glycine_max	Glycine	max	(L.)_Merr.	soybean	Y	USA033	PI81042_2	PI081042_2	PI081042_2	G._max	Japan	IV	4	1485841	299		17711	(Kurakake_Daizu)	192907--	1929	JPN	Sapporo		:(Kurakake_Daizu);:299	USA005	10	43.0667	141.35
Glycine_max	Glycine	max	(L.)_Merr.	soybean	Y	USA033	PI81044_2	PI081044_2	PI081044_2	G._max	Japan	III	3	1485843	401		17711	(Akita_Daizu)	192907--	1929	JPN	Hokodate		:(Akita_Daizu);:401	USA005	10	41.7758	140.737
Glycine_max	Glycine	max	(L.)_Merr.	soybean	Y	USA033	PI81763	PI081763	PI081763	G._max	China	II	2	1118623	1459		17711	Moshito	192910--	1929	CHN	Manchuria		:Moshito;:1459;:T247	USA005	10	46.195	126.068
Glycine_max	Glycine	max	(L.)_Merr.	soybean	Y	USA033	PI81765	PI081765	PI081765	G._max	China	I	1	1118625	1461		17711	Moshito	192910--	1929	CHN	Manchuria		:Moshito;:1461	USA005	10	46.195	126.068
Glycine_max	Glycine	max	(L.)_Merr.	soybean	Y	USA033	PI81767	PI081767	PI081767	G._max	China	II	2	1118627	1463		17711	Moshito	192910--	1929	CHN	Manchuria		:Moshito;:1463	USA005	10	46.195	126.068
Glycine_max	Glycine	max	(L.)_Merr.	soybean	Y	USA033	PI81768	PI081768	PI081768	G._max	China	II	2	1118628	1464		17711	Moshito	192910--	1929	CHN	Manchuria		:Moshito;:1464	USA005	10	46.195	126.068
Glycine_max	Glycine	max	(L.)_Merr.	soybean	Y	USA033	PI81771	PI081771	PI081771	G._max	China	II	2	1118630	1467		17711	Selection_No._504	192910--	1929	CHN	Manchuria		:Selection_No._504;:1467	USA005	10	46.195	126.068
Glycine_max	Glycine	max	(L.)_Merr.	soybean	Y	USA033	PI81772	PI081772	PI081772	G._max	China	I	1	1118631	1468		17711	Selection_No._505	192910--	1929	CHN	Manchuria		:Selection_No._505;:1468	USA005	10	46.195	126.068
Glycine_max	Glycine	max	(L.)_Merr.	soybean	Y	USA033	PI81774	PI081774	PI081774	G._max	Japan	V	5	1118633	1485		17711	1485	192910--	1929	JPN	Kawazoe		:1485	USA005	10	40	140.5
Glycine_max	Glycine	max	(L.)_Merr.	soybean	Y	USA033	PI81777	PI081777	PI081777	G._max	Japan	IV	4	1118635	1499		17711	Kurozaya	192910--	1929	JPN	Kotoni,_Hokushu_Exp._Station		:Kurozaya;:1499	USA005	10	43.0708	141.303
Glycine_max	Glycine	max	(L.)_Merr.	soybean	Y	USA033	PI81780	PI081780	PI081780	G._max	Japan	III	3	1118636	1508		17711	Tsurunoko	192910--	1929	JPN	Kotoni,_Hokushu_Exp._Station		:Tsurunoko;:1508	USA005	10	43.0708	141.303
Glycine_max	Glycine	max	(L.)_Merr.	soybean	Y	USA033	PI81780S	PI081780S	PI081780S	G._max	Japan	V	5	1485845	1508		17711	(Tsurunoko)	192910--	1929	JPN	Kotoni,_Hokushu_Exp._Station		:(Tsurunoko);:1508	USA005	10	43.0708	141.303
Glycine_max	Glycine	max	(L.)_Merr.	soybean	Y	USA033	PI81785	PI081785	PI081785	G._max	Japan	III	3	1118637	1513		17711	Chusei_Hadaka	192910--	1929	JPN	Kotoni,_Hokushu_Exp._Station		:Chusei_Hadaka;:1513	USA005	10	43.0708	141.303
Glycine_max	Glycine	max	(L.)_Merr.	soybean	Y	USA033	PI82184	PI082184	PI082184	G._max	South_Korea	II	2	1118770	1207		17711	Pepute	192912--	1929	KOR	Near_East_Gate,_Keijo		:Pepute;:1207	USA005	10	37.5664	127
Glycine_max	Glycine	max	(L.)_Merr.	soybean	Y	USA033	PI82184S	PI082184S	PI082184S	G._max	South_Korea	V	5	1485846	1207		17711	(Pepute)	192912--	1929	KOR	Near_East_Gate,_Keijo		:(Pepute);:1207	USA005	10	37.5664	127
Glycine_max	Glycine	max	(L.)_Merr.	soybean	Y	USA033	PI82218	PI082218	PI082218	G._max	South_Korea	IV	4	1118806	1256		17711	Funkon	192912--	1929	KOR	Sosha,_near_Jinsen		:Funkon;:1256	USA005	10	34.6723	125.422
Glycine_max	Glycine	max	(L.)_Merr.	soybean	Y	USA033	PI82235	PI082235	PI082235	G._max	South_Korea	III	3	1118825	1646		17711	Taichukon	192912--	1929	KOR	Keijo_farmer's_market		:Taichukon;:1646	USA005	10	37.5664	127
Glycine_max	Glycine	max	(L.)_Merr.	soybean	Y	USA033	PI82246	PI082246	PI082246	G._max	South_Korea	IV	4	1118837	1657		17711	Funkonja	192912--	1929	KOR	Keijo_farmer's_market		:Funkonja;:1657	USA005	10	37.5664	127
Glycine_max	Glycine	max	(L.)_Merr.	soybean	Y	USA033	PI82246_1	PI082246_1	PI082246_1	G._max	South_Korea	III	3	1485847	1657		17711	Funkonja	192912--	1929	KOR	Keijo_farmer's_market		:Funkonja;:1657	USA005	10	37.5664	127
Glycine_max	Glycine	max	(L.)_Merr.	soybean	Y	USA033	PI82259	PI082259	PI082259	G._max	South_Korea	IV	4	1118852	1670		17711	Chonte	192912--	1929	KOR	Keijo_farmer's_market		:Chonte;:1670	USA005	10	37.5664	127
Glycine_max	Glycine	max	(L.)_Merr.	soybean	Y	USA033	PI82263_1	PI082263_1	PI082263_1	G._max	South_Korea	IV	4	1485850	1674		17711	Pepute_No._2	192912--	1929	KOR	Keijo_farmer's_market		:Pepute_No._2;:1674	USA005	10	37.5664	127
Glycine_max	Glycine	max	(L.)_Merr.	soybean	Y	USA033	PI82263_2	PI082263_2	PI082263_2	G._max	South_Korea	II	2	1485849	1674		17711	(Pepute_No._2)	192912--	1929	KOR	Keijo_farmer's_market		:(Pepute_No._2);:1674	USA005	10	37.5664	127
Glycine_max	Glycine	max	(L.)_Merr.	soybean	Y	USA033	PI82263_3	PI082263_3	PI082263_3	G._max	South_Korea	II	2	1485848	1674		17711	(Pepute_No._2)	192912--	1929	KOR	Keijo_farmer's_market		:(Pepute_No._2);:1674	USA005	10	37.5664	127
Glycine_max	Glycine	max	(L.)_Merr.	soybean	Y	USA033	PI82264	PI082264	PI082264	G._max	South_Korea	IV	4	1118858	1675		17711	Kwan_Jo	192912--	1929	KOR	Keijo_farmer's_market		:Kwan_Jo;:1675	USA005	10	37.5664	127
Glycine_max	Glycine	max	(L.)_Merr.	soybean	Y	USA033	PI82286	PI082286	PI082286	G._max	South_Korea	V	5	1118883	1841		17711	Kon_chote	192912--	1929	KOR	Chosen_farmer's_market_at_Keijo		:Kon_chote;:1841	USA005	10	37.5664	127
Glycine_max	Glycine	max	(L.)_Merr.	soybean	Y	USA033	PI82291	PI082291	PI082291	G._max	South_Korea	IV	4	1118889	1846		17711	Kon_Sui_Yen	192912--	1929	KOR	Chosen_farmer's_market_at_Keijo		:Kon_Sui_Yen;:1846	USA005	10	37.5664	127
Glycine_max	Glycine	max	(L.)_Merr.	soybean	Y	USA033	PI82295	PI082295	PI082295	G._max	South_Korea	IV	4	1118894	1850		17711	Maru_Kon_Chotan	192912--	1929	KOR	Chosen_farmer's_market_at_Keijo		:Maru_Kon_Chotan;:1850	USA005	10	37.5664	127
Glycine_max	Glycine	max	(L.)_Merr.	soybean	Y	USA033	PI82296	PI082296	PI082296	G._max	South_Korea	IV	4	1118895	1851		17711	Kon_Kongenoto	192912--	1929	KOR	Chosen_farmer's_market_at_Keijo		:Kon_Kongenoto;:1851	USA005	10	37.5664	127
Glycine_max	Glycine	max	(L.)_Merr.	soybean	Y	USA033	PI82302	PI082302	PI082302	G._max	South_Korea	III	3	1118903	1857		17711	Kiru_Gunte	192912--	1929	KOR	Chosen_farmer's_market_at_Keijo		:Kiru_Gunte;:1857	USA005	10	37.5664	127
Glycine_max	Glycine	max	(L.)_Merr.	soybean	Y	USA033	PI82307	PI082307	PI082307	G._max	South_Korea	IV	4	1118909	1862		17711	Hon_Kon	192912--	1929	KOR	Chosen_farmer's_market_at_Keijo		:Hon_Kon;:1862	USA005	10	37.5664	127
Glycine_max	Glycine	max	(L.)_Merr.	soybean	Y	USA033	PI82312	PI082312	PI082312	G._max	South_Korea	VI	6	1118916	1867		17711	Kitu_Gunte	192912--	1929	KOR	Chosen_farmer's_market_at_Keijo		:Kitu_Gunte;:1867	USA005	10	37.5664	127
Glycine_max	Glycine	max	(L.)_Merr.	soybean	Y	USA033	PI82312N	PI082312N	PI082312N	G._max	South_Korea	IV	4	1485851	1867		17711	(Kitu_Gunte)	192912--	1929	KOR	Chosen_farmer's_market_at_Keijo		:(Kitu_Gunte);:1867	USA005	10	37.5664	127
Glycine_max	Glycine	max	(L.)_Merr.	soybean	Y	USA033	PI82315	PI082315	PI082315	G._max	South_Korea	IV	4	1118920	1873		17711	1873	192912--	1929	KOR	Chosen_farmer's_market_at_Keijo		:1873	USA005	10	37.5664	127
Glycine_max	Glycine	max	(L.)_Merr.	soybean	Y	USA033	PI82509	PI082509	PI082509	G._max	North_Korea	IV	4	1119122	1269		17711	Hinkon	192912--	1929	PRK	Shariin		:Hinkon;:1269	USA005	10	38.5072	125.756
Glycine_max	Glycine	max	(L.)_Merr.	soybean	Y	USA033	PI82544	PI082544	PI082544	G._max	North_Korea	IV	4	1119161	1760		17711	Chankon	192912--	1929	PRK	Chosen_farmers'_market,_Shariin		:Chankon;:1760	USA005	10	38.5072	125.756
Glycine_max	Glycine	max	(L.)_Merr.	soybean	Y	USA033	PI83836	PI083836	PI083836	G._max	North_Korea	V	5	1120349	1969		17711	Zakkon	193001--	1930	PRK	Grain_Investigation_Laboratory,_Tansen		:Zakkon;:1969	USA005	10	40.4596	128.9
Glycine_max	Glycine	max	(L.)_Merr.	soybean	Y	USA033	PI83853	PI083853	PI083853	G._max	North_Korea	IV	4	1120367	2024		17711	Ryuzan	193001--	1930	KOR	Grain_Inspection_Office,_Seihyoko		:Ryuzan;:2024	USA005	10	37.5298	127
Glycine_max	Glycine	max	(L.)_Merr.	soybean	Y	USA033	PI83858	PI083858	PI083858	G._max	North_Korea	IV	4	1120373	2029		17711	Pakute	193001--	1930	PRK	Ojuri		:Pakute;:2029	USA005	10	37.8843	126.165
Glycine_max	Glycine	max	(L.)_Merr.	soybean	Y	USA033	PI83868	PI083868	PI083868	G._max	North_Korea	IV	4	1120384	2042		17711	Anpenkon	193001--	1930	PRK	Warehouse_in_Genzan		:Anpenkon;:2042	USA005	10	39.1517	127.444
Glycine_max	Glycine	max	(L.)_Merr.	soybean	Y	USA033	PI83881	PI083881	PI083881	G._max	North_Korea	IV	4	1120399	2057		17711	Orukon	193001--	1930	PRK	Purchased_from_grain_merchant_at_Genzan_wharf		:Orukon;:2057	USA005	10	39.1517	127.444
Glycine_max	Glycine	max	(L.)_Merr.	soybean	Y	USA033	PI83881A	PI083881A	PI083881A	G._max	North_Korea	IV	4	1485852	2057		17711	(Orukon)	193001--	1930	PRK	Purchased_from_grain_merchant_at_Genzan_wharf		:(Orukon);:2057	USA005	10	39.1517	127.444
Glycine_max	Glycine	max	(L.)_Merr.	soybean	Y	USA033	PI83923	PI083923	PI083923	G._max	Japan	IV	4	1120446	2102		17711	Rikuu_No._10	193001--	1930	JPN	Rikuu_Experiment_Station,_Omagari		:Rikuu_No._10;:2102	USA005	10	39.45	140.483
Glycine_max	Glycine	max	(L.)_Merr.	soybean	Y	USA033	PI83925	PI083925	PI083925	G._max	Japan	IV	4	1120449	2104		17711	Rikuu_No._22	193001--	1930	JPN	Rikuu_Experiment_Station,_Omagari		:Rikuu_No._22;:2104	USA005	10	39.45	140.483
Glycine_max	Glycine	max	(L.)_Merr.	soybean	Y	USA033	PI84954	PI084954	PI084954	G._max	South_Korea	II	2	1120917	3421		17711	Hinkon	193001--	1930	KOR	Grain_warehouse_in_Kiho		:Hinkon;:3421	USA005	10	35.1697	129.027
Glycine_max	Glycine	max	(L.)_Merr.	soybean	Y	USA033	PI84957	PI084957	PI084957	G._max	Japan	III	3	1120918	3424		17711	Yamki_daizu	193001--	1930	JPN	Shimonoseki_grain_merchant		:Yamki_daizu;:3424	USA005	10	33.95	130.95
Glycine_max	Glycine	max	(L.)_Merr.	soybean	Y	USA033	PI84957_1	PI084957_1	PI084957_1	G._max	Japan	III	3	1485867	3424		17711	Yamki_daizu	193001--	1930	JPN	Shimonoseki_grain_merchant		:Yamki_daizu;:3424	USA005	10	33.95	130.95
Glycine_max	Glycine	max	(L.)_Merr.	soybean	Y	USA033	PI84959	PI084959	PI084959	G._max	Japan	IV	4	1120921	3426		17711	Shingishu_Daizu	193001--	1930	JPN	Shimonoseki_grain_merchant		:Shingishu_Daizu;:3426	USA005	10	33.95	130.95
Glycine_max	Glycine	max	(L.)_Merr.	soybean	Y	USA033	PI84960	PI084960	PI084960	G._max	Japan	IV	4	1120922	3427		17711	Hakusen_Daizu	193001--	1930	JPN	Shimonoseki_grain_merchant		:Hakusen_Daizu;:3427	USA005	10	33.95	130.95
Glycine_max	Glycine	max	(L.)_Merr.	soybean	Y	USA033	PI84964	PI084964	PI084964	G._max	Japan	I	1	1120925	3432		17711	Manchurian_Improved	193001--	1930	JPN	Kobe_grain_merchant		:Manchurian_Improved;:3432	USA005	10	34.6667	135.142
Glycine_max	Glycine	max	(L.)_Merr.	soybean	Y	USA033	PI84965	PI084965	PI084965	G._max	Japan	II	2	1120926	3433		17711	Kwainei	193001--	1930	JPN	Kobe_grain_merchant		:Kwainei;:3433	USA005	10	34.6667	135.142
Glycine_max	Glycine	max	(L.)_Merr.	soybean	Y	USA033	PI84970	PI084970	PI084970	G._max	Japan	III	3	1120929	3438		17711	Hokkaido_Black	193001--	1930	JPN	Kyoto_market		:Hokkaido_Black;:3438	USA005	10	35.0833	135.75
Glycine_max	Glycine	max	(L.)_Merr.	soybean	Y	USA033	PI84973	PI084973	PI084973	G._max	Japan	III	3	1120930	3444		17711	Takiya	193001--	1930	JPN	Saitama_Prefectural_Agric._Testing_Ctr.,_Urawa		:Takiya;:3444	USA005	10	35.85	139.65
Glycine_max	Glycine	max	(L.)_Merr.	soybean	Y	USA033	PI84979	PI084979	PI084979	G._max	Japan	III	3	1120933	3450		17711	Shakkin_Nashi	193001--	1930	JPN	Saitama_Prefectural_Agric._Testing_Ctr.,_Urawa		:Shakkin_Nashi;:3450	USA005	10	35.85	139.65
Glycine_max	Glycine	max	(L.)_Merr.	soybean	Y	USA033	PI84985	PI084985	PI084985	G._max	Japan	IV	4	1120934	3456		17711	Shirohadaka_No._12	193001--	1930	JPN	Saitama_Prefectural_Agric._Testing_Ctr.,_Urawa		:Shirohadaka_No._12;:3456	USA005	10	35.85	139.65
Glycine_max	Glycine	max	(L.)_Merr.	soybean	Y	USA033	PI84987	PI084987	PI084987	G._max	Japan	III	3	1120935	3458		17711	Oni_Hadaka	193001--	1930	JPN	Saitama_Prefectural_Agric._Testing_Ctr.,_Urawa		:Oni_Hadaka;:3458;:T141	USA005	10	35.85	139.65
Glycine_max	Glycine	max	(L.)_Merr.	soybean	Y	USA033	PI84987A	PI084987A	PI084987A	G._max	Japan	III	3	1485869	3458		17711	(Oni_Hadaka)	193001--	1930	JPN	Saitama_Prefectural_Agric._Testing_Ctr.,_Urawa		:(Oni_Hadaka);:3458;:T141		10	35.85	139.65
Glycine_max	Glycine	max	(L.)_Merr.	soybean	Y	USA033	PI84992	PI084992	PI084992	G._max	Japan	II	2	1120936	3463		17711	Shirobana_No._2	193001--	1930	JPN	Saitama_Prefectural_Agric._Testing_Ctr.,_Urawa		:Shirobana_No._2;:3463	USA005	10	35.85	139.65
Glycine_max	Glycine	max	(L.)_Merr.	soybean	Y	USA033	PI85009_1	PI085009_1	PI085009_1	G._max	Japan	III	3	1485871	3480		17711	Maruba_daizu	193001--	1930	JPN	Saitama_Prefectural_Agric._Testing_Ctr.,_Urawa		:Maruba_daizu;:3480	USA005	10	35.85	139.65
Glycine_max	Glycine	max	(L.)_Merr.	soybean	Y	USA033	PI85009_2	PI085009_2	PI085009_2	G._max	Japan	III	3	1485870	3480		17711	(Maruba_daizu)	193001--	1930	JPN	Saitama_Prefectural_Agric._Testing_Ctr.,_Urawa		:(Maruba_daizu);:3480	USA005	10	35.85	139.65
Glycine_max	Glycine	max	(L.)_Merr.	soybean	Y	USA033	PI85010	PI085010	PI085010	G._max	Japan	VI	6	1120938	3481		17711	Yagi	193001--	1930	JPN	Saitama_Prefectural_Agric._Testing_Ctr.,_Urawa		:Yagi;:3481	USA005	10	35.85	139.65
Glycine_max	Glycine	max	(L.)_Merr.	soybean	Y	USA033	PI85012	PI085012	PI085012	G._max	Japan	II	2	1120939	3483		17711	Kurozaya_Kin	193001--	1930	JPN	Saitama_Prefectural_Agric._Testing_Ctr.,_Urawa		:Kurozaya_Kin;:3483	USA005	10	35.85	139.65
Glycine_max	Glycine	max	(L.)_Merr.	soybean	Y	USA033	PI85014	PI085014	PI085014	G._max	Japan	II	2	1120940	3485		17711	Kindaizu	193001--	1930	JPN	Saitama_Prefectural_Agric._Testing_Ctr.,_Urawa		:Kindaizu;:3485	USA005	10	35.85	139.65
Glycine_max	Glycine	max	(L.)_Merr.	soybean	Y	USA033	PI85019	PI085019	PI085019	G._max	Japan	III	3	1120941	3496		17711	Kohouju	193001--	1930	PRK	Heijo		:Kohouju;:3496	USA005	10	39.0194	125.755
Glycine_max	Glycine	max	(L.)_Merr.	soybean	Y	USA033	PI85021	PI085021	PI085021	G._max	Japan	II	2	1120942	3498		17711	Hoten_Shirome	193001--	1930	PRK	Heijo		:Hoten_Shirome;:3498	USA005	10	39.0194	125.755
Glycine_max	Glycine	max	(L.)_Merr.	soybean	Y	USA033	PI85089	PI085089	PI085089	G._max	South_Korea	V	5	1120944	2495		17711	G-27	193001--	1930	KOR	Agricultural_Experiment_Station,_Suigen	G-27	:G-27;:2495	USA005	10	37.2842	127.019
Glycine_max	Glycine	max	(L.)_Merr.	soybean	Y	USA033	PI85252	PI085252	PI085252	G._max	South_Korea	V	5	1120953	2658		17711	B-89	193001--	1930	KOR	Agricultural_Experiment_Station,_Suigen	B-89	:B-89;:2658	USA005	10	37.2842	127.019
Glycine_max	Glycine	max	(L.)_Merr.	soybean	Y	USA033	PI85272	PI085272	PI085272	G._max	South_Korea	III	3	1120954	2678		17711	B-109	193001--	1930	KOR	Agricultural_Experiment_Station,_Suigen	B-109	:B-109;:2678	USA005	10	37.2842	127.019
Glycine_max	Glycine	max	(L.)_Merr.	soybean	Y	USA033	PI85342	PI085342	PI085342	G._max	South_Korea	V	5	1120958	2748		17711	Y-30	193001--	1930	KOR	Agricultural_Experiment_Station,_Suigen	Y-30	:Y-30;:2748	USA005	10	37.2842	127.019
Glycine_max	Glycine	max	(L.)_Merr.	soybean	Y	USA033	PI85355	PI085355	PI085355	G._max	South_Korea	IV	4	1120959	2761		17711	Y-47	193001--	1930	KOR	Agricultural_Experiment_Station,_Suigen	Y-47	:Y-47;:2761	USA005	10	37.2842	127.019
Glycine_max	Glycine	max	(L.)_Merr.	soybean	Y	USA033	PI85356	PI085356	PI085356	G._max	South_Korea	III	3	1120960	2762		17711	Y-48	193001--	1930	KOR	Agricultural_Experiment_Station,_Suigen	Y-48	:Y-48;:2762	USA005	10	37.2842	127.019
Glycine_max	Glycine	max	(L.)_Merr.	soybean	Y	USA033	PI85407	PI085407	PI085407	G._max	South_Korea	IV	4	1120961	2813		17711	Y-114	193001--	1930	KOR	Agricultural_Experiment_Station,_Suigen	Y-114	:Y-114;:2813	USA005	10	37.2842	127.019
Glycine_max	Glycine	max	(L.)_Merr.	soybean	Y	USA033	PI85416	PI085416	PI085416	G._max	South_Korea	VII	7	1120962	2822		17711	Y-127	193001--	1930	KOR	Agricultural_Experiment_Station,_Suigen	Y-127	:Y-127;:2822	USA005	10	37.2842	127.019
Glycine_max	Glycine	max	(L.)_Merr.	soybean	Y	USA033	PI85420	PI085420	PI085420	G._max	South_Korea	IV	4	1120963	2826		17711	Y-136	193001--	1930	KOR	Agricultural_Experiment_Station,_Suigen	Y-136	:Y-136;:2826	USA005	10	37.2842	127.019
Glycine_max	Glycine	max	(L.)_Merr.	soybean	Y	USA033	PI85420_1	PI085420_1	PI085420_1	G._max	South_Korea	IV	4	1485872	2826		17711	(Y-136)	193001--	1930	KOR	Agricultural_Experiment_Station,_Suigen	(Y-136)	:(Y-136);:2826	USA005	10	37.2842	127.019
Glycine_max	Glycine	max	(L.)_Merr.	soybean	Y	USA033	PI85424	PI085424	PI085424	G._max	South_Korea	IV	4	1120964	2830		17711	Y-141	193001--	1930	KOR	Agricultural_Experiment_Station,_Suigen	Y-141	:Y-141;:2830	USA005	10	37.2842	127.019
Glycine_max	Glycine	max	(L.)_Merr.	soybean	Y	USA033	PI85437	PI085437	PI085437	G._max	South_Korea	III	3	1120965	2843		17711	Y-171	193001--	1930	KOR	Agricultural_Experiment_Station,_Suigen	Y-171	:Y-171;:2843	USA005	10	37.2842	127.019
Glycine_max	Glycine	max	(L.)_Merr.	soybean	Y	USA033	PI85441	PI085441	PI085441	G._max	South_Korea	IV	4	1120966	2847		17711	Y-176	193001--	1930	KOR	Agricultural_Experiment_Station,_Suigen	Y-176	:Y-176;:2847	USA005	10	37.2842	127.019
Glycine_max	Glycine	max	(L.)_Merr.	soybean	Y	USA033	PI85456	PI085456	PI085456	G._max	South_Korea	III	3	1120967	2862		17711	Y-203	193001--	1930	KOR	Agricultural_Experiment_Station,_Suigen	Y-203	:Y-203;:2862	USA005	10	37.2842	127.019
Glycine_max	Glycine	max	(L.)_Merr.	soybean	Y	USA033	PI85465	PI085465	PI085465	G._max	South_Korea	VI	6	1120968	2871		17711	Y-218	193001--	1930	KOR	Agricultural_Experiment_Station,_Suigen	Y-218	:Y-218;:2871	USA005	10	37.2842	127.019
Glycine_max	Glycine	max	(L.)_Merr.	soybean	Y	USA033	PI85469	PI085469	PI085469	G._max	South_Korea	IV	4	1120969	2875		17711	Y-227	193001--	1930	KOR	Agricultural_Experiment_Station,_Suigen	Y-227	:Y-227;:2875	USA005	10	37.2842	127.019
Glycine_max	Glycine	max	(L.)_Merr.	soybean	Y	USA033	PI85476	PI085476	PI085476	G._max	South_Korea	VI	6	1120970	2882		17711	Y-244	193001--	1930	KOR	Agricultural_Experiment_Station,_Suigen	Y-244	:Y-244;:2882	USA005	10	37.2842	127.019
Glycine_max	Glycine	max	(L.)_Merr.	soybean	Y	USA033	PI85490	PI085490	PI085490	G._max	South_Korea	VI	6	1120971	2896		17711	Y-269	193001--	1930	KOR	Agricultural_Experiment_Station,_Suigen	Y-269	:Y-269;:2896	USA005	10	37.2842	127.019
Glycine_max	Glycine	max	(L.)_Merr.	soybean	Y	USA033	PI85492	PI085492	PI085492	G._max	South_Korea	II	2	1120972	2898		17711	Y-272	193001--	1930	KOR	Agricultural_Experiment_Station,_Suigen	Y-272	:Y-272;:2898	USA005	10	37.2842	127.019
Glycine_max	Glycine	max	(L.)_Merr.	soybean	Y	USA033	PI85505	PI085505	PI085505	G._max	South_Korea	IV	4	1120973	2911		17711	Y-290	193001--	1930	KOR	Agricultural_Experiment_Station,_Suigen	Y-290	:Y-290;:2911;:T215	USA005	10	37.2842	127.019
Glycine_max	Glycine	max	(L.)_Merr.	soybean	Y	USA033	PI85506	PI085506	PI085506	G._max	South_Korea	IV	4	1120974	2912		17711	Y-291	193001--	1930	KOR	Agricultural_Experiment_Station,_Suigen	Y-291	:Y-291;:2912	USA005	10	37.2842	127.019
Glycine_max	Glycine	max	(L.)_Merr.	soybean	Y	USA033	PI85508	PI085508	PI085508	G._max	South_Korea	II	2	1120975	2914		17711	Y-297	193001--	1930	KOR	Agricultural_Experiment_Station,_Suigen	Y-297	:Y-297;:2914	USA005	10	37.2842	127.019
Glycine_max	Glycine	max	(L.)_Merr.	soybean	Y	USA033	PI85519	PI085519	PI085519	G._max	South_Korea	IV	4	1120976	2925		17711	Y-309	193001--	1930	KOR	Agricultural_Experiment_Station,_Suigen	Y-309	:Y-309;:2925	USA005	10	37.2842	127.019
Glycine_max	Glycine	max	(L.)_Merr.	soybean	Y	USA033	PI85559	PI085559	PI085559	G._max	South_Korea	III	3	1120979	2965		17711	Y-352	193001--	1930	KOR	Agricultural_Experiment_Station,_Suigen	Y-352	:Y-352;:2965	USA005	10	37.2842	127.019
Glycine_max	Glycine	max	(L.)_Merr.	soybean	Y	USA033	PI85590	PI085590	PI085590	G._max	South_Korea	IV	4	1120980	2996		17711	Y-386	193001--	1930	KOR	Agricultural_Experiment_Station,_Suigen	Y-386	:Y-386;:2996	USA005	10	37.2842	127.019
Glycine_max	Glycine	max	(L.)_Merr.	soybean	Y	USA033	PI85619	PI085619	PI085619	G._max	South_Korea	IV	4	1120981	3025		17711	Y-417	193001--	1930	KOR	Agricultural_Experiment_Station,_Suigen	Y-417	:Y-417;:3025	USA005	10	37.2842	127.019
Glycine_max	Glycine	max	(L.)_Merr.	soybean	Y	USA033	PI85624	PI085624	PI085624	G._max	South_Korea	IV	4	1120982	3030		17711	Y-423	193001--	1930	KOR	Agricultural_Experiment_Station,_Suigen	Y-423	:Y-423;:3030	USA005	10	37.2842	127.019
Glycine_max	Glycine	max	(L.)_Merr.	soybean	Y	USA033	PI85625	PI085625	PI085625	G._max	South_Korea	II	2	1120983	3031		17711	Y-424	193001--	1930	KOR	Agricultural_Experiment_Station,_Suigen	Y-424	:Y-424;:3031	USA005	10	37.2842	127.019
Glycine_max	Glycine	max	(L.)_Merr.	soybean	Y	USA033	PI85626	PI085626	PI085626	G._max	South_Korea	IV	4	1120984	3032		17711	Y-425	193001--	1930	KOR	Agricultural_Experiment_Station,_Suigen	Y-425	:Y-425;:3032	USA005	10	37.2842	127.019
Glycine_max	Glycine	max	(L.)_Merr.	soybean	Y	USA033	PI85630	PI085630	PI085630	G._max	South_Korea	III	3	1120985	3036		17711	Y-429	193001--	1930	KOR	Agricultural_Experiment_Station,_Suigen	Y-429	:Y-429;:3036	USA005	10	37.2842	127.019
Glycine_max	Glycine	max	(L.)_Merr.	soybean	Y	USA033	PI85658	PI085658	PI085658	G._max	South_Korea	IV	4	1120994	3064		17711	Y-459	193001--	1930	KOR	Agricultural_Experiment_Station,_Suigen	Y-459	:Y-459;:3064	USA005	10	37.2842	127.019
Glycine_max	Glycine	max	(L.)_Merr.	soybean	Y	USA033	PI85668	PI085668	PI085668	G._max	China	III	3	1121008	3087		17711	3087	193001--	1930	CHN	Manchuria		:3087	USA005	10	46.195	126.068
Glycine_max	Glycine	max	(L.)_Merr.	soybean	Y	USA033	PI85671	PI085671	PI085671	G._max	China	II	2	1121012	3098		17711	3098	193001--	1930	CHN	Manchuria		:3098	USA005	10	46.195	126.068
Glycine_max	Glycine	max	(L.)_Merr.	soybean	Y	USA033	PI85897	PI085897	PI085897	G._max	Japan	VIII	8	1121182	3734		17711	Koshoku_Akidaizu	193002--	1930	JPN	small_grain_store		:Koshoku_Akidaizu;:3734	USA005	10	35	138
Glycine_max	Glycine	max	(L.)_Merr.	soybean	Y	USA033	PI86004	PI086004	PI086004	G._max	Japan	III	3	1121301	3504		17711	Isabera	193002--	1930	JPN	Tokachi_Agricultural_Experiment_Station,_Obihiro		:Isabera;:3504	USA005	10	42.9172	143.204
Glycine_max	Glycine	max	(L.)_Merr.	soybean	Y	USA033	PI86006	PI086006	PI086006	G._max	Japan	III	3	1121304	3506		17711	Kiio_Shokuzu	193002--	1930	JPN	Tokachi_Agricultural_Experiment_Station,_Obihiro	1384	:Kiio_Shokuzu;:1384;:3506	USA005	10	42.9172	143.204
Glycine_max	Glycine	max	(L.)_Merr.	soybean	Y	USA033	PI86007	PI086007	PI086007	G._max	Japan	IV	4	1121305	3507		17711	Chadaizu	193002--	1930	JPN	Tokachi_Agricultural_Experiment_Station,_Obihiro		:Chadaizu;:3507	USA005	10	42.9172	143.204
Glycine_max	Glycine	max	(L.)_Merr.	soybean	Y	USA033	PI86021	PI086021	PI086021	G._max	Japan	I	1	1121321	3521		17711	Aoyu	193002--	1930	JPN	Tokachi_Agricultural_Experiment_Station,_Obihiro		:Aoyu;:3521	USA005	10	42.9172	143.204
Glycine_max	Glycine	max	(L.)_Merr.	soybean	Y	USA033	PI86022	PI086022	PI086022	G._max	Japan	II	2	1121322	3522		17711	Ao_Tsurunoko	193002--	1930	JPN	Tokachi_Agricultural_Experiment_Station,_Obihiro		:Ao_Tsurunoko;:3522	USA005	10	42.9172	143.204
Glycine_max	Glycine	max	(L.)_Merr.	soybean	Y	USA033	PI86023	PI086023	PI086023	G._max	Japan	II	2	1121325	3523		17711	Goyou_Kurakake	193002--	1930	JPN	Tokachi_Agricultural_Experiment_Station,_Obihiro		:Goyou_Kurakake;:3523	USA005	10	42.9172	143.204
Glycine_max	Glycine	max	(L.)_Merr.	soybean	Y	USA033	PI86024	PI086024	PI086024	G._max	Japan	III	3	1121326	3524		17711	Daidzuhinshu_satei	193002--	1930	JPN	Tokachi_Agricultural_Experiment_Station,_Obihiro		:Daidzuhinshu_satei;:3524;:T245	USA005	10	42.9172	143.204
Glycine_max	Glycine	max	(L.)_Merr.	soybean	Y	USA033	PI86026_1	PI086026_1	PI086026_1	G._max	Japan	III	3	1485874	3526		17711	Tokachi	193002--	1930	JPN	Tokachi_Agricultural_Experiment_Station,_Obihiro	1865	:Tokachi;:1865;:3526	USA005	10	42.9172	143.204
Glycine_max	Glycine	max	(L.)_Merr.	soybean	Y	USA033	PI86027	PI086027	PI086027	G._max	Japan	III	3	1121331	3527		17711	Tsuryoku_Shoryu	193002--	1930	JPN	Tokachi_Agricultural_Experiment_Station,_Obihiro	673	:Tsuryoku_Shoryu;:673;:3527	USA005	10	42.9172	143.204
Glycine_max	Glycine	max	(L.)_Merr.	soybean	Y	USA033	PI86028	PI086028	PI086028	G._max	Japan	III	3	1121334	3528		17711	Aemimame	193002--	1930	JPN	Tokachi_Agricultural_Experiment_Station,_Obihiro		:Aemimame;:3528	USA005	10	42.9172	143.204
Glycine_max	Glycine	max	(L.)_Merr.	soybean	Y	USA033	PI86029	PI086029	PI086029	G._max	Japan	III	3	1121335	3529		17711	Manchuria	193002--	1930	JPN	Tokachi_Agricultural_Experiment_Station,_Obihiro		:Manchuria;:3529	USA005	10	42.9172	143.204
Glycine_max	Glycine	max	(L.)_Merr.	soybean	Y	USA033	PI86031	PI086031	PI086031	G._max	Japan	II	2	1121339	3531		17711	Koshurei_Marugata_Daizu	193002--	1930	JPN	Tokachi_Agricultural_Experiment_Station,_Obihiro		:Koshurei_Marugata_Daizu;:3531	USA005	10	42.9172	143.204
Glycine_max	Glycine	max	(L.)_Merr.	soybean	Y	USA033	PI86032	PI086032	PI086032	G._max	Japan	III	3	1121340	3532		17711	Chusei_Kurodaizu	193002--	1930	JPN	Tokachi_Agricultural_Experiment_Station,_Obihiro		:Chusei_Kurodaizu;:3532	USA005	10	42.9172	143.204
Glycine_max	Glycine	max	(L.)_Merr.	soybean	Y	USA033	PI86038	PI086038	PI086038	G._max	Japan	II	2	1121348	3538		17711	Kurodaizu	193002--	1930	JPN	Tokachi_Agricultural_Experiment_Station,_Obihiro		:Kurodaizu;:3538	USA005	10	42.9172	143.204
Glycine_max	Glycine	max	(L.)_Merr.	soybean	Y	USA033	PI86045	PI086045	PI086045	G._max	Japan	II	2	1121356	3545		17711	Kokuonshokuzu	193002--	1930	JPN	Tokachi_Agricultural_Experiment_Station,_Obihiro	1094	:Kokuonshokuzu;:1094;:3545	USA005	10	42.9172	143.204
Glycine_max	Glycine	max	(L.)_Merr.	soybean	Y	USA033	PI86045S	PI086045S	PI086045S	G._max	Japan	V	5	1485875	3545		17711	(Kokuonshokuzu)	193002--	1930	JPN	Tokachi_Agricultural_Experiment_Station,_Obihiro	1094	:(Kokuonshokuzu);:1094;:3545	USA005	10	42.9172	143.204
Glycine_max	Glycine	max	(L.)_Merr.	soybean	Y	USA033	PI86046	PI086046	PI086046	G._max	Japan	II	2	1121357	3546		17711	Genshin_Koku_Ou	193002--	1930	JPN	Tokachi_Agricultural_Experiment_Station,_Obihiro		:Genshin_Koku_Ou;:3546	USA005	10	42.9172	143.204
Glycine_max	Glycine	max	(L.)_Merr.	soybean	Y	USA033	PI86050	PI086050	PI086050	G._max	Japan	II	2	1121363	3604		17711	Rasuto_San	193002--	1930	JPN	Tokachi_Agricultural_Experiment_Station,_Obihiro		:Rasuto_San;:3604	USA005	10	42.9172	143.204
Glycine_max	Glycine	max	(L.)_Merr.	soybean	Y	USA033	PI86053	PI086053	PI086053	G._max	Japan	III	3	1121367	3607		17711	1215	193002--	1930	JPN	Tokachi_Agricultural_Experiment_Station,_Obihiro	1215	:1215;:3607	USA005	10	42.9172	143.204
Glycine_max	Glycine	max	(L.)_Merr.	soybean	Y	USA033	PI86060	PI086060	PI086060	G._max	Japan	IV	4	1121375	3614		17711	Honen_Akazaya_Konnin_B	193002--	1930	JPN	Tokachi_Agricultural_Experiment_Station,_Obihiro		:Honen_Akazaya_Konnin_B;:3614	USA005	10	42.9172	143.204
Glycine_max	Glycine	max	(L.)_Merr.	soybean	Y	USA033	PI86062	PI086062	PI086062	G._max	Japan	IV	4	1121378	3616		17711	Daizu_Hinshu_Satei	193002--	1930	JPN	Tokachi_Agricultural_Experiment_Station,_Obihiro	1874	:Daizu_Hinshu_Satei;:1874;:3616	USA005	10	42.9172	143.204
Glycine_max	Glycine	max	(L.)_Merr.	soybean	Y	USA033	PI86063	PI086063	PI086063	G._max	Japan	III	3	1121379	3617		17711	Sangaku	193002--	1930	JPN	Tokachi_Agricultural_Experiment_Station,_Obihiro		:Sangaku;:3617	USA005	10	42.9172	143.204
Glycine_max	Glycine	max	(L.)_Merr.	soybean	Y	USA033	PI86069	PI086069	PI086069	G._max	Japan	II	2	1121387	3623		17711	Datehadakadaizu	193002--	1930	JPN	Tokachi_Agricultural_Experiment_Station,_Obihiro	595	:Datehadakadaizu;:595;:3623	USA005	10	42.9172	143.204
Glycine_max	Glycine	max	(L.)_Merr.	soybean	Y	USA033	PI86071	PI086071	PI086071	G._max	Japan	III	3	1121390	3625		17711	Akazaya_Konnin	193002--	1930	JPN	Tokachi_Agricultural_Experiment_Station,_Obihiro		:Akazaya_Konnin;:3625	USA005	10	42.9172	143.204
Glycine_max	Glycine	max	(L.)_Merr.	soybean	Y	USA033	PI86073	PI086073	PI086073	G._max	Japan	III	3	1121393	3628		17711	Hadakadaizu	193002--	1930	JPN	Tokachi_Agricultural_Experiment_Station,_Obihiro	1870	:Hadakadaizu;:1870;:3628	USA005	10	42.9172	143.204
Glycine_max	Glycine	max	(L.)_Merr.	soybean	Y	USA033	PI86078	PI086078	PI086078	G._max	Japan	V	5	1121400	3633		17711	Shoryu_A	193002--	1930	JPN	Tokachi_Agricultural_Experiment_Station,_Obihiro		:Shoryu_A;:3633	USA005	10	42.9172	143.204
Glycine_max	Glycine	max	(L.)_Merr.	soybean	Y	USA033	PI86078_1	PI086078_1	PI086078_1	G._max	Japan	IV	4	1485876	3633		17711	Shoryu_A	193002--	1930	JPN	Tokachi_Agricultural_Experiment_Station,_Obihiro		:Shoryu_A;:3633	USA005	10	42.9172	143.204
Glycine_max	Glycine	max	(L.)_Merr.	soybean	Y	USA033	PI86084	PI086084	PI086084	G._max	Japan	V	5	1121408	3639		17711	Nanbu_kuro_saya	193002--	1930	JPN	Tokachi_Agricultural_Experiment_Station,_Obihiro	721	:Nanbu_kuro_saya;:721;:3639	USA005	10	42.9172	143.204
Glycine_max	Glycine	max	(L.)_Merr.	soybean	Y	USA033	PI86091	PI086091	PI086091	G._max	Japan	VI	6	1121417	3646		17711	152(184)	193002--	1930	JPN	Tokachi_Agricultural_Experiment_Station,_Obihiro	152(184)	:152(184);:3646	USA005	10	42.9172	143.204
Glycine_max	Glycine	max	(L.)_Merr.	soybean	Y	USA033	PI86091_1	PI086091_1	PI086091_1	G._max	Japan	IV	4	1485877	3646		17711	152(184)	193002--	1930	JPN	Tokachi_Agricultural_Experiment_Station,_Obihiro	152(184)	:152(184);:3646	USA005	10	42.9172	143.204
Glycine_max	Glycine	max	(L.)_Merr.	soybean	Y	USA033	PI86098	PI086098	PI086098	G._max	Japan	III	3	1121425	3653		17711	Mizukuguri	193002--	1930	JPN	Tokachi_Agricultural_Experiment_Station,_Obihiro	599	:Mizukuguri;:599;:3653	USA005	10	42.9172	143.204
Glycine_max	Glycine	max	(L.)_Merr.	soybean	Y	USA033	PI86102	PI086102	PI086102	G._max	Japan	II	2	1121430	3657		17711	Konshurei_No._234	193002--	1930	JPN	Tokachi_Agricultural_Experiment_Station,_Obihiro	1420	:Konshurei_No._234;:1420;:3657	USA005	10	42.9172	143.204
Glycine_max	Glycine	max	(L.)_Merr.	soybean	Y	USA033	PI86103	PI086103	PI086103	G._max	Japan	IV	4	1121431	3658		17711	266	193002--	1930	JPN	Tokachi_Agricultural_Experiment_Station,_Obihiro	266	:266;:3658	USA005	10	42.9172	143.204
Glycine_max	Glycine	max	(L.)_Merr.	soybean	Y	USA033	PI86109	PI086109	PI086109	G._max	Japan	VI	6	1121439	3664		17711	Sorachidaizu	193002--	1930	JPN	Tokachi_Agricultural_Experiment_Station,_Obihiro		:Sorachidaizu;:3664	USA005	10	42.9172	143.204
Glycine_max	Glycine	max	(L.)_Merr.	soybean	Y	USA033	PI86109B	PI086109B	PI086109B	G._max	Japan	IV	4	1485878	3664		17711	(Sorachidaizu)	193002--	1930	JPN	Tokachi_Agricultural_Experiment_Station,_Obihiro		:(Sorachidaizu);:3664	USA005	10	42.9172	143.204
Glycine_max	Glycine	max	(L.)_Merr.	soybean	Y	USA033	PI86111	PI086111	PI086111	G._max	Japan	III	3	1121442	3666		17711	Taishodaizu	193002--	1930	JPN	Tokachi_Agricultural_Experiment_Station,_Obihiro	1824	:Taishodaizu;:1824;:3666	USA005	10	42.9172	143.204
Glycine_max	Glycine	max	(L.)_Merr.	soybean	Y	USA033	PI86112	PI086112	PI086112	G._max	Japan	II	2	1121443	3667		17711	Hadakadaizu	193002--	1930	JPN	Tokachi_Agricultural_Experiment_Station,_Obihiro		:Hadakadaizu;:3667	USA005	10	42.9172	143.204
Glycine_max	Glycine	max	(L.)_Merr.	soybean	Y	USA033	PI86112_1	PI086112_1	PI086112_1	G._max	Japan	IV	4	1485879	3667		17711	Hadakadaizu	193002--	1930	JPN	Tokachi_Agricultural_Experiment_Station,_Obihiro		:Hadakadaizu;:3667	USA005	10	42.9172	143.204
Glycine_max	Glycine	max	(L.)_Merr.	soybean	Y	USA033	PI86113	PI086113	PI086113	G._max	Japan	II	2	1121446	3668		17711	Oyachi_Senshitsadairyu	193002--	1930	JPN	Tokachi_Agricultural_Experiment_Station,_Obihiro		:Oyachi_Senshitsadairyu;:3668	USA005	10	42.9172	143.204
Glycine_max	Glycine	max	(L.)_Merr.	soybean	Y	USA033	PI86113S	PI086113S	PI086113S	G._max	Japan	V	5	1485880	3668		17711	(Oyachi_senshitsadairyu)	193002--	1930	JPN	Tokachi_Agricultural_Experiment_Station,_Obihiro		:(Oyachi_senshitsadairyu);:3668	USA005	10	42.9172	143.204
Glycine_max	Glycine	max	(L.)_Merr.	soybean	Y	USA033	PI86115	PI086115	PI086115	G._max	Japan	II	2	1121450	3670		17711	Shihyoekuroheso	193002--	1930	JPN	Tokachi_Agricultural_Experiment_Station,_Obihiro	1422	:Shihyoekuroheso;:1422;:3670	USA005	10	42.9172	143.204
Glycine_max	Glycine	max	(L.)_Merr.	soybean	Y	USA033	PI86116	PI086116	PI086116	G._max	Japan	III	3	1121451	3671		17711	671	193002--	1930	JPN	Tokachi_Agricultural_Experiment_Station,_Obihiro	671	:671;:3671	USA005	10	42.9172	143.204
Glycine_max	Glycine	max	(L.)_Merr.	soybean	Y	USA033	PI86122	PI086122	PI086122	G._max	Japan	II	2	1121459	3677		17711	Hata_Hikari	193002--	1930	JPN	Tokachi_Agricultural_Experiment_Station,_Obihiro		:Hata_Hikari;:3677	USA005	10	42.9172	143.204
Glycine_max	Glycine	max	(L.)_Merr.	soybean	Y	USA033	PI86123	PI086123	PI086123	G._max	Japan	III	3	1121460	3678		17711	Selected_Oyachi	193002--	1930	JPN	Tokachi_Agricultural_Experiment_Station,_Obihiro		:Selected_Oyachi;:3678	USA005	10	42.9172	143.204
Glycine_max	Glycine	max	(L.)_Merr.	soybean	Y	USA033	PI86128	PI086128	PI086128	G._max	Japan	IV	4	1121467	3683		17711	Karifuto	193002--	1930	JPN	Tokachi_Agricultural_Experiment_Station,_Obihiro		:Karifuto;:3683	USA005	10	42.9172	143.204
Glycine_max	Glycine	max	(L.)_Merr.	soybean	Y	USA033	PI86133	PI086133	PI086133	G._max	Japan	I	1	1121475	3688		17711	Chusei_Kurodairyu	193002--	1930	JPN	Tokachi_Agricultural_Experiment_Station,_Obihiro		:Chusei_Kurodairyu;:3688	USA005	10	42.9172	143.204
Glycine_max	Glycine	max	(L.)_Merr.	soybean	Y	USA033	PI86134_1	PI086134_1	PI086134_1	G._max	Japan	IV	4	1485884	3689		17711	Kurodaizu	193002--	1930	JPN	Tokachi_Agricultural_Experiment_Station,_Obihiro		:Kurodaizu;:3689	USA005	10	42.9172	143.204
Glycine_max	Glycine	max	(L.)_Merr.	soybean	Y	USA033	PI86134_2	PI086134_2	PI086134_2	G._max	Japan	IV	4	1485883	3689		17711	(Kurodaizu)	193002--	1930	JPN	Tokachi_Agricultural_Experiment_Station,_Obihiro		:(Kurodaizu);:3689	USA005	10	42.9172	143.204
Glycine_max	Glycine	max	(L.)_Merr.	soybean	Y	USA033	PI86134_3	PI086134_3	PI086134_3	G._max	Japan	III	3	1485882	3689		17711	(Kurodaizu)	193002--	1930	JPN	Tokachi_Agricultural_Experiment_Station,_Obihiro		:(Kurodaizu);:3689	USA005	10	42.9172	143.204
Glycine_max	Glycine	max	(L.)_Merr.	soybean	Y	USA033	PI86134_4	PI086134_4	PI086134_4	G._max	Japan	IV	4	1485881	3689		17711	(Kurodaizu)	193002--	1930	JPN	Tokachi_Agricultural_Experiment_Station,_Obihiro		:(Kurodaizu);:3689	USA005	10	42.9172	143.204
Glycine_max	Glycine	max	(L.)_Merr.	soybean	Y	USA033	PI86136	PI086136	PI086136	G._max	Japan	IV	4	1121480	3691		17711	Kuromame	193002--	1930	JPN	Tokachi_Agricultural_Experiment_Station,_Obihiro		:Kuromame;:3691	USA005	10	42.9172	143.204
Glycine_max	Glycine	max	(L.)_Merr.	soybean	Y	USA033	PI86137	PI086137	PI086137	G._max	Japan	IV	4	1121481	3692		17711	Chusei_Kurodaizu	193002--	1930	JPN	Tokachi_Agricultural_Experiment_Station,_Obihiro		:Chusei_Kurodaizu;:3692	USA005	10	42.9172	143.204
Glycine_max	Glycine	max	(L.)_Merr.	soybean	Y	USA033	PI86137_1	PI086137_1	PI086137_1	G._max	Japan	II	2	1485885	3692		17711	Chusei_Kurodaizu	193002--	1930	JPN	Tokachi_Agricultural_Experiment_Station,_Obihiro		:Chusei_Kurodaizu;:3692	USA005	10	42.9172	143.204
Glycine_max	Glycine	max	(L.)_Merr.	soybean	Y	USA033	PI86138	PI086138	PI086138	G._max	Japan	IV	4	1121484	3693		17711	Daizu_Honbetsu	193002--	1930	JPN	Tokachi_Agricultural_Experiment_Station,_Obihiro		:Daizu_Honbetsu;:3693	USA005	10	42.9172	143.204
Glycine_max	Glycine	max	(L.)_Merr.	soybean	Y	USA033	PI86138R	PI086138R	PI086138R	G._max	Japan	IV	4	1485886	3693		17711	(Daizu_Honbetsu)	193002--	1930	JPN	Tokachi_Agricultural_Experiment_Station,_Obihiro		:(Daizu_Honbetsu);:3693	USA005	10	42.9172	143.204
Glycine_max	Glycine	max	(L.)_Merr.	soybean	Y	USA033	PI86142	PI086142	PI086142	G._max	Japan	III	3	1121489	3697		17711	Akazaya	193002--	1930	JPN	Tokachi_Agricultural_Experiment_Station,_Obihiro		:Akazaya;:3697	USA005	10	42.9172	143.204
Glycine_max	Glycine	max	(L.)_Merr.	soybean	Y	USA033	PI86144	PI086144	PI086144	G._max	Japan	III	3	1121492	3699		17711	Chairomame	193002--	1930	JPN	Tokachi_Agricultural_Experiment_Station,_Obihiro		:Chairomame;:3699	USA005	10	42.9172	143.204
Glycine_max	Glycine	max	(L.)_Merr.	soybean	Y	USA033	PI86146	PI086146	PI086146	G._max	Japan	III	3	1121496	3709		17711	Kawanagare	193002--	1930	JPN	Iwate_Experiment_Station,_Morioka		:Kawanagare;:3709	USA005	10	39.7	141.25
Glycine_max	Glycine	max	(L.)_Merr.	soybean	Y	USA033	PI86150	PI086150	PI086150	G._max	Japan	IV	4	1121501	3729		17711	Iwafune_Takiya	193002--	1930	JPN	Iwate_Experiment_Station,_Morioka		:Iwafune_Takiya;:3729	USA005	10	39.7	141.25
Glycine_max	Glycine	max	(L.)_Merr.	soybean	Y	USA033	PI86153	PI086153	PI086153	G._max	Japan	III	3	1121505	3732		17711	Hongoku	193002--	1930	JPN	grain_store		:Hongoku;:3732	USA005	10	35	138
Glycine_max	Glycine	max	(L.)_Merr.	soybean	Y	USA033	PI86154	PI086154	PI086154	G._max	Japan	III	3	1121506	3627		17711	Akazaya_Konnin	193002--	1930	JPN	Tokachi_Agricultural_Experiment_Station,_Obihiro		:Akazaya_Konnin;:3627	USA005	10	42.9172	143.204
Glycine_max	Glycine	max	(L.)_Merr.	soybean	Y	USA033	PI86410	PI086410	PI086410	G._max	Japan	I	1	1121791	3794		17711	Sodefuri	193003--	1930	JPN	Purchased_in_small_grain_store_in_Nakano,_Tokyo_Prefecture		:Sodefuri;:3794	USA005	10	35.7	139.667
Glycine_max	Glycine	max	(L.)_Merr.	soybean	Y	USA033	PI86411	PI086411	PI086411	G._max	Japan	I	1	1121792	3795		17711	Guiuchi_Mame	193003--	1930	JPN	Purchased_in_small_store_in_Nakano,_Tokyo_Prefecture		:Guiuchi_Mame;:3795	USA005	10	35.7	139.667
Glycine_max	Glycine	max	(L.)_Merr.	soybean	Y	USA033	PI86425	PI086425	PI086425	G._max	Japan	III	3	1121808	4006		17711	Mizukuguri	193003--	1930	JPN	Ou_Experiment_Farm,_Omagari		:Mizukuguri;:4006	USA005	10	39.45	140.483
Glycine_max	Glycine	max	(L.)_Merr.	soybean	Y	USA033	PI86443	PI086443	PI086443	G._max	Japan	II	2	1121809	4024		17711	Soroshi	193003--	1930	JPN	Ou_Experiment_Farm,_Omagari		:Soroshi;:4024	USA005	10	39.45	140.483
Glycine_max	Glycine	max	(L.)_Merr.	soybean	Y	USA033	PI86445	PI086445	PI086445	G._max	Japan	III	3	1121810	4026		17711	Koshurei_Hakubi	193003--	1930	JPN	Ou_Experiment_Farm,_Omagari		:Koshurei_Hakubi;:4026	USA005	10	39.45	140.483
Glycine_max	Glycine	max	(L.)_Merr.	soybean	Y	USA033	PI86449	PI086449	PI086449	G._max	Japan	III	3	1121812	4030		17711	Shiheigo_Kuroheso	193003--	1930	JPN	Ou_Experiment_Farm,_Omagari		:Shiheigo_Kuroheso;:4030	USA005	10	39.45	140.483
Glycine_max	Glycine	max	(L.)_Merr.	soybean	Y	USA033	PI86449_0	PI086449_0	PI086449_0	G._max	Japan	III	3	1485888	4030		17711	(Shiheigo_Kuroheso)	193003--	1930	JPN	Ou_Experiment_Farm,_Omagari		:(Shiheigo_Kuroheso);:4030	USA005	10	39.45	140.483
Glycine_max	Glycine	max	(L.)_Merr.	soybean	Y	USA033	PI86452	PI086452	PI086452	G._max	Japan	III	3	1121817	4033		17711	Koshurei_No._35	193003--	1930	JPN	Ou_Experiment_Farm,_Omagari		:Koshurei_No._35;:4033	USA005	10	39.45	140.483
Glycine_max	Glycine	max	(L.)_Merr.	soybean	Y	USA033	PI86457_1	PI086457_1	PI086457_1	G._max	Japan	IV	4	1485889	4038		17711	Kazusa	193003--	1930	JPN	Ou_Experiment_Farm,_Omagari		:Kazusa;:4038	USA005	10	39.45	140.483
Glycine_max	Glycine	max	(L.)_Merr.	soybean	Y	USA033	PI86463	PI086463	PI086463	G._max	Japan	II	2	1121832	4044		17711	Bonhaku_No._55	193003--	1930	JPN	Ou_Experiment_Farm,_Omagari		:Bonhaku_No._55;:4044	USA005	10	39.45	140.483
Glycine_max	Glycine	max	(L.)_Merr.	soybean	Y	USA033	PI86465	PI086465	PI086465	G._max	Japan	V	5	1121835	4046		17711	Itachi	193003--	1930	JPN	Ou_Experiment_Farm,_Omagari		:Itachi;:4046	USA005	10	39.45	140.483
Glycine_max	Glycine	max	(L.)_Merr.	soybean	Y	USA033	PI86469	PI086469	PI086469	G._max	Japan	III	3	1121840	4050		17711	Ginnan_Gingko	193003--	1930	JPN	Ou_Experiment_Farm,_Omagari		:Ginnan_Gingko;:4050	USA005	10	39.45	140.483
Glycine_max	Glycine	max	(L.)_Merr.	soybean	Y	USA033	PI86482	PI086482	PI086482	G._max	Japan	III	3	1121853	4063		17711	Toyonaga	193003--	1930	JPN	Ou_Experiment_Farm,_Omagari		:Toyonaga;:4063	USA005	10	39.45	140.483
Glycine_max	Glycine	max	(L.)_Merr.	soybean	Y	USA033	PI86482_1	PI086482_1	PI086482_1	G._max	Japan	III	3	1485890	4063		17711	Toyonaga	193003--	1930	JPN	Ou_Experiment_Farm,_Omagari		:Toyonaga;:4063	USA005	10	39.45	140.483
Glycine_max	Glycine	max	(L.)_Merr.	soybean	Y	USA033	PI86490	PI086490	PI086490	G._max	Japan	VI	6	1121860	4071		17711	Shirohadaka	193003--	1930	JPN	Ou_Experiment_Farm,_Omagari		:Shirohadaka;:4071	USA005	10	39.45	140.483
Glycine_max	Glycine	max	(L.)_Merr.	soybean	Y	USA033	PI86490_2	PI086490_2	PI086490_2	G._max	Japan	III	3	1485893	4071		17711	(Shirohadaka)	193003--	1930	JPN	Ou_Experiment_Farm,_Omagari		:(Shirohadaka);:4071	USA005	10	39.45	140.483
Glycine_max	Glycine	max	(L.)_Merr.	soybean	Y	USA033	PI86490_3	PI086490_3	PI086490_3	G._max	Japan	IV	4	1485892	4071		17711	(Shirohadaka)	193003--	1930	JPN	Ou_Experiment_Farm,_Omagari		:(Shirohadaka);:4071	USA005	10	39.45	140.483
Glycine_max	Glycine	max	(L.)_Merr.	soybean	Y	USA033	PI86490_4	PI086490_4	PI086490_4	G._max	Japan	IV	4	1485891	4071		17711	(Shirohadaka)	193003--	1930	JPN	Ou_Experiment_Farm,_Omagari		:(Shirohadaka);:4071	USA005	10	39.45	140.483
Glycine_max	Glycine	max	(L.)_Merr.	soybean	Y	USA033	PI86491	PI086491	PI086491	G._max	Japan	IV	4	1121861	4072		17711	Chotan	193003--	1930	JPN	Ou_Experiment_Farm,_Omagari		:Chotan;:4072	USA005	10	39.45	140.483
Glycine_max	Glycine	max	(L.)_Merr.	soybean	Y	USA033	PI86504	PI086504	PI086504	G._max	Japan	IV	4	1121874	4085		17711	Chinko	193003--	1930	JPN	Ou_Experiment_Farm,_Omagari		:Chinko;:4085	USA005	10	39.45	140.483
Glycine_max	Glycine	max	(L.)_Merr.	soybean	Y	USA033	PI86510	PI086510	PI086510	G._max	Japan	III	3	1121881	4091		17711	Shirosaya	193003--	1930	JPN	Ou_Experiment_Farm,_Omagari		:Shirosaya;:4091	USA005	10	39.45	140.483
Glycine_max	Glycine	max	(L.)_Merr.	soybean	Y	USA033	PI86736	PI086736	PI086736	G._max	Japan	VII	7	1121989	4213		17711	Izari_mame_kinai_No._1	193003--	1930	JPN	Japanese_Imperial_Department_of_Agriculture_Experiment_Farm,_Konosu,_Saitama		:Izari_mame_kinai_No._1;:4213	USA005	10	36.025	139.508
Glycine_max	Glycine	max	(L.)_Merr.	soybean	Y	USA033	PI86741	PI086741	PI086741	G._max	China	II	2	1121992	4229		17711	Manshu_Daizu	193003--	1930	CHN	Manchuria		:Manshu_Daizu;:4229	USA005	10	46.195	126.068
Glycine_max	Glycine	max	(L.)_Merr.	soybean	Y	USA033	PI86876	PI086876	PI086876	G._max	Japan	IV	4	1122081	4249		17711	Daizu_Pikuanda	193004--	1930	JPN	Okinawa_Ken_Agricultural_Experiment_Station,_Nawa		:Daizu_Pikuanda;:4249	USA005	10	26.2072	127.673
Glycine_max	Glycine	max	(L.)_Merr.	soybean	Y	USA033	PI86878	PI086878	PI086878	G._max	China	II	2	1122084	4255		17711	4255	193004--	1930	CHN	Manchuria		:4255	USA005	10	46.195	126.068
Glycine_max	Glycine	max	(L.)_Merr.	soybean	Y	USA033	PI86878_2	PI086878_2	PI086878_2	G._max	China	II	2	1485894	4255		17711	4255	193004--	1930	CHN	Manchuria		:4255	USA005	10	46.195	126.068
Glycine_max	Glycine	max	(L.)_Merr.	soybean	Y	USA033	PI87524	PI087524	PI087524	G._max	China	II	2	1122783	3806		17711	3806	193005--	1930	CHN	Manchuria		:3806	USA005	10	46.195	126.068
Glycine_max	Glycine	max	(L.)_Merr.	soybean	Y	USA033	PI87525	PI087525	PI087525	G._max	Japan	IV	4	1122784	4248		17711	Daizuohigu	193005--	1930	JPN	Okinawa_Agricultural_Experiment_Station,_Nawa		:Daizuohigu;:4248	USA005	10	26.2072	127.673
Glycine_max	Glycine	max	(L.)_Merr.	soybean	Y	USA033	PI87530	PI087530	PI087530	G._max	South_Korea	IV	4	1122791	4273		17711	Seishin,_Chosen	193005--	1930	PRK	Seishin		:Seishin,_Chosen;:4273	USA005	10	41.7956	129.776
Glycine_max	Glycine	max	(L.)_Merr.	soybean	Y	USA033	PI87531	PI087531	PI087531	G._max	China	I	1	1122792	4274		17711	4274	193005--	1930	CHN	Manchuria		:4274	USA005	10	46.195	126.068
Glycine_max	Glycine	max	(L.)_Merr.	soybean	Y	USA033	PI87622	PI087622	PI087622	G._max	Japan	IV	4	1122901	5630		17711	Onihadaka	193005--	1930	JPN	Tamai_Branch_Experiment_Station		:Onihadaka;:5630	USA005	10	36.1333	139.383
Glycine_max	Glycine	max	(L.)_Merr.	soybean	Y	USA033	PI87623	PI087623	PI087623	G._max	Japan	IV	4	1122902	5631		17711	Suzunari_Saki_No._1	193005--	1930	JPN	Tamai_Branch_Experiment_Station		:Suzunari_Saki_No._1;:5631	USA005	10	36.1333	139.383
Glycine_max	Glycine	max	(L.)_Merr.	soybean	Y	USA033	PI87628	PI087628	PI087628	G._max	Japan	II	2	1122909	5637		17711	Keburi	193005--	1930	JPN	Tamai_Branch_Experiment_Station		:Keburi;:5637	USA005	10	36.1333	139.383
Glycine_max	Glycine	max	(L.)_Merr.	soybean	Y	USA033	PI87629	PI087629	PI087629	G._max	Japan	IV	4	1122910	5638		17711	Asahi	193005--	1930	JPN	Tamai_Branch_Experiment_Station		:Asahi;:5638	USA005	10	36.1333	139.383
Glycine_max	Glycine	max	(L.)_Merr.	soybean	Y	USA033	PI87630	PI087630	PI087630	G._max	Japan	III	3	1122913	5639		17711	Chizuka	193005--	1930	JPN	Tamai_Branch_Experiment_Station		:Chizuka;:5639	USA005	10	36.1333	139.383
Glycine_max	Glycine	max	(L.)_Merr.	soybean	Y	USA033	PI87631	PI087631	PI087631	G._max	Japan	II	2	1122914	5640		17711	Kindaizu	193005--	1930	JPN	Tamai_Branch_Experiment_Station		:Kindaizu;:5640	USA005	10	36.1333	139.383
Glycine_max	Glycine	max	(L.)_Merr.	soybean	Y	USA033	PI87631_1	PI087631_1	PI087631_1	G._max	Japan	III	3	1485907	5640		17711	Kindaizu	193005--	1930	JPN	Tamai_Branch_Experiment_Station		:Kindaizu;:5640	USA005	10	36.1333	139.383
Glycine_max	Glycine	max	(L.)_Merr.	soybean	Y	USA033	PI87631_3	PI087631_3	PI087631_3	G._max	Japan	IV	4	1485906	5640		17711	(Kindaizu)	193005--	1930	JPN	Tamai_Branch_Experiment_Station		:(Kindaizu);:5640	USA005	10	36.1333	139.383
Glycine_max	Glycine	max	(L.)_Merr.	soybean	Y	USA033	PI87632	PI087632	PI087632	G._max	Japan	IV	4	1122917	5641		17711	Shirohadaka	193005--	1930	JPN	Tamai_Branch_Experiment_Station		:Shirohadaka;:5641	USA005	10	36.1333	139.383
Glycine_max	Glycine	max	(L.)_Merr.	soybean	Y	USA033	PI87634	PI087634	PI087634	G._max	Japan	III	3	1122920	5644		17711	Mizukuguri	193005--	1930	JPN	Tamai_Branch_Experiment_Station		:Mizukuguri;:5644	USA005	10	36.1333	139.383
Glycine_max	Glycine	max	(L.)_Merr.	soybean	Y	USA033	PI88282	PI088282	PI088282	G._max	China	III	3	1123623	5652		17711	319	193005--	1930	CHN	South_Manchurian_Railway_Experiment_Station_-_Kunchuling	319	:319;:5652	USA005	10	43.5072	124.812
Glycine_max	Glycine	max	(L.)_Merr.	soybean	Y	USA033	PI88287	PI088287	PI088287	G._max	China	III	3	1123629	5657		17711	Mosheto	193005--	1930	CHN	South_Manchurian_Railway_Experiment_Station_-_Kunchuling		:Mosheto;:5657	USA005	10	43.5072	124.812
Glycine_max	Glycine	max	(L.)_Merr.	soybean	Y	USA033	PI88288	PI088288	PI088288	G._max	China	I	1	1123630	5658		17711	480	193005--	1930	CHN	South_Manchurian_Railway_Experiment_Station_-_Kunchuling	480	:480;:5658	USA005	10	43.5072	124.812
Glycine_max	Glycine	max	(L.)_Merr.	soybean	Y	USA033	PI88289	PI088289	PI088289	G._max	China	III	3	1123633	5659		17711	235	193005--	1930	CHN	South_Manchurian_Railway_Experiment_Station_-_Kunchuling	235	:235;:5659	USA005	10	43.5072	124.812
Glycine_max	Glycine	max	(L.)_Merr.	soybean	Y	USA033	PI88290	PI088290	PI088290	G._max	China	III	3	1123634	5660		17711	Changechung_No._591	193005--	1930	CHN	South_Manchurian_Railway_Experiment_Station_-_Kunchuling		:Changechung_No._591;:5660	USA005	10	43.5072	124.812
Glycine_max	Glycine	max	(L.)_Merr.	soybean	Y	USA033	PI88291	PI088291	PI088291	G._max	China	III	3	1123637	5661		17711	262	193005--	1930	CHN	South_Manchurian_Railway_Experiment_Station_-_Kunchuling	262	:262;:5661	USA005	10	43.5072	124.812
Glycine_max	Glycine	max	(L.)_Merr.	soybean	Y	USA033	PI88292	PI088292	PI088292	G._max	China	III	3	1123638	5662		17711	420	193005--	1930	CHN	South_Manchurian_Railway_Experiment_Station_-_Kunchuling	420	:420;:5662	USA005	10	43.5072	124.812
Glycine_max	Glycine	max	(L.)_Merr.	soybean	Y	USA033	PI88293	PI088293	PI088293	G._max	China	II	2	1123641	5663		17711	224	193005--	1930	CHN	South_Manchurian_Railway_Experiment_Station_-_Kunchuling	224	:224;:5663	USA005	10	43.5072	124.812
Glycine_max	Glycine	max	(L.)_Merr.	soybean	Y	USA033	PI88297	PI088297	PI088297	G._max	China	III	3	1123647	5686		17711	5686	193005--	1930	CHN	Changchun		:5686	USA005	10	43.88	125.323
Glycine_max	Glycine	max	(L.)_Merr.	soybean	Y	USA033	PI88300	PI088300	PI088300	G._max	China	IV	4	1123653	5689		17711	5689	193005--	1930	CHN	Penhsihu		:5689	USA005	10	41.2391	124.171
Glycine_max	Glycine	max	(L.)_Merr.	soybean	Y	USA033	PI88302_1	PI088302_1	PI088302_1	G._max	China	IV	4	1485912	5691		17711	5691	193005--	1930	CHN	Fengtien_(Mukden)		:5691	USA005	10	41.7922	123.433
Glycine_max	Glycine	max	(L.)_Merr.	soybean	Y	USA033	PI88302_2	PI088302_2	PI088302_2	G._max	China	IV	4	1485911	5691		17711	5691	193005--	1930	CHN	Fengtien_(Mukden)		:5691	USA005	10	41.7922	123.433
Glycine_max	Glycine	max	(L.)_Merr.	soybean	Y	USA033	PI88304	PI088304	PI088304	G._max	China	II	2	1123661	5693		17711	5693	193005--	1930	CHN	Ssupingkai		:5693	USA005	10	43.1845	124.451
Glycine_max	Glycine	max	(L.)_Merr.	soybean	Y	USA033	PI88305	PI088305	PI088305	G._max	China	III	3	1123662	5694		17711	5694	193005--	1930	CHN	Tiehling,_Manchuria		:5694	USA005	10	42.4642	124.04
Glycine_max	Glycine	max	(L.)_Merr.	soybean	Y	USA033	PI88306	PI088306	PI088306	G._max	China	III	3	1123663	5695		17711	5695	193005--	1930	CHN	Fushun		:5695	USA005	10	41.9241	124.139
Glycine_max	Glycine	max	(L.)_Merr.	soybean	Y	USA033	PI88306_1	PI088306_1	PI088306_1	G._max	China	III	3	1485914	5695		17711	5695	193005--	1930	CHN	Fushun		:5695	USA005	10	41.9241	124.139
Glycine_max	Glycine	max	(L.)_Merr.	soybean	Y	USA033	PI88309	PI088309	PI088309	G._max	China	II	2	1123668	5698		17711	5698	193005--	1930	CHN	Shuangchengpuk		:5698	USA005	10	44.0819	124.668
Glycine_max	Glycine	max	(L.)_Merr.	soybean	Y	USA033	PI88353	PI088353	PI088353	G._max	China	III	3	1123684	5722		17711	Kung-Chuling_Station_No._235	193006--	1930	CHN	Kung-Chuling_Station		:Kung-Chuling_Station_No._235;:5722	USA005	10	43.5072	124.812
Glycine_max	Glycine	max	(L.)_Merr.	soybean	Y	USA033	PI88355	PI088355	PI088355	G._max	China	II	2	1123686	5724		17711	Selection_No._15-B	193006--	1930	CHN	South_Manchurian_Railway_Soybean_Seed_Farm_at_Kaiyuan,_Manchuria		:Selection_No._15-B;:5724	USA005	10	42.7228	124.331
Glycine_max	Glycine	max	(L.)_Merr.	soybean	Y	USA033	PI88356	PI088356	PI088356	G._max	China	II	2	1123687	5725		17711	Selection_No._7	193006--	1930	CHN	South_Manchurian_Railway_Soybean_Seed_Farm_at_Kaiyuan,_Manchuria		:Selection_No._7;:5725	USA005	10	42.7228	124.331
Glycine_max	Glycine	max	(L.)_Merr.	soybean	Y	USA033	PI88358	PI088358	PI088358	G._max	China	II	2	1123689	5727		17711	Selection_No._6-A	193006--	1930	CHN	South_Manchurian_Railway_Soybean_Seed_Farm_at_Kaiyuan,_Manchuria		:Selection_No._6-A;:5727	USA005	10	42.7228	124.331
Glycine_max	Glycine	max	(L.)_Merr.	soybean	Y	USA033	PI88442	PI088442	PI088442	G._max	China	II	2	1123692	5748		17711	5748	193007--	1930	CHN	Manchuria		:5748	USA005	10	46.195	126.068
Glycine_max	Glycine	max	(L.)_Merr.	soybean	Y	USA033	PI88443	PI088443	PI088443	G._max	China	I	1	1123693	5749		17711	5749	193007--	1930	CHN	Manchuria		:5749	USA005	10	46.195	126.068
Glycine_max	Glycine	max	(L.)_Merr.	soybean	Y	USA033	PI88444	PI088444	PI088444	G._max	China	IV	4	1123694	5767		17711	Chinghuangtou	193007--	1930	CHN	Manchuria		:Chinghuangtou;:5767	USA005	10	46.195	126.068
Glycine_max	Glycine	max	(L.)_Merr.	soybean	Y	USA033	PI88445	PI088445	PI088445	G._max	China	III	3	1123695	5768		17711	5768	193007--	1930	CHN	Manchuria		:5768	USA005	10	46.195	126.068
Glycine_max	Glycine	max	(L.)_Merr.	soybean	Y	USA033	PI88447	PI088447	PI088447	G._max	China	III	3	1123696	5770		17711	5770	193007--	1930	CHN	Manchuria		:5770	USA005	10	46.195	126.068
Glycine_max	Glycine	max	(L.)_Merr.	soybean	Y	USA033	PI88447_3	PI088447_3	PI088447_3	G._max	China	III	3	1485915	5770		17711	5770	193007--	1930	CHN	Manchuria		:5770	USA005	10	46.195	126.068
Glycine_max	Glycine	max	(L.)_Merr.	soybean	Y	USA033	PI88448	PI088448	PI088448	G._max	China	III	3	1123697	5771		17711	5771	193007--	1930	CHN	Manchuria		:5771	USA005	10	46.195	126.068
Glycine_max	Glycine	max	(L.)_Merr.	soybean	Y	USA033	PI88452	PI088452	PI088452	G._max	China	IV	4	1123698	5775		17711	Hsiaohuangtou	193007--	1930	CHN	Yamada_farm,_near_Yingkon		:Hsiaohuangtou;:5775	USA005	10	40.6223	122.561
Glycine_max	Glycine	max	(L.)_Merr.	soybean	Y	USA033	PI88455	PI088455	PI088455	G._max	China	II	2	1123699	5784		17711	Stn._No._424-78	193007--	1930	CHN	South_Manchurian_Railway_Experiment_Station,_Hsiungyaocheng		:Stn._No._424-78;:5784	USA005	10	40.1753	122.123
Glycine_max	Glycine	max	(L.)_Merr.	soybean	Y	USA033	PI88458	PI088458	PI088458	G._max	China	IV	4	1123700	5787		17711	Kokuzu	193007--	1930	CHN	South_Manchurian_Railway_Experiment_Station,_Hsiungyaocheng		:Kokuzu;:5787	USA005	10	40.1753	122.123
Glycine_max	Glycine	max	(L.)_Merr.	soybean	Y	USA033	PI88459	PI088459	PI088459	G._max	China	IV	4	1123701	5788		17711	Shokozu	193007--	1930	CHN	South_Manchurian_Railway_Experiment_Station,_Hsiungyaocheng		:Shokozu;:5788	USA005	10	40.1753	122.123
Glycine_max	Glycine	max	(L.)_Merr.	soybean	Y	USA033	PI88461	PI088461	PI088461	G._max	Japan	VI	6	1123702	5790		17711	Ohokubi	193007--	1930	CHN	South_Manchurian_Railway_Experiment_Station,_Hsiungyaocheng		:Ohokubi;:5790	USA005	10	40.1753	122.123
Glycine_max	Glycine	max	(L.)_Merr.	soybean	Y	USA033	PI88466	PI088466	PI088466	G._max	China	III	3	1123703	5795		17711	Shiryukozu_No._87	193007--	1930	CHN	South_Manchurian_Railway_Experiment_Station,_Hsiungyaocheng		:Shiryukozu_No._87;:5795	USA005	10	40.1753	122.123
Glycine_max	Glycine	max	(L.)_Merr.	soybean	Y	USA033	PI88466_1	PI088466_1	PI088466_1	G._max	China	IV	4	1485916	5795		17711	Shiryukozu_No._87	193007--	1930	CHN	South_Manchurian_Railway_Experiment_Station,_Hsiungyaocheng		:Shiryukozu_No._87;:5795	USA005	10	40.1753	122.123
Glycine_max	Glycine	max	(L.)_Merr.	soybean	Y	USA033	PI88468	PI088468	PI088468	G._max	China	II	2	1123704	5797		17711	Iganzu	193007--	1930	CHN	South_Manchurian_Railway_Experiment_Station,_Hsiungyaocheng		:Iganzu;:5797	USA005	10	40.1753	122.123
Glycine_max	Glycine	max	(L.)_Merr.	soybean	Y	USA033	PI88484	PI088484	PI088484	G._max	China	I	1	1123706	5813		17711	Station_No._434-66	193007--	1930	CHN	South_Manchurian_Railway_Experiment_Station,_Hsiungyaocheng		:Station_No._434-66;:5813	USA005	10	40.1753	122.123
Glycine_max	Glycine	max	(L.)_Merr.	soybean	Y	USA033	PI88486	PI088486	PI088486	G._max	China	III	3	1123707	5815		17711	Kaigen's_Kingenzu	193007--	1930	CHN	South_Manchurian_Railway_Experiment_Station,_Hsiungyaocheng		:Kaigen's_Kingenzu;:5815	USA005	10	40.1753	122.123
Glycine_max	Glycine	max	(L.)_Merr.	soybean	Y	USA033	PI88490	PI088490	PI088490	G._max	China	V	5	1123708	5820		17711	Haouben	193007--	1930	CHN	South_Manchurian_Railway_Experiment_Station,_Hsiungyaocheng		:Haouben;:5820	USA005	10	40.1753	122.123
Glycine_max	Glycine	max	(L.)_Merr.	soybean	Y	USA033	PI88490_1	PI088490_1	PI088490_1	G._max	China	III	3	1485918	5820		17711	Haouben	193007--	1930	CHN	South_Manchurian_Railway_Experiment_Station,_Hsiungyaocheng		:Haouben;:5820	USA005	10	40.1753	122.123
Glycine_max	Glycine	max	(L.)_Merr.	soybean	Y	USA033	PI88490_2	PI088490_2	PI088490_2	G._max	China	IV	4	1485917	5820		17711	(Haouben)	193007--	1930	CHN	South_Manchurian_Railway_Experiment_Station,_Hsiungyaocheng		:(Haouben);:5820	USA005	10	40.1753	122.123
Glycine_max	Glycine	max	(L.)_Merr.	soybean	Y	USA033	PI88491	PI088491	PI088491	G._max	China	IV	4	1123709	5821		17711	Ryokuchazu	193007--	1930	CHN	South_Manchurian_Railway_Experiment_Station,_Hsiungyaocheng		:Ryokuchazu;:5821	USA005	10	40.1753	122.123
Glycine_max	Glycine	max	(L.)_Merr.	soybean	Y	USA033	PI88492	PI088492	PI088492	G._max	China	III	3	1123710	5822		17711	Nagaobaao	193007--	1930	CHN	South_Manchurian_Railway_Experiment_Station,_Hsiungyaocheng		:Nagaobaao;:5822	USA005	10	40.1753	122.123
Glycine_max	Glycine	max	(L.)_Merr.	soybean	Y	USA033	PI88495	PI088495	PI088495	G._max	China	II	2	1123711	5825		17711	Koniku_No._66	193007--	1930	CHN	South_Manchurian_Railway_Experiment_Station,_Hsiungyaocheng		:Koniku_No._66;:Kingchuling_Improved_No._66;:5825	USA005	10	40.1753	122.123
Glycine_max	Glycine	max	(L.)_Merr.	soybean	Y	USA033	PI88497	PI088497	PI088497	G._max	China	I	1	1123712	5827		17711	Taisho_24-9	193007--	1930	CHN	South_Manchurian_Railway_Experiment_Station,_Hsiungyaocheng		:Taisho_24-9;:5827	USA005	10	40.1753	122.123
Glycine_max	Glycine	max	(L.)_Merr.	soybean	Y	USA033	PI88499	PI088499	PI088499	G._max	China	IV	4	1123713	5829		17711	Kiizu	193007--	1930	CHN	South_Manchurian_Railway_Experiment_Station,_Hsiungyaocheng		:Kiizu;:5829	USA005	10	40.1753	122.123
Glycine_max	Glycine	max	(L.)_Merr.	soybean	Y	USA033	PI88502	PI088502	PI088502	G._max	China	III	3	1123714	5832		17711	Ryoryuao	193007--	1930	CHN	South_Manchurian_Railway_Experiment_Station,_Hsiungyaocheng		:Ryoryuao;:5832	USA005	10	40.1753	122.123
Glycine_max	Glycine	max	(L.)_Merr.	soybean	Y	USA033	PI88508	PI088508	PI088508	G._max	China	II	2	1123715	5838		17711	Showa_No._1-4	193007--	1930	CHN	South_Manchurian_Railway_Experiment_Station,_Hsiungyaocheng		:Showa_No._1-4;:5838	USA005	10	40.1753	122.123
Glycine_max	Glycine	max	(L.)_Merr.	soybean	Y	USA033	PI88777	PI088777	PI088777	G._max	China	II	2	1123750	5897		17711	5897	193008--	1930	CHN	northern_and_southern_Manchuria		:5897	USA005	10	46.195	126.068
Glycine_max	Glycine	max	(L.)_Merr.	soybean	Y	USA033	PI88780	PI088780	PI088780	G._max	China	III	3	1123751	5900		17711	5900	193008--	1930	CHN	northern_and_southern_Manchuria		:5900	USA005	10	46.195	126.068
Glycine_max	Glycine	max	(L.)_Merr.	soybean	Y	USA033	PI88782	PI088782	PI088782	G._max	China	III	3	1123752	5905		17711	5905	193008--	1930	CHN	Manchuria		:5905	USA005	10	46.195	126.068
Glycine_max	Glycine	max	(L.)_Merr.	soybean	Y	USA033	PI88783	PI088783	PI088783	G._max	China	III	3	1123753	5906		17711	5906	193008--	1930	CHN	Northern_Manchuria		:5906	USA005	10	50.1444	125.528
Glycine_max	Glycine	max	(L.)_Merr.	soybean	Y	USA033	PI88787	PI088787	PI088787	G._max	China	II	2	1123754	5912		17711	5912	193008--	1930	CHN	Northern_Manchuria		:5912	USA005	10	50.1444	125.528
Glycine_max	Glycine	max	(L.)_Merr.	soybean	Y	USA033	PI88788	PI088788	PI088788	G._max	China	III	3	1123755	5913		17711	5913	193008--	1930	CHN	Along_the_Liao_river,_Kaiyuan_District		:5913	USA005	10	42.7228	124.331
Glycine_max	Glycine	max	(L.)_Merr.	soybean	Y	USA033	PI88789	PI088789	PI088789	G._max	China	III	3	1123756	5914		17711	5914	193008--	1930	CHN	Manchuria		:5914	USA005	10	46.195	126.068
Glycine_max	Glycine	max	(L.)_Merr.	soybean	Y	USA033	PI88790	PI088790	PI088790	G._max	China	III	3	1123757	5915		17711	5915	193008--	1930	CHN	Manchuria		:5915	USA005	10	46.195	126.068
Glycine_max	Glycine	max	(L.)_Merr.	soybean	Y	USA033	PI88793	PI088793	PI088793	G._max	China	IV	4	1123758	5918		17711	5918	193008--	1930	CHN	Manchuria		:5918	USA005	10	46.195	126.068
Glycine_max	Glycine	max	(L.)_Merr.	soybean	Y	USA033	PI88797	PI088797	PI088797	G._max	China	I	1	1123759	5925		17711	5925	193008--	1930	CHN	Manchuria		:5925	USA005	10	46.195	126.068
Glycine_max	Glycine	max	(L.)_Merr.	soybean	Y	USA033	PI88798	PI088798	PI088798	G._max	China	II	2	1123760	5926		17711	5926	193008--	1930	CHN	Manchuria		:5926	USA005	10	46.195	126.068
Glycine_max	Glycine	max	(L.)_Merr.	soybean	Y	USA033	PI88799	PI088799	PI088799	G._max	China	III	3	1123761	5927		17711	5927	193008--	1930	CHN	Manchuria		:5927	USA005	10	46.195	126.068
Glycine_max	Glycine	max	(L.)_Merr.	soybean	Y	USA033	PI88803	PI088803	PI088803	G._max	China	II	2	1123762	5932		17711	5932	193008--	1930	CHN	Manchuria		:5932	USA005	10	46.195	126.068
Glycine_max	Glycine	max	(L.)_Merr.	soybean	Y	USA033	PI88803_1	PI088803_1	PI088803_1	G._max	China	III	3	1485919	5932		17711	5932	193008--	1930	CHN	Manchuria		:5932	USA005	10	46.195	126.068
Glycine_max	Glycine	max	(L.)_Merr.	soybean	Y	USA033	PI88804	PI088804	PI088804	G._max	China	I	1	1123763	5933		17711	5933	193008--	1930	CHN	Manchuria		:5933	USA005	10	46.195	126.068
Glycine_max	Glycine	max	(L.)_Merr.	soybean	Y	USA033	PI88805_2	PI088805_2	PI088805_2	G._max	China	I	1	1485921	5934		17711	5934	193008--	1930	CHN	Mukden_district		:5934	USA005	10	41.7922	123.433
Glycine_max	Glycine	max	(L.)_Merr.	soybean	Y	USA033	PI88805_4	PI088805_4	PI088805_4	G._max	China	II	2	1485920	5934		17711	5934	193008--	1930	CHN	Mukden_district		:5934	USA005	10	41.7922	123.433
Glycine_max	Glycine	max	(L.)_Merr.	soybean	Y	USA033	PI88806	PI088806	PI088806	G._max	China	III	3	1123765	5935		17711	5935	193008--	1930	CHN	Manchuria		:5935	USA005	10	46.195	126.068
Glycine_max	Glycine	max	(L.)_Merr.	soybean	Y	USA033	PI88809	PI088809	PI088809	G._max	North_Korea	III	3	1123766	5968		17711	Seita	193008--	1930	PRK	Kokai,_Heian_Hokudo		:Seita;:5968	USA005	10	40.9714	126.598
Glycine_max	Glycine	max	(L.)_Merr.	soybean	Y	USA033	PI88810	PI088810	PI088810	G._max	North_Korea	II	2	1123767	5967		17711	Orukon	193008--	1930	PRK	Kokai,_Heian_Hokudo		:Orukon;:5967	USA005	10	40.9714	126.598
Glycine_max	Glycine	max	(L.)_Merr.	soybean	Y	USA033	PI88811	PI088811	PI088811	G._max	North_Korea	IV	4	1123768	5969		17711	Pakute	193008--	1930	PRK	Kokai,_Heian_Hokudo		:Pakute;:5969	USA005	10	40.9714	126.598
Glycine_max	Glycine	max	(L.)_Merr.	soybean	Y	USA033	PI88813	PI088813	PI088813	G._max	North_Korea	IV	4	1123771	5971		17711	Ryumuo	193008--	1930	PRK	Kokai,_Heian_Hokudo		:Ryumuo;:5971	USA005	10	40.9714	126.598
Glycine_max	Glycine	max	(L.)_Merr.	soybean	Y	USA033	PI88814	PI088814	PI088814	G._max	North_Korea	IV	4	1123772	5972		17711	Mote	193008--	1930	PRK	Kokai,_Heian_Hokudo		:Mote;:5972	USA005	10	40.9714	126.598
Glycine_max	Glycine	max	(L.)_Merr.	soybean	Y	USA033	PI88815	PI088815	PI088815	G._max	North_Korea	III	3	1123775	5973		17711	Orukon	193008--	1930	PRK	Kokai,_Heian_Hokudo		:Orukon;:5973	USA005	10	40.9714	126.598
Glycine_max	Glycine	max	(L.)_Merr.	soybean	Y	USA033	PI88816	PI088816	PI088816	G._max	North_Korea	IV	4	1123776	5976		17711	Hota	193008--	1930	PRK	Kokai,_Heian_Hokudo_Prefecture		:Hota;:5976	USA005	10	40.9714	126.598
Glycine_max	Glycine	max	(L.)_Merr.	soybean	Y	USA033	PI88816S	PI088816S	PI088816S	G._max	North_Korea	VI	6	1485922	5976		17711	(Hota)	193008--	1930	PRK	Kokai,_Heian_Hokudo_Prefecture		:(Hota);:5976	USA005	10	40.9714	126.598
Glycine_max	Glycine	max	(L.)_Merr.	soybean	Y	USA033	PI88818	PI088818	PI088818	G._max	China	III	3	1123778	5978		17711	Yota	193008--	1930	CHN	Manchuria		:Yota;:5978	USA005	10	46.195	126.068
Glycine_max	Glycine	max	(L.)_Merr.	soybean	Y	USA033	PI88820	PI088820	PI088820	G._max	North_Korea	V	5	1123779	5980		17711	Heihokuta	193008--	1930	PRK	Kokai,_Heian_Hokudo_Prefecture		:Heihokuta;:5980	USA005	10	40.9714	126.598
Glycine_max	Glycine	max	(L.)_Merr.	soybean	Y	USA033	PI88820N	PI088820N	PI088820N	G._max	North_Korea	IV	4	1485923	5980		17711	(Heihokuta)	193008--	1930	PRK	Kokai,_Heian_Hokudo_Prefecture		:(Heihokuta);:5980	USA005	10	40.9714	126.598
Glycine_max	Glycine	max	(L.)_Merr.	soybean	Y	USA033	PI88823	PI088823	PI088823	G._max	North_Korea	III	3	1123780	5983		17711	Aota	193008--	1930	PRK	Kokai,_Heian_Hokudo_Prefecture		:Aota;:5983	USA005	10	40.9714	126.598
Glycine_max	Glycine	max	(L.)_Merr.	soybean	Y	USA033	PI88825	PI088825	PI088825	G._max	Japan	II	2	1123781	5985		17711	Tsurunoko	193008--	1930	PRK	Kokai,_Heian_Hokudo_Prefecture		:Tsurunoko;:5985	USA005	10	40.9714	126.598
Glycine_max	Glycine	max	(L.)_Merr.	soybean	Y	USA033	PI88826	PI088826	PI088826	G._max	Japan	III	3	1123782	5986		17711	Kurugara	193008--	1930	PRK	Kokai,_Heian_Hokudo_Prefecture		:Kurugara;:5986	USA005	10	40.9714	126.598
Glycine_max	Glycine	max	(L.)_Merr.	soybean	Y	USA033	PI88997	PI088997	PI088997	G._max	China	II	2	1123794	5874		17711	5874	193008--	1930	CHN	Manchuria		:5874	USA005	10	46.195	126.068
Glycine_max	Glycine	max	(L.)_Merr.	soybean	Y	USA033	PI88998_1	PI088998_1	PI088998_1	G._max	China	III	3	1485925	5943		17711	5943	193008--	1930	CHN	Manchuria		:5943	USA005	10	46.195	126.068
Glycine_max	Glycine	max	(L.)_Merr.	soybean	Y	USA033	PI88998_2	PI088998_2	PI088998_2	G._max	China	III	3	1485924	5943		17711	5943	193008--	1930	CHN	Manchuria		:5943	USA005	10	46.195	126.068
Glycine_max	Glycine	max	(L.)_Merr.	soybean	Y	USA033	PI89000	PI089000	PI089000	G._max	China	II	2	1123796	5945		17711	5945	193008--	1930	CHN	Manchuria		:5945	USA005	10	46.195	126.068
Glycine_max	Glycine	max	(L.)_Merr.	soybean	Y	USA033	PI89001	PI089001	PI089001	G._max	China	Z	0.1	1123797	5946		17711	5946	193008--	1930	CHN	Manchuria		:5946	USA005	10	46.195	126.068
Glycine_max	Glycine	max	(L.)_Merr.	soybean	Y	USA033	PI89002	PI089002	PI089002	G._max	China	III	3	1123798	5947		17711	5947	193008--	1930	CHN	Manchuria		:5947	USA005	10	46.195	126.068
Glycine_max	Glycine	max	(L.)_Merr.	soybean	Y	USA033	PI89002_2	PI089002_2	PI089002_2	G._max	China	III	3	1485926	5947		17711	5947	193008--	1930	CHN	Manchuria		:5947	USA005	10	46.195	126.068
Glycine_max	Glycine	max	(L.)_Merr.	soybean	Y	USA033	PI89003_1	PI089003_1	PI089003_1	G._max	China	II	2	1485928	5948		17711	5948	193008--	1930	CHN	Manchuria		:5948	USA005	10	46.195	126.068
Glycine_max	Glycine	max	(L.)_Merr.	soybean	Y	USA033	PI89003_2	PI089003_2	PI089003_2	G._max	China	III	3	1485927	5948		17711	5948	193008--	1930	CHN	Manchuria		:5948	USA005	10	46.195	126.068
Glycine_max	Glycine	max	(L.)_Merr.	soybean	Y	USA033	PI89004	PI089004	PI089004	G._max	China	II	2	1123800	5949		17711	5949	193008--	1930	CHN	Manchuria		:5949	USA005	10	46.195	126.068
Glycine_max	Glycine	max	(L.)_Merr.	soybean	Y	USA033	PI89005_4	PI089005_4	PI089005_4	G._max	China	III	3	1485930	5950		17711	5950	193008--	1930	CHN	Manchuria		:5950	USA005	10	46.195	126.068
Glycine_max	Glycine	max	(L.)_Merr.	soybean	Y	USA033	PI89005_5	PI089005_5	PI089005_5	G._max	China	II	2	1485929	5950		17711	5950	193008--	1930	CHN	Manchuria		:5950	USA005	10	46.195	126.068
Glycine_max	Glycine	max	(L.)_Merr.	soybean	Y	USA033	PI89006	PI089006	PI089006	G._max	China	III	3	1123802	5951		17711	5951	193008--	1930	CHN	Manchuria		:5951	USA005	10	46.195	126.068
Glycine_max	Glycine	max	(L.)_Merr.	soybean	Y	USA033	PI89006_2	PI089006_2	PI089006_2	G._max	China	II	2	1485931	5951		17711	5951	193008--	1930	CHN	Manchuria		:5951	USA005	10	46.195	126.068
Glycine_max	Glycine	max	(L.)_Merr.	soybean	Y	USA033	PI89007	PI089007	PI089007	G._max	China	III	3	1123803	5952		17711	5952	193008--	1930	CHN	Manchuria		:5952	USA005	10	46.195	126.068
Glycine_max	Glycine	max	(L.)_Merr.	soybean	Y	USA033	PI89008	PI089008	PI089008	G._max	China	II	2	1123804	5953		17711	5953	193008--	1930	CHN	Manchuria		:5953	USA005	10	46.195	126.068
Glycine_max	Glycine	max	(L.)_Merr.	soybean	Y	USA033	PI89009	PI089009	PI089009	G._max	China	III	3	1123805	5954		17711	5954	193008--	1930	CHN	Manchuria		:5954	USA005	10	46.195	126.068
Glycine_max	Glycine	max	(L.)_Merr.	soybean	Y	USA033	PI89010	PI089010	PI089010	G._max	China	IV	4	1123806	5955		17711	5955	193008--	1930	CHN	Manchuria		:5955	USA005	10	46.195	126.068
Glycine_max	Glycine	max	(L.)_Merr.	soybean	Y	USA033	PI89012	PI089012	PI089012	G._max	China	II	2	1123807	5957		17711	5957	193008--	1930	CHN	Manchuria		:5957	USA005	10	46.195	126.068
Glycine_max	Glycine	max	(L.)_Merr.	soybean	Y	USA033	PI89012_1	PI089012_1	PI089012_1	G._max	China	III	3	1485933	5957		17711	5957	193008--	1930	CHN	Manchuria		:5957	USA005	10	46.195	126.068
Glycine_max	Glycine	max	(L.)_Merr.	soybean	Y	USA033	PI89013	PI089013	PI089013	G._max	China	II	2	1123808	5958		17711	5958	193008--	1930	CHN	Manchuria		:5958	USA005	10	46.195	126.068
Glycine_max	Glycine	max	(L.)_Merr.	soybean	Y	USA033	PI89014	PI089014	PI089014	G._max	China	II	2	1123809	5959		17711	5959	193008--	1930	CHN	Manchuria		:5959	USA005	10	46.195	126.068
Glycine_max	Glycine	max	(L.)_Merr.	soybean	Y	USA033	PI89053	PI089053	PI089053	G._max	China	II	2	1123811	6069		17711	6069	193009--	1930	CHN	Manchuria		:6069	USA005	10	46.195	126.068
Glycine_max	Glycine	max	(L.)_Merr.	soybean	Y	USA033	PI89055	PI089055	PI089055	G._max	China	I	1	1123812	6051		17711	6051	193009--	1930	CHN	Manchuria		:6051	USA005	10	46.195	126.068
Glycine_max	Glycine	max	(L.)_Merr.	soybean	Y	USA033	PI89055_1	PI089055_1	PI089055_1	G._max	China	II	2	1485934	6051		17711	6051	193009--	1930	CHN	Manchuria		:6051	USA005	10	46.195	126.068
Glycine_max	Glycine	max	(L.)_Merr.	soybean	Y	USA033	PI89056_2	PI089056_2	PI089056_2	G._max	China	IV	4	1485936	6065		17711	6065	193009--	1930	CHN	Manchuria		:6065	USA005	10	46.195	126.068
Glycine_max	Glycine	max	(L.)_Merr.	soybean	Y	USA033	PI89056_3	PI089056_3	PI089056_3	G._max	China	I	1	1485935	6065		17711	6065	193009--	1930	CHN	Manchuria		:6065	USA005	10	46.195	126.068
Glycine_max	Glycine	max	(L.)_Merr.	soybean	Y	USA033	PI89057	PI089057	PI089057	G._max	China	I	1	1123814	6062		17711	6062	193009--	1930	CHN	Manchuria		:6062	USA005	10	46.195	126.068
Glycine_max	Glycine	max	(L.)_Merr.	soybean	Y	USA033	PI89058	PI089058	PI089058	G._max	China	I	1	1123815	6054		17711	6054	193009--	1930	CHN	Manchuria		:6054	USA005	10	46.195	126.068
Glycine_max	Glycine	max	(L.)_Merr.	soybean	Y	USA033	PI89059	PI089059	PI089059	G._max	China	II	2	1123816	6063		17711	6063	193009--	1930	CHN	Manchuria		:6063	USA005	10	46.195	126.068
Glycine_max	Glycine	max	(L.)_Merr.	soybean	Y	USA033	PI89060	PI089060	PI089060	G._max	China	I	1	1123817	6070		17711	6070	193009--	1930	CHN	Manchuria		:6070	USA005	10	46.195	126.068
Glycine_max	Glycine	max	(L.)_Merr.	soybean	Y	USA033	PI89061	PI089061	PI089061	G._max	China	V	5	1123818	6053		17711	6053	193009--	1930	CHN	Manchuria		:6053	USA005	10	46.195	126.068
Glycine_max	Glycine	max	(L.)_Merr.	soybean	Y	USA033	PI89061_1	PI089061_1	PI089061_1	G._max	China	I	1	1485938	6053		17711	6053	193009--	1930	CHN	Manchuria		:6053	USA005	10	46.195	126.068
Glycine_max	Glycine	max	(L.)_Merr.	soybean	Y	USA033	PI89061_2	PI089061_2	PI089061_2	G._max	China	III	3	1485939	6053		17711	6053	193009--	1930	CHN	Manchuria		:6053	USA005	10	46.195	126.068
Glycine_max	Glycine	max	(L.)_Merr.	soybean	Y	USA033	PI89061_3	PI089061_3	PI089061_3	G._max	China	IV	4	1485940	6053		17711	6053	193009--	1930	CHN	Manchuria		:6053	USA005	10	46.195	126.068
Glycine_max	Glycine	max	(L.)_Merr.	soybean	Y	USA033	PI89061N	PI089061N	PI089061N	G._max	China	III	3	1485937	6053		17711	6053	193009--	1930	CHN	Manchuria		:6053	USA005	10	46.195	126.068
Glycine_max	Glycine	max	(L.)_Merr.	soybean	Y	USA033	PI89063	PI089063	PI089063	G._max	China	II	2	1123819	6052		17711	6052	193009--	1930	CHN	Manchuria		:6052	USA005	10	46.195	126.068
Glycine_max	Glycine	max	(L.)_Merr.	soybean	Y	USA033	PI89064	PI089064	PI089064	G._max	China	II	2	1123820	6055		17711	6055	193009--	1930	CHN	Manchuria		:6055	USA005	10	46.195	126.068
Glycine_max	Glycine	max	(L.)_Merr.	soybean	Y	USA033	PI89065	PI089065	PI089065	G._max	China	II	2	1123821	6073		17711	6073	193009--	1930	CHN	Manchuria		:6073	USA005	10	46.195	126.068
Glycine_max	Glycine	max	(L.)_Merr.	soybean	Y	USA033	PI89065_2	PI089065_2	PI089065_2	G._max	China	II	2	1485941	6073		17711	6073	193009--	1930	CHN	Manchuria		:6073	USA005	10	46.195	126.068
Glycine_max	Glycine	max	(L.)_Merr.	soybean	Y	USA033	PI89066	PI089066	PI089066	G._max	China	III	3	1123822	6058		17711	6058	193009--	1930	CHN	Manchuria		:6058	USA005	10	46.195	126.068
Glycine_max	Glycine	max	(L.)_Merr.	soybean	Y	USA033	PI89067	PI089067	PI089067	G._max	China	III	3	1123823	6067		17711	6067	193009--	1930	CHN	Manchuria		:6067	USA005	10	46.195	126.068
Glycine_max	Glycine	max	(L.)_Merr.	soybean	Y	USA033	PI89070	PI089070	PI089070	G._max	China	II	2	1123824	6067		17711	6067	193009--	1930	CHN	Manchuria		:6067	USA005	10	46.195	126.068
Glycine_max	Glycine	max	(L.)_Merr.	soybean	Y	USA033	PI89072	PI089072	PI089072	G._max	China	II	2	1123825	6059		17711	6059	193009--	1930	CHN	Manchuria		:6059	USA005	10	46.195	126.068
Glycine_max	Glycine	max	(L.)_Merr.	soybean	Y	USA033	PI89073	PI089073	PI089073	G._max	China	II	2	1123826	6066		17711	6066	193009--	1930	CHN	Manchuria		:6066	USA005	10	46.195	126.068
Glycine_max	Glycine	max	(L.)_Merr.	soybean	Y	USA033	PI89074	PI089074	PI089074	G._max	China	IV	4	1123827	6061		17711	6061	193009--	1930	CHN	Manchuria		:6061	USA005	10	46.195	126.068
Glycine_max	Glycine	max	(L.)_Merr.	soybean	Y	USA033	PI89075	PI089075	PI089075	G._max	China	II	2	1123828	6060		17711	6060	193009--	1930	CHN	Manchuria		:6060	USA005	10	46.195	126.068
Glycine_max	Glycine	max	(L.)_Merr.	soybean	Y	USA033	PI89128	PI089128	PI089128	G._max	Japan	IV	4	1123834	6108		17711	Tsurunoko	193009--	1930	PRK	Kyojyo		:Tsurunoko;:6108	USA005	10	41.6697	129.664
Glycine_max	Glycine	max	(L.)_Merr.	soybean	Y	USA033	PI89133	PI089133	PI089133	G._max	North_Korea	III	3	1123836	6113		17711	Saichou	193009--	1930	PRK	Kyojyo		:Saichou;:6113	USA005	10	41.6697	129.664
Glycine_max	Glycine	max	(L.)_Merr.	soybean	Y	USA033	PI89134	PI089134	PI089134	G._max	North_Korea	III	3	1123837	6114		17711	Mentou	193009--	1930	PRK	Kyojyo		:Mentou;:6114	USA005	10	41.6697	129.664
Glycine_max	Glycine	max	(L.)_Merr.	soybean	Y	USA033	PI89138	PI089138	PI089138	G._max	North_Korea	II	2	1123838	6118		17711	Zontanorukon	193009--	1930	PRK	Kyojyo		:Zontanorukon;:6118	USA005	10	41.6697	129.664
Glycine_max	Glycine	max	(L.)_Merr.	soybean	Y	USA033	PI89143	PI089143	PI089143	G._max	North_Korea	III	3	1123839	6123		17711	Kuromeshoryu	193009--	1930	PRK	Kyojyo		:Kuromeshoryu;:6123	USA005	10	41.6697	129.664
Glycine_max	Glycine	max	(L.)_Merr.	soybean	Y	USA033	PI89146	PI089146	PI089146	G._max	North_Korea	III	3	1123840	6126		17711	Churyokurota	193009--	1930	PRK	Kyojyo		:Churyokurota;:6126	USA005	10	41.6697	129.664
Glycine_max	Glycine	max	(L.)_Merr.	soybean	Y	USA033	PI89150	PI089150	PI089150	G._max	North_Korea	III	3	1123841	6130		17711	Takuchikon	193009--	1930	PRK	Kyojyo		:Takuchikon;:6130	USA005	10	41.6697	129.664
Glycine_max	Glycine	max	(L.)_Merr.	soybean	Y	USA033	PI89152	PI089152	PI089152	G._max	North_Korea	III	3	1123842	6132		17711	Hakuchuta	193009--	1930	PRK	Kyojyo		:Hakuchuta;:6132	USA005	10	41.6697	129.664
Glycine_max	Glycine	max	(L.)_Merr.	soybean	Y	USA033	PI89153	PI089153	PI089153	G._max	North_Korea	II	2	1123843	6133		17711	Wasenakuta	193009--	1930	PRK	Kyojyo		:Wasenakuta;:6133	USA005	10	41.6697	129.664
Glycine_max	Glycine	max	(L.)_Merr.	soybean	Y	USA033	PI89154	PI089154	PI089154	G._max	North_Korea	II	2	1123844	6134		17711	Chirumukon	193009--	1930	PRK	Kyojyo		:Chirumukon;:6134	USA005	10	41.6697	129.664
Glycine_max	Glycine	max	(L.)_Merr.	soybean	Y	USA033	PI89154_1	PI089154_1	PI089154_1	G._max	North_Korea	II	2	1485944	6134		17711	Chirumukon	193009--	1930	PRK	Kyojyo		:Chirumukon;:6134	USA005	10	41.6697	129.664
Glycine_max	Glycine	max	(L.)_Merr.	soybean	Y	USA033	PI89154_2	PI089154_2	PI089154_2	G._max	North_Korea	IV	4	1485943	6134		17711	(Chirumukon)	193009--	1930	PRK	Kyojyo		:(Chirumukon);:6134	USA005	10	41.6697	129.664
Glycine_max	Glycine	max	(L.)_Merr.	soybean	Y	USA033	PI89154S	PI089154S	PI089154S	G._max	North_Korea	V	5	1485942	6134		17711	(Chirumukon)	193009--	1930	PRK	Kyojyo		:(Chirumukon);:6134	USA005	10	41.6697	129.664
Glycine_max	Glycine	max	(L.)_Merr.	soybean	Y	USA033	PI89156	PI089156	PI089156	G._max	North_Korea	II	2	1123845	6136		17711	Chonkon	193009--	1930	PRK	Kyojyo		:Chonkon;:6136	USA005	10	41.6697	129.664
Glycine_max	Glycine	max	(L.)_Merr.	soybean	Y	USA033	PI89162	PI089162	PI089162	G._max	North_Korea	III	3	1123846	6142		17711	Hawante	193009--	1930	PRK	Kyojyo		:Hawante;:6142	USA005	10	41.6697	129.664
Glycine_max	Glycine	max	(L.)_Merr.	soybean	Y	USA033	PI89167	PI089167	PI089167	G._max	China	II	2	1123847	6155		17711	6155	193009--	1930	CHN	Manchuria		:6155	USA005	10	46.195	126.068
Glycine_max	Glycine	max	(L.)_Merr.	soybean	Y	USA033	PI89168	PI089168	PI089168	G._max	China	III	3	1123848	6156		17711	6156	193009--	1930	CHN	Manchuria		:6156	USA005	10	46.195	126.068
Glycine_max	Glycine	max	(L.)_Merr.	soybean	Y	USA033	PI89170	PI089170	PI089170	G._max	China	II	2	1123849	6157		17711	6157	193009--	1930	CHN	Manchuria		:6157	USA005	10	46.195	126.068
Glycine_max	Glycine	max	(L.)_Merr.	soybean	Y	USA033	PI89171	PI089171	PI089171	G._max	China	II	2	1123850	6158		17711	6158	193009--	1930	CHN	Manchuria		:6158	USA005	10	46.195	126.068
Glycine_max	Glycine	max	(L.)_Merr.	soybean	Y	USA033	PI90208	PI090208	PI090208	G._max	North_Korea	IV	4	1124644	6227		17711	Komujonkon	193011--	1930	PRK	Korean_grain_merchants_at_Heijo		:Komujonkon;:6227	USA005	10	39.0194	125.755
Glycine_max	Glycine	max	(L.)_Merr.	soybean	Y	USA033	PI90233	PI090233	PI090233	G._max	North_Korea	IV	4	1124658	6267		17711	Jojunge	193011--	1930	PRK	Korean_grain_store_at_Heijo		:Jojunge;:6267	USA005	10	39.0194	125.755
Glycine_max	Glycine	max	(L.)_Merr.	soybean	Y	USA033	PI90241	PI090241	PI090241	G._max	North_Korea	IV	4	1124667	6294		17711	Hakuta_Otsu	193011--	1930	PRK	Chinampo		:Hakuta_Otsu;:6294	USA005	10	38.8939	125.351
Glycine_max	Glycine	max	(L.)_Merr.	soybean	Y	USA033	PI90243	PI090243	PI090243	G._max	North_Korea	V	5	1124670	6296		17711	Koshu	193011--	1930	PRK	Chinampo		:Koshu;:6296	USA005	10	38.8939	125.351
Glycine_max	Glycine	max	(L.)_Merr.	soybean	Y	USA033	PI90245	PI090245	PI090245	G._max	North_Korea	IV	4	1124673	6298		17711	Neihen	193011--	1930	PRK	Chinampo		:Neihen;:6298	USA005	10	38.8939	125.351
Glycine_max	Glycine	max	(L.)_Merr.	soybean	Y	USA033	PI90249	PI090249	PI090249	G._max	North_Korea	IV	4	1124677	6302		17711	Neihen	193011--	1930	PRK	Chinampo		:Neihen;:6302	USA005	10	38.8939	125.351
Glycine_max	Glycine	max	(L.)_Merr.	soybean	Y	USA033	PI90251	PI090251	PI090251	G._max	South_Korea	V	5	1124678	6345		17711	6345	193011--	1930	KOR	Keijo		:6345	USA005	10	37.5667	127
Glycine_max	Glycine	max	(L.)_Merr.	soybean	Y	USA033	PI90256	PI090256	PI090256	G._max	South_Korea	IV	4	1124681	6364		17711	6364	193011--	1930	PRK	farm_fields_near_Ritsuri		:6364	USA005	10	38.864	126.259
Glycine_max	Glycine	max	(L.)_Merr.	soybean	Y	USA033	PI90392	PI090392	PI090392	G._max	China	III	3	1124738	7352		17711	7352	193011--	1930	CHN	Enchihon		:7352	USA005	10	39.1333	117.2
Glycine_max	Glycine	max	(L.)_Merr.	soybean	Y	USA033	PI90401	PI090401	PI090401	G._max	China	IV	4	1124740	7381		17711	7381	193011--	1930	CHN	Tangshan		:7381	USA005	10	39.6333	118.183
Glycine_max	Glycine	max	(L.)_Merr.	soybean	Y	USA033	PI90402	PI090402	PI090402	G._max	China	IV	4	1124741	7385		17711	7385	193011--	1930	CHN	Tangshan		:7385	USA005	10	39.6333	118.183
Glycine_max	Glycine	max	(L.)_Merr.	soybean	Y	USA033	PI90406	PI090406	PI090406	G._max	China	VI	6	1124745	7401		17711	7401	193011--	1930	CHN	Changping,_about_halfway_between_Tangshan_and_the_Ming_Tombs		:7401	USA005	10	40.1873	116.198
Glycine_max	Glycine	max	(L.)_Merr.	soybean	Y	USA033	PI90406_1	PI090406_1	PI090406_1	G._max	China	IV	4	1485945	7401		17711	7401	193011--	1930	CHN	Changping,_about_halfway_between_Tangshan_and_the_Ming_Tombs		:7401	USA005	10	40.1873	116.198
Glycine_max	Glycine	max	(L.)_Merr.	soybean	Y	USA033	PI90407	PI090407	PI090407	G._max	China	III	3	1124746	7402		17711	7402	193011--	1930	CHN	Changping,_about_halfway_between_Tangshan_and_the_Ming_Tombs		:7402	USA005	10	40.1873	116.198
Glycine_max	Glycine	max	(L.)_Merr.	soybean	Y	USA033	PI90499	PI090499	PI090499	G._max	China	VI	6	1124788	7561		17711	Black_and_white	193012--	1930	CHN	Kalgan		:Black_and_white;:7561	USA005	10	40.81	114.879
Glycine_max	Glycine	max	(L.)_Merr.	soybean	Y	USA033	PI90499_1	PI090499_1	PI090499_1	G._max	China	III	3	1485951	7561		17711	(Black_and_white)	193012--	1930	CHN	Kalgan		:(Black_and_white);:7561	USA005	10	40.81	114.879
Glycine_max	Glycine	max	(L.)_Merr.	soybean	Y	USA033	PI90499_2	PI090499_2	PI090499_2	G._max	China	IV	4	1485950	7561		17711	(Black_and_white)	193012--	1930	CHN	Kalgan		:(Black_and_white);:7561	USA005	10	40.81	114.879
Glycine_max	Glycine	max	(L.)_Merr.	soybean	Y	USA033	PI90560	PI090560	PI090560	G._max	China	II	2	1124806	6470		17711	6470	193012--	1930	CHN	between_the_Kungchuling_district_and_Changchun		:6470	USA005	10	43.6936	125.068
Glycine_max	Glycine	max	(L.)_Merr.	soybean	Y	USA033	PI90563	PI090563	PI090563	G._max	China	IV	4	1124807	6473		17711	6473	193012--	1930	CHN	Changchun_and_Harbin_districts		:6473	USA005	10	44.815	125.986
Glycine_max	Glycine	max	(L.)_Merr.	soybean	Y	USA033	PI90566	PI090566	PI090566	G._max	China	III	3	1124808	6476		17711	6476	193012--	1930	CHN	Manchuria		:6476	USA005	10	46.195	126.068
Glycine_max	Glycine	max	(L.)_Merr.	soybean	Y	USA033	PI90566_1	PI090566_1	PI090566_1	G._max	China	III	3	1485952	6476		17711	6476	193012--	1930	CHN	Manchuria		:6476	USA005	10	46.195	126.068
Glycine_max	Glycine	max	(L.)_Merr.	soybean	Y	USA033	PI90567	PI090567	PI090567	G._max	China	I	1	1124809	6477		17711	6477	193012--	1930	CHN	Changchun_district		:6477	USA005	10	43.88	125.323
Glycine_max	Glycine	max	(L.)_Merr.	soybean	Y	USA033	PI90567_1	PI090567_1	PI090567_1	G._max	China	III	3	1485953	6477		17711	6477	193012--	1930	CHN	Changchun_district		:6477	USA005	10	43.88	125.323
Glycine_max	Glycine	max	(L.)_Merr.	soybean	Y	USA033	PI90570	PI090570	PI090570	G._max	China	II	2	1124810	6480		17711	6480	193012--	1930	CHN	Manchuria		:6480	USA005	10	46.195	126.068
Glycine_max	Glycine	max	(L.)_Merr.	soybean	Y	USA033	PI90573	PI090573	PI090573	G._max	China	III	3	1124811	6483		17711	6483	193012--	1930	CHN	from_Changchun_to_the_Harbin_district.		:6483	USA005	10	44.815	125.986
Glycine_max	Glycine	max	(L.)_Merr.	soybean	Y	USA033	PI90574	PI090574	PI090574	G._max	China	II	2	1124812	6484		17711	6484	193012--	1930	CHN	near_Changchun		:6484	USA005	10	43.88	125.323
Glycine_max	Glycine	max	(L.)_Merr.	soybean	Y	USA033	PI90575	PI090575	PI090575	G._max	China	II	2	1124813	6485		17711	6485	193012--	1930	CHN	Manchuria		:6485	USA005	10	46.195	126.068
Glycine_max	Glycine	max	(L.)_Merr.	soybean	Y	USA033	PI90576_1	PI090576_1	PI090576_1	G._max	China	III	3	1485954	6486		17711	6486	193012--	1930	CHN	near_Changchun		:6486	USA005	10	43.88	125.323
Glycine_max	Glycine	max	(L.)_Merr.	soybean	Y	USA033	PI90576_2	PI090576_2	PI090576_2	G._max	China	IV	4	1485955	6486		17711	6486	193012--	1930	CHN	near_Changchun		:6486	USA005	10	43.88	125.323
Glycine_max	Glycine	max	(L.)_Merr.	soybean	Y	USA033	PI90577	PI090577	PI090577	G._max	China	VI	6	1124815	6487		17711	6487	193012--	1930	CHN	Manchuria		:6487	USA005	10	46.195	126.068
Glycine_max	Glycine	max	(L.)_Merr.	soybean	Y	USA033	PI90578	PI090578	PI090578	G._max	China	III	3	1124816	6488		17711	6488	193012--	1930	CHN	Manchuria		:6488	USA005	10	46.195	126.068
Glycine_max	Glycine	max	(L.)_Merr.	soybean	Y	USA033	PI90579	PI090579	PI090579	G._max	China	III	3	1124817	6489		17711	6489	193012--	1930	CHN	Manchuria		:6489	USA005	10	46.195	126.068
Glycine_max	Glycine	max	(L.)_Merr.	soybean	Y	USA033	PI90763	PI090763	PI090763	G._max	China	IV	4	1124831	7570		17711	7570	193012--	1930	CHN	Tunghsien		:7570	USA005	10	39.9053	116.599
Glycine_max	Glycine	max	(L.)_Merr.	soybean	Y	USA033	PI90768	PI090768	PI090768	G._max	China	VI	6	1124832	7582		17711	7582	193012--	1930	CHN	Purchased_at_a_small_grain_store_in_Tungchou		:7582	USA005	10	39.9053	116.599
Glycine_max	Glycine	max	(L.)_Merr.	soybean	Y	USA033	PI91089	PI091089	PI091089	G._max	China	III	3	1124862	6543		17711	6543	193101--	1931	CHN	Changchun_District		:6543	USA005	10	43.88	125.323
Glycine_max	Glycine	max	(L.)_Merr.	soybean	Y	USA033	PI91091	PI091091	PI091091	G._max	China	II	2	1124863	6545		17711	6545	193101--	1931	CHN	Changchun_District		:6545	USA005	10	43.88	125.323
Glycine_max	Glycine	max	(L.)_Merr.	soybean	Y	USA033	PI91100	PI091100	PI091100	G._max	China	V	5	1124864	6554		17711	6554	193101--	1931	CHN	Kungchuling_district		:6554	USA005	10	43.5072	124.812
Glycine_max	Glycine	max	(L.)_Merr.	soybean	Y	USA033	PI91100_1	PI091100_1	PI091100_1	G._max	China	III	3	1485959	6554		17711	6554	193101--	1931	CHN	Kungchuling_district		:6554	USA005	10	43.5072	124.812
Glycine_max	Glycine	max	(L.)_Merr.	soybean	Y	USA033	PI91100_2	PI091100_2	PI091100_2	G._max	China	III	3	1485958	6554		17711	6554	193101--	1931	CHN	Kungchuling_district		:6554	USA005	10	43.5072	124.812
Glycine_max	Glycine	max	(L.)_Merr.	soybean	Y	USA033	PI91100_3	PI091100_3	PI091100_3	G._max	China	III	3	1485957	6554		17711	6554	193101--	1931	CHN	Kungchuling_district		:6554	USA005	10	43.5072	124.812
Glycine_max	Glycine	max	(L.)_Merr.	soybean	Y	USA033	PI91100_4	PI091100_4	PI091100_4	G._max	China	IV	4	1485956	6554		17711	6554	193101--	1931	CHN	Kungchuling_district		:6554	USA005	10	43.5072	124.812
Glycine_max	Glycine	max	(L.)_Merr.	soybean	Y	USA033	PI91102	PI091102	PI091102	G._max	China	II	2	1124865	6556		17711	6556	193101--	1931	CHN	Ssupingkai_district		:6556	USA005	10	43.1845	124.451
Glycine_max	Glycine	max	(L.)_Merr.	soybean	Y	USA033	PI91103	PI091103	PI091103	G._max	China	IV	4	1124866	6557		17711	6557	193101--	1931	CHN	Ssupingkai_district		:6557	USA005	10	43.1845	124.451
Glycine_max	Glycine	max	(L.)_Merr.	soybean	Y	USA033	PI91104	PI091104	PI091104	G._max	China	II	2	1124867	6558		17711	6558	193101--	1931	CHN	Ssupingkai_district		:6558	USA005	10	43.1845	124.451
Glycine_max	Glycine	max	(L.)_Merr.	soybean	Y	USA033	PI91108_1	PI091108_1	PI091108_1	G._max	China	IV	4	1485962	6563		17711	6563	193101--	1931	CHN	Anda,_northern_Manchuria		:6563	USA005	10	46.643	125.426
Glycine_max	Glycine	max	(L.)_Merr.	soybean	Y	USA033	PI91108_2	PI091108_2	PI091108_2	G._max	China	IV	4	1485961	6563		17711	6563	193101--	1931	CHN	Anda,_northern_Manchuria		:6563	USA005	10	46.643	125.426
Glycine_max	Glycine	max	(L.)_Merr.	soybean	Y	USA033	PI91108N	PI091108N	PI091108N	G._max	China	III	3	1485960	6563		17711	6563	193101--	1931	CHN	Anda,_northern_Manchuria		:6563	USA005	10	46.643	125.426
Glycine_max	Glycine	max	(L.)_Merr.	soybean	Y	USA033	PI91113	PI091113	PI091113	G._max	China	III	3	1124872	6568		17711	6568	193101--	1931	CHN	Yaomen,_northern_Manchuria		:6568	USA005	10	44.6626	125.863
Glycine_max	Glycine	max	(L.)_Merr.	soybean	Y	USA033	PI91114	PI091114	PI091114	G._max	China	II	2	1124873	6569		17711	6569	193101--	1931	CHN	Sanchaho,_northern_Manchuria		:6569	USA005	10	44.9833	126.017
Glycine_max	Glycine	max	(L.)_Merr.	soybean	Y	USA033	PI91116	PI091116	PI091116	G._max	China	II	2	1124875	6571		17711	6571	193101--	1931	CHN	Sungchang,_northern_Manchuria		:6571	USA005	10	46.25	125.667
Glycine_max	Glycine	max	(L.)_Merr.	soybean	Y	USA033	PI91120	PI091120	PI091120	G._max	China	II	2	1124878	6575		17711	6575	193101--	1931	CHN	Taolaichao,_northern_Manchuria		:6575	USA005	10	44.88	125.9
Glycine_max	Glycine	max	(L.)_Merr.	soybean	Y	USA033	PI91120_2	PI091120_2	PI091120_2	G._max	China	II	2	1485965	6575		17711	6575	193101--	1931	CHN	Taolaichao,_northern_Manchuria		:6575	USA005	10	44.88	125.9
Glycine_max	Glycine	max	(L.)_Merr.	soybean	Y	USA033	PI91120_3	PI091120_3	PI091120_3	G._max	China	III	3	1485964	6575		17711	6575	193101--	1931	CHN	Taolaichao,_northern_Manchuria		:6575	USA005	10	44.88	125.9
Glycine_max	Glycine	max	(L.)_Merr.	soybean	Y	USA033	PI91123	PI091123	PI091123	G._max	China	I	1	1124880	6578		17711	6578	193101--	1931	CHN	Anda,_northern_Manchuria		:6578	USA005	10	46.643	125.426
Glycine_max	Glycine	max	(L.)_Merr.	soybean	Y	USA033	PI91138	PI091138	PI091138	G._max	China	II	2	1124887	6593		17711	6593	193101--	1931	CHN	Huaitehhsien,_Manchuria		:6593	USA005	10	43.8932	124.661
Glycine_max	Glycine	max	(L.)_Merr.	soybean	Y	USA033	PI91153	PI091153	PI091153	G._max	China	III	3	1124895	6608		17711	6608	193101--	1931	CHN	Kaoshantun,_Manchuria		:6608	USA005	10	42.8022	126.161
Glycine_max	Glycine	max	(L.)_Merr.	soybean	Y	USA033	PI91153_1	PI091153_1	PI091153_1	G._max	China	IV	4	1485971	6608		17711	6608	193101--	1931	CHN	Kaoshantun,_Manchuria		:6608	USA005	10	42.8022	126.161
Glycine_max	Glycine	max	(L.)_Merr.	soybean	Y	USA033	PI91153_7	PI091153_7	PI091153_7	G._max	China	IV	4	1485970	6608		17711	6608	193101--	1931	CHN	Kaoshantun,_Manchuria		:6608	USA005	10	42.8022	126.161
Glycine_max	Glycine	max	(L.)_Merr.	soybean	Y	USA033	PI91156	PI091156	PI091156	G._max	China	II	2	1124897	6611		17711	6611	193101--	1931	CHN	Kaiynan,_Manchuria		:6611	USA005	10	42.7228	124.331
Glycine_max	Glycine	max	(L.)_Merr.	soybean	Y	USA033	PI91159	PI091159	PI091159	G._max	China	III	3	1124898	6614		17711	6614	193101--	1931	CHN	Kaiynan,_Manchuria		:6614	USA005	10	42.7228	124.331
Glycine_max	Glycine	max	(L.)_Merr.	soybean	Y	USA033	PI91159_4	PI091159_4	PI091159_4	G._max	China	IV	4	1485972	6614		17711	6614	193101--	1931	CHN	Kaiynan,_Manchuria		:6614	USA005	10	42.7228	124.331
Glycine_max	Glycine	max	(L.)_Merr.	soybean	Y	USA033	PI91159S	PI091159S	PI091159S	G._max	China	V	5	1485973	6614		17711	6614	193101--	1931	CHN	Kaiynan,_Manchuria		:6614	USA005	10	42.7228	124.331
Glycine_max	Glycine	max	(L.)_Merr.	soybean	Y	USA033	PI91160	PI091160	PI091160	G._max	China	III	3	1124899	6615		17711	6615	193101--	1931	CHN	Kaiynan,_Manchuria		:6615;:T240	USA005	10	42.7228	124.331
Glycine_max	Glycine	max	(L.)_Merr.	soybean	Y	USA033	PI91161	PI091161	PI091161	G._max	China	II	2	1124900	6616		17711	6616	193101--	1931	CHN	Kaiynan,_Manchuria		:6616	USA005	10	42.7228	124.331
Glycine_max	Glycine	max	(L.)_Merr.	soybean	Y	USA033	PI91162	PI091162	PI091162	G._max	China	III	3	1124901	6617		17711	6617	193101--	1931	CHN	Kaiynan,_Manchuria		:6617	USA005	10	42.7228	124.331
Glycine_max	Glycine	max	(L.)_Merr.	soybean	Y	USA033	PI91163	PI091163	PI091163	G._max	China	IV	4	1124902	6618		17711	6618	193101--	1931	CHN	Kaiynan,_Manchuria		:6618	USA005	10	42.7228	124.331
Glycine_max	Glycine	max	(L.)_Merr.	soybean	Y	USA033	PI91164	PI091164	PI091164	G._max	China	II	2	1124903	6619		17711	6619	193101--	1931	CHN	Kaiynan,_Manchuria		:6619	USA005	10	42.7228	124.331
Glycine_max	Glycine	max	(L.)_Merr.	soybean	Y	USA033	PI91165	PI091165	PI091165	G._max	China	III	3	1124904	6620		17711	6620	193101--	1931	CHN	Kaiynan,_Manchuria		:6620	USA005	10	42.7228	124.331
Glycine_max	Glycine	max	(L.)_Merr.	soybean	Y	USA033	PI91166	PI091166	PI091166	G._max	China	IV	4	1124905	6621		17711	6621	193101--	1931	CHN	Kaiynan,_Manchuria		:6621	USA005	10	42.7228	124.331
Glycine_max	Glycine	max	(L.)_Merr.	soybean	Y	USA033	PI91167	PI091167	PI091167	G._max	China	II	2	1124906	6622		17711	6622	193101--	1931	CHN	Kaiynan,_Manchuria		:6622	USA005	10	42.7228	124.331
Glycine_max	Glycine	max	(L.)_Merr.	soybean	Y	USA033	PI91171	PI091171	PI091171	G._max	China	II	2	1124908	6626		17711	6626	193101--	1931	CHN	Kaiynan,_Manchuria		:6626	USA005	10	42.7228	124.331
Glycine_max	Glycine	max	(L.)_Merr.	soybean	Y	USA033	PI91174	PI091174	PI091174	G._max	China	III	3	1124909	6629		17711	6629	193101--	1931	CHN	Kaiynan,_Manchuria		:6629	USA005	10	42.7228	124.331
Glycine_max	Glycine	max	(L.)_Merr.	soybean	Y	USA033	PI91178	PI091178	PI091178	G._max	China	IV	4	1124910	6633		17711	6633	193101--	1931	CHN	Kaiynan,_Manchuria		:6633	USA005	10	42.7228	124.331
Glycine_max	Glycine	max	(L.)_Merr.	soybean	Y	USA033	PI91178_1	PI091178_1	PI091178_1	G._max	China	IV	4	1485974	6633		17711	6633	193101--	1931	CHN	Kaiynan,_Manchuria		:6633	USA005	10	42.7228	124.331
Glycine_max	Glycine	max	(L.)_Merr.	soybean	Y	USA033	PI91180	PI091180	PI091180	G._max	China	II	2	1124911	6635		17711	6635	193101--	1931	CHN	Kaiynan,_Manchuria		:6635	USA005	10	42.7228	124.331
Glycine_max	Glycine	max	(L.)_Merr.	soybean	Y	USA033	PI91340	PI091340	PI091340	G._max	China	III	3	1124928	7599		17711	7599	193101--	1931	CHN	Kalgan		:7599	USA005	10	40.81	114.879
Glycine_max	Glycine	max	(L.)_Merr.	soybean	Y	USA033	PI91341	PI091341	PI091341	G._max	China	III	3	1124929	7607		17711	7607	193101--	1931	CHN	Kalgan		:7607	USA005	10	40.81	114.879
Glycine_max	Glycine	max	(L.)_Merr.	soybean	Y	USA033	PI91343	PI091343	PI091343	G._max	China	III	3	1124930	7609		17711	7609	193101--	1931	CHN	Kalgan		:7609	USA005	10	40.81	114.879
Glycine_max	Glycine	max	(L.)_Merr.	soybean	Y	USA033	PI91346	PI091346	PI091346	G._max	China	IV	4	1124931	7618		17711	7618	193101--	1931	CHN	Kalgan		:7618	USA005	10	40.81	114.879
Glycine_max	Glycine	max	(L.)_Merr.	soybean	Y	USA033	PI91349	PI091349	PI091349	G._max	China	III	3	1124932	7621		17711	7621	193101--	1931	CHN	Kalgan		:7621	USA005	10	40.81	114.879
Glycine_max	Glycine	max	(L.)_Merr.	soybean	Y	USA033	PI91557	PI091557	PI091557	G._max	China	II	2	1125015	6653		17711	6653	193102--	1931	CHN	Kanto_district,_Manchuria		:6653	USA005	10	42.8788	129.837
Glycine_max	Glycine	max	(L.)_Merr.	soybean	Y	USA033	PI91559	PI091559	PI091559	G._max	China	II	2	1125018	6655		17711	6655	193102--	1931	CHN	Kanto_district,_Manchuria		:6655	USA005	10	42.8788	129.837
Glycine_max	Glycine	max	(L.)_Merr.	soybean	Y	USA033	PI91730	PI091730	PI091730	G._max	China	III	3	1125109	6767		17711	Excellent,_Grade_No._1	193102--	1931	CHN	Kungchuling		:Excellent,_Grade_No._1;:6767	USA005	10	43.5072	124.812
Glycine_max	Glycine	max	(L.)_Merr.	soybean	Y	USA033	PI91730_1	PI091730_1	PI091730_1	G._max	China	III	3	1485978	6767		17711	Excellent,_Grade_No._1	193102--	1931	CHN	Kungchuling		:Excellent,_Grade_No._1;:6767	USA005	10	43.5072	124.812
Glycine_max	Glycine	max	(L.)_Merr.	soybean	Y	USA033	PI91731	PI091731	PI091731	G._max	China	III	3	1125110	6768		17711	Grade_No._1	193102--	1931	CHN	Kungchuling		:Grade_No._1;:6768	USA005	10	43.5072	124.812
Glycine_max	Glycine	max	(L.)_Merr.	soybean	Y	USA033	PI91731_1	PI091731_1	PI091731_1	G._max	China	IV	4	1485979	6768		17711	Grade_No._1	193102--	1931	CHN	Kungchuling		:Grade_No._1;:6768	USA005	10	43.5072	124.812
Glycine_max	Glycine	max	(L.)_Merr.	soybean	Y	USA033	PI91732_1	PI091732_1	PI091732_1	G._max	China	I	1	1485981	6769		17711	Grade_No._2	193102--	1931	CHN	Kungchuling		:Grade_No._2;:6769	USA005	10	43.5072	124.812
Glycine_max	Glycine	max	(L.)_Merr.	soybean	Y	USA033	PI91732_2	PI091732_2	PI091732_2	G._max	China	I	1	1485980	6769		17711	(Grade_No._2)	193102--	1931	CHN	Kungchuling		:(Grade_No._2);:6769	USA005	10	43.5072	124.812
Glycine_max	Glycine	max	(L.)_Merr.	soybean	Y	USA033	PI91733	PI091733	PI091733	G._max	China	I	1	1125112	6770		17711	Grade_No._3	193102--	1931	CHN	Kungchuling		:Grade_No._3;:6770	USA005	10	43.5072	124.812
Glycine_max	Glycine	max	(L.)_Merr.	soybean	Y	USA033	PI91733_1	PI091733_1	PI091733_1	G._max	China	IV	4	1485982	6770		17711	Grade_No._3	193102--	1931	CHN	Kungchuling		:Grade_No._3;:6770	USA005	10	43.5072	124.812
Glycine_max	Glycine	max	(L.)_Merr.	soybean	Y	USA033	PI91734	PI091734	PI091734	G._max	China	IV	4	1125113	6771		17711	Grade_No._4	193102--	1931	CHN	Kungchuling		:Grade_No._4;:6771	USA005	10	43.5072	124.812
Glycine_max	Glycine	max	(L.)_Merr.	soybean	Y	USA033	PI92466	PI092466	PI092466	G._max	China	III	3	1125690			17711	No._118	193104--	1931	CHN	Charbin_Experiment_Field,_Mandjur	No._118	:No._118	USA005	10	45.75	126.65
Glycine_max	Glycine	max	(L.)_Merr.	soybean	Y	USA033	PI92557	PI092557	PI092557	G._max	China	IV	4	1125776	7752		17711	7752	193104--	1931	CHN	South_Manchuria_Railway_Experiment_Station,_Kungchuling,_Manchuria		:7752	USA005	10	43.5072	124.812
Glycine_max	Glycine	max	(L.)_Merr.	soybean	Y	USA033	PI92560	PI092560	PI092560	G._max	China	III	3	1125780	7755		17711	7755	193104--	1931	CHN	South_Manchuria_Railway_Experiment_Station,_Kungchuling,_Manchuria		:7755	USA005	10	43.5072	124.812
Glycine_max	Glycine	max	(L.)_Merr.	soybean	Y	USA033	PI92561	PI092561	PI092561	G._max	China	II	2	1125781	7756		17711	7756	193104--	1931	CHN	South_Manchuria_Railway_Experiment_Station,_Kungchuling,_Manchuria		:7756	USA005	10	43.5072	124.812
Glycine_max	Glycine	max	(L.)_Merr.	soybean	Y	USA033	PI92565	PI092565	PI092565	G._max	China	I	1	1125786	7760		17711	7760	193104--	1931	CHN	South_Manchuria_Railway_Experiment_Station,_Kungchuling,_Manchuria		:7760	USA005	10	43.5072	124.812
Glycine_max	Glycine	max	(L.)_Merr.	soybean	Y	USA033	PI92567	PI092567	PI092567	G._max	China	VI	6	1125787	7762		17711	7762	193104--	1931	CHN	South_Manchuria_Railway_Experiment_Station,_Kungchuling,_Manchuria		:7762	USA005	10	43.5072	124.812
Glycine_max	Glycine	max	(L.)_Merr.	soybean	Y	USA033	PI92568	PI092568	PI092568	G._max	China	III	3	1125788	7763		17711	7763	193104--	1931	CHN	South_Manchuria_Railway_Experiment_Station,_Kungchuling,_Manchuria		:7763	USA005	10	43.5072	124.812
Glycine_max	Glycine	max	(L.)_Merr.	soybean	Y	USA033	PI92569	PI092569	PI092569	G._max	China	II	2	1125789	7764		17711	7764	193104--	1931	CHN	South_Manchuria_Railway_Experiment_Station,_Kungchuling,_Manchuria		:7764	USA005	10	43.5072	124.812
Glycine_max	Glycine	max	(L.)_Merr.	soybean	Y	USA033	PI92570	PI092570	PI092570	G._max	China	II	2	1125790	7765		17711	7765	193104--	1931	CHN	South_Manchuria_Railway_Experiment_Station,_Kungchuling,_Manchuria		:7765	USA005	10	43.5072	124.812
Glycine_max	Glycine	max	(L.)_Merr.	soybean	Y	USA033	PI92571	PI092571	PI092571	G._max	China	II	2	1125791	7766		17711	7766	193104--	1931	CHN	South_Manchuria_Railway_Experiment_Station,_Kungchuling,_Manchuria		:7766	USA005	10	43.5072	124.812
Glycine_max	Glycine	max	(L.)_Merr.	soybean	Y	USA033	PI92572	PI092572	PI092572	G._max	China	II	2	1125793	7767		17711	7767	193104--	1931	CHN	South_Manchuria_Railway_Experiment_Station,_Kungchuling,_Manchuria		:7767	USA005	10	43.5072	124.812
Glycine_max	Glycine	max	(L.)_Merr.	soybean	Y	USA033	PI92573	PI092573	PI092573	G._max	China	II	2	1125794	7768		17711	7768	193104--	1931	CHN	South_Manchuria_Railway_Experiment_Station,_Kungchuling,_Manchuria		:7768	USA005	10	43.5072	124.812
Glycine_max	Glycine	max	(L.)_Merr.	soybean	Y	USA033	PI92576	PI092576	PI092576	G._max	China	II	2	1125795	7771		17711	7771	193104--	1931	CHN	South_Manchuria_Railway_Experiment_Station,_Kungchuling,_Manchuria		:7771	USA005	10	43.5072	124.812
Glycine_max	Glycine	max	(L.)_Merr.	soybean	Y	USA033	PI92577	PI092577	PI092577	G._max	China	III	3	1125798	7772		17711	7772	193104--	1931	CHN	South_Manchuria_Railway_Experiment_Station,_Kungchuling,_Manchuria		:7772	USA005	10	43.5072	124.812
Glycine_max	Glycine	max	(L.)_Merr.	soybean	Y	USA033	PI92580	PI092580	PI092580	G._max	China	II	2	1125802	7775		17711	7775	193104--	1931	CHN	South_Manchuria_Railway_Experiment_Station,_Kungchuling,_Manchuria		:7775	USA005	10	43.5072	124.812
Glycine_max	Glycine	max	(L.)_Merr.	soybean	Y	USA033	PI92582	PI092582	PI092582	G._max	China	II	2	1125805	7777		17711	7777	193104--	1931	CHN	South_Manchuria_Railway_Experiment_Station,_Kungchuling,_Manchuria		:7777	USA005	10	43.5072	124.812
Glycine_max	Glycine	max	(L.)_Merr.	soybean	Y	USA033	PI92583	PI092583	PI092583	G._max	China	II	2	1125806	7778		17711	7778	193104--	1931	CHN	South_Manchuria_Railway_Experiment_Station,_Kungchuling,_Manchuria		:7778	USA005	10	43.5072	124.812
Glycine_max	Glycine	max	(L.)_Merr.	soybean	Y	USA033	PI92589	PI092589	PI092589	G._max	China	II	2	1125812	7784		17711	7784	193104--	1931	CHN	South_Manchuria_Railway_Experiment_Station,_Kungchuling,_Manchuria		:7784	USA005	10	43.5072	124.812
Glycine_max	Glycine	max	(L.)_Merr.	soybean	Y	USA033	PI92590	PI092590	PI092590	G._max	China	III	3	1125813	7785		17711	7785	193104--	1931	CHN	South_Manchuria_Railway_Experiment_Station,_Kungchuling,_Manchuria		:7785	USA005	10	43.5072	124.812
Glycine_max	Glycine	max	(L.)_Merr.	soybean	Y	USA033	PI92595	PI092595	PI092595	G._max	China	II	2	1125820	7790		17711	7790	193104--	1931	CHN	South_Manchuria_Railway_Experiment_Station,_Kungchuling,_Manchuria		:7790	USA005	10	43.5072	124.812
Glycine_max	Glycine	max	(L.)_Merr.	soybean	Y	USA033	PI92596	PI092596	PI092596	G._max	China	II	2	1125821	7791		17711	7791	193104--	1931	CHN	South_Manchuria_Railway_Experiment_Station,_Kungchuling,_Manchuria		:7791	USA005	10	43.5072	124.812
Glycine_max	Glycine	max	(L.)_Merr.	soybean	Y	USA033	PI92598	PI092598	PI092598	G._max	China	II	2	1125823	7793		17711	7793	193104--	1931	CHN	South_Manchuria_Railway_Experiment_Station,_Kungchuling,_Manchuria		:7793	USA005	10	43.5072	124.812
Glycine_max	Glycine	max	(L.)_Merr.	soybean	Y	USA033	PI92601	PI092601	PI092601	G._max	China	VI	6	1125828	7796		17711	7796	193104--	1931	CHN	South_Manchuria_Railway_Experiment_Station,_Kungchuling,_Manchuria		:7796	USA005	10	43.5072	124.812
Glycine_max	Glycine	max	(L.)_Merr.	soybean	Y	USA033	PI92601_1	PI092601_1	PI092601_1	G._max	China	III	3	1485985	7796		17711	7796	193104--	1931	CHN	South_Manchuria_Railway_Experiment_Station,_Kungchuling,_Manchuria		:7796	USA005	10	43.5072	124.812
Glycine_max	Glycine	max	(L.)_Merr.	soybean	Y	USA033	PI92601_2	PI092601_2	PI092601_2	G._max	China	III	3	1485984	7796		17711	7796	193104--	1931	CHN	South_Manchuria_Railway_Experiment_Station,_Kungchuling,_Manchuria		:7796	USA005	10	43.5072	124.812
Glycine_max	Glycine	max	(L.)_Merr.	soybean	N	USA033	PI92601_5	PI092601_5	PI092601_5	G._max	China	III	3	1485983	7796		17711	7796	193104--	1931	CHN	South_Manchuria_Railway_Experiment_Station,_Kungchuling,_Manchuria		:7796	USA005	10	43.5072	124.812
Glycine_max	Glycine	max	(L.)_Merr.	soybean	Y	USA033	PI92602	PI092602	PI092602	G._max	China	III	3	1125831	7797		17711	7797	193104--	1931	CHN	South_Manchuria_Railway_Experiment_Station,_Kungchuling,_Manchuria		:7797	USA005	10	43.5072	124.812
Glycine_max	Glycine	max	(L.)_Merr.	soybean	Y	USA033	PI92604	PI092604	PI092604	G._max	China	IV	4	1125833	7799		17711	7799	193104--	1931	CHN	South_Manchuria_Railway_Experiment_Station,_Kungchuling,_Manchuria		:7799	USA005	10	43.5072	124.812
Glycine_max	Glycine	max	(L.)_Merr.	soybean	Y	USA033	PI92606	PI092606	PI092606	G._max	China	III	3	1125836	7801		17711	7801	193104--	1931	CHN	South_Manchuria_Railway_Experiment_Station,_Kungchuling,_Manchuria		:7801	USA005	10	43.5072	124.812
Glycine_max	Glycine	max	(L.)_Merr.	soybean	Y	USA033	PI92618	PI092618	PI092618	G._max	China	III	3	1125845	7813		17711	7813	193104--	1931	CHN	South_Manchuria_Railway_Experiment_Station,_Kungchuling,_Manchuria		:7813	USA005	10	43.5072	124.812
Glycine_max	Glycine	max	(L.)_Merr.	soybean	Y	USA033	PI92623	PI092623	PI092623	G._max	China	III	3	1125849	7818		17711	7818	193104--	1931	CHN	South_Manchuria_Railway_Experiment_Station,_Kungchuling,_Manchuria		:7818	USA005	10	43.5072	124.812
Glycine_max	Glycine	max	(L.)_Merr.	soybean	Y	USA033	PI92625	PI092625	PI092625	G._max	China	I	1	1125852	7820		17711	7820	193104--	1931	CHN	South_Manchuria_Railway_Experiment_Station,_Kungchuling,_Manchuria		:7820	USA005	10	43.5072	124.812
Glycine_max	Glycine	max	(L.)_Merr.	soybean	Y	USA033	PI92627	PI092627	PI092627	G._max	China	II	2	1125853	7822		17711	7822	193104--	1931	CHN	South_Manchuria_Railway_Experiment_Station,_Kungchuling,_Manchuria		:7822	USA005	10	43.5072	124.812
Glycine_max	Glycine	max	(L.)_Merr.	soybean	Y	USA033	PI92629	PI092629	PI092629	G._max	China	II	2	1125854	7824		17711	7824	193104--	1931	CHN	South_Manchuria_Railway_Experiment_Station,_Kungchuling,_Manchuria		:7824	USA005	10	43.5072	124.812
Glycine_max	Glycine	max	(L.)_Merr.	soybean	Y	USA033	PI92630	PI092630	PI092630	G._max	China	II	2	1125857	7825		17711	7825	193104--	1931	CHN	South_Manchuria_Railway_Experiment_Station,_Kungchuling,_Manchuria		:7825	USA005	10	43.5072	124.812
Glycine_max	Glycine	max	(L.)_Merr.	soybean	Y	USA033	PI92633	PI092633	PI092633	G._max	China	II	2	1125860	7828		17711	7828	193104--	1931	CHN	South_Manchuria_Railway_Experiment_Station,_Kungchuling,_Manchuria		:7828	USA005	10	43.5072	124.812
Glycine_max	Glycine	max	(L.)_Merr.	soybean	Y	USA033	PI92636	PI092636	PI092636	G._max	China	IV	4	1125863	7831		17711	7831	193104--	1931	CHN	South_Manchuria_Railway_Experiment_Station,_Kungchuling,_Manchuria		:7831	USA005	10	43.5072	124.812
Glycine_max	Glycine	max	(L.)_Merr.	soybean	Y	USA033	PI92639	PI092639	PI092639	G._max	China	II	2	1125864	7834		17711	7834	193104--	1931	CHN	South_Manchuria_Railway_Experiment_Station,_Kungchuling,_Manchuria		:7834	USA005	10	43.5072	124.812
Glycine_max	Glycine	max	(L.)_Merr.	soybean	Y	USA033	PI92640	PI092640	PI092640	G._max	China	III	3	1125865	7835		17711	7835	193104--	1931	CHN	South_Manchuria_Railway_Experiment_Station,_Kungchuling,_Manchuria		:7835	USA005	10	43.5072	124.812
Glycine_max	Glycine	max	(L.)_Merr.	soybean	Y	USA033	PI92641	PI092641	PI092641	G._max	China	III	3	1125866	7836		17711	7836	193104--	1931	CHN	South_Manchuria_Railway_Experiment_Station,_Kungchuling,_Manchuria		:7836	USA005	10	43.5072	124.812
Glycine_max	Glycine	max	(L.)_Merr.	soybean	Y	USA033	PI92641B	PI092641B	PI092641B	G._max	China	IV	4	1485986	7836		17711	7836	193104--	1931	CHN	South_Manchuria_Railway_Experiment_Station,_Kungchuling,_Manchuria		:7836	USA005	10	43.5072	124.812
Glycine_max	Glycine	max	(L.)_Merr.	soybean	Y	USA033	PI92642	PI092642	PI092642	G._max	China	III	3	1125867	7837		17711	7837	193104--	1931	CHN	South_Manchuria_Railway_Experiment_Station,_Kungchuling,_Manchuria		:7837	USA005	10	43.5072	124.812
Glycine_max	Glycine	max	(L.)_Merr.	soybean	Y	USA033	PI92643	PI092643	PI092643	G._max	China	III	3	1125869	7838		17711	7838	193104--	1931	CHN	South_Manchuria_Railway_Experiment_Station,_Kungchuling,_Manchuria		:7838	USA005	10	43.5072	124.812
Glycine_max	Glycine	max	(L.)_Merr.	soybean	Y	USA033	PI92645	PI092645	PI092645	G._max	China	III	3	1125873	7840		17711	7840	193104--	1931	CHN	South_Manchuria_Railway_Experiment_Station,_Kungchuling,_Manchuria		:7840	USA005	10	43.5072	124.812
Glycine_max	Glycine	max	(L.)_Merr.	soybean	Y	USA033	PI92649	PI092649	PI092649	G._max	China	I	1	1125878	7844		17711	7844	193104--	1931	CHN	South_Manchuria_Railway_Experiment_Station,_Kungchuling,_Manchuria		:7844	USA005	10	43.5072	124.812
Glycine_max	Glycine	max	(L.)_Merr.	soybean	Y	USA033	PI92651	PI092651	PI092651	G._max	China	IV	4	1125880	7846		17711	7846	193104--	1931	CHN	South_Manchuria_Railway_Experiment_Station,_Kungchuling,_Manchuria		:7846	USA005	10	43.5072	124.812
Glycine_max	Glycine	max	(L.)_Merr.	soybean	Y	USA033	PI92654	PI092654	PI092654	G._max	China	III	3	1125881	7849		17711	7849	193104--	1931	CHN	South_Manchuria_Railway_Experiment_Station,_Kungchuling,_Manchuria		:7849	USA005	10	43.5072	124.812
Glycine_max	Glycine	max	(L.)_Merr.	soybean	Y	USA033	PI92660	PI092660	PI092660	G._max	China	II	2	1125883	7855		17711	7855	193104--	1931	CHN	South_Manchuria_Railway_Experiment_Station,_Kungchuling,_Manchuria		:7855	USA005	10	43.5072	124.812
Glycine_max	Glycine	max	(L.)_Merr.	soybean	Y	USA033	PI92661	PI092661	PI092661	G._max	China	II	2	1125884	7856		17711	7856	193104--	1931	CHN	South_Manchuria_Railway_Experiment_Station,_Kungchuling,_Manchuria		:7856	USA005	10	43.5072	124.812
Glycine_max	Glycine	max	(L.)_Merr.	soybean	Y	USA033	PI92662	PI092662	PI092662	G._max	China	III	3	1125885	7857		17711	7857	193104--	1931	CHN	South_Manchuria_Railway_Experiment_Station,_Kungchuling,_Manchuria		:7857	USA005	10	43.5072	124.812
Glycine_max	Glycine	max	(L.)_Merr.	soybean	Y	USA033	PI92663	PI092663	PI092663	G._max	China	III	3	1125886	7858		17711	7858	193104--	1931	CHN	South_Manchuria_Railway_Experiment_Station,_Kungchuling,_Manchuria		:7858	USA005	10	43.5072	124.812
Glycine_max	Glycine	max	(L.)_Merr.	soybean	Y	USA033	PI92671	PI092671	PI092671	G._max	China	II	2	1125887	7866		17711	7866	193104--	1931	CHN	South_Manchuria_Railway_Experiment_Station,_Kungchuling,_Manchuria		:7866	USA005	10	43.5072	124.812
Glycine_max	Glycine	max	(L.)_Merr.	soybean	Y	USA033	PI92672	PI092672	PI092672	G._max	China	III	3	1125888	7867		17711	7867	193104--	1931	CHN	South_Manchuria_Railway_Experiment_Station,_Kungchuling,_Manchuria		:7867	USA005	10	43.5072	124.812
Glycine_max	Glycine	max	(L.)_Merr.	soybean	Y	USA033	PI92677	PI092677	PI092677	G._max	China	II	2	1125889	7872		17711	7872	193104--	1931	CHN	South_Manchuria_Railway_Experiment_Station,_Kungchuling,_Manchuria		:7872	USA005	10	43.5072	124.812
Glycine_max	Glycine	max	(L.)_Merr.	soybean	Y	USA033	PI92681	PI092681	PI092681	G._max	China	II	2	1125890	7876		17711	7876	193104--	1931	CHN	South_Manchuria_Railway_Experiment_Station,_Kungchuling,_Manchuria		:7876	USA005	10	43.5072	124.812
Glycine_max	Glycine	max	(L.)_Merr.	soybean	Y	USA033	PI92683	PI092683	PI092683	G._max	China	II	2	1125891	7878		17711	7878	193104--	1931	CHN	South_Manchuria_Railway_Experiment_Station,_Kungchuling,_Manchuria		:7878	USA005	10	43.5072	124.812
Glycine_max	Glycine	max	(L.)_Merr.	soybean	Y	USA033	PI92686	PI092686	PI092686	G._max	China	III	3	1125893	7881		17711	7881	193104--	1931	CHN	South_Manchuria_Railway_Experiment_Station,_Kungchuling,_Manchuria		:7881	USA005	10	43.5072	124.812
Glycine_max	Glycine	max	(L.)_Merr.	soybean	Y	USA033	PI92687	PI092687	PI092687	G._max	China	II	2	1125894	7882		17711	7882	193104--	1931	CHN	South_Manchuria_Railway_Experiment_Station,_Kungchuling,_Manchuria		:7882	USA005	10	43.5072	124.812
Glycine_max	Glycine	max	(L.)_Merr.	soybean	Y	USA033	PI92688	PI092688	PI092688	G._max	China	III	3	1125895	7883		17711	7883	193104--	1931	CHN	South_Manchuria_Railway_Experiment_Station,_Kungchuling,_Manchuria		:7883	USA005	10	43.5072	124.812
Glycine_max	Glycine	max	(L.)_Merr.	soybean	Y	USA033	PI92688_2	PI092688_2	PI092688_2	G._max	China	IV	4	1485987	7883		17711	7883	193104--	1931	CHN	South_Manchuria_Railway_Experiment_Station,_Kungchuling,_Manchuria		:7883	USA005	10	43.5072	124.812
Glycine_max	Glycine	max	(L.)_Merr.	soybean	Y	USA033	PI92689	PI092689	PI092689	G._max	China	IV	4	1125896	7884		17711	7884	193104--	1931	CHN	South_Manchuria_Railway_Experiment_Station,_Kungchuling,_Manchuria		:7884	USA005	10	43.5072	124.812
Glycine_max	Glycine	max	(L.)_Merr.	soybean	Y	USA033	PI92690	PI092690	PI092690	G._max	China	III	3	1125897	7885		17711	7885	193104--	1931	CHN	South_Manchuria_Railway_Experiment_Station,_Kungchuling,_Manchuria		:7885	USA005	10	43.5072	124.812
Glycine_max	Glycine	max	(L.)_Merr.	soybean	Y	USA033	PI92691	PI092691	PI092691	G._max	China	III	3	1125898	7886		17711	7886	193104--	1931	CHN	South_Manchuria_Railway_Experiment_Station,_Kungchuling,_Manchuria		:7886	USA005	10	43.5072	124.812
Glycine_max	Glycine	max	(L.)_Merr.	soybean	Y	USA033	PI92694	PI092694	PI092694	G._max	China	II	2	1125899	7889		17711	7889	193104--	1931	CHN	South_Manchuria_Railway_Experiment_Station,_Kungchuling,_Manchuria		:7889	USA005	10	43.5072	124.812
Glycine_max	Glycine	max	(L.)_Merr.	soybean	Y	USA033	PI92696	PI092696	PI092696	G._max	China	II	2	1125900	7891		17711	7891	193104--	1931	CHN	South_Manchuria_Railway_Experiment_Station,_Kungchuling,_Manchuria		:7891	USA005	10	43.5072	124.812
Glycine_max	Glycine	max	(L.)_Merr.	soybean	Y	USA033	PI92698	PI092698	PI092698	G._max	China	II	2	1125901	7893		17711	7893	193104--	1931	CHN	South_Manchuria_Railway_Experiment_Station,_Kungchuling,_Manchuria		:7893	USA005	10	43.5072	124.812
Glycine_max	Glycine	max	(L.)_Merr.	soybean	Y	USA033	PI92702	PI092702	PI092702	G._max	China	III	3	1125902	7897		17711	7897	193104--	1931	CHN	South_Manchuria_Railway_Experiment_Station,_Kungchuling,_Manchuria		:7897	USA005	10	43.5072	124.812
Glycine_max	Glycine	max	(L.)_Merr.	soybean	Y	USA033	PI92704	PI092704	PI092704	G._max	China	III	3	1125903	7899		17711	7899	193104--	1931	CHN	South_Manchuria_Railway_Experiment_Station,_Kungchuling,_Manchuria		:7899	USA005	10	43.5072	124.812
Glycine_max	Glycine	max	(L.)_Merr.	soybean	Y	USA033	PI92705	PI092705	PI092705	G._max	China	II	2	1125904	7900		17711	7900	193104--	1931	CHN	South_Manchuria_Railway_Experiment_Station,_Kungchuling,_Manchuria		:7900	USA005	10	43.5072	124.812
Glycine_max	Glycine	max	(L.)_Merr.	soybean	Y	USA033	PI92706	PI092706	PI092706	G._max	China	I	1	1125905	7901		17711	7901	193104--	1931	CHN	South_Manchuria_Railway_Experiment_Station,_Kungchuling,_Manchuria		:7901	USA005	10	43.5072	124.812
Glycine_max	Glycine	max	(L.)_Merr.	soybean	Y	USA033	PI92707	PI092707	PI092707	G._max	China	III	3	1125906	7902		17711	7902	193104--	1931	CHN	South_Manchuria_Railway_Experiment_Station,_Kungchuling,_Manchuria		:7902	USA005	10	43.5072	124.812
Glycine_max	Glycine	max	(L.)_Merr.	soybean	Y	USA033	PI92707_2	PI092707_2	PI092707_2	G._max	China	IV	4	1485988	7902		17711	7902	193104--	1931	CHN	South_Manchuria_Railway_Experiment_Station,_Kungchuling,_Manchuria		:7902	USA005	10	43.5072	124.812
Glycine_max	Glycine	max	(L.)_Merr.	soybean	Y	USA033	PI92707S	PI092707S	PI092707S	G._max	China	VI	6	1485989	7902		17711	7902	193104--	1931	CHN	South_Manchuria_Railway_Experiment_Station,_Kungchuling,_Manchuria		:7902	USA005	10	43.5072	124.812
Glycine_max	Glycine	max	(L.)_Merr.	soybean	Y	USA033	PI92713	PI092713	PI092713	G._max	China	IV	4	1125907	7908		17711	7908	193104--	1931	CHN	South_Manchuria_Railway_Experiment_Station,_Kungchuling,_Manchuria		:7908	USA005	10	43.5072	124.812
Glycine_max	Glycine	max	(L.)_Merr.	soybean	Y	USA033	PI92717	PI092717	PI092717	G._max	China	II	2	1125908	7912		17711	7912	193104--	1931	CHN	South_Manchuria_Railway_Experiment_Station,_Kungchuling,_Manchuria		:7912	USA005	10	43.5072	124.812
Glycine_max	Glycine	max	(L.)_Merr.	soybean	Y	USA033	PI92718	PI092718	PI092718	G._max	China	III	3	1125909	7913		17711	7913	193104--	1931	CHN	South_Manchuria_Railway_Experiment_Station,_Kungchuling,_Manchuria		:7913	USA005	10	43.5072	124.812
Glycine_max	Glycine	max	(L.)_Merr.	soybean	Y	USA033	PI92718_2	PI092718_2	PI092718_2	G._max	China	III	3	1485990	7913		17711	7913	193104--	1931	CHN	South_Manchuria_Railway_Experiment_Station,_Kungchuling,_Manchuria		:7913	USA005	10	43.5072	124.812
Glycine_max	Glycine	max	(L.)_Merr.	soybean	Y	USA033	PI92719	PI092719	PI092719	G._max	China	II	2	1125910	7914		17711	7914	193104--	1931	CHN	South_Manchuria_Railway_Experiment_Station,_Kungchuling,_Manchuria		:7914	USA005	10	43.5072	124.812
Glycine_max	Glycine	max	(L.)_Merr.	soybean	Y	USA033	PI92720	PI092720	PI092720	G._max	China	III	3	1125911	7915		17711	7915	193104--	1931	CHN	South_Manchuria_Railway_Experiment_Station,_Kungchuling,_Manchuria		:7915	USA005	10	43.5072	124.812
Glycine_max	Glycine	max	(L.)_Merr.	soybean	Y	USA033	PI92722	PI092722	PI092722	G._max	China	III	3	1125912	7917		17711	7917	193104--	1931	CHN	South_Manchuria_Railway_Experiment_Station,_Kungchuling,_Manchuria		:7917	USA005	10	43.5072	124.812
Glycine_max	Glycine	max	(L.)_Merr.	soybean	Y	USA033	PI92728	PI092728	PI092728	G._max	China	III	3	1125913	7923		17711	7923	193104--	1931	CHN	South_Manchuria_Railway_Experiment_Station,_Kungchuling,_Manchuria		:7923	USA005	10	43.5072	124.812
Glycine_max	Glycine	max	(L.)_Merr.	soybean	Y	USA033	PI92733	PI092733	PI092733	G._max	China	II	2	1125914	7928		17711	7928	193104--	1931	CHN	South_Manchuria_Railway_Experiment_Station,_Kungchuling,_Manchuria		:7928	USA005	10	43.5072	124.812
Glycine_max	Glycine	max	(L.)_Merr.	soybean	Y	USA033	PI93055	PI093055	PI093055	G._max	China	IV	4	1125947	6937		17711	6937	193104--	1931	CHN	Hangchow		:6937	USA005	10	30.2553	120.169
Glycine_max	Glycine	max	(L.)_Merr.	soybean	Y	USA033	PI93055S	PI093055S	PI093055S	G._max	China	V	5	1485991	6937		17711	6937	193104--	1931	CHN	Hangchow		:6937	USA005	10	30.2553	120.169
Glycine_max	Glycine	max	(L.)_Merr.	soybean	Y	USA033	PI93559	PI093559	PI093559	G._max	China	II	2	1125995	7932		17711	Paimei_Tou	193106--	1931	CHN	Yinkkou,_Manchuria		:Paimei_Tou;:7932	USA005	10	40.6223	122.536
Glycine_max	Glycine	max	(L.)_Merr.	soybean	Y	USA033	PI93560	PI093560	PI093560	G._max	China	II	2	1125996	7933		17711	Paimei_Tou	193106--	1931	CHN	Mukden,_Manchuria		:Paimei_Tou;:7933	USA005	10	41.7922	123.433
Glycine_max	Glycine	max	(L.)_Merr.	soybean	Y	USA033	PI93563	PI093563	PI093563	G._max	China	III	3	1125997	7936		17711	7936	193106--	1931	CHN	Ssupingkai,_Manchuria		:7936	USA005	10	43.1633	124.369
Glycine_max	Glycine	max	(L.)_Merr.	soybean	Y	USA033	PI93565	PI093565	PI093565	G._max	China	II	2	1125998	7938		17711	7938	193106--	1931	CHN	Kirin,_Manchuria		:7938	USA005	10	43.8508	126.56
Glycine_max	Glycine	max	(L.)_Merr.	soybean	Y	USA033	PI93565A	PI093565A	PI093565A	G._max	China	III	3	1485992	7938		17711	7938	193106--	1931	CHN	Kirin,_Manchuria		:7938	USA005	10	43.8508	126.56
Glycine_max	Glycine	max	(L.)_Merr.	soybean	Y	USA033	PI95740	PI095740	PI095740	G._max	South_Korea	III	3	1127262	8005		17711	35	193201--	1932	KOR	Zenra-Hokudo_Prefecture	35	:35;:8005	USA005	10	35.7069	127.014
Glycine_max	Glycine	max	(L.)_Merr.	soybean	Y	USA033	PI95853	PI095853	PI095853	G._max	South_Korea	IV	4	1127276	8118		17711	148	193201--	1932	KOR		148	:148;:8118	USA005	10	36.5442	126.789
Glycine_max	Glycine	max	(L.)_Merr.	soybean	Y	USA033	PI95860	PI095860	PI095860	G._max	South_Korea	VI	6	1127277	8125		17711	155	193201--	1932	KOR		155	:155;:8125	USA005	10	36.5442	126.789
Glycine_max	Glycine	max	(L.)_Merr.	soybean	Y	USA033	PI96188	PI096188	PI096188	G._max	China	II	2	1127290	8453		17711	483	193201--	1932	CHN	Echo	483	:483;:8453	USA005	10	42.4642	124.04
Glycine_max	Glycine	max	(L.)_Merr.	soybean	Y	USA033	PI96193	PI096193	PI096193	G._max	China	I	1	1127291	8458		17711	488	193201--	1932	CHN	Echo	488	:488;:8458	USA005	10	42.4642	124.04
Glycine_max	Glycine	max	(L.)_Merr.	soybean	Y	USA033	PI96194_3	PI096194_3	PI096194_3	G._max	China	III	3	1485996	8459		17711	489	193201--	1932	CHN	Echo	489	:489;:8459	USA005	10	42.4642	124.04
Glycine_max	Glycine	max	(L.)_Merr.	soybean	Y	USA033	PI96194P	PI096194P	PI096194P	G._max	China	IV	4	1485997	8459		17711	489	193201--	1932	CHN	Echo	489	:489;:8459	USA005	10	42.4642	124.04
Glycine_max	Glycine	max	(L.)_Merr.	soybean	Y	USA033	PI96195	PI096195	PI096195	G._max	China	II	2	1127293	8460		17711	490	193201--	1932	CHN	Echo	490	:490;:8460	USA005	10	42.4642	124.04
Glycine_max	Glycine	max	(L.)_Merr.	soybean	Y	USA033	PI96199	PI096199	PI096199	G._max	China	III	3	1127294	8464		17711	494	193201--	1932	CHN	Echo	494	:494;:8464	USA005	10	42.4642	124.04
Glycine_max	Glycine	max	(L.)_Merr.	soybean	Y	USA033	PI96201	PI096201	PI096201	G._max	China	II	2	1127295	8466		17711	496	193201--	1932	CHN	Echo	496	:496;:8466	USA005	10	42.4642	124.04
Glycine_max	Glycine	max	(L.)_Merr.	soybean	Y	USA033	PI96549	PI096549	PI096549	G._max	North_Korea	II	2	1127325	8668		17711	698	193202--	1932	PRK	Shariin,_Chosen	698	:698;:8668	USA005	10	38.5072	125.756
Glycine_max	Glycine	max	(L.)_Merr.	soybean	Y	USA033	PI96550	PI096550	PI096550	G._max	North_Korea	IV	4	1127326	8669		17711	699	193202--	1932	PRK	Shariin,_Chosen	699	:699;:8669	USA005	10	38.5072	125.756
Glycine_max	Glycine	max	(L.)_Merr.	soybean	Y	USA033	PI96783	PI096783	PI096783	G._max	North_Korea	IV	4	1127327	8902		17711	932	193202--	1932	PRK	Shariin,_Chosen	932	:932;:8902	USA005	10	38.5072	125.756
Glycine_max	Glycine	max	(L.)_Merr.	soybean	Y	USA033	PI96786	PI096786	PI096786	G._max	North_Korea	V	5	1127328	8905		17711	935	193202--	1932	PRK	Shariin,_Chosen	935	:935;:8905	USA005	10	38.5072	125.756
Glycine_max	Glycine	max	(L.)_Merr.	soybean	Y	USA033	PI96786_1	PI096786_1	PI096786_1	G._max	North_Korea	III	3	1485998	8905		17711	935	193202--	1932	PRK	Shariin,_Chosen	935	:935;:8905	USA005	10	38.5072	125.756
Glycine_max	Glycine	max	(L.)_Merr.	soybean	Y	USA033	PI96787	PI096787	PI096787	G._max	North_Korea	III	3	1127329	8906		17711	936	193202--	1932	PRK	Shariin,_Chosen	936	:936;:8906	USA005	10	38.5072	125.756
Glycine_max	Glycine	max	(L.)_Merr.	soybean	Y	USA033	PI96808	PI096808	PI096808	G._max	North_Korea	IV	4	1127330	8927		17711	957	193202--	1932	PRK	Shariin,_Chosen	957	:957;:8927	USA005	10	38.5072	125.756
Glycine_max	Glycine	max	(L.)_Merr.	soybean	Y	USA033	PI96927	PI096927	PI096927	G._max	North_Korea	III	3	1127340	9046		17711	1076	193202--	1932	PRK	Shariin,_Chosen	1076	:1076;:9046	USA005	10	38.5072	125.756
Glycine_max	Glycine	max	(L.)_Merr.	soybean	Y	USA033	PI96978	PI096978	PI096978	G._max	North_Korea	IV	4	1127349	9097		17711	1127	193202--	1932	PRK	Shariin,_Chosen	1127	:1127;:9097	USA005	10	38.5072	125.756
Glycine_max	Glycine	max	(L.)_Merr.	soybean	Y	USA033	PI96983	PI096983	PI096983	G._max	North_Korea	V	5	1127350	9102		17711	1132	193202--	1932	PRK	Shariin,_Chosen	1132	:1132;:9102	USA005	10	38.5072	125.756
Glycine_max	Glycine	max	(L.)_Merr.	soybean	Y	USA033	PI96984	PI096984	PI096984	G._max	North_Korea	IV	4	1127351	9103		17711	1133	193202--	1932	PRK	Shariin,_Chosen	1133	:1133;:9103	USA005	10	38.5072	125.756
Glycine_max	Glycine	max	(L.)_Merr.	soybean	Y	USA033	PI97038	PI097038	PI097038	G._max	North_Korea	IV	4	1127352	9157		17711	1187	193202--	1932	PRK	Shariin,_Chosen	1187	:1187;:9157	USA005	10	38.5072	125.756
Glycine_max	Glycine	max	(L.)_Merr.	soybean	Y	USA033	PI97066	PI097066	PI097066	G._max	North_Korea	V	5	1127353	9185		17711	1215	193202--	1932	PRK	Shariin,_Chosen	1215	:1215;:9185	USA005	10	38.5072	125.756
Glycine_max	Glycine	max	(L.)_Merr.	soybean	Y	USA033	PI97081	PI097081	PI097081	G._max	North_Korea	V	5	1127354	9200		17711	1230	193202--	1932	PRK	Shariin,_Chosen	1230	:1230;:9200	USA005	10	38.5072	125.756
Glycine_max	Glycine	max	(L.)_Merr.	soybean	Y	USA033	PI97094	PI097094	PI097094	G._max	North_Korea	VII	7	1127355	9213		17711	1243	193202--	1932	PRK	Shariin,_Chosen	1243	:1243;:9213	USA005	10	38.5072	125.756
Glycine_max	Glycine	max	(L.)_Merr.	soybean	Y	USA033	PI97100	PI097100	PI097100	G._max	North_Korea	VII	7	1127356	9219		17711	1249	193202--	1932	PRK	Shariin,_Chosen	1249	:1249;:9219	USA005	10	38.5072	125.756
Glycine_max	Glycine	max	(L.)_Merr.	soybean	Y	USA033	PI97139	PI097139	PI097139	G._max	North_Korea	III	3	1127357	9258		17711	1288	193202--	1932	PRK	Shariin,_Chosen	1288	:1288;:9258	USA005	10	38.5072	125.756
Glycine_max	Glycine	max	(L.)_Merr.	soybean	Y	USA033	PI97150	PI097150	PI097150	G._max	North_Korea	VI	6	1127358	9269		17711	1299	193202--	1932	PRK	Shariin,_Chosen	1299	:1299;:9269	USA005	10	38.5072	125.756
Glycine_max	Glycine	max	(L.)_Merr.	soybean	Y	USA033	PI97155	PI097155	PI097155	G._max	North_Korea	IV	4	1127359	9274		17711	1304	193202--	1932	PRK	Shariin,_Chosen	1304	:1304;:9274	USA005	10	38.5072	125.756
Glycine_max	Glycine	max	(L.)_Merr.	soybean	Y	USA033	PI97161	PI097161	PI097161	G._max	North_Korea	VI	6	1127360	9280		17711	1310	193202--	1932	PRK	Shariin,_Chosen	1310	:1310;:9280	USA005	10	38.5072	125.756
Glycine_max	Glycine	max	(L.)_Merr.	soybean	Y	USA033	PI97220	PI097220	PI097220	G._max	North_Korea	IV	4	1127361	9339		17711	1369	193202--	1932	PRK	Shariin,_Chosen	1369	:1369;:9339	USA005	10	38.5072	125.756
Glycine_max	Glycine	max	(L.)_Merr.	soybean	Y	USA033	PI97222	PI097222	PI097222	G._max	North_Korea	IV	4	1127362	9341		17711	1371	193202--	1932	PRK	Shariin,_Chosen	1371	:1371;:9341	USA005	10	38.5072	125.756
Glycine_max	Glycine	max	(L.)_Merr.	soybean	Y	USA033	PI97225	PI097225	PI097225	G._max	North_Korea	IV	4	1127363	9344		17711	1374	193202--	1932	PRK	Shariin,_Chosen	1374	:1374;:9344	USA005	10	38.5072	125.756
Glycine_max	Glycine	max	(L.)_Merr.	soybean	Y	USA033	PI97235	PI097235	PI097235	G._max	North_Korea	IV	4	1127364	9354		17711	1384	193202--	1932	PRK	Shariin,_Chosen	1384	:1384;:9354	USA005	10	38.5072	125.756
Glycine_max	Glycine	max	(L.)_Merr.	soybean	Y	USA033	PI103414	PI103414	PI103414	G._max	China	II	2	1128192			17711	No._1	193307--	1933	CHN	Sansing_station_on_the_Sungari_River	No._1	:No._1	USA005	10	46.3167	129.567
Glycine_max	Glycine	max	(L.)_Merr.	soybean	Y	USA033	PI103415	PI103415	PI103415	G._max	China	IV	4	1128193			17711	No._2	193307--	1933	CHN	Sansing_station_on_the_Sungari_River	No._2	:No._2	USA005	10	46.3167	129.567
Glycine_max	Glycine	max	(L.)_Merr.	soybean	Y	USA033	PI103419A	PI103419A	PI103419A	G._max	China	V	5	1486000			17711	No._4-a	193307--	1933	CHN	Imienpo_station,_on_the_eastern_line_of_the_Chinese_Eastern_Railway,_Manchuria	No._4-a	:No._4-a	USA005	10	45.0667	128.05
Glycine_max	Glycine	max	(L.)_Merr.	soybean	Y	USA033	PI103419B	PI103419B	PI103419B	G._max	China	IV	4	1485999			17711	No._4-a	193307--	1933	CHN	Imienpo_station,_on_the_eastern_line_of_the_Chinese_Eastern_Railway,_Manchuria	No._4-a	:No._4-a	USA005	10	45.0667	128.05
Glycine_max	Glycine	max	(L.)_Merr.	soybean	Y	USA033	PI135589	PI135589	PI135589	G._max	China	II	2	1134609			17711	No._68	19400106	1940	CHN	Sungari_River_Valley,_North_Manchuria		:No._68	USA005	10	46.0732	125.244
Glycine_max	Glycine	max	(L.)_Merr.	soybean	Y	USA033	PI135590	PI135590	PI135590	G._max	China	II	2	1134610			17711	No._68-A	19400106	1940	CHN	Sungari_River_Valley,_North_Manchuria		:No._68-A	USA005	10	46.0732	125.244
Glycine_max	Glycine	max	(L.)_Merr.	soybean	Y	USA033	PI142491	PI142491	PI142491	G._max	China	I	1	1135557			17711	Kroochul	19411114	1941	CHN	Manchuria		:Kroochul	USA005	10	46.195	126.068
Glycine_max	Glycine	max	(L.)_Merr.	soybean	Y	USA033	PI171428	PI171428	PI171428	G._max	China	IV	4	1148048			17711	Large_Yellow_Soybean	19481130	1948	CHN	Collected_16_km_from_Beijing_at_Ma_Chiu_Chiao	No._37	:Large_Yellow_Soybean;:No._37	USA005	10	39.7572	116.543
Glycine_max	Glycine	max	(L.)_Merr.	soybean	Y	USA033	PI171429	PI171429	PI171429	G._max	China	IV	4	1148051			17711	An_Yang_Black	19481130	1948	CHN	An_yang	No._38	:An_Yang_Black;:No._38	USA005	10	36.1911	114.402
Glycine_max	Glycine	max	(L.)_Merr.	soybean	Y	USA033	PI200593	PI200593	PI200593	G._max	China	I	1	1169291			17711	Konistra	19520417	1952	CHN	Manchuria		:Konistra	USA005	10	46.195	126.068
Glycine_max	Glycine	max	(L.)_Merr.	soybean	Y	USA033	PI200594	PI200594	PI200594	G._max	China	I	1	1169292			17711	La_Fleche	19520417	1952	CHN	Manchuria		:La_Fleche	USA005	10	46.195	126.068
Glycine_max	Glycine	max	(L.)_Merr.	soybean	Y	USA033	PI200595	PI200595	PI200595	G._max	China	Z	0.1	1169293			17711	Morlanvia	19520417	1952	CHN	Manchuria		:Morlanvia	USA005	10	46.195	126.068
Glycine_max	Glycine	max	(L.)_Merr.	soybean	Y	USA033	PI227214	PI227214	PI227214	G._max	Japan	VII	7	1182085	Col.No._87		17711	Oku-mame	19550725	1955	JPN	local_garden_in_Nagoya		:Oku-mame;:Col.No._87	USA005	10	35.1667	136.917
Glycine_max	Glycine	max	(L.)_Merr.	soybean	Y	USA033	PI238108	PI238108	PI238108	G._max	Japan	X	10	1186454			17711		19100320	1910	JPN	Ie_Island			USA005	10	26.7233	127.788
Glycine_max	Glycine	max	(L.)_Merr.	soybean	Y	USA033	PI238109	PI238109	PI238109	G._max	Japan	X	10	1186455			17711	Jugatsu_Shiromame	19100320	1910	JPN	Miyako_Island		:Jugatsu_Shiromame	USA005	10	24.7833	125.333
Glycine_max	Glycine	max	(L.)_Merr.	soybean	Y	USA033	PI274455	PI274455	PI274455	G._max	Japan	II	2	1205958			17711	Aohigu	19610508	1961	JPN	Miyako_Island,_Ryukyu		:Aohigu	USA005	10	24.7833	125.333
Glycine_max	Glycine	max	(L.)_Merr.	soybean	Y	USA033	PI274582	PI274582	PI274582	G._max	Japan	VIII	8	1206031			17711	Gedaizu	19610512	1961	JPN	Iejima_Island		:Gedaizu	USA005	10	26.7233	127.788
Glycine_max	Glycine	max	(L.)_Merr.	soybean	Y	USA033	PI340000	PI340000	PI340000	G._max	South_Korea	V	5	1253370			17711	Jongsun	19690210	1969	KOR	Jongson	No._24	:Jongsun;:No._24	USA005	10	37.3808	128.661
Glycine_max	Glycine	max	(L.)_Merr.	soybean	Y	USA033	PI398181	PI398181	PI398181	G._max	South_Korea	IV	4	1299650			17711	KAS_100-3-2	19740131	1974	KOR	Yongsan_Market		:KAS_100-3-2	USA005	10	37.5381	126.969
Glycine_max	Glycine	max	(L.)_Merr.	soybean	Y	USA033	PI398182	PI398182	PI398182	G._max	South_Korea	IV	4	1299651			17711	KAS_100-4-2	19740131	1974	KOR	Yongsan_Market		:KAS_100-4-2	USA005	10	37.5381	126.969
Glycine_max	Glycine	max	(L.)_Merr.	soybean	Y	USA033	PI398183	PI398183	PI398183	G._max	South_Korea	V	5	1299652			17711	KAS_100-4-2	19740131	1974	KOR	Yongsan_Market		:KAS_100-4-2	USA005	10	37.5381	126.969
Glycine_max	Glycine	max	(L.)_Merr.	soybean	Y	USA033	PI398184	PI398184	PI398184	G._max	South_Korea	V	5	1299653			17711	KAS_100-4-2	19740131	1974	KOR	Yongsan_Market		:KAS_100-4-2	USA005	10	37.5381	126.969
Glycine_max	Glycine	max	(L.)_Merr.	soybean	Y	USA033	PI398186	PI398186	PI398186	G._max	South_Korea	V	5	1299655			17711	KAS_100-11-1	19740131	1974	KOR	Yongsan_Market		:KAS_100-11-1	USA005	10	37.5381	126.969
Glycine_max	Glycine	max	(L.)_Merr.	soybean	Y	USA033	PI398187	PI398187	PI398187	G._max	South_Korea	V	5	1299656			17711	KAS_100-12	19740131	1974	KOR	Yongsan_Market		:KAS_100-12	USA005	10	37.5381	126.969
Glycine_max	Glycine	max	(L.)_Merr.	soybean	N	USA033	PI398188	PI398188	PI398188	G._max	South_Korea	IV	4	1299657			17711	KAS_100-14-1	19740131	1974	KOR	Yongsan_Market		:KAS_100-14-1	USA005	10	37.5381	126.969
Glycine_max	Glycine	max	(L.)_Merr.	soybean	Y	USA033	PI398190	PI398190	PI398190	G._max	South_Korea	IV	4	1299659			17711	KAS_100-14-1	19740131	1974	KOR	Yongsan_Market		:KAS_100-14-1	USA005	10	37.5381	126.969
Glycine_max	Glycine	max	(L.)_Merr.	soybean	Y	USA033	PI398192	PI398192	PI398192	G._max	South_Korea	VI	6	1299661			17711	KAS_100-14-2	19740131	1974	KOR	Yongsan_Market		:KAS_100-14-2	USA005	10	37.5381	126.969
Glycine_max	Glycine	max	(L.)_Merr.	soybean	Y	USA033	PI398193	PI398193	PI398193	G._max	South_Korea	V	5	1299662			17711	KAS_100-14-2	19740131	1974	KOR	Yongsan_Market		:KAS_100-14-2	USA005	10	37.5381	126.969
Glycine_max	Glycine	max	(L.)_Merr.	soybean	Y	USA033	PI398194	PI398194	PI398194	G._max	South_Korea	VI	6	1299663			17711	KAS_100-14-2	19740131	1974	KOR	Yongsan_Market		:KAS_100-14-2	USA005	10	37.5381	126.969
Glycine_max	Glycine	max	(L.)_Merr.	soybean	Y	USA033	PI398195	PI398195	PI398195	G._max	South_Korea	VI	6	1299664			17711	KAS_101-2	19740131	1974	KOR	Seongnam_area		:KAS_101-2	USA005	10	37.4372	127.139
Glycine_max	Glycine	max	(L.)_Merr.	soybean	Y	USA033	PI398196	PI398196	PI398196	G._max	South_Korea	V	5	1299665			17711	KAS_101-2	19740131	1974	KOR	Seongnam_area		:KAS_101-2	USA005	10	37.4372	127.139
Glycine_max	Glycine	max	(L.)_Merr.	soybean	Y	USA033	PI398198	PI398198	PI398198	G._max	South_Korea	IV	4	1299667			17711	KAS_101-4-1	19740131	1974	KOR	Seongnam_area		:KAS_101-4-1	USA005	10	37.4372	127.139
Glycine_max	Glycine	max	(L.)_Merr.	soybean	Y	USA033	PI398199	PI398199	PI398199	G._max	South_Korea	IV	4	1299668			17711	KAS_101-4-1	19740131	1974	KOR	Seongnam_area		:KAS_101-4-1	USA005	10	37.4372	127.139
Glycine_max	Glycine	max	(L.)_Merr.	soybean	Y	USA033	PI398201	PI398201	PI398201	G._max	South_Korea	IV	4	1299670			17711	KAS_101-4-2	19740131	1974	KOR	Seongnam_area		:KAS_101-4-2	USA005	10	37.4372	127.139
Glycine_max	Glycine	max	(L.)_Merr.	soybean	Y	USA033	PI398202	PI398202	PI398202	G._max	South_Korea	IV	4	1299671			17711	KAS_101-5	19740131	1974	KOR	Seongnam_area		:KAS_101-5	USA005	10	37.4372	127.139
Glycine_max	Glycine	max	(L.)_Merr.	soybean	Y	USA033	PI398203	PI398203	PI398203	G._max	South_Korea	V	5	1299672			17711	KAS_101-6	19740131	1974	KOR	Seongnam_area		:KAS_101-6	USA005	10	37.4372	127.139
Glycine_max	Glycine	max	(L.)_Merr.	soybean	Y	USA033	PI398204	PI398204	PI398204	G._max	South_Korea	IV	4	1299673			17711	KAS_102-1-1	19740131	1974	KOR	Jungang_Market		:KAS_102-1-1	USA005	10	37.5667	127
Glycine_max	Glycine	max	(L.)_Merr.	soybean	Y	USA033	PI398206	PI398206	PI398206	G._max	South_Korea	IV	4	1299675			17711	KAS_102-1-2	19740131	1974	KOR	Jungang_Market		:KAS_102-1-2	USA005	10	37.5667	127
Glycine_max	Glycine	max	(L.)_Merr.	soybean	Y	USA033	PI398207	PI398207	PI398207	G._max	South_Korea	V	5	1299676			17711	KAS_102-1-1	19740131	1974	KOR	Jungang_Market		:KAS_102-1-1	USA005	10	37.5667	127
Glycine_max	Glycine	max	(L.)_Merr.	soybean	Y	USA033	PI398208	PI398208	PI398208	G._max	South_Korea	IV	4	1299677			17711	KAS_102-2	19740131	1974	KOR	Jungang_Market		:KAS_102-2	USA005	10	37.5667	127
Glycine_max	Glycine	max	(L.)_Merr.	soybean	Y	USA033	PI398209	PI398209	PI398209	G._max	South_Korea	V	5	1299678			17711	KAS_102-2	19740131	1974	KOR	Jungang_Market		:KAS_102-2	USA005	10	37.5667	127
Glycine_max	Glycine	max	(L.)_Merr.	soybean	Y	USA033	PI398210	PI398210	PI398210	G._max	South_Korea	V	5	1299679			17711	KAS_102-2	19740131	1974	KOR	Jungang_Market		:KAS_102-2	USA005	10	37.5667	127
Glycine_max	Glycine	max	(L.)_Merr.	soybean	Y	USA033	PI398211	PI398211	PI398211	G._max	South_Korea	IV	4	1299680			17711	KAS_102-3	19740131	1974	KOR	Jungang_Market		:KAS_102-3	USA005	10	37.5667	127
Glycine_max	Glycine	max	(L.)_Merr.	soybean	Y	USA033	PI398212	PI398212	PI398212	G._max	South_Korea	V	5	1299681			17711	KAS_102-4-1	19740131	1974	KOR	Jungang_Market		:KAS_102-4-1	USA005	10	37.5667	127
Glycine_max	Glycine	max	(L.)_Merr.	soybean	Y	USA033	PI398213	PI398213	PI398213	G._max	South_Korea	V	5	1299682			17711	KAS_102-4-1	19740131	1974	KOR	Jungang_Market		:KAS_102-4-1	USA005	10	37.5667	127
Glycine_max	Glycine	max	(L.)_Merr.	soybean	N	USA033	PI398214	PI398214	PI398214	G._max	South_Korea	IV	4	1299683			17711	KAS_102-4-2	19740131	1974	KOR	Jungang_Market		:KAS_102-4-2	USA005	10	37.5667	127
Glycine_max	Glycine	max	(L.)_Merr.	soybean	Y	USA033	PI398216	PI398216	PI398216	G._max	South_Korea	V	5	1299685			17711	KAS_102-5-1	19740131	1974	KOR	Jungang_Market		:KAS_102-5-1	USA005	10	37.5667	127
Glycine_max	Glycine	max	(L.)_Merr.	soybean	Y	USA033	PI398218	PI398218	PI398218	G._max	South_Korea	V	5	1299687			17711	KAS_102-5-2	19740131	1974	KOR	Jungang_Market		:KAS_102-5-2	USA005	10	37.5667	127
Glycine_max	Glycine	max	(L.)_Merr.	soybean	Y	USA033	PI398219	PI398219	PI398219	G._max	South_Korea	V	5	1299688			17711	KAS_102-5-2	19740131	1974	KOR	Jungang_Market		:KAS_102-5-2	USA005	10	37.5667	127
Glycine_max	Glycine	max	(L.)_Merr.	soybean	Y	USA033	PI398220	PI398220	PI398220	G._max	South_Korea	VI	6	1299689			17711	KAS_102-5-2	19740131	1974	KOR	Jungang_Market		:KAS_102-5-2	USA005	10	37.5667	127
Glycine_max	Glycine	max	(L.)_Merr.	soybean	Y	USA033	PI398223	PI398223	PI398223	G._max	South_Korea	IV	4	1299692			17711	KAS_132-1	19740131	1974	KOR	Yangpyeong-gun		:KAS_132-1	USA005	10	37.5	127.583
Glycine_max	Glycine	max	(L.)_Merr.	soybean	Y	USA033	PI398225	PI398225	PI398225	G._max	South_Korea	IV	4	1299694			17711	KAS_132-2	19740131	1974	KOR	Yangpyeong-gun		:KAS_132-2	USA005	10	37.5	127.583
Glycine_max	Glycine	max	(L.)_Merr.	soybean	Y	USA033	PI398226	PI398226	PI398226	G._max	South_Korea	IV	4	1299695			17711	KAS_132-3	19740131	1974	KOR	Yangpyeong-gun		:KAS_132-3	USA005	10	37.5	127.583
Glycine_max	Glycine	max	(L.)_Merr.	soybean	Y	USA033	PI398228	PI398228	PI398228	G._max	South_Korea	IV	4	1299697			17711	KAS_132-3	19740131	1974	KOR	Yangpyeong-gun		:KAS_132-3	USA005	10	37.5	127.583
Glycine_max	Glycine	max	(L.)_Merr.	soybean	Y	USA033	PI398229	PI398229	PI398229	G._max	South_Korea	IV	4	1299698			17711	KAS_132-4	19740131	1974	KOR	Yangpyeong-gun		:KAS_132-4	USA005	10	37.5	127.583
Glycine_max	Glycine	max	(L.)_Merr.	soybean	Y	USA033	PI398230	PI398230	PI398230	G._max	South_Korea	III	3	1299699			17711	KAS_132-4	19740131	1974	KOR	Yangpyeong-gun		:KAS_132-4	USA005	10	37.5	127.583
Glycine_max	Glycine	max	(L.)_Merr.	soybean	Y	USA033	PI398234	PI398234	PI398234	G._max	South_Korea	IV	4	1299703			17711	KAS_150-1-2	19740131	1974	KOR	Ganghwa-gun		:KAS_150-1-2	USA005	10	37.6667	126.417
Glycine_max	Glycine	max	(L.)_Merr.	soybean	Y	USA033	PI398235	PI398235	PI398235	G._max	South_Korea	IV	4	1299704			17711	KAS_150-1-2	19740131	1974	KOR	Ganghwa-gun		:KAS_150-1-2	USA005	10	37.6667	126.417
Glycine_max	Glycine	max	(L.)_Merr.	soybean	Y	USA033	PI398239	PI398239	PI398239	G._max	South_Korea	V	5	1299708			17711	KAS_150-4	19740131	1974	KOR	Ganghwa-gun		:KAS_150-4	USA005	10	37.6667	126.417
Glycine_max	Glycine	max	(L.)_Merr.	soybean	Y	USA033	PI398240	PI398240	PI398240	G._max	South_Korea	V	5	1299709			17711	KAS_150-5	19740131	1974	KOR	Ganghwa-gun		:KAS_150-5	USA005	10	37.6667	126.417
Glycine_max	Glycine	max	(L.)_Merr.	soybean	Y	USA033	PI398244	PI398244	PI398244	G._max	South_Korea	IV	4	1299713			17711	KAS_150-8	19740131	1974	KOR	Ganghwa-gun		:KAS_150-8	USA005	10	37.6667	126.417
Glycine_max	Glycine	max	(L.)_Merr.	soybean	Y	USA033	PI398245	PI398245	PI398245	G._max	South_Korea	IV	4	1299714			17711	KAS_150-9	19740131	1974	KOR	Ganghwa-gun		:KAS_150-9	USA005	10	37.6667	126.417
Glycine_max	Glycine	max	(L.)_Merr.	soybean	Y	USA033	PI398246	PI398246	PI398246	G._max	South_Korea	V	5	1299715			17711	KAS_150-10	19740131	1974	KOR	Ganghwa-gun		:KAS_150-10	USA005	10	37.6667	126.417
Glycine_max	Glycine	max	(L.)_Merr.	soybean	N	USA033	PI398247	PI398247	PI398247	G._max	South_Korea	IV	4	1299716			17711	KAS_150-11	19740131	1974	KOR	Ganghwa-gun		:KAS_150-11	USA005	10	37.6667	126.417
Glycine_max	Glycine	max	(L.)_Merr.	soybean	Y	USA033	PI398250	PI398250	PI398250	G._max	South_Korea	IV	4	1299719			17711	KAS_150-14	19740131	1974	KOR	Ganghwa-gun		:KAS_150-14	USA005	10	37.6667	126.417
Glycine_max	Glycine	max	(L.)_Merr.	soybean	Y	USA033	PI398251	PI398251	PI398251	G._max	South_Korea	IV	4	1299720			17711	KAS_150-14	19740131	1974	KOR	Ganghwa-gun		:KAS_150-14	USA005	10	37.6667	126.417
Glycine_max	Glycine	max	(L.)_Merr.	soybean	Y	USA033	PI398254	PI398254	PI398254	G._max	South_Korea	VI	6	1299723			17711	KAS_150-15	19740131	1974	KOR	Ganghwa-gun		:KAS_150-15	USA005	10	37.6667	126.417
Glycine_max	Glycine	max	(L.)_Merr.	soybean	Y	USA033	PI398256	PI398256	PI398256	G._max	South_Korea	IV	4	1299725			17711	KAS_170-2	19740131	1974	KOR	Suweon-gun		:KAS_170-2	USA005	10	37.25	126.917
Glycine_max	Glycine	max	(L.)_Merr.	soybean	Y	USA033	PI398257	PI398257	PI398257	G._max	South_Korea	IV	4	1299726			17711	KAS_170-2	19740131	1974	KOR	Suweon-gun		:KAS_170-2	USA005	10	37.25	126.917
Glycine_max	Glycine	max	(L.)_Merr.	soybean	Y	USA033	PI398258	PI398258	PI398258	G._max	South_Korea	IV	4	1299727			17711	KAS_170-2	19740131	1974	KOR	Suweon-gun		:KAS_170-2	USA005	10	37.25	126.917
Glycine_max	Glycine	max	(L.)_Merr.	soybean	Y	USA033	PI398259	PI398259	PI398259	G._max	South_Korea	V	5	1299728			17711	KAS_170-3	19740131	1974	KOR	Suweon-gun		:KAS_170-3	USA005	10	37.25	126.917
Glycine_max	Glycine	max	(L.)_Merr.	soybean	Y	USA033	PI398260	PI398260	PI398260	G._max	South_Korea	IV	4	1299729			17711	KAS_170-3	19740131	1974	KOR	Suweon-gun		:KAS_170-3	USA005	10	37.25	126.917
Glycine_max	Glycine	max	(L.)_Merr.	soybean	Y	USA033	PI398261	PI398261	PI398261	G._max	South_Korea	III	3	1299730			17711	KAS_170-3	19740131	1974	KOR	Suweon-gun		:KAS_170-3	USA005	10	37.25	126.917
Glycine_max	Glycine	max	(L.)_Merr.	soybean	Y	USA033	PI398262	PI398262	PI398262	G._max	South_Korea	V	5	1299731			17711	KAS_170-4	19740131	1974	KOR	Suweon-gun		:KAS_170-4	USA005	10	37.25	126.917
Glycine_max	Glycine	max	(L.)_Merr.	soybean	Y	USA033	PI398264	PI398264	PI398264	G._max	South_Korea	V	5	1299733			17711	KAS_170-5	19740131	1974	KOR	Suweon-gun		:KAS_170-5	USA005	10	37.25	126.917
Glycine_max	Glycine	max	(L.)_Merr.	soybean	Y	USA033	PI398265	PI398265	PI398265	G._max	South_Korea	IV	4	1299734			17711	KAS_170-5	19740131	1974	KOR	Suweon-gun		:KAS_170-5	USA005	10	37.25	126.917
Glycine_max	Glycine	max	(L.)_Merr.	soybean	Y	USA033	PI398271	PI398271	PI398271	G._max	South_Korea	IV	4	1299740			17711	KAS_171-2	19740131	1974	KOR	Yongin-gun		:KAS_171-2	USA005	10	37.1667	127.25
Glycine_max	Glycine	max	(L.)_Merr.	soybean	Y	USA033	PI398272	PI398272	PI398272	G._max	South_Korea	IV	4	1299741			17711	KAS_171-3	19740131	1974	KOR	Yongin-gun		:KAS_171-3	USA005	10	37.1667	127.25
Glycine_max	Glycine	max	(L.)_Merr.	soybean	Y	USA033	PI398273	PI398273	PI398273	G._max	South_Korea	IV	4	1299742			17711	KAS_171-3	19740131	1974	KOR	Yongin-gun		:KAS_171-3	USA005	10	37.1667	127.25
Glycine_max	Glycine	max	(L.)_Merr.	soybean	Y	USA033	PI398279	PI398279	PI398279	G._max	South_Korea	V	5	1299748			17711	KAS_172-3-1	19740131	1974	KOR	Yeoju-gun		:KAS_172-3-1	USA005	10	37.25	127.613
Glycine_max	Glycine	max	(L.)_Merr.	soybean	Y	USA033	PI398280	PI398280	PI398280	G._max	South_Korea	V	5	1299749			17711	KAS_172-3-2	19740131	1974	KOR	Yeoju-gun		:KAS_172-3-2	USA005	10	37.25	127.613
Glycine_max	Glycine	max	(L.)_Merr.	soybean	Y	USA033	PI398282	PI398282	PI398282	G._max	South_Korea	IV	4	1299751			17711	KAS_172-5-1	19740131	1974	KOR	Yeoju-gun		:KAS_172-5-1	USA005	10	37.25	127.613
Glycine_max	Glycine	max	(L.)_Merr.	soybean	Y	USA033	PI398285	PI398285	PI398285	G._max	South_Korea	V	5	1299754			17711	KAS_172-6	19740131	1974	KOR	Yeoju-gun		:KAS_172-6	USA005	10	37.25	127.613
Glycine_max	Glycine	max	(L.)_Merr.	soybean	Y	USA033	PI398288	PI398288	PI398288	G._max	South_Korea	V	5	1299757			17711	KAS_172-9-2	19740131	1974	KOR	Yeoju-gun		:KAS_172-9-2	USA005	10	37.25	127.613
Glycine_max	Glycine	max	(L.)_Merr.	soybean	Y	USA033	PI398289	PI398289	PI398289	G._max	South_Korea	IV	4	1299758			17711	KAS_172-9-2	19740131	1974	KOR	Yeoju-gun		:KAS_172-9-2	USA005	10	37.25	127.613
Glycine_max	Glycine	max	(L.)_Merr.	soybean	Y	USA033	PI398290	PI398290	PI398290	G._max	South_Korea	IV	4	1299759			17711	KAS_172-10	19740131	1974	KOR	Yeoju-gun		:KAS_172-10	USA005	10	37.25	127.613
Glycine_max	Glycine	max	(L.)_Merr.	soybean	Y	USA033	PI398292	PI398292	PI398292	G._max	South_Korea	VI	6	1299761			17711	KAS_172-10	19740131	1974	KOR	Yeoju-gun		:KAS_172-10	USA005	10	37.25	127.613
Glycine_max	Glycine	max	(L.)_Merr.	soybean	Y	USA033	PI398293	PI398293	PI398293	G._max	South_Korea	IV	4	1299762			17711	KAS_173-1	19740131	1974	KOR	Osan		:KAS_173-1	USA005	10	37.145	127.069
Glycine_max	Glycine	max	(L.)_Merr.	soybean	Y	USA033	PI398294	PI398294	PI398294	G._max	South_Korea	IV	4	1299763			17711	KAS_173-2	19740131	1974	KOR	Osan		:KAS_173-2	USA005	10	37.145	127.069
Glycine_max	Glycine	max	(L.)_Merr.	soybean	Y	USA033	PI398295	PI398295	PI398295	G._max	South_Korea	III	3	1299764			17711	KAS_173-3	19740131	1974	KOR	Osan		:KAS_173-3	USA005	10	37.145	127.069
Glycine_max	Glycine	max	(L.)_Merr.	soybean	Y	USA033	PI398296	PI398296	PI398296	G._max	South_Korea	II	2	1299765			17711	KAS_173-3	19740131	1974	KOR	Osan		:KAS_173-3	USA005	10	37.145	127.069
Glycine_max	Glycine	max	(L.)_Merr.	soybean	Y	USA033	PI398297	PI398297	PI398297	G._max	South_Korea	III	3	1299766			17711	KAS_173-3	19740131	1974	KOR	Osan		:KAS_173-3	USA005	10	37.145	127.069
Glycine_max	Glycine	max	(L.)_Merr.	soybean	Y	USA033	PI398298	PI398298	PI398298	G._max	South_Korea	IV	4	1299767			17711	KAS_173-4	19740131	1974	KOR	Osan		:KAS_173-4	USA005	10	37.145	127.069
Glycine_max	Glycine	max	(L.)_Merr.	soybean	Y	USA033	PI398299	PI398299	PI398299	G._max	South_Korea	IV	4	1299768			17711	KAS_173-6	19740131	1974	KOR	Osan		:KAS_173-6	USA005	10	37.145	127.069
Glycine_max	Glycine	max	(L.)_Merr.	soybean	Y	USA033	PI398301	PI398301	PI398301	G._max	South_Korea	V	5	1299770			17711	KAS_180-1	19740131	1974	KOR	Pyeongtaeg-gun		:KAS_180-1	USA005	10	37	127
Glycine_max	Glycine	max	(L.)_Merr.	soybean	Y	USA033	PI398302	PI398302	PI398302	G._max	South_Korea	V	5	1299771			17711	KAS_180-1	19740131	1974	KOR	Pyeongtaeg-gun		:KAS_180-1	USA005	10	37	127
Glycine_max	Glycine	max	(L.)_Merr.	soybean	Y	USA033	PI398303	PI398303	PI398303	G._max	South_Korea	IV	4	1299772			17711	KAS_180-1	19740131	1974	KOR	Pyeongtaeg-gun		:KAS_180-1	USA005	10	37	127
Glycine_max	Glycine	max	(L.)_Merr.	soybean	Y	USA033	PI398304	PI398304	PI398304	G._max	South_Korea	V	5	1299773			17711	KAS_180-1	19740131	1974	KOR	Pyeongtaeg-gun		:KAS_180-1	USA005	10	37	127
Glycine_max	Glycine	max	(L.)_Merr.	soybean	Y	USA033	PI398305	PI398305	PI398305	G._max	South_Korea	IV	4	1299774			17711	KAS_180-1	19740131	1974	KOR	Pyeongtaeg-gun		:KAS_180-1	USA005	10	37	127
Glycine_max	Glycine	max	(L.)_Merr.	soybean	Y	USA033	PI398306	PI398306	PI398306	G._max	South_Korea	IV	4	1299775			17711	KAS_180-2	19740131	1974	KOR	Pyeongtaeg-gun		:KAS_180-2	USA005	10	37	127
Glycine_max	Glycine	max	(L.)_Merr.	soybean	Y	USA033	PI398307	PI398307	PI398307	G._max	South_Korea	V	5	1299776			17711	KAS_180-3	19740131	1974	KOR	Pyeongtaeg-gun		:KAS_180-3	USA005	10	37	127
Glycine_max	Glycine	max	(L.)_Merr.	soybean	Y	USA033	PI398309	PI398309	PI398309	G._max	South_Korea	VI	6	1299778			17711	KAS_180-3	19740131	1974	KOR	Pyeongtaeg-gun		:KAS_180-3	USA005	10	37	127
Glycine_max	Glycine	max	(L.)_Merr.	soybean	Y	USA033	PI398310	PI398310	PI398310	G._max	South_Korea	IV	4	1299779			17711	KAS_180-4	19740131	1974	KOR	Pyeongtaeg-gun		:KAS_180-4	USA005	10	37	127
Glycine_max	Glycine	max	(L.)_Merr.	soybean	Y	USA033	PI398314	PI398314	PI398314	G._max	South_Korea	IV	4	1299783			17711	KAS_180-5	19740131	1974	KOR	Pyeongtaeg-gun		:KAS_180-5	USA005	10	37	127
Glycine_max	Glycine	max	(L.)_Merr.	soybean	Y	USA033	PI398316	PI398316	PI398316	G._max	South_Korea	V	5	1299785			17711	KAS_181-2	19740131	1974	KOR	Anseong-gun		:KAS_181-2	USA005	10	37	127.333
Glycine_max	Glycine	max	(L.)_Merr.	soybean	Y	USA033	PI398318	PI398318	PI398318	G._max	South_Korea	IV	4	1299787			17711	KAS_181-3	19740131	1974	KOR	Anseong-gun		:KAS_181-3	USA005	10	37	127.333
Glycine_max	Glycine	max	(L.)_Merr.	soybean	Y	USA033	PI398321	PI398321	PI398321	G._max	South_Korea	IV	4	1299790			17711	KAS_181-5	19740131	1974	KOR	Anseong-gun		:KAS_181-5	USA005	10	37	127.333
Glycine_max	Glycine	max	(L.)_Merr.	soybean	Y	USA033	PI398322	PI398322	PI398322	G._max	South_Korea	IV	4	1299791			17711	KAS_181-5	19740131	1974	KOR	Anseong-gun		:KAS_181-5	USA005	10	37	127.333
Glycine_max	Glycine	max	(L.)_Merr.	soybean	N	USA033	PI398327	PI398327	PI398327	G._max	South_Korea	IV	4	1299796			17711	KAS_181-10	19740131	1974	KOR	Anseong-gun		:KAS_181-10	USA005	10	37	127.333
Glycine_max	Glycine	max	(L.)_Merr.	soybean	Y	USA033	PI398328	PI398328	PI398328	G._max	South_Korea	V	5	1299797			17711	KAS_181-10	19740131	1974	KOR	Anseong-gun		:KAS_181-10	USA005	10	37	127.333
Glycine_max	Glycine	max	(L.)_Merr.	soybean	Y	USA033	PI398331	PI398331	PI398331	G._max	South_Korea	V	5	1299800			17711	KAS_200-3	19740131	1974	KOR	Chuncheon		:KAS_200-3	USA005	10	37.8667	127.75
Glycine_max	Glycine	max	(L.)_Merr.	soybean	Y	USA033	PI398332	PI398332	PI398332	G._max	South_Korea	VI	6	1299801			17711	KAS_200-3	19740131	1974	KOR	Chuncheon		:KAS_200-3	USA005	10	37.8667	127.75
Glycine_max	Glycine	max	(L.)_Merr.	soybean	Y	USA033	PI398333	PI398333	PI398333	G._max	South_Korea	V	5	1299802			17711	KAS_200-4	19740131	1974	KOR	Chuncheon		:KAS_200-4	USA005	10	37.8667	127.75
Glycine_max	Glycine	max	(L.)_Merr.	soybean	Y	USA033	PI398335	PI398335	PI398335	G._max	South_Korea	V	5	1299804			17711	KAS_200-5-2	19740131	1974	KOR	Chuncheon		:KAS_200-5-2	USA005	10	37.8667	127.75
Glycine_max	Glycine	max	(L.)_Merr.	soybean	Y	USA033	PI398337	PI398337	PI398337	G._max	South_Korea	V	5	1299806			17711	KAS_200-6	19740131	1974	KOR	Chuncheon		:KAS_200-6	USA005	10	37.8667	127.75
Glycine_max	Glycine	max	(L.)_Merr.	soybean	Y	USA033	PI398338	PI398338	PI398338	G._max	South_Korea	V	5	1299807			17711	KAS_200-8	19740131	1974	KOR	Chuncheon		:KAS_200-8	USA005	10	37.8667	127.75
Glycine_max	Glycine	max	(L.)_Merr.	soybean	Y	USA033	PI398340	PI398340	PI398340	G._max	South_Korea	V	5	1299809			17711	KAS_200-10	19740131	1974	KOR	Chuncheon		:KAS_200-10	USA005	10	37.8667	127.75
Glycine_max	Glycine	max	(L.)_Merr.	soybean	Y	USA033	PI398341	PI398341	PI398341	G._max	South_Korea	V	5	1299810			17711	KAS_200-10	19740131	1974	KOR	Chuncheon		:KAS_200-10	USA005	10	37.8667	127.75
Glycine_max	Glycine	max	(L.)_Merr.	soybean	Y	USA033	PI398343	PI398343	PI398343	G._max	South_Korea	V	5	1299812			17711	KAS_200-11	19740131	1974	KOR	Chuncheon		:KAS_200-11	USA005	10	37.8667	127.75
Glycine_max	Glycine	max	(L.)_Merr.	soybean	Y	USA033	PI398346	PI398346	PI398346	G._max	South_Korea	V	5	1299815			17711	KAS_200-13	19740131	1974	KOR	Chuncheon		:KAS_200-13	USA005	10	37.8667	127.75
Glycine_max	Glycine	max	(L.)_Merr.	soybean	Y	USA033	PI398348	PI398348	PI398348	G._max	South_Korea	V	5	1299817			17711	KAS_200-13	19740131	1974	KOR	Chuncheon		:KAS_200-13	USA005	10	37.8667	127.75
Glycine_max	Glycine	max	(L.)_Merr.	soybean	Y	USA033	PI398349	PI398349	PI398349	G._max	South_Korea	IV	4	1299818			17711	KAS_200-13	19740131	1974	KOR	Chuncheon		:KAS_200-13	USA005	10	37.8667	127.75
Glycine_max	Glycine	max	(L.)_Merr.	soybean	Y	USA033	PI398350	PI398350	PI398350	G._max	South_Korea	IV	4	1299819			17711	KAS_200-13	19740131	1974	KOR	Chuncheon		:KAS_200-13	USA005	10	37.8667	127.75
Glycine_max	Glycine	max	(L.)_Merr.	soybean	Y	USA033	PI398351	PI398351	PI398351	G._max	South_Korea	V	5	1299820			17711	KAS_200-13	19740131	1974	KOR	Chuncheon		:KAS_200-13	USA005	10	37.8667	127.75
Glycine_max	Glycine	max	(L.)_Merr.	soybean	Y	USA033	PI398353	PI398353	PI398353	G._max	South_Korea	V	5	1299822			17711	KAS_200-14	19740131	1974	KOR	Chuncheon		:KAS_200-14	USA005	10	37.8667	127.75
Glycine_max	Glycine	max	(L.)_Merr.	soybean	Y	USA033	PI398354	PI398354	PI398354	G._max	South_Korea	V	5	1299823			17711	KAS_200-14	19740131	1974	KOR	Chuncheon		:KAS_200-14	USA005	10	37.8667	127.75
Glycine_max	Glycine	max	(L.)_Merr.	soybean	Y	USA033	PI398356	PI398356	PI398356	G._max	South_Korea	IV	4	1299825			17711	KAS_200-15	19740131	1974	KOR	Chuncheon		:KAS_200-15	USA005	10	37.8667	127.75
Glycine_max	Glycine	max	(L.)_Merr.	soybean	N	USA033	PI398359	PI398359	PI398359	G._max	South_Korea	IV	4	1299828			17711	KAS_200-17-1	19740131	1974	KOR	Chuncheon		:KAS_200-17-1	USA005	10	37.8667	127.75
Glycine_max	Glycine	max	(L.)_Merr.	soybean	Y	USA033	PI398360	PI398360	PI398360	G._max	South_Korea	IV	4	1299829			17711	KAS_200-17-2	19740131	1974	KOR	Chuncheon		:KAS_200-17-2	USA005	10	37.8667	127.75
Glycine_max	Glycine	max	(L.)_Merr.	soybean	Y	USA033	PI398361	PI398361	PI398361	G._max	South_Korea	VI	6	1299830			17711	KAS_200-18	19740131	1974	KOR	Chuncheon		:KAS_200-18	USA005	10	37.8667	127.75
Glycine_max	Glycine	max	(L.)_Merr.	soybean	Y	USA033	PI398362	PI398362	PI398362	G._max	South_Korea	V	5	1299831			17711	KAS_200-18	19740131	1974	KOR	Chuncheon		:KAS_200-18	USA005	10	37.8667	127.75
Glycine_max	Glycine	max	(L.)_Merr.	soybean	Y	USA033	PI398363	PI398363	PI398363	G._max	South_Korea	V	5	1299832			17711	KAS_200-18	19740131	1974	KOR	Chuncheon		:KAS_200-18	USA005	10	37.8667	127.75
Glycine_max	Glycine	max	(L.)_Merr.	soybean	Y	USA033	PI398364	PI398364	PI398364	G._max	South_Korea	V	5	1299833			17711	KAS_200-18	19740131	1974	KOR	Chuncheon		:KAS_200-18	USA005	10	37.8667	127.75
Glycine_max	Glycine	max	(L.)_Merr.	soybean	Y	USA033	PI398366	PI398366	PI398366	G._max	South_Korea	IV	4	1299835			17711	KAS_200-22	19740131	1974	KOR	Chuncheon		:KAS_200-22	USA005	10	37.8667	127.75
Glycine_max	Glycine	max	(L.)_Merr.	soybean	Y	USA033	PI398368	PI398368	PI398368	G._max	South_Korea	IV	4	1299837			17711	KAS_200-23-1	19740131	1974	KOR	Chuncheon		:KAS_200-23-1	USA005	10	37.8667	127.75
Glycine_max	Glycine	max	(L.)_Merr.	soybean	Y	USA033	PI398369	PI398369	PI398369	G._max	South_Korea	V	5	1299838			17711	KAS_200-23-1	19740131	1974	KOR	Chuncheon		:KAS_200-23-1	USA005	10	37.8667	127.75
Glycine_max	Glycine	max	(L.)_Merr.	soybean	Y	USA033	PI398371	PI398371	PI398371	G._max	South_Korea	IV	4	1299840			17711	KAS_200-23-1	19740131	1974	KOR	Chuncheon		:KAS_200-23-1	USA005	10	37.8667	127.75
Glycine_max	Glycine	max	(L.)_Merr.	soybean	Y	USA033	PI398373	PI398373	PI398373	G._max	South_Korea	V	5	1299842			17711	KAS_200-23-1	19740131	1974	KOR	Chuncheon		:KAS_200-23-1	USA005	10	37.8667	127.75
Glycine_max	Glycine	max	(L.)_Merr.	soybean	Y	USA033	PI398374	PI398374	PI398374	G._max	South_Korea	IV	4	1299843			17711	KAS_200-23-2	19740131	1974	KOR	Chuncheon		:KAS_200-23-2	USA005	10	37.8667	127.75
Glycine_max	Glycine	max	(L.)_Merr.	soybean	Y	USA033	PI398375	PI398375	PI398375	G._max	South_Korea	IV	4	1299844			17711	KAS_200-23-2	19740131	1974	KOR	Chuncheon		:KAS_200-23-2	USA005	10	37.8667	127.75
Glycine_max	Glycine	max	(L.)_Merr.	soybean	Y	USA033	PI398379	PI398379	PI398379	G._max	South_Korea	IV	4	1299848			17711	KAS_200-26-2	19740131	1974	KOR	Chuncheon		:KAS_200-26-2	USA005	10	37.8667	127.75
Glycine_max	Glycine	max	(L.)_Merr.	soybean	Y	USA033	PI398381	PI398381	PI398381	G._max	South_Korea	V	5	1299850			17711	KAS_200-26-3	19740131	1974	KOR	Chuncheon		:KAS_200-26-3	USA005	10	37.8667	127.75
Glycine_max	Glycine	max	(L.)_Merr.	soybean	Y	USA033	PI398383	PI398383	PI398383	G._max	South_Korea	IV	4	1299852			17711	KAS_200-28-1	19740131	1974	KOR	Chuncheon		:KAS_200-28-1	USA005	10	37.8667	127.75
Glycine_max	Glycine	max	(L.)_Merr.	soybean	Y	USA033	PI398385	PI398385	PI398385	G._max	South_Korea	IV	4	1299854			17711	KAS_200-29-1	19740131	1974	KOR	Chuncheon		:KAS_200-29-1	USA005	10	37.8667	127.75
Glycine_max	Glycine	max	(L.)_Merr.	soybean	Y	USA033	PI398386	PI398386	PI398386	G._max	South_Korea	IV	4	1299855			17711	KAS_200-29-1	19740131	1974	KOR	Chuncheon		:KAS_200-29-1	USA005	10	37.8667	127.75
Glycine_max	Glycine	max	(L.)_Merr.	soybean	Y	USA033	PI398387	PI398387	PI398387	G._max	South_Korea	V	5	1299856			17711	KAS_200-29-1	19740131	1974	KOR	Chuncheon		:KAS_200-29-1	USA005	10	37.8667	127.75
Glycine_max	Glycine	max	(L.)_Merr.	soybean	Y	USA033	PI398389	PI398389	PI398389	G._max	South_Korea	IV	4	1299858			17711	KAS_200-29-2	19740131	1974	KOR	Chuncheon		:KAS_200-29-2	USA005	10	37.8667	127.75
Glycine_max	Glycine	max	(L.)_Merr.	soybean	Y	USA033	PI398390	PI398390	PI398390	G._max	South_Korea	V	5	1299859			17711	KAS_200-29-2	19740131	1974	KOR	Chuncheon		:KAS_200-29-2	USA005	10	37.8667	127.75
Glycine_max	Glycine	max	(L.)_Merr.	soybean	Y	USA033	PI398391	PI398391	PI398391	G._max	South_Korea	VI	6	1299860			17711	KAS_200-29-2	19740131	1974	KOR	Chuncheon		:KAS_200-29-2	USA005	10	37.8667	127.75
Glycine_max	Glycine	max	(L.)_Merr.	soybean	Y	USA033	PI398393	PI398393	PI398393	G._max	South_Korea	V	5	1299862			17711	KAS_200-30-1	19740131	1974	KOR	Chuncheon		:KAS_200-30-1	USA005	10	37.8667	127.75
Glycine_max	Glycine	max	(L.)_Merr.	soybean	Y	USA033	PI398396	PI398396	PI398396	G._max	South_Korea	IV	4	1299865			17711	KAS_200-30-2	19740131	1974	KOR	Chuncheon		:KAS_200-30-2	USA005	10	37.8667	127.75
Glycine_max	Glycine	max	(L.)_Merr.	soybean	Y	USA033	PI398397	PI398397	PI398397	G._max	South_Korea	IV	4	1299866			17711	KAS_200-30-3	19740131	1974	KOR	Chuncheon		:KAS_200-30-3	USA005	10	37.8667	127.75
Glycine_max	Glycine	max	(L.)_Merr.	soybean	Y	USA033	PI398399	PI398399	PI398399	G._max	South_Korea	V	5	1299868			17711	KAS_200-30-3	19740131	1974	KOR	Chuncheon		:KAS_200-30-3	USA005	10	37.8667	127.75
Glycine_max	Glycine	max	(L.)_Merr.	soybean	Y	USA033	PI398402	PI398402	PI398402	G._max	South_Korea	V	5	1299871			17711	KAS_201-2-1	19740131	1974	KOR	Hwacheon-gun		:KAS_201-2-1	USA005	10	38.1333	127.667
Glycine_max	Glycine	max	(L.)_Merr.	soybean	Y	USA033	PI398404	PI398404	PI398404	G._max	South_Korea	IV	4	1299873			17711	KAS_201-2-2	19740131	1974	KOR	Hwacheon-gun		:KAS_201-2-2	USA005	10	38.1333	127.667
Glycine_max	Glycine	max	(L.)_Merr.	soybean	Y	USA033	PI398406	PI398406	PI398406	G._max	South_Korea	IV	4	1299875			17711	KAS_201-3-2	19740131	1974	KOR	Hwacheon-gun		:KAS_201-3-2	USA005	10	38.1333	127.667
Glycine_max	Glycine	max	(L.)_Merr.	soybean	Y	USA033	PI398407	PI398407	PI398407	G._max	South_Korea	V	5	1299876			17711	KAS_201-3-3	19740131	1974	KOR	Hwacheon-gun		:KAS_201-3-3	USA005	10	38.1333	127.667
Glycine_max	Glycine	max	(L.)_Merr.	soybean	Y	USA033	PI398409	PI398409	PI398409	G._max	South_Korea	V	5	1299878			17711	KAS_201-5-1	19740131	1974	KOR	Hwacheon-gun		:KAS_201-5-1	USA005	10	38.1333	127.667
Glycine_max	Glycine	max	(L.)_Merr.	soybean	Y	USA033	PI398411	PI398411	PI398411	G._max	South_Korea	V	5	1299880			17711	KAS_201-5-2	19740131	1974	KOR	Hwacheon-gun		:KAS_201-5-2	USA005	10	38.1333	127.667
Glycine_max	Glycine	max	(L.)_Merr.	soybean	Y	USA033	PI398413	PI398413	PI398413	G._max	South_Korea	V	5	1299882			17711	KAS_201-6-2	19740131	1974	KOR	Hwacheon-gun		:KAS_201-6-2	USA005	10	38.1333	127.667
Glycine_max	Glycine	max	(L.)_Merr.	soybean	Y	USA033	PI398415	PI398415	PI398415	G._max	South_Korea	IV	4	1299884			17711	KAS_201-7-1	19740131	1974	KOR	Hwacheon-gun		:KAS_201-7-1	USA005	10	38.1333	127.667
Glycine_max	Glycine	max	(L.)_Merr.	soybean	Y	USA033	PI398417	PI398417	PI398417	G._max	South_Korea	IV	4	1299886			17711	KAS_201-7-2	19740131	1974	KOR	Hwacheon-gun		:KAS_201-7-2	USA005	10	38.1333	127.667
Glycine_max	Glycine	max	(L.)_Merr.	soybean	Y	USA033	PI398418	PI398418	PI398418	G._max	South_Korea	V	5	1299887			17711	KAS_201-7-2	19740131	1974	KOR	Hwacheon-gun		:KAS_201-7-2	USA005	10	38.1333	127.667
Glycine_max	Glycine	max	(L.)_Merr.	soybean	Y	USA033	PI398420	PI398420	PI398420	G._max	South_Korea	IV	4	1299889			17711	KAS_201-7-2	19740131	1974	KOR	Hwacheon-gun		:KAS_201-7-2	USA005	10	38.1333	127.667
Glycine_max	Glycine	max	(L.)_Merr.	soybean	Y	USA033	PI398421	PI398421	PI398421	G._max	South_Korea	IV	4	1299890			17711	KAS_201-8-2	19740131	1974	KOR	Hwacheon-gun		:KAS_201-8-2	USA005	10	38.1333	127.667
Glycine_max	Glycine	max	(L.)_Merr.	soybean	Y	USA033	PI398422	PI398422	PI398422	G._max	South_Korea	V	5	1299891			17711	KAS_201-8-2	19740131	1974	KOR	Hwacheon-gun		:KAS_201-8-2	USA005	10	38.1333	127.667
Glycine_max	Glycine	max	(L.)_Merr.	soybean	Y	USA033	PI398423	PI398423	PI398423	G._max	South_Korea	V	5	1299892			17711	KAS_201-9	19740131	1974	KOR	Hwacheon-gun		:KAS_201-9	USA005	10	38.1333	127.667
Glycine_max	Glycine	max	(L.)_Merr.	soybean	Y	USA033	PI398424	PI398424	PI398424	G._max	South_Korea	V	5	1299893			17711	KAS_201-9	19740131	1974	KOR	Hwacheon-gun		:KAS_201-9	USA005	10	38.1333	127.667
Glycine_max	Glycine	max	(L.)_Merr.	soybean	Y	USA033	PI398425	PI398425	PI398425	G._max	South_Korea	IV	4	1299894			17711	KAS_201-10	19740131	1974	KOR	Hwacheon-gun		:KAS_201-10	USA005	10	38.1333	127.667
Glycine_max	Glycine	max	(L.)_Merr.	soybean	Y	USA033	PI398428	PI398428	PI398428	G._max	South_Korea	V	5	1299897			17711	KAS_205-4-1	19740131	1974	KOR	Hongcheon-gun		:KAS_205-4-1	USA005	10	37.697	127.889
Glycine_max	Glycine	max	(L.)_Merr.	soybean	Y	USA033	PI398434	PI398434	PI398434	G._max	South_Korea	VI	6	1299903			17711	KAS_205-6	19740131	1974	KOR	Hongcheon-gun		:KAS_205-6	USA005	10	37.697	127.889
Glycine_max	Glycine	max	(L.)_Merr.	soybean	Y	USA033	PI398436	PI398436	PI398436	G._max	South_Korea	V	5	1299904			17711	KAS_205-8	19740131	1974	KOR	Hongcheon-gun		:KAS_205-8	USA005	10	37.697	127.889
Glycine_max	Glycine	max	(L.)_Merr.	soybean	Y	USA033	PI398437	PI398437	PI398437	G._max	South_Korea	V	5	1299905			17711	KAS_205-9	19740131	1974	KOR	Hongcheon-gun		:KAS_205-9	USA005	10	37.697	127.889
Glycine_max	Glycine	max	(L.)_Merr.	soybean	Y	USA033	PI398439	PI398439	PI398439	G._max	South_Korea	IV	4	1299907			17711	KAS_205-11	19740131	1974	KOR	Hongcheon-gun		:KAS_205-11	USA005	10	37.697	127.889
Glycine_max	Glycine	max	(L.)_Merr.	soybean	Y	USA033	PI398440	PI398440	PI398440	G._max	South_Korea	IV	4	1299908			17711	KAS_205-11	19740131	1974	KOR	Hongcheon-gun		:KAS_205-11	USA005	10	37.697	127.889
Glycine_max	Glycine	max	(L.)_Merr.	soybean	Y	USA033	PI398444	PI398444	PI398444	G._max	South_Korea	IV	4	1299912			17711	KAS_205-15	19740131	1974	KOR	Hongcheon-gun		:KAS_205-15	USA005	10	37.697	127.889
Glycine_max	Glycine	max	(L.)_Merr.	soybean	Y	USA033	PI398446	PI398446	PI398446	G._max	South_Korea	IV	4	1299914			17711	KAS_210-2	19740131	1974	KOR	Gangreung-gun		:KAS_210-2	USA005	10	37.75	128.75
Glycine_max	Glycine	max	(L.)_Merr.	soybean	Y	USA033	PI398447	PI398447	PI398447	G._max	South_Korea	V	5	1299915			17711	KAS_210-3	19740131	1974	KOR	Gangreung-gun		:KAS_210-3	USA005	10	37.75	128.75
Glycine_max	Glycine	max	(L.)_Merr.	soybean	Y	USA033	PI398452	PI398452	PI398452	G._max	South_Korea	V	5	1299920			17711	KAS_210-7	19740131	1974	KOR	Gangreung-gun		:KAS_210-7	USA005	10	37.75	128.75
Glycine_max	Glycine	max	(L.)_Merr.	soybean	Y	USA033	PI398456	PI398456	PI398456	G._max	South_Korea	V	5	1299924			17711	KAS_210-9-2	19740131	1974	KOR	Gangreung-gun		:KAS_210-9-2	USA005	10	37.75	128.75
Glycine_max	Glycine	max	(L.)_Merr.	soybean	Y	USA033	PI398457	PI398457	PI398457	G._max	South_Korea	V	5	1299925			17711	KAS_210-9-2	19740131	1974	KOR	Gangreung-gun		:KAS_210-9-2	USA005	10	37.75	128.75
Glycine_max	Glycine	max	(L.)_Merr.	soybean	Y	USA033	PI398460	PI398460	PI398460	G._max	South_Korea	VI	6	1299928			17711	KAS_210-10-2	19740131	1974	KOR	Gangreung-gun		:KAS_210-10-2	USA005	10	37.75	128.75
Glycine_max	Glycine	max	(L.)_Merr.	soybean	Y	USA033	PI398464	PI398464	PI398464	G._max	South_Korea	IV	4	1299932			17711	KAS_210-14	19740131	1974	KOR	Gangreung-gun		:KAS_210-14	USA005	10	37.75	128.75
Glycine_max	Glycine	max	(L.)_Merr.	soybean	Y	USA033	PI398465	PI398465	PI398465	G._max	South_Korea	V	5	1299933			17711	KAS_210-14	19740131	1974	KOR	Gangreung-gun		:KAS_210-14	USA005	10	37.75	128.75
Glycine_max	Glycine	max	(L.)_Merr.	soybean	Y	USA033	PI398466	PI398466	PI398466	G._max	South_Korea	V	5	1299934			17711	KAS_210-14	19740131	1974	KOR	Gangreung-gun		:KAS_210-14	USA005	10	37.75	128.75
Glycine_max	Glycine	max	(L.)_Merr.	soybean	Y	USA033	PI398469	PI398469	PI398469	G._max	South_Korea	VI	6	1299937			17711	KAS_220-1	19740131	1974	KOR	Weonju		:KAS_220-1	USA005	10	37.3667	127.983
Glycine_max	Glycine	max	(L.)_Merr.	soybean	Y	USA033	PI398470	PI398470	PI398470	G._max	South_Korea	IV	4	1299938			17711	KAS_220-2	19740131	1974	KOR	Weonju		:KAS_220-2	USA005	10	37.3667	127.983
Glycine_max	Glycine	max	(L.)_Merr.	soybean	Y	USA033	PI398471	PI398471	PI398471	G._max	South_Korea	V	5	1299939			17711	KAS_220-3	19740131	1974	KOR	Weonju-gun		:KAS_220-3	USA005	10	37.3667	127.983
Glycine_max	Glycine	max	(L.)_Merr.	soybean	Y	USA033	PI398472	PI398472	PI398472	G._max	South_Korea	IV	4	1299940			17711	KAS_220-3	19740131	1974	KOR	Weonju-gun		:KAS_220-3	USA005	10	37.3667	127.983
Glycine_max	Glycine	max	(L.)_Merr.	soybean	Y	USA033	PI398473	PI398473	PI398473	G._max	South_Korea	VI	6	1299941			17711	KAS_220-3	19740131	1974	KOR	Weonju-gun		:KAS_220-3	USA005	10	37.3667	127.983
Glycine_max	Glycine	max	(L.)_Merr.	soybean	Y	USA033	PI398474	PI398474	PI398474	G._max	South_Korea	V	5	1299942			17711	KAS_220-3	19740131	1974	KOR	Weonju-gun		:KAS_220-3	USA005	10	37.3667	127.983
Glycine_max	Glycine	max	(L.)_Merr.	soybean	Y	USA033	PI398475	PI398475	PI398475	G._max	South_Korea	IV	4	1299943			17711	KAS_220-5	19740131	1974	KOR	Weonju-gun		:KAS_220-5	USA005	10	37.3667	127.983
Glycine_max	Glycine	max	(L.)_Merr.	soybean	Y	USA033	PI398476	PI398476	PI398476	G._max	South_Korea	V	5	1299944			17711	KAS_220-7	19740131	1974	KOR	Weonju-gun		:KAS_220-7	USA005	10	37.3667	127.983
Glycine_max	Glycine	max	(L.)_Merr.	soybean	Y	USA033	PI398478	PI398478	PI398478	G._max	South_Korea	V	5	1299946			17711	KAS_220-7	19740131	1974	KOR	Weonju-gun		:KAS_220-7	USA005	10	37.3667	127.983
Glycine_max	Glycine	max	(L.)_Merr.	soybean	Y	USA033	PI398479	PI398479	PI398479	G._max	South_Korea	VI	6	1299947			17711	KAS_220-7	19740131	1974	KOR	Weonju-gun		:KAS_220-7	USA005	10	37.3667	127.983
Glycine_max	Glycine	max	(L.)_Merr.	soybean	Y	USA033	PI398481	PI398481	PI398481	G._max	South_Korea	V	5	1299949			17711	KAS_230-6	19740131	1974	KOR	Yeongweol-gun		:KAS_230-6	USA005	10	37.1667	128.5
Glycine_max	Glycine	max	(L.)_Merr.	soybean	N	USA033	PI398482	PI398482	PI398482	G._max	South_Korea	IV	4	1299950			17711	KAS_230-6	19740131	1974	KOR	Yeongweol-gun		:KAS_230-6	USA005	10	37.1667	128.5
Glycine_max	Glycine	max	(L.)_Merr.	soybean	Y	USA033	PI398483	PI398483	PI398483	G._max	South_Korea	V	5	1299951			17711	KAS_230-7	19740131	1974	KOR	Yeongweol-gun		:KAS_230-7	USA005	10	37.1667	128.5
Glycine_max	Glycine	max	(L.)_Merr.	soybean	Y	USA033	PI398484	PI398484	PI398484	G._max	South_Korea	IV	4	1299952			17711	KAS_230-7	19740131	1974	KOR	Yeongweol-gun		:KAS_230-7	USA005	10	37.1667	128.5
Glycine_max	Glycine	max	(L.)_Merr.	soybean	Y	USA033	PI398485	PI398485	PI398485	G._max	South_Korea	V	5	1299953			17711	KAS_230-7	19740131	1974	KOR	Yeongweol-gun		:KAS_230-7	USA005	10	37.1667	128.5
Glycine_max	Glycine	max	(L.)_Merr.	soybean	Y	USA033	PI398486	PI398486	PI398486	G._max	South_Korea	IV	4	1299954			17711	KAS_230-7	19740131	1974	KOR	Yeongweol-gun		:KAS_230-7	USA005	10	37.1667	128.5
Glycine_max	Glycine	max	(L.)_Merr.	soybean	Y	USA033	PI398487	PI398487	PI398487	G._max	South_Korea	V	5	1299955			17711	KAS_232-2	19740131	1974	KOR	Jeongseon-gun		:KAS_232-2	USA005	10	37.3333	128.75
Glycine_max	Glycine	max	(L.)_Merr.	soybean	Y	USA033	PI398488	PI398488	PI398488	G._max	South_Korea	V	5	1299956			17711	KAS_232-6	19740131	1974	KOR	Jeongseon-gun		:KAS_232-6	USA005	10	37.3333	128.75
Glycine_max	Glycine	max	(L.)_Merr.	soybean	Y	USA033	PI398489	PI398489	PI398489	G._max	South_Korea	IV	4	1299957			17711	KAS_232-7	19740131	1974	KOR	Jeongseon-gun		:KAS_232-7	USA005	10	37.3333	128.75
Glycine_max	Glycine	max	(L.)_Merr.	soybean	Y	USA033	PI398490	PI398490	PI398490	G._max	South_Korea	IV	4	1299958			17711	KAS_232-7	19740131	1974	KOR	Jeongseon-gun		:KAS_232-7	USA005	10	37.3333	128.75
Glycine_max	Glycine	max	(L.)_Merr.	soybean	Y	USA033	PI398491	PI398491	PI398491	G._max	South_Korea	V	5	1299959			17711	KAS_232-7	19740131	1974	KOR	Jeongseon-gun		:KAS_232-7	USA005	10	37.3333	128.75
Glycine_max	Glycine	max	(L.)_Merr.	soybean	Y	USA033	PI398492	PI398492	PI398492	G._max	South_Korea	IV	4	1299960			17711	KAS_232-8	19740131	1974	KOR	Jeongseon-gun		:KAS_232-8	USA005	10	37.3333	128.75
Glycine_max	Glycine	max	(L.)_Merr.	soybean	Y	USA033	PI398493	PI398493	PI398493	G._max	South_Korea	II	2	1299961			17711	KAS_232-8)	19740131	1974	KOR	Jeongseon-gun		:KAS_232-8)	USA005	10	37.3333	128.75
Glycine_max	Glycine	max	(L.)_Merr.	soybean	Y	USA033	PI398494	PI398494	PI398494	G._max	South_Korea	III	3	1299962			17711	KAS_232-8)	19740131	1974	KOR	Jeongseon-gun		:KAS_232-8)	USA005	10	37.3333	128.75
Glycine_max	Glycine	max	(L.)_Merr.	soybean	Y	USA033	PI398495	PI398495	PI398495	G._max	South_Korea	IV	4	1299963			17711	KAS_232-9	19740131	1974	KOR	Jeongseon-gun		:KAS_232-9	USA005	10	37.3333	128.75
Glycine_max	Glycine	max	(L.)_Merr.	soybean	Y	USA033	PI398497	PI398497	PI398497	G._max	South_Korea	V	5	1299965			17711	KAS_232-9	19740131	1974	KOR	Jeongseon-gun		:KAS_232-9	USA005	10	37.3333	128.75
Glycine_max	Glycine	max	(L.)_Merr.	soybean	Y	USA033	PI398499	PI398499	PI398499	G._max	South_Korea	IV	4	1299967			17711	KAS_232-9	19740131	1974	KOR	Jeongseon-gun		:KAS_232-9	USA005	10	37.3333	128.75
Glycine_max	Glycine	max	(L.)_Merr.	soybean	Y	USA033	PI398500	PI398500	PI398500	G._max	South_Korea	V	5	1299968			17711	KAS_232-10	19740131	1974	KOR	Jeongseon-gun		:KAS_232-10	USA005	10	37.3333	128.75
Glycine_max	Glycine	max	(L.)_Merr.	soybean	Y	USA033	PI398508	PI398508	PI398508	G._max	South_Korea	V	5	1299976			17711	KAS_304-4	19740131	1974	KOR	Ogcheon-gun		:KAS_304-4	USA005	10	36.3333	127.667
Glycine_max	Glycine	max	(L.)_Merr.	soybean	Y	USA033	PI398509	PI398509	PI398509	G._max	South_Korea	V	5	1299977			17711	KAS_304-4	19740131	1974	KOR	Ogcheon-gun		:KAS_304-4	USA005	10	36.3333	127.667
Glycine_max	Glycine	max	(L.)_Merr.	soybean	Y	USA033	PI398510	PI398510	PI398510	G._max	South_Korea	V	5	1299978			17711	KAS_304-4	19740131	1974	KOR	Ogcheon-gun		:KAS_304-4	USA005	10	36.3333	127.667
Glycine_max	Glycine	max	(L.)_Merr.	soybean	Y	USA033	PI398512	PI398512	PI398512	G._max	South_Korea	V	5	1299980			17711	KAS_304-7	19740131	1974	KOR	Ogcheon-gun		:KAS_304-7	USA005	10	36.3333	127.667
Glycine_max	Glycine	max	(L.)_Merr.	soybean	Y	USA033	PI398513	PI398513	PI398513	G._max	South_Korea	V	5	1299981			17711	KAS_304-7	19740131	1974	KOR	Ogcheon-gun		:KAS_304-7	USA005	10	36.3333	127.667
Glycine_max	Glycine	max	(L.)_Merr.	soybean	Y	USA033	PI398514	PI398514	PI398514	G._max	South_Korea	III	3	1299982			17711	KAS_310-1	19740131	1974	KOR	Cheongju-gun		:KAS_310-1	USA005	10	36.6333	127.5
Glycine_max	Glycine	max	(L.)_Merr.	soybean	Y	USA033	PI398515	PI398515	PI398515	G._max	South_Korea	V	5	1299983			17711	KAS_310-1	19740131	1974	KOR	Cheongju-gun		:KAS_310-1	USA005	10	36.6333	127.5
Glycine_max	Glycine	max	(L.)_Merr.	soybean	Y	USA033	PI398517	PI398517	PI398517	G._max	South_Korea	V	5	1299985			17711	KAS_310-1	19740131	1974	KOR	Cheongju-gun		:KAS_310-1	USA005	10	36.6333	127.5
Glycine_max	Glycine	max	(L.)_Merr.	soybean	Y	USA033	PI398519	PI398519	PI398519	G._max	South_Korea	IV	4	1299987			17711	KAS_310-2	19740131	1974	KOR	Cheongju-gun		:KAS_310-2	USA005	10	36.6333	127.5
Glycine_max	Glycine	max	(L.)_Merr.	soybean	Y	USA033	PI398520	PI398520	PI398520	G._max	South_Korea	V	5	1299988			17711	KAS_310-2	19740131	1974	KOR	Cheongju-gun		:KAS_310-2	USA005	10	36.6333	127.5
Glycine_max	Glycine	max	(L.)_Merr.	soybean	Y	USA033	PI398521	PI398521	PI398521	G._max	South_Korea	V	5	1299989			17711	KAS_310-3	19740131	1974	KOR	Cheongju-gun		:KAS_310-3	USA005	10	36.6333	127.5
Glycine_max	Glycine	max	(L.)_Merr.	soybean	Y	USA033	PI398522	PI398522	PI398522	G._max	South_Korea	IV	4	1299990			17711	KAS_310-4	19740131	1974	KOR	Cheongju-gun		:KAS_310-4	USA005	10	36.6333	127.5
Glycine_max	Glycine	max	(L.)_Merr.	soybean	Y	USA033	PI398524	PI398524	PI398524	G._max	South_Korea	V	5	1299992			17711	KAS_311-1	19740131	1974	KOR	Goesan-gun		:KAS_311-1	USA005	10	36.75	127.833
Glycine_max	Glycine	max	(L.)_Merr.	soybean	Y	USA033	PI398526	PI398526	PI398526	G._max	South_Korea	V	5	1299994			17711	KAS_311-3	19740131	1974	KOR	Goesan-gun		:KAS_311-3	USA005	10	36.75	127.833
Glycine_max	Glycine	max	(L.)_Merr.	soybean	Y	USA033	PI398527	PI398527	PI398527	G._max	South_Korea	V	5	1299995			17711	KAS_311-3	19740131	1974	KOR	Goesan-gun		:KAS_311-3	USA005	10	36.75	127.833
Glycine_max	Glycine	max	(L.)_Merr.	soybean	Y	USA033	PI398531	PI398531	PI398531	G._max	South_Korea	IV	4	1299999			17711	KAS_312-4	19740131	1974	KOR	Eumseong-gun		:KAS_312-4	USA005	10	37	127.584
Glycine_max	Glycine	max	(L.)_Merr.	soybean	Y	USA033	PI398532	PI398532	PI398532	G._max	South_Korea	IV	4	1300000			17711	KAS_312-4	19740131	1974	KOR	Eumseong-gun		:KAS_312-4	USA005	10	37	127.584
Glycine_max	Glycine	max	(L.)_Merr.	soybean	Y	USA033	PI398533	PI398533	PI398533	G._max	South_Korea	V	5	1300001			17711	KAS_312-5	19740131	1974	KOR	Eumseong-gun		:KAS_312-5	USA005	10	37	127.584
Glycine_max	Glycine	max	(L.)_Merr.	soybean	Y	USA033	PI398534	PI398534	PI398534	G._max	South_Korea	V	5	1300002			17711	KAS_312-5	19740131	1974	KOR	Eumseong-gun		:KAS_312-5	USA005	10	37	127.584
Glycine_max	Glycine	max	(L.)_Merr.	soybean	Y	USA033	PI398536	PI398536	PI398536	G._max	South_Korea	V	5	1300004			17711	KAS_312-7	19740131	1974	KOR	Eumseong-gun		:KAS_312-7	USA005	10	37	127.584
Glycine_max	Glycine	max	(L.)_Merr.	soybean	Y	USA033	PI398537	PI398537	PI398537	G._max	South_Korea	IV	4	1300005			17711	KAS_333-1	19740131	1974	KOR	Jincheon-gun		:KAS_333-1	USA005	10	36.8833	127.417
Glycine_max	Glycine	max	(L.)_Merr.	soybean	Y	USA033	PI398538	PI398538	PI398538	G._max	South_Korea	V	5	1300006			17711	KAS_370-1	19740131	1974	KOR	Boeun-gun		:KAS_370-1	USA005	10	36.5	127.75
Glycine_max	Glycine	max	(L.)_Merr.	soybean	Y	USA033	PI398540	PI398540	PI398540	G._max	South_Korea	IV	4	1300008			17711	KAS_370-4	19740131	1974	KOR	Boeun-gun		:KAS_370-4	USA005	10	36.5	127.75
Glycine_max	Glycine	max	(L.)_Merr.	soybean	Y	USA033	PI398541	PI398541	PI398541	G._max	South_Korea	V	5	1300009			17711	KAS_370-4	19740131	1974	KOR	Boeun-gun		:KAS_370-4	USA005	10	36.5	127.75
Glycine_max	Glycine	max	(L.)_Merr.	soybean	Y	USA033	PI398542	PI398542	PI398542	G._max	South_Korea	V	5	1300010			17711	KAS_370-4	19740131	1974	KOR	Boeun-gun		:KAS_370-4	USA005	10	36.5	127.75
Glycine_max	Glycine	max	(L.)_Merr.	soybean	Y	USA033	PI398545	PI398545	PI398545	G._max	South_Korea	V	5	1300013			17711	KAS_370-7	19740131	1974	KOR	Boeun-gun		:KAS_370-7	USA005	10	36.5	127.75
Glycine_max	Glycine	max	(L.)_Merr.	soybean	Y	USA033	PI398546	PI398546	PI398546	G._max	South_Korea	VI	6	1300014			17711	KAS_370-8	19740131	1974	KOR	Boeun-gun		:KAS_370-8	USA005	10	36.5	127.75
Glycine_max	Glycine	max	(L.)_Merr.	soybean	Y	USA033	PI398547	PI398547	PI398547	G._max	South_Korea	V	5	1300015			17711	KAS_370-9	19740131	1974	KOR	Boeun-gun		:KAS_370-9	USA005	10	36.5	127.75
Glycine_max	Glycine	max	(L.)_Merr.	soybean	Y	USA033	PI398550	PI398550	PI398550	G._max	South_Korea	V	5	1300018			17711	KAS_370-13	19740131	1974	KOR	Boeun-gun		:KAS_370-13	USA005	10	36.5	127.75
Glycine_max	Glycine	max	(L.)_Merr.	soybean	Y	USA033	PI398551	PI398551	PI398551	G._max	South_Korea	IV	4	1300019			17711	KAS_370-13	19740131	1974	KOR	Boeun-gun		:KAS_370-13	USA005	10	36.5	127.75
Glycine_max	Glycine	max	(L.)_Merr.	soybean	Y	USA033	PI398552	PI398552	PI398552	G._max	South_Korea	V	5	1300020			17711	KAS_380-1	19740131	1974	KOR	Chungju-gun		:KAS_380-1	USA005	10	36.9667	127.95
Glycine_max	Glycine	max	(L.)_Merr.	soybean	Y	USA033	PI398555	PI398555	PI398555	G._max	South_Korea	V	5	1300023			17711	KAS_380-4-1	19740131	1974	KOR	Chungju-gun		:KAS_380-4-1	USA005	10	37.083	127.917
Glycine_max	Glycine	max	(L.)_Merr.	soybean	Y	USA033	PI398556	PI398556	PI398556	G._max	South_Korea	VI	6	1300024			17711	KAS_380-4-1	19740131	1974	KOR	Chungju-gun		:KAS_380-4-1	USA005	10	37.083	127.917
Glycine_max	Glycine	max	(L.)_Merr.	soybean	Y	USA033	PI398558	PI398558	PI398558	G._max	South_Korea	IV	4	1300026			17711	KAS_380-4-2	19740131	1974	KOR	Chungju-gun		:KAS_380-4-2	USA005	10	37.083	127.917
Glycine_max	Glycine	max	(L.)_Merr.	soybean	Y	USA033	PI398559	PI398559	PI398559	G._max	South_Korea	IV	4	1300027			17711	KAS_380-4-2	19740131	1974	KOR	Chungju-gun		:KAS_380-4-2	USA005	10	37.083	127.917
Glycine_max	Glycine	max	(L.)_Merr.	soybean	Y	USA033	PI398560	PI398560	PI398560	G._max	South_Korea	V	5	1300028			17711	KAS_380-5	19740131	1974	KOR	Chungju-gun		:KAS_380-5	USA005	10	37.083	127.917
Glycine_max	Glycine	max	(L.)_Merr.	soybean	Y	USA033	PI398563	PI398563	PI398563	G._max	South_Korea	V	5	1300031			17711	KAS_380-6	19740131	1974	KOR	Chungju-gun		:KAS_380-6	USA005	10	37.083	127.917
Glycine_max	Glycine	max	(L.)_Merr.	soybean	Y	USA033	PI398568	PI398568	PI398568	G._max	South_Korea	V	5	1300036			17711	KAS_380-7-2	19740131	1974	KOR	Chungju-gun		:KAS_380-7-2	USA005	10	37.083	127.917
Glycine_max	Glycine	max	(L.)_Merr.	soybean	Y	USA033	PI398571	PI398571	PI398571	G._max	South_Korea	V	5	1300039			17711	KAS_380-10	19740131	1974	KOR	Chungju-gun		:KAS_380-10	USA005	10	37.083	127.917
Glycine_max	Glycine	max	(L.)_Merr.	soybean	Y	USA033	PI398572	PI398572	PI398572	G._max	South_Korea	IV	4	1300040			17711	KAS_380-10	19740131	1974	KOR	Chungju-gun		:KAS_380-10	USA005	10	37.083	127.917
Glycine_max	Glycine	max	(L.)_Merr.	soybean	Y	USA033	PI398574	PI398574	PI398574	G._max	South_Korea	V	5	1300042			17711	KAS_380-11	19740131	1974	KOR	Chungju-gun		:KAS_380-11	USA005	10	37.083	127.917
Glycine_max	Glycine	max	(L.)_Merr.	soybean	Y	USA033	PI398575	PI398575	PI398575	G._max	South_Korea	VI	6	1300043			17711	KAS_380-11	19740131	1974	KOR	Chungju-gun		:KAS_380-11	USA005	10	37.083	127.917
Glycine_max	Glycine	max	(L.)_Merr.	soybean	Y	USA033	PI398576	PI398576	PI398576	G._max	South_Korea	V	5	1300044			17711	KAS_380-12	19740131	1974	KOR	Chungju-gun		:KAS_380-12	USA005	10	37.083	127.917
Glycine_max	Glycine	max	(L.)_Merr.	soybean	Y	USA033	PI398577	PI398577	PI398577	G._max	South_Korea	V	5	1300045			17711	KAS_380-12	19740131	1974	KOR	Chungju-gun		:KAS_380-12	USA005	10	37.083	127.917
Glycine_max	Glycine	max	(L.)_Merr.	soybean	Y	USA033	PI398578	PI398578	PI398578	G._max	South_Korea	VI	6	1300046			17711	KAS_380-12	19740131	1974	KOR	Chungju-gun		:KAS_380-12	USA005	10	37.083	127.917
Glycine_max	Glycine	max	(L.)_Merr.	soybean	Y	USA033	PI398580	PI398580	PI398580	G._max	South_Korea	VI	6	1300048			17711	KAS_380-13	19740131	1974	KOR	Chungju-gun		:KAS_380-13	USA005	10	37.083	127.917
Glycine_max	Glycine	max	(L.)_Merr.	soybean	Y	USA033	PI398584	PI398584	PI398584	G._max	South_Korea	V	5	1300052			17711	KAS_380-15	19740131	1974	KOR	Chungju-gun		:KAS_380-15	USA005	10	37.083	127.917
Glycine_max	Glycine	max	(L.)_Merr.	soybean	Y	USA033	PI398585	PI398585	PI398585	G._max	South_Korea	V	5	1300053			17711	KAS_380-18	19740131	1974	KOR	Chungju-gun		:KAS_380-18	USA005	10	37.083	127.917
Glycine_max	Glycine	max	(L.)_Merr.	soybean	Y	USA033	PI398587	PI398587	PI398587	G._max	South_Korea	V	5	1300055			17711	KAS_390-1-2	19740131	1974	KOR	Jecheon-gun		:KAS_390-1-2	USA005	10	37	128.167
Glycine_max	Glycine	max	(L.)_Merr.	soybean	Y	USA033	PI398588	PI398588	PI398588	G._max	South_Korea	IV	4	1300056			17711	KAS_390-1-2	19740131	1974	KOR	Jecheon-gun		:KAS_390-1-2	USA005	10	37	128.167
Glycine_max	Glycine	max	(L.)_Merr.	soybean	Y	USA033	PI398589	PI398589	PI398589	G._max	South_Korea	V	5	1300057			17711	KAS_390-3	19740131	1974	KOR	Jecheon-gun		:KAS_390-3	USA005	10	37	128.167
Glycine_max	Glycine	max	(L.)_Merr.	soybean	Y	USA033	PI398591	PI398591	PI398591	G._max	South_Korea	V	5	1300059			17711	KAS_390-3	19740131	1974	KOR	Jecheon-gun		:KAS_390-3	USA005	10	37	128.167
Glycine_max	Glycine	max	(L.)_Merr.	soybean	Y	USA033	PI398592	PI398592	PI398592	G._max	South_Korea	VI	6	1300060			17711	KAS_390-4	19740131	1974	KOR	Jecheon-gun		:KAS_390-4	USA005	10	37	128.167
Glycine_max	Glycine	max	(L.)_Merr.	soybean	Y	USA033	PI398593	PI398593	PI398593	G._max	South_Korea	V	5	1300061			17711	KAS_390-4	19740131	1974	KOR	Jecheon-gun		:KAS_390-4	USA005	10	37	128.167
Glycine_max	Glycine	max	(L.)_Merr.	soybean	Y	USA033	PI398595	PI398595	PI398595	G._max	South_Korea	V	5	1300063			17711	KAS_390-5	19740131	1974	KOR	Jecheon-gun		:KAS_390-5	USA005	10	37	128.167
Glycine_max	Glycine	max	(L.)_Merr.	soybean	Y	USA033	PI398596	PI398596	PI398596	G._max	South_Korea	V	5	1300064			17711	KAS_390-5	19740131	1974	KOR	Jecheon-gun		:KAS_390-5	USA005	10	37	128.167
Glycine_max	Glycine	max	(L.)_Merr.	soybean	Y	USA033	PI398597	PI398597	PI398597	G._max	South_Korea	V	5	1300065			17711	KAS_390-5	19740131	1974	KOR	Jecheon-gun		:KAS_390-5	USA005	10	37	128.167
Glycine_max	Glycine	max	(L.)_Merr.	soybean	Y	USA033	PI398598	PI398598	PI398598	G._max	South_Korea	VI	6	1300066			17711	KAS_390-5	19740131	1974	KOR	Jecheon-gun		:KAS_390-5	USA005	10	37	128.167
Glycine_max	Glycine	max	(L.)_Merr.	soybean	Y	USA033	PI398599	PI398599	PI398599	G._max	South_Korea	IV	4	1300067			17711	KAS_390-6	19740131	1974	KOR	Jecheon-gun		:KAS_390-6	USA005	10	37	128.167
Glycine_max	Glycine	max	(L.)_Merr.	soybean	Y	USA033	PI398601	PI398601	PI398601	G._max	South_Korea	IV	4	1300069			17711	KAS_390-6	19740131	1974	KOR	Jecheon-gun		:KAS_390-6	USA005	10	37	128.167
Glycine_max	Glycine	max	(L.)_Merr.	soybean	Y	USA033	PI398603	PI398603	PI398603	G._max	South_Korea	V	5	1300071			17711	KAS_390-7	19740131	1974	KOR	Jecheon-gun		:KAS_390-7	USA005	10	37	128.167
Glycine_max	Glycine	max	(L.)_Merr.	soybean	Y	USA033	PI398604	PI398604	PI398604	G._max	South_Korea	IV	4	1300072			17711	KAS_390-7	19740131	1974	KOR	Jecheon-gun		:KAS_390-7	USA005	10	37	128.167
Glycine_max	Glycine	max	(L.)_Merr.	soybean	Y	USA033	PI398605	PI398605	PI398605	G._max	South_Korea	V	5	1300073			17711	KAS_390-7	19740131	1974	KOR	Jecheon-gun		:KAS_390-7	USA005	10	37	128.167
Glycine_max	Glycine	max	(L.)_Merr.	soybean	Y	USA033	PI398606	PI398606	PI398606	G._max	South_Korea	VI	6	1300074			17711	KAS_390-7	19740131	1974	KOR	Jecheon-gun		:KAS_390-7	USA005	10	37	128.167
Glycine_max	Glycine	max	(L.)_Merr.	soybean	Y	USA033	PI398607	PI398607	PI398607	G._max	South_Korea	V	5	1300075			17711	KAS_390-7	19740131	1974	KOR	Jecheon-gun		:KAS_390-7	USA005	10	37	128.167
Glycine_max	Glycine	max	(L.)_Merr.	soybean	Y	USA033	PI398608	PI398608	PI398608	G._max	South_Korea	V	5	1300076			17711	KAS_390-8	19740131	1974	KOR	Jecheon-gun		:KAS_390-8	USA005	10	37	128.167
Glycine_max	Glycine	max	(L.)_Merr.	soybean	Y	USA033	PI398609	PI398609	PI398609	G._max	South_Korea	IV	4	1300077			17711	KAS_390-8	19740131	1974	KOR	Jecheon-gun		:KAS_390-8	USA005	10	37	128.167
Glycine_max	Glycine	max	(L.)_Merr.	soybean	Y	USA033	PI398610	PI398610	PI398610	G._max	South_Korea	V	5	1300078			17711	KAS_390-8	19740131	1974	KOR	Jecheon-gun		:KAS_390-8	USA005	10	37	128.167
Glycine_max	Glycine	max	(L.)_Merr.	soybean	Y	USA033	PI398611	PI398611	PI398611	G._max	South_Korea	VI	6	1300079			17711	KAS_390-8	19740131	1974	KOR	Jecheon-gun		:KAS_390-8	USA005	10	37	128.167
Glycine_max	Glycine	max	(L.)_Merr.	soybean	Y	USA033	PI398612	PI398612	PI398612	G._max	South_Korea	V	5	1300080			17711	KAS_390-9	19740131	1974	KOR	Jecheon-gun		:KAS_390-9	USA005	10	37	128.167
Glycine_max	Glycine	max	(L.)_Merr.	soybean	Y	USA033	PI398613	PI398613	PI398613	G._max	South_Korea	V	5	1300081			17711	KAS_390-9	19740131	1974	KOR	Jecheon-gun		:KAS_390-9	USA005	10	37	128.167
Glycine_max	Glycine	max	(L.)_Merr.	soybean	Y	USA033	PI398614	PI398614	PI398614	G._max	South_Korea	V	5	1300082			17711	KAS_390-9	19740131	1974	KOR	Jecheon-gun		:KAS_390-9	USA005	10	37	128.167
Glycine_max	Glycine	max	(L.)_Merr.	soybean	Y	USA033	PI398617	PI398617	PI398617	G._max	South_Korea	IV	4	1300085			17711	KAS_390-11	19740131	1974	KOR	Jecheon-gun		:KAS_390-11	USA005	10	37	128.167
Glycine_max	Glycine	max	(L.)_Merr.	soybean	Y	USA033	PI398620	PI398620	PI398620	G._max	South_Korea	III	3	1300088			17711	KAS_390-11	19740131	1974	KOR	Jecheon-gun		:KAS_390-11	USA005	10	37	128.167
Glycine_max	Glycine	max	(L.)_Merr.	soybean	Y	USA033	PI398622	PI398622	PI398622	G._max	South_Korea	V	5	1300090			17711	KAS_390-13	19740131	1974	KOR	Jecheon-gun		:KAS_390-13	USA005	10	37	128.167
Glycine_max	Glycine	max	(L.)_Merr.	soybean	Y	USA033	PI398626	PI398626	PI398626	G._max	South_Korea	IV	4	1300094			17711	KAS_390-14-2	19740131	1974	KOR	Jecheon-gun		:KAS_390-14-2	USA005	10	37	128.167
Glycine_max	Glycine	max	(L.)_Merr.	soybean	Y	USA033	PI398627	PI398627	PI398627	G._max	South_Korea	V	5	1300095			17711	KAS_390-15	19740131	1974	KOR	Jecheon-gun		:KAS_390-15	USA005	10	37	128.167
Glycine_max	Glycine	max	(L.)_Merr.	soybean	Y	USA033	PI398628	PI398628	PI398628	G._max	South_Korea	VI	6	1300096			17711	KAS_390-16	19740131	1974	KOR	Jecheon-gun		:KAS_390-16	USA005	10	37	128.167
Glycine_max	Glycine	max	(L.)_Merr.	soybean	Y	USA033	PI398631	PI398631	PI398631	G._max	South_Korea	IV	4	1300099			17711	KAS_390-17-2	19740131	1974	KOR	Jecheon-gun		:KAS_390-17-2	USA005	10	37	128.167
Glycine_max	Glycine	max	(L.)_Merr.	soybean	Y	USA033	PI398633	PI398633	PI398633	G._max	South_Korea	V	5	1300101			17711	KAS_390-17-2	19740131	1974	KOR	Jecheon-gun		:KAS_390-17-2	USA005	10	37	128.167
Glycine_max	Glycine	max	(L.)_Merr.	soybean	Y	USA033	PI398634	PI398634	PI398634	G._max	South_Korea	IV	4	1300102			17711	KAS_390-17-2	19740131	1974	KOR	Jecheon-gun		:KAS_390-17-2	USA005	10	37	128.167
Glycine_max	Glycine	max	(L.)_Merr.	soybean	Y	USA033	PI398635	PI398635	PI398635	G._max	South_Korea	VI	6	1300103			17711	KAS_390-17-2	19740131	1974	KOR	Jecheon-gun		:KAS_390-17-2	USA005	10	37	128.167
Glycine_max	Glycine	max	(L.)_Merr.	soybean	Y	USA033	PI398636	PI398636	PI398636	G._max	South_Korea	IV	4	1300104			17711	KAS_390-18	19740131	1974	KOR	Jecheon-gun		:KAS_390-18	USA005	10	37	128.167
Glycine_max	Glycine	max	(L.)_Merr.	soybean	Y	USA033	PI398641	PI398641	PI398641	G._max	South_Korea	III	3	1300109			17711	KAS_390-19	19740131	1974	KOR	Jecheon-gun		:KAS_390-19	USA005	10	37	128.167
Glycine_max	Glycine	max	(L.)_Merr.	soybean	Y	USA033	PI398642	PI398642	PI398642	G._max	South_Korea	IV	4	1300110			17711	KAS_390-21	19740131	1974	KOR	Jecheon-gun		:KAS_390-21	USA005	10	37	128.167
Glycine_max	Glycine	max	(L.)_Merr.	soybean	Y	USA033	PI398644	PI398644	PI398644	G._max	South_Korea	IV	4	1300112			17711	KAS_390-23	19740131	1974	KOR	Jecheon-gun		:KAS_390-23	USA005	10	37	128.167
Glycine_max	Glycine	max	(L.)_Merr.	soybean	Y	USA033	PI398646	PI398646	PI398646	G._max	South_Korea	VI	6	1300113			17711	KAS_390-25	19740131	1974	KOR	Jecheon-gun		:KAS_390-25	USA005	10	37	128.167
Glycine_max	Glycine	max	(L.)_Merr.	soybean	Y	USA033	PI398647	PI398647	PI398647	G._max	South_Korea	V	5	1300114			17711	KAS_390-25	19740131	1974	KOR	Jecheon-gun		:KAS_390-25	USA005	10	37	128.167
Glycine_max	Glycine	max	(L.)_Merr.	soybean	Y	USA033	PI398648	PI398648	PI398648	G._max	South_Korea	VI	6	1300115			17711	KAS_390-26	19740131	1974	KOR	Jecheon-gun		:KAS_390-26	USA005	10	37	128.167
Glycine_max	Glycine	max	(L.)_Merr.	soybean	Y	USA033	PI398652	PI398652	PI398652	G._max	South_Korea	IV	4	1300119			17711	KAS_390-30	19740131	1974	KOR	Jecheon-gun		:KAS_390-30	USA005	10	37	128.167
Glycine_max	Glycine	max	(L.)_Merr.	soybean	Y	USA033	PI398655	PI398655	PI398655	G._max	South_Korea	IV	4	1300122			17711	KAS_390-31	19740131	1974	KOR	Jecheon-gun		:KAS_390-31	USA005	10	37	128.167
Glycine_max	Glycine	max	(L.)_Merr.	soybean	Y	USA033	PI398656	PI398656	PI398656	G._max	South_Korea	IV	4	1300123			17711	KAS_390-32	19740131	1974	KOR	Jecheon-gun		:KAS_390-32	USA005	10	37	128.167
Glycine_max	Glycine	max	(L.)_Merr.	soybean	Y	USA033	PI398657	PI398657	PI398657	G._max	South_Korea	IV	4	1300124			17711	KAS_390-32	19740131	1974	KOR	Jecheon-gun		:KAS_390-32	USA005	10	37	128.167
Glycine_max	Glycine	max	(L.)_Merr.	soybean	Y	USA033	PI398658	PI398658	PI398658	G._max	South_Korea	V	5	1300125			17711	KAS_390-32	19740131	1974	KOR	Jecheon-gun		:KAS_390-32	USA005	10	37	128.167
Glycine_max	Glycine	max	(L.)_Merr.	soybean	Y	USA033	PI398659	PI398659	PI398659	G._max	South_Korea	V	5	1300126			17711	KAS_390-32	19740131	1974	KOR	Jecheon-gun		:KAS_390-32	USA005	10	37	128.167
Glycine_max	Glycine	max	(L.)_Merr.	soybean	Y	USA033	PI398661	PI398661	PI398661	G._max	South_Korea	V	5	1300128			17711	KAS_390-34	19740131	1974	KOR	Jecheon-gun		:KAS_390-34	USA005	10	37	128.167
Glycine_max	Glycine	max	(L.)_Merr.	soybean	Y	USA033	PI398662	PI398662	PI398662	G._max	South_Korea	V	5	1300129			17711	KAS_390-34	19740131	1974	KOR	Jecheon-gun		:KAS_390-34	USA005	10	37	128.167
Glycine_max	Glycine	max	(L.)_Merr.	soybean	Y	USA033	PI398663	PI398663	PI398663	G._max	South_Korea	V	5	1300130			17711	KAS_391-1	19740131	1974	KOR	Danyang-gun		:KAS_391-1	USA005	10	37	128.417
Glycine_max	Glycine	max	(L.)_Merr.	soybean	Y	USA033	PI398664	PI398664	PI398664	G._max	South_Korea	IV	4	1300131			17711	KAS_391-2	19740131	1974	KOR	Danyang-gun		:KAS_391-2	USA005	10	37	128.417
Glycine_max	Glycine	max	(L.)_Merr.	soybean	Y	USA033	PI398665	PI398665	PI398665	G._max	South_Korea	V	5	1300132			17711	KAS_391-2	19740131	1974	KOR	Danyang-gun		:KAS_391-2	USA005	10	37	128.417
Glycine_max	Glycine	max	(L.)_Merr.	soybean	Y	USA033	PI398666	PI398666	PI398666	G._max	South_Korea	IV	4	1300133			17711	KAS_391-4	19740131	1974	KOR	Danyang-gun		:KAS_391-4	USA005	10	37	128.417
Glycine_max	Glycine	max	(L.)_Merr.	soybean	Y	USA033	PI398667	PI398667	PI398667	G._max	South_Korea	IV	4	1300134			17711	KAS_391-4	19740131	1974	KOR	Danyang-gun		:KAS_391-4	USA005	10	37	128.417
Glycine_max	Glycine	max	(L.)_Merr.	soybean	Y	USA033	PI398668	PI398668	PI398668	G._max	South_Korea	V	5	1300135			17711	KAS_391-4	19740131	1974	KOR	Danyang-gun		:KAS_391-4	USA005	10	37	128.417
Glycine_max	Glycine	max	(L.)_Merr.	soybean	Y	USA033	PI398670	PI398670	PI398670	G._max	South_Korea	V	5	1300136			17711	KAS_391-6	19740131	1974	KOR	Danyang-gun		:KAS_391-6	USA005	10	37	128.417
Glycine_max	Glycine	max	(L.)_Merr.	soybean	Y	USA033	PI398671	PI398671	PI398671	G._max	South_Korea	V	5	1300137			17711	KAS_391-8	19740131	1974	KOR	Danyang-gun		:KAS_391-8	USA005	10	37	128.417
Glycine_max	Glycine	max	(L.)_Merr.	soybean	Y	USA033	PI398673	PI398673	PI398673	G._max	South_Korea	V	5	1300139			17711	KAS_302-3	19740131	1974	KOR	Geumsan-gun		:KAS_302-3	USA005	10	36.1333	127.495
Glycine_max	Glycine	max	(L.)_Merr.	soybean	Y	USA033	PI398675	PI398675	PI398675	G._max	South_Korea	V	5	1300141			17711	KAS_302-5	19740131	1974	KOR	Geumsan-gun		:KAS_302-5	USA005	10	36.1333	127.495
Glycine_max	Glycine	max	(L.)_Merr.	soybean	Y	USA033	PI398678	PI398678	PI398678	G._max	South_Korea	V	5	1300144			17711	KAS_302-7	19740131	1974	KOR	Geumsan-gun		:KAS_302-7	USA005	10	36.1333	127.495
Glycine_max	Glycine	max	(L.)_Merr.	soybean	Y	USA033	PI398679	PI398679	PI398679	G._max	South_Korea	V	5	1300145			17711	KAS_302-7	19740131	1974	KOR	Geumsan-gun		:KAS_302-7	USA005	10	36.1333	127.495
Glycine_max	Glycine	max	(L.)_Merr.	soybean	N	USA033	PI398680	PI398680	PI398680	G._max	South_Korea	IV	4	1300146			17711	KAS_320-1	19740131	1974	KOR	Jochiweon		:KAS_320-1	USA005	10	36.6	127.3
Glycine_max	Glycine	max	(L.)_Merr.	soybean	Y	USA033	PI398681	PI398681	PI398681	G._max	South_Korea	IV	4	1300147			17711	KAS_320-1	19740131	1974	KOR	Jochiweon		:KAS_320-1	USA005	10	36.6	127.3
Glycine_max	Glycine	max	(L.)_Merr.	soybean	Y	USA033	PI398682	PI398682	PI398682	G._max	South_Korea	IV	4	1300148			17711	KAS_320-3	19740131	1974	KOR	Jochiweon		:KAS_320-3	USA005	10	36.6	127.3
Glycine_max	Glycine	max	(L.)_Merr.	soybean	Y	USA033	PI398684	PI398684	PI398684	G._max	South_Korea	III	3	1300150			17711	KAS_320-5	19740131	1974	KOR	Jochiweon		:KAS_320-5	USA005	10	36.6	127.3
Glycine_max	Glycine	max	(L.)_Merr.	soybean	Y	USA033	PI398686	PI398686	PI398686	G._max	South_Korea	III	3	1300152			17711	KAS_320-6	19740131	1974	KOR	Jochiweon		:KAS_320-6	USA005	10	36.6	127.3
Glycine_max	Glycine	max	(L.)_Merr.	soybean	Y	USA033	PI398687	PI398687	PI398687	G._max	South_Korea	III	3	1300153			17711	KAS_320-6	19740131	1974	KOR	Jochiweon		:KAS_320-6	USA005	10	36.6	127.3
Glycine_max	Glycine	max	(L.)_Merr.	soybean	Y	USA033	PI398688	PI398688	PI398688	G._max	South_Korea	V	5	1300154			17711	KAS_320-7	19740131	1974	KOR	Jochiweon		:KAS_320-7	USA005	10	36.6	127.3
Glycine_max	Glycine	max	(L.)_Merr.	soybean	Y	USA033	PI398690	PI398690	PI398690	G._max	South_Korea	V	5	1300156			17711	KAS_320-9	19740131	1974	KOR	Jochiweon		:KAS_320-9	USA005	10	36.6	127.3
Glycine_max	Glycine	max	(L.)_Merr.	soybean	Y	USA033	PI398693	PI398693	PI398693	G._max	South_Korea	III	3	1300158			17711	KAS_330-1	19740131	1974	KOR	Cheonan-gun		:KAS_330-1	USA005	10	36.8333	127.15
Glycine_max	Glycine	max	(L.)_Merr.	soybean	Y	USA033	PI398694	PI398694	PI398694	G._max	South_Korea	III	3	1300159			17711	KAS_330-1	19740131	1974	KOR	Cheonan-gun		:KAS_330-1	USA005	10	36.8333	127.15
Glycine_max	Glycine	max	(L.)_Merr.	soybean	Y	USA033	PI398695	PI398695	PI398695	G._max	South_Korea	IV	4	1300160			17711	KAS_330-2	19740131	1974	KOR	Cheonan-gun		:KAS_330-2	USA005	10	36.8333	127.15
Glycine_max	Glycine	max	(L.)_Merr.	soybean	Y	USA033	PI398697	PI398697	PI398697	G._max	South_Korea	III	3	1300162			17711	KAS_330-3	19740131	1974	KOR	Cheonan-gun		:KAS_330-3	USA005	10	36.8333	127.15
Glycine_max	Glycine	max	(L.)_Merr.	soybean	Y	USA033	PI398700	PI398700	PI398700	G._max	South_Korea	IV	4	1300165			17711	KAS_330-8	19740131	1974	KOR	Cheonan-gun		:KAS_330-8	USA005	10	36.8333	127.15
Glycine_max	Glycine	max	(L.)_Merr.	soybean	Y	USA033	PI398701	PI398701	PI398701	G._max	South_Korea	IV	4	1300166			17711	KAS_330-8	19740131	1974	KOR	Cheonan-gun		:KAS_330-8	USA005	10	36.8333	127.15
Glycine_max	Glycine	max	(L.)_Merr.	soybean	Y	USA033	PI398704	PI398704	PI398704	G._max	South_Korea	IV	4	1300169			17711	KAS_330-9-1	19740131	1974	KOR	Cheonan-gun		:KAS_330-9-1	USA005	10	36.8333	127.15
Glycine_max	Glycine	max	(L.)_Merr.	soybean	Y	USA033	PI398705	PI398705	PI398705	G._max	South_Korea	IV	4	1300170			17711	KAS_330-9-2	19740131	1974	KOR	Cheonan-gun		:KAS_330-9-2	USA005	10	36.8333	127.15
Glycine_max	Glycine	max	(L.)_Merr.	soybean	Y	USA033	PI398706	PI398706	PI398706	G._max	South_Korea	IV	4	1300171			17711	KAS_330-9-2	19740131	1974	KOR	Cheonan-gun		:KAS_330-9-2	USA005	10	36.8333	127.15
Glycine_max	Glycine	max	(L.)_Merr.	soybean	Y	USA033	PI398708	PI398708	PI398708	G._max	South_Korea	III	3	1300173			17711	KAS_330-11-1	19740131	1974	KOR	Cheonan-gun		:KAS_330-11-1	USA005	10	36.8333	127.15
Glycine_max	Glycine	max	(L.)_Merr.	soybean	Y	USA033	PI398709	PI398709	PI398709	G._max	South_Korea	III	3	1300174			17711	KAS_330-11-1	19740131	1974	KOR	Cheonan-gun		:KAS_330-11-1	USA005	10	36.8333	127.15
Glycine_max	Glycine	max	(L.)_Merr.	soybean	Y	USA033	PI398710	PI398710	PI398710	G._max	South_Korea	III	3	1300175			17711	KAS_330-11-1	19740131	1974	KOR	Cheonan-gun		:KAS_330-11-1	USA005	10	36.8333	127.15
Glycine_max	Glycine	max	(L.)_Merr.	soybean	Y	USA033	PI398711	PI398711	PI398711	G._max	South_Korea	V	5	1300176			17711	KAS_330-11-2	19740131	1974	KOR	Cheonan-gun		:KAS_330-11-2	USA005	10	36.8333	127.15
Glycine_max	Glycine	max	(L.)_Merr.	soybean	Y	USA033	PI398712	PI398712	PI398712	G._max	South_Korea	III	3	1300177			17711	KAS_330-11-2	19740131	1974	KOR	Cheonan-gun		:KAS_330-11-2	USA005	10	36.8333	127.15
Glycine_max	Glycine	max	(L.)_Merr.	soybean	Y	USA033	PI398713	PI398713	PI398713	G._max	South_Korea	V	5	1300178			17711	KAS_330-11-2	19740131	1974	KOR	Cheonan-gun		:KAS_330-11-2	USA005	10	36.8333	127.15
Glycine_max	Glycine	max	(L.)_Merr.	soybean	Y	USA033	PI398715	PI398715	PI398715	G._max	South_Korea	V	5	1300180			17711	KAS_330-14-1	19740131	1974	KOR	Cheonan-gun		:KAS_330-14-1	USA005	10	36.8333	127.15
Glycine_max	Glycine	max	(L.)_Merr.	soybean	Y	USA033	PI398716	PI398716	PI398716	G._max	South_Korea	IV	4	1300181			17711	KAS_330-14-1	19740131	1974	KOR	Cheonan-gun		:KAS_330-14-1	USA005	10	36.8333	127.15
Glycine_max	Glycine	max	(L.)_Merr.	soybean	Y	USA033	PI398717	PI398717	PI398717	G._max	South_Korea	IV	4	1300182			17711	KAS_330-14-2	19740131	1974	KOR	Cheonan-gun		:KAS_330-14-2	USA005	10	36.8333	127.15
Glycine_max	Glycine	max	(L.)_Merr.	soybean	Y	USA033	PI398719	PI398719	PI398719	G._max	South_Korea	VI	6	1300184			17711	KAS_330-15-2	19740131	1974	KOR	Cheonan-gun		:KAS_330-15-2	USA005	10	36.8333	127.15
Glycine_max	Glycine	max	(L.)_Merr.	soybean	Y	USA033	PI398721	PI398721	PI398721	G._max	South_Korea	VI	6	1300186			17711	KAS_330-15-2	19740131	1974	KOR	Cheonan-gun		:KAS_330-15-2	USA005	10	36.8333	127.15
Glycine_max	Glycine	max	(L.)_Merr.	soybean	Y	USA033	PI398726	PI398726	PI398726	G._max	South_Korea	III	3	1300191			17711	KAS_330-16-1	19740131	1974	KOR	Cheonan-gun		:KAS_330-16-1	USA005	10	36.8333	127.15
Glycine_max	Glycine	max	(L.)_Merr.	soybean	Y	USA033	PI398727	PI398727	PI398727	G._max	South_Korea	III	3	1300192			17711	KAS_330-16-2	19740131	1974	KOR	Cheonan-gun		:KAS_330-16-2	USA005	10	36.8333	127.15
Glycine_max	Glycine	max	(L.)_Merr.	soybean	Y	USA033	PI398729	PI398729	PI398729	G._max	South_Korea	VI	6	1300194			17711	KAS_330-17-1	19740131	1974	KOR	Cheonan-gun		:KAS_330-17-1	USA005	10	36.8333	127.15
Glycine_max	Glycine	max	(L.)_Merr.	soybean	Y	USA033	PI398731	PI398731	PI398731	G._max	South_Korea	VI	6	1300196			17711	KAS_330-17-2	19740131	1974	KOR	Cheonan-gun		:KAS_330-17-2	USA005	10	36.8333	127.15
Glycine_max	Glycine	max	(L.)_Merr.	soybean	Y	USA033	PI398732	PI398732	PI398732	G._max	South_Korea	VI	6	1300197			17711	KAS_330-17-2	19740131	1974	KOR	Cheonan-gun		:KAS_330-17-2	USA005	10	36.8333	127.15
Glycine_max	Glycine	max	(L.)_Merr.	soybean	Y	USA033	PI398736	PI398736	PI398736	G._max	South_Korea	VI	6	1300201			17711	KAS_331-1	19740131	1974	KOR	Onyang-gun		:KAS_331-1	USA005	10	36.7836	127.004
Glycine_max	Glycine	max	(L.)_Merr.	soybean	Y	USA033	PI398737	PI398737	PI398737	G._max	South_Korea	IV	4	1300202			17711	KAS_331-5	19740131	1974	KOR	Onyang-gun		:KAS_331-5	USA005	10	36.7836	127.004
Glycine_max	Glycine	max	(L.)_Merr.	soybean	Y	USA033	PI398740	PI398740	PI398740	G._max	South_Korea	V	5	1300205			17711	KAS_331-8-1	19740131	1974	KOR	Onyang-gun		:KAS_331-8-1	USA005	10	36.7836	127.004
Glycine_max	Glycine	max	(L.)_Merr.	soybean	Y	USA033	PI398741	PI398741	PI398741	G._max	South_Korea	IV	4	1300206			17711	KAS_331-8-1	19740131	1974	KOR	Onyang-gun		:KAS_331-8-1	USA005	10	36.7836	127.004
Glycine_max	Glycine	max	(L.)_Merr.	soybean	Y	USA033	PI398742	PI398742	PI398742	G._max	South_Korea	VI	6	1300207			17711	KAS_331-8-1	19740131	1974	KOR	Onyang-gun		:KAS_331-8-1	USA005	10	36.7836	127.004
Glycine_max	Glycine	max	(L.)_Merr.	soybean	Y	USA033	PI398743	PI398743	PI398743	G._max	South_Korea	IV	4	1300208			17711	KAS_331-8-1	19740131	1974	KOR	Onyang-gun		:KAS_331-8-1	USA005	10	36.7836	127.004
Glycine_max	Glycine	max	(L.)_Merr.	soybean	Y	USA033	PI398746	PI398746	PI398746	G._max	South_Korea	IV	4	1300211			17711	KAS_339-4	19740131	1974	KOR	Yesan-gun		:KAS_339-4	USA005	10	36.6667	126.75
Glycine_max	Glycine	max	(L.)_Merr.	soybean	Y	USA033	PI398748	PI398748	PI398748	G._max	South_Korea	III	3	1300213			17711	KAS_339-4	19740131	1974	KOR	Yesan-gun		:KAS_339-4	USA005	10	36.6667	126.75
Glycine_max	Glycine	max	(L.)_Merr.	soybean	Y	USA033	PI398749	PI398749	PI398749	G._max	South_Korea	III	3	1300214			17711	KAS_339-5	19740131	1974	KOR	Yesan-gun		:KAS_339-5	USA005	10	36.6667	126.75
Glycine_max	Glycine	max	(L.)_Merr.	soybean	Y	USA033	PI398750	PI398750	PI398750	G._max	South_Korea	IV	4	1300215			17711	KAS_339-6	19740131	1974	KOR	Yesan-gun		:KAS_339-6	USA005	10	36.6667	126.75
Glycine_max	Glycine	max	(L.)_Merr.	soybean	Y	USA033	PI398751	PI398751	PI398751	G._max	South_Korea	III	3	1300216			17711	KAS_339-6	19740131	1974	KOR	Yesan-gun		:KAS_339-6	USA005	10	36.6667	126.75
Glycine_max	Glycine	max	(L.)_Merr.	soybean	Y	USA033	PI398752	PI398752	PI398752	G._max	South_Korea	III	3	1300217			17711	KAS_340-1	19740131	1974	KOR	Dangjin-gun		:KAS_340-1	USA005	10	36.9165	126.667
Glycine_max	Glycine	max	(L.)_Merr.	soybean	Y	USA033	PI398753	PI398753	PI398753	G._max	South_Korea	IV	4	1300218			17711	KAS_340-2	19740131	1974	KOR	Dangjin-gun		:KAS_340-2	USA005	10	36.9165	126.667
Glycine_max	Glycine	max	(L.)_Merr.	soybean	Y	USA033	PI398754	PI398754	PI398754	G._max	South_Korea	IV	4	1300219			17711	KAS_340-2	19740131	1974	KOR	Dangjin-gun		:KAS_340-2	USA005	10	36.9165	126.667
Glycine_max	Glycine	max	(L.)_Merr.	soybean	N	USA033	PI398755	PI398755	PI398755	G._max	South_Korea	III	3	1300220			17711	KAS_340-2	19740131	1974	KOR	Dangjin-gun		:KAS_340-2	USA005	10	36.9165	126.667
Glycine_max	Glycine	max	(L.)_Merr.	soybean	Y	USA033	PI398757	PI398757	PI398757	G._max	South_Korea	IV	4	1300222			17711	KAS_340-3	19740131	1974	KOR	Dangjin-gun		:KAS_340-3	USA005	10	36.9165	126.667
Glycine_max	Glycine	max	(L.)_Merr.	soybean	Y	USA033	PI398758	PI398758	PI398758	G._max	South_Korea	IV	4	1300223			17711	KAS_340-4	19740131	1974	KOR	Dangjin-gun		:KAS_340-4	USA005	10	36.9165	126.667
Glycine_max	Glycine	max	(L.)_Merr.	soybean	Y	USA033	PI398764	PI398764	PI398764	G._max	South_Korea	IV	4	1300229			17711	KAS_350-6	19740131	1974	KOR	Hongseong-gun		:KAS_350-6	USA005	10	36.5833	126.667
Glycine_max	Glycine	max	(L.)_Merr.	soybean	Y	USA033	PI398765	PI398765	PI398765	G._max	South_Korea	IV	4	1300230			17711	KAS_350-6	19740131	1974	KOR	Hongseong-gun		:KAS_350-6	USA005	10	36.5833	126.667
Glycine_max	Glycine	max	(L.)_Merr.	soybean	Y	USA033	PI398766	PI398766	PI398766	G._max	South_Korea	IV	4	1300231			17711	KAS_350-7	19740131	1974	KOR	Hongseong-gun		:KAS_350-7	USA005	10	36.5833	126.667
Glycine_max	Glycine	max	(L.)_Merr.	soybean	N	USA033	PI398768	PI398768	PI398768	G._max	South_Korea	IV	4	1300233			17711	KAS_350-9	19740131	1974	KOR	Hongseong-gun		:KAS_350-9	USA005	10	36.5833	126.667
Glycine_max	Glycine	max	(L.)_Merr.	soybean	Y	USA033	PI398769	PI398769	PI398769	G._max	South_Korea	VI	6	1300234			17711	KAS_350-11	19740131	1974	KOR	Hongseong-gun		:KAS_350-11	USA005	10	36.5833	126.667
Glycine_max	Glycine	max	(L.)_Merr.	soybean	Y	USA033	PI398771	PI398771	PI398771	G._max	South_Korea	VI	6	1300236			17711	KAS_350-12	19740131	1974	KOR	Hongseong-gun		:KAS_350-12	USA005	10	36.5833	126.667
Glycine_max	Glycine	max	(L.)_Merr.	soybean	Y	USA033	PI398772	PI398772	PI398772	G._max	South_Korea	IV	4	1300237			17711	KAS_352-1	19740131	1974	KOR	Seosan-gun		:KAS_352-1	USA005	10	36.75	126.417
Glycine_max	Glycine	max	(L.)_Merr.	soybean	Y	USA033	PI398774	PI398774	PI398774	G._max	South_Korea	IV	4	1300239			17711	KAS_352-3	19740131	1974	KOR	Seosan-gun		:KAS_352-3	USA005	10	36.75	126.417
Glycine_max	Glycine	max	(L.)_Merr.	soybean	Y	USA033	PI398776	PI398776	PI398776	G._max	South_Korea	III	3	1300241			17711	KAS_352-5	19740131	1974	KOR	Seosan-gun		:KAS_352-5	USA005	10	36.75	126.417
Glycine_max	Glycine	max	(L.)_Merr.	soybean	Y	USA033	PI398778	PI398778	PI398778	G._max	South_Korea	V	5	1300243			17711	KAS_352-6	19740131	1974	KOR	Seosan-gun		:KAS_352-6	USA005	10	36.75	126.417
Glycine_max	Glycine	max	(L.)_Merr.	soybean	Y	USA033	PI398780	PI398780	PI398780	G._max	South_Korea	V	5	1300245			17711	KAS_352-9	19740131	1974	KOR	Seosan-gun		:KAS_352-9	USA005	10	36.75	126.417
Glycine_max	Glycine	max	(L.)_Merr.	soybean	Y	USA033	PI398781	PI398781	PI398781	G._max	South_Korea	VI	6	1300246			17711	KAS_352-10	19740131	1974	KOR	Seosan-gun		:KAS_352-10	USA005	10	36.75	126.417
Glycine_max	Glycine	max	(L.)_Merr.	soybean	Y	USA033	PI398784	PI398784	PI398784	G._max	South_Korea	V	5	1300249			17711	KAS_353-3	19740131	1974	KOR	Decheon		:KAS_353-3	USA005	10	36.3467	126.606
Glycine_max	Glycine	max	(L.)_Merr.	soybean	Y	USA033	PI398785	PI398785	PI398785	G._max	South_Korea	V	5	1300250			17711	KAS_353-3	19740131	1974	KOR	Decheon		:KAS_353-3	USA005	10	36.3467	126.606
Glycine_max	Glycine	max	(L.)_Merr.	soybean	Y	USA033	PI398787	PI398787	PI398787	G._max	South_Korea	V	5	1300252			17711	KAS_353-4	19740131	1974	KOR	Decheon		:KAS_353-4	USA005	10	36.3467	126.606
Glycine_max	Glycine	max	(L.)_Merr.	soybean	Y	USA033	PI398788	PI398788	PI398788	G._max	South_Korea	IV	4	1300253			17711	KAS_353-4	19740131	1974	KOR	Decheon		:KAS_353-4	USA005	10	36.3467	126.606
Glycine_max	Glycine	max	(L.)_Merr.	soybean	Y	USA033	PI398789	PI398789	PI398789	G._max	South_Korea	VI	6	1300254			17711	KAS_353-5	19740131	1974	KOR	Decheon-gun		:KAS_353-5	USA005	10	36.3249	126.505
Glycine_max	Glycine	max	(L.)_Merr.	soybean	Y	USA033	PI398794	PI398794	PI398794	G._max	South_Korea	VI	6	1300259			17711	KAS_353-11	19740131	1974	KOR	Decheon-gun		:KAS_353-11	USA005	10	36.3249	126.505
Glycine_max	Glycine	max	(L.)_Merr.	soybean	Y	USA033	PI398797	PI398797	PI398797	G._max	South_Korea	V	5	1300262			17711	KAS_353-12	19740131	1974	KOR	Decheon-gun		:KAS_353-12	USA005	10	36.3249	126.505
Glycine_max	Glycine	max	(L.)_Merr.	soybean	Y	USA033	PI398798	PI398798	PI398798	G._max	South_Korea	V	5	1300263			17711	KAS_353-12	19740131	1974	KOR	Decheon-gun		:KAS_353-12	USA005	10	36.3249	126.505
Glycine_max	Glycine	max	(L.)_Merr.	soybean	Y	USA033	PI398799	PI398799	PI398799	G._max	South_Korea	V	5	1300264			17711	KAS_353-12	19740131	1974	KOR	Decheon-gun		:KAS_353-12	USA005	10	36.3249	126.505
Glycine_max	Glycine	max	(L.)_Merr.	soybean	Y	USA033	PI398804	PI398804	PI398804	G._max	South_Korea	IV	4	1300269			17711	KAS_360-1	19740131	1974	KOR	Buyeo-gun		:KAS_360-1	USA005	10	36.25	126.917
Glycine_max	Glycine	max	(L.)_Merr.	soybean	Y	USA033	PI398805	PI398805	PI398805	G._max	South_Korea	IV	4	1300270			17711	KAS_360-1	19740131	1974	KOR	Buyeo-gun		:KAS_360-1	USA005	10	36.25	126.917
Glycine_max	Glycine	max	(L.)_Merr.	soybean	Y	USA033	PI398808	PI398808	PI398808	G._max	South_Korea	IV	4	1300273			17711	KAS_360-4	19740131	1974	KOR	Buyeo-gun		:KAS_360-4	USA005	10	36.25	126.917
Glycine_max	Glycine	max	(L.)_Merr.	soybean	Y	USA033	PI398810	PI398810	PI398810	G._max	South_Korea	V	5	1300275			17711	KAS_360-5	19740131	1974	KOR	Buyeo-gun		:KAS_360-5	USA005	10	36.25	126.917
Glycine_max	Glycine	max	(L.)_Merr.	soybean	Y	USA033	PI398811	PI398811	PI398811	G._max	South_Korea	V	5	1300276			17711	KAS_360-5	19740131	1974	KOR	Buyeo-gun		:KAS_360-5	USA005	10	36.25	126.917
Glycine_max	Glycine	max	(L.)_Merr.	soybean	Y	USA033	PI398812	PI398812	PI398812	G._max	South_Korea	V	5	1300277			17711	KAS_360-5	19740131	1974	KOR	Buyeo-gun		:KAS_360-5	USA005	10	36.25	126.917
Glycine_max	Glycine	max	(L.)_Merr.	soybean	Y	USA033	PI398813	PI398813	PI398813	G._max	South_Korea	III	3	1300278			17711	KAS_360-6	19740131	1974	KOR	Buyeo-gun		:KAS_360-6	USA005	10	36.25	126.917
Glycine_max	Glycine	max	(L.)_Merr.	soybean	Y	USA033	PI398817	PI398817	PI398817	G._max	South_Korea	VI	6	1300282			17711	KAS_360-7	19740131	1974	KOR	Buyeo-gun		:KAS_360-7	USA005	10	36.25	126.917
Glycine_max	Glycine	max	(L.)_Merr.	soybean	Y	USA033	PI398818	PI398818	PI398818	G._max	South_Korea	V	5	1300283			17711	KAS_360-8	19740131	1974	KOR	Buyeo-gun		:KAS_360-8	USA005	10	36.25	126.917
Glycine_max	Glycine	max	(L.)_Merr.	soybean	Y	USA033	PI398819	PI398819	PI398819	G._max	South_Korea	V	5	1300284			17711	KAS_360-9	19740131	1974	KOR	Buyeo-gun		:KAS_360-9	USA005	10	36.25	126.917
Glycine_max	Glycine	max	(L.)_Merr.	soybean	Y	USA033	PI398820	PI398820	PI398820	G._max	South_Korea	IV	4	1300285			17711	KAS_360-9	19740131	1974	KOR	Buyeo-gun		:KAS_360-9	USA005	10	36.25	126.917
Glycine_max	Glycine	max	(L.)_Merr.	soybean	Y	USA033	PI398822	PI398822	PI398822	G._max	South_Korea	III	3	1300287			17711	KAS_360-11	19740131	1974	KOR	Buyeo-gun		:KAS_360-11	USA005	10	36.25	126.917
Glycine_max	Glycine	max	(L.)_Merr.	soybean	Y	USA033	PI398823	PI398823	PI398823	G._max	South_Korea	IV	4	1300288			17711	KAS_360-12	19740131	1974	KOR	Buyeo-gun		:KAS_360-12	USA005	10	36.25	126.917
Glycine_max	Glycine	max	(L.)_Merr.	soybean	Y	USA033	PI398824	PI398824	PI398824	G._max	South_Korea	VI	6	1300289			17711	KAS_360-13	19740131	1974	KOR	Buyeo-gun		:KAS_360-13	USA005	10	36.25	126.917
Glycine_max	Glycine	max	(L.)_Merr.	soybean	Y	USA033	PI398825	PI398825	PI398825	G._max	South_Korea	V	5	1300290			17711	KAS_360-13	19740131	1974	KOR	Buyeo-gun		:KAS_360-13	USA005	10	36.25	126.917
Glycine_max	Glycine	max	(L.)_Merr.	soybean	Y	USA033	PI398826	PI398826	PI398826	G._max	South_Korea	VI	6	1300291			17711	KAS_360-14	19740131	1974	KOR	Buyeo-gun		:KAS_360-14	USA005	10	36.25	126.917
Glycine_max	Glycine	max	(L.)_Merr.	soybean	Y	USA033	PI398827	PI398827	PI398827	G._max	South_Korea	VI	6	1300292			17711	KAS_360-14	19740131	1974	KOR	Buyeo-gun		:KAS_360-14	USA005	10	36.25	126.917
Glycine_max	Glycine	max	(L.)_Merr.	soybean	Y	USA033	PI398829	PI398829	PI398829	G._max	South_Korea	V	5	1300294			17711	KAS_360-1	19740131	1974	KOR	Buyeo-gun		:KAS_360-1	USA005	10	36.25	126.917
Glycine_max	Glycine	max	(L.)_Merr.	soybean	Y	USA033	PI398830	PI398830	PI398830	G._max	South_Korea	IV	4	1300295			17711	KAS_361-1	19740131	1974	KOR	Nonsan-gun		:KAS_361-1	USA005	10	36.4043	127.167
Glycine_max	Glycine	max	(L.)_Merr.	soybean	Y	USA033	PI398831	PI398831	PI398831	G._max	South_Korea	III	3	1300296			17711	KAS_361-1	19740131	1974	KOR	Nonsan-gun		:KAS_361-1	USA005	10	36.4043	127.167
Glycine_max	Glycine	max	(L.)_Merr.	soybean	Y	USA033	PI398834	PI398834	PI398834	G._max	South_Korea	V	5	1300299			17711	KAS_361-2	19740131	1974	KOR	Nonsan-gun		:KAS_361-2	USA005	10	36.4043	127.167
Glycine_max	Glycine	max	(L.)_Merr.	soybean	Y	USA033	PI398835	PI398835	PI398835	G._max	South_Korea	V	5	1300300			17711	KAS_361-3	19740131	1974	KOR	Nonsan-gun		:KAS_361-3	USA005	10	36.4043	127.167
Glycine_max	Glycine	max	(L.)_Merr.	soybean	Y	USA033	PI398837	PI398837	PI398837	G._max	South_Korea	V	5	1300302			17711	KAS_361-4	19740131	1974	KOR	Nonsan-gun		:KAS_361-4	USA005	10	36.4043	127.167
Glycine_max	Glycine	max	(L.)_Merr.	soybean	Y	USA033	PI398838	PI398838	PI398838	G._max	South_Korea	IV	4	1300303			17711	KAS_361-5	19740131	1974	KOR	Nonsan-gun		:KAS_361-5	USA005	10	36.4043	127.167
Glycine_max	Glycine	max	(L.)_Merr.	soybean	Y	USA033	PI398839	PI398839	PI398839	G._max	South_Korea	IV	4	1300304			17711	KAS_361-6	19740131	1974	KOR	Nonsan-gun		:KAS_361-6	USA005	10	36.4043	127.167
Glycine_max	Glycine	max	(L.)_Merr.	soybean	Y	USA033	PI398841	PI398841	PI398841	G._max	South_Korea	III	3	1300306			17711	KAS_361-10	19740131	1974	KOR	Nonsan-gun		:KAS_361-10	USA005	10	36.4043	127.167
Glycine_max	Glycine	max	(L.)_Merr.	soybean	Y	USA033	PI398842	PI398842	PI398842	G._max	South_Korea	IV	4	1300307			17711	KAS_361-11	19740131	1974	KOR	Nonsan-gun		:KAS_361-11	USA005	10	36.4043	127.167
Glycine_max	Glycine	max	(L.)_Merr.	soybean	Y	USA033	PI398843	PI398843	PI398843	G._max	South_Korea	IV	4	1300308			17711	KAS_361-12	19740131	1974	KOR	Nonsan-gun		:KAS_361-12	USA005	10	36.4043	127.167
Glycine_max	Glycine	max	(L.)_Merr.	soybean	Y	USA033	PI398844	PI398844	PI398844	G._max	South_Korea	V	5	1300309			17711	KAS_361-13	19740131	1974	KOR	Nonsan-gun		:KAS_361-13	USA005	10	36.4043	127.167
Glycine_max	Glycine	max	(L.)_Merr.	soybean	Y	USA033	PI398845	PI398845	PI398845	G._max	South_Korea	V	5	1300310			17711	KAS_361-13	19740131	1974	KOR	Nonsan-gun		:KAS_361-13	USA005	10	36.4043	127.167
Glycine_max	Glycine	max	(L.)_Merr.	soybean	Y	USA033	PI398847	PI398847	PI398847	G._max	South_Korea	IV	4	1300312			17711	KAS_361-14	19740131	1974	KOR	Nonsan-gun		:KAS_361-14	USA005	10	36.4043	127.167
Glycine_max	Glycine	max	(L.)_Merr.	soybean	Y	USA033	PI398848	PI398848	PI398848	G._max	South_Korea	IV	4	1300313			17711	KAS_361-14	19740131	1974	KOR	Nonsan-gun		:KAS_361-14	USA005	10	36.4043	127.167
Glycine_max	Glycine	max	(L.)_Merr.	soybean	Y	USA033	PI398849	PI398849	PI398849	G._max	South_Korea	IV	4	1300314			17711	KAS_361-14	19740131	1974	KOR	Nonsan-gun		:KAS_361-14	USA005	10	36.4043	127.167
Glycine_max	Glycine	max	(L.)_Merr.	soybean	Y	USA033	PI398850	PI398850	PI398850	G._max	South_Korea	VI	6	1300315			17711	KAS_361-15	19740131	1974	KOR	Nonsan-gun		:KAS_361-15	USA005	10	36.4043	127.167
Glycine_max	Glycine	max	(L.)_Merr.	soybean	Y	USA033	PI398852	PI398852	PI398852	G._max	South_Korea	V	5	1300317			17711	KAS_361-16	19740131	1974	KOR	Nonsan-gun		:KAS_361-16	USA005	10	36.4043	127.167
Glycine_max	Glycine	max	(L.)_Merr.	soybean	Y	USA033	PI398853	PI398853	PI398853	G._max	South_Korea	VI	6	1300318			17711	KAS_361-16	19740131	1974	KOR	Nonsan-gun		:KAS_361-16	USA005	10	36.4043	127.167
Glycine_max	Glycine	max	(L.)_Merr.	soybean	Y	USA033	PI398860	PI398860	PI398860	G._max	South_Korea	V	5	1300325			17711	KAS_363-5	19740131	1974	KOR	Ganggyeong-gun		:KAS_363-5	USA005	10	36.1586	127.016
Glycine_max	Glycine	max	(L.)_Merr.	soybean	Y	USA033	PI398862	PI398862	PI398862	G._max	South_Korea	V	5	1300327			17711	KAS_363-6	19740131	1974	KOR	Ganggyeong-gun		:KAS_363-6	USA005	10	36.1586	127.016
Glycine_max	Glycine	max	(L.)_Merr.	soybean	Y	USA033	PI398866	PI398866	PI398866	G._max	South_Korea	V	5	1300330			17711	KLS_101-2	19740131	1974	KOR	Ansung-gun		:KLS_101-2	USA005	10	37	127.333
Glycine_max	Glycine	max	(L.)_Merr.	soybean	Y	USA033	PI398868	PI398868	PI398868	G._max	South_Korea	IV	4	1300332			17711	KLS_104-2	19740131	1974	KOR	Uijongbu-gun		:KLS_104-2	USA005	10	37.7369	127.067
Glycine_max	Glycine	max	(L.)_Merr.	soybean	Y	USA033	PI398870	PI398870	PI398870	G._max	South_Korea	V	5	1300334			17711	KLS_109-1	19740131	1974	KOR			:KLS_109-1	USA005	10	37.442	126.427
Glycine_max	Glycine	max	(L.)_Merr.	soybean	Y	USA033	PI398871	PI398871	PI398871	G._max	South_Korea	IV	4	1300335			17711	KLS_109-2	19740131	1974	KOR			:KLS_109-2	USA005	10	37.442	126.427
Glycine_max	Glycine	max	(L.)_Merr.	soybean	Y	USA033	PI398872	PI398872	PI398872	G._max	South_Korea	IV	4	1300336			17711	KLS_111	19740131	1974	KOR	Yongin-gun		:KLS_111	USA005	10	37.1667	127.25
Glycine_max	Glycine	max	(L.)_Merr.	soybean	Y	USA033	PI398873	PI398873	PI398873	G._max	South_Korea	IV	4	1300337			17711	KLS_112-1	19740131	1974	KOR	Yongin-gun		:KLS_112-1	USA005	10	37.1667	127.25
Glycine_max	Glycine	max	(L.)_Merr.	soybean	Y	USA033	PI398874	PI398874	PI398874	G._max	South_Korea	V	5	1300338			17711	KLS_116-1	19740131	1974	KOR	Yongin-gun		:KLS_116-1	USA005	10	37.1667	127.25
Glycine_max	Glycine	max	(L.)_Merr.	soybean	Y	USA033	PI398875	PI398875	PI398875	G._max	South_Korea	IV	4	1300339			17711	KLS_117	19740131	1974	KOR	Kwangju-gun		:KLS_117	USA005	10	37.4167	127.2
Glycine_max	Glycine	max	(L.)_Merr.	soybean	Y	USA033	PI398876	PI398876	PI398876	G._max	South_Korea	V	5	1300340			17711	KLS_119-1	19740131	1974	KOR	Pochon-gun		:KLS_119-1	USA005	10	38	127.25
Glycine_max	Glycine	max	(L.)_Merr.	soybean	Y	USA033	PI398877	PI398877	PI398877	G._max	South_Korea	IV	4	1300341			17711	KLS_121	19740131	1974	KOR	Kimpo-gun		:KLS_121	USA005	10	37.6667	126.667
Glycine_max	Glycine	max	(L.)_Merr.	soybean	Y	USA033	PI398879	PI398879	PI398879	G._max	South_Korea	IV	4	1300343			17711	KLS_123-1	19740131	1974	KOR	Ichon-gun		:KLS_123-1	USA005	10	37.2667	127.433
Glycine_max	Glycine	max	(L.)_Merr.	soybean	Y	USA033	PI398881	PI398881	PI398881	G._max	South_Korea	III	3	1300345			17711	KLS_126-1	19740131	1974	KOR	Pyung-taek-gun		:KLS_126-1	USA005	10	37	127
Glycine_max	Glycine	max	(L.)_Merr.	soybean	Y	USA033	PI398882	PI398882	PI398882	G._max	South_Korea	V	5	1300346			17711	KLS_127	19740131	1974	KOR	Pyung-taek-gun		:KLS_127	USA005	10	37	127
Glycine_max	Glycine	max	(L.)_Merr.	soybean	N	USA033	PI398883	PI398883	PI398883	G._max	South_Korea	IV	4	1300347			17711	KLS_129	19740131	1974	KOR	Go-Yang-gun		:KLS_129	USA005	10	37.6667	126.833
Glycine_max	Glycine	max	(L.)_Merr.	soybean	Y	USA033	PI398884	PI398884	PI398884	G._max	South_Korea	IV	4	1300348			17711	KLS_130	19740131	1974	KOR	Yang-Pyung-gun		:KLS_130	USA005	10	37.5	127.583
Glycine_max	Glycine	max	(L.)_Merr.	soybean	Y	USA033	PI398886	PI398886	PI398886	G._max	South_Korea	IV	4	1300350			17711	KLS_134-1	19740131	1974	KOR	Pa-ju-gun		:KLS_134-1	USA005	10	37.8333	126.833
Glycine_max	Glycine	max	(L.)_Merr.	soybean	Y	USA033	PI398890	PI398890	PI398890	G._max	South_Korea	IV	4	1300354			17711	KLS_202	19740131	1974	KOR	Hwa-chon-gun		:KLS_202	USA005	10	38.1333	127.667
Glycine_max	Glycine	max	(L.)_Merr.	soybean	Y	USA033	PI398891	PI398891	PI398891	G._max	South_Korea	IV	4	1300355			17711	KLS_203	19740131	1974	KOR	Pyung-chang-gun		:KLS_203	USA005	10	37.5	128.417
Glycine_max	Glycine	max	(L.)_Merr.	soybean	Y	USA033	PI398892	PI398892	PI398892	G._max	South_Korea	V	5	1300356			17711	KLS_205-1	19740131	1974	KOR	Myung-ju-gun		:KLS_205-1	USA005	10	37.75	128.75
Glycine_max	Glycine	max	(L.)_Merr.	soybean	Y	USA033	PI398895	PI398895	PI398895	G._max	South_Korea	V	5	1300359			17711	KLS_209	19740131	1974	KOR	Jung-sun-gun		:KLS_209	USA005	10	37.3333	128.75
Glycine_max	Glycine	max	(L.)_Merr.	soybean	Y	USA033	PI398896	PI398896	PI398896	G._max	South_Korea	VI	6	1300360			17711	KLS_209	19740131	1974	KOR	Jung-sun-gun		:KLS_209	USA005	10	37.3333	128.75
Glycine_max	Glycine	max	(L.)_Merr.	soybean	Y	USA033	PI398898	PI398898	PI398898	G._max	South_Korea	III	3	1300362			17711	KLS_211	19740131	1974	KOR	Sok-cho-gun		:KLS_211	USA005	10	38.2	128.5
Glycine_max	Glycine	max	(L.)_Merr.	soybean	Y	USA033	PI398902	PI398902	PI398902	G._max	South_Korea	III	3	1300366			17711	KLS_215	19740131	1974	KOR	Heung-sung-gun		:KLS_215	USA005	10	37.5	128.083
Glycine_max	Glycine	max	(L.)_Merr.	soybean	Y	USA033	PI398903	PI398903	PI398903	G._max	South_Korea	III	3	1300367			17711	KLS_215	19740131	1974	KOR	Heung-sung-gun		:KLS_215	USA005	10	37.5	128.083
Glycine_max	Glycine	max	(L.)_Merr.	soybean	N	USA033	PI398905	PI398905	PI398905	G._max	South_Korea	IV	4	1300369			17711	KLS_217	19740131	1974	KOR	Young-wol-gun		:KLS_217	USA005	10	37.1667	128.5
Glycine_max	Glycine	max	(L.)_Merr.	soybean	Y	USA033	PI398907	PI398907	PI398907	G._max	South_Korea	V	5	1300371			17711	KLS_218-1	19740131	1974	KOR	Young-wol-gun		:KLS_218-1	USA005	10	37.1667	128.5
Glycine_max	Glycine	max	(L.)_Merr.	soybean	Y	USA033	PI398911	PI398911	PI398911	G._max	South_Korea	V	5	1300375			17711	KLS_223	19740131	1974	KOR	Chun-sung-gun		:KLS_223	USA005	10	37.8667	127.75
Glycine_max	Glycine	max	(L.)_Merr.	soybean	Y	USA033	PI398912	PI398912	PI398912	G._max	South_Korea	IV	4	1300376			17711	KLS_223	19740131	1974	KOR	Chun-sung-gun		:KLS_223	USA005	10	37.8667	127.75
Glycine_max	Glycine	max	(L.)_Merr.	soybean	Y	USA033	PI398913	PI398913	PI398913	G._max	South_Korea	IV	4	1300377			17711	KLS_223	19740131	1974	KOR	Chun-sung-gun		:KLS_223	USA005	10	37.8667	127.75
Glycine_max	Glycine	max	(L.)_Merr.	soybean	Y	USA033	PI398916	PI398916	PI398916	G._max	South_Korea	IV	4	1300380			17711	KLS_302-1	19740131	1974	KOR	Jae-chon-gun		:KLS_302-1	USA005	10	37	128.167
Glycine_max	Glycine	max	(L.)_Merr.	soybean	Y	USA033	PI398922	PI398922	PI398922	G._max	South_Korea	IV	4	1300386			17711	KLS_405-1	19740131	1974	KOR	Non-san-gun		:KLS_405-1	USA005	10	36.4043	127.167
Glycine_max	Glycine	max	(L.)_Merr.	soybean	Y	USA033	PI398923	PI398923	PI398923	G._max	South_Korea	IV	4	1300387			17711	KLS_406	19740131	1974	KOR	Yeon-ki-gun		:KLS_406	USA005	10	36.5906	127.21
Glycine_max	Glycine	max	(L.)_Merr.	soybean	Y	USA033	PI398926	PI398926	PI398926	G._max	South_Korea	IV	4	1300390			17711	KLS_411-1	19740131	1974	KOR	Bu-yo-gun		:KLS_411-1	USA005	10	36.25	126.917
Glycine_max	Glycine	max	(L.)_Merr.	soybean	Y	USA033	PI398932	PI398932	PI398932	G._max	South_Korea	V	5	1300396			17711	KLS_501	19740131	1974	KOR	Ik-san-gun		:KLS_501	USA005	10	35.9483	126.958
Glycine_max	Glycine	max	(L.)_Merr.	soybean	Y	USA033	PI398933	PI398933	PI398933	G._max	South_Korea	IV	4	1300397			17711	KLS_502	19740131	1974	KOR	Kim-jae-gun		:KLS_502	USA005	10	35.75	126.917
Glycine_max	Glycine	max	(L.)_Merr.	soybean	Y	USA033	PI398940	PI398940	PI398940	G._max	South_Korea	IV	4	1300404			17711	KLS_602-1	19740131	1974	KOR	Yo-su-gun		:KLS_602-1	USA005	10	34.7541	127.71
Glycine_max	Glycine	max	(L.)_Merr.	soybean	Y	USA033	PI398941	PI398941	PI398941	G._max	South_Korea	IV	4	1300405			17711	KLS_602-1	19740131	1974	KOR	Yo-su-gun		:KLS_602-1	USA005	10	34.7541	127.71
Glycine_max	Glycine	max	(L.)_Merr.	soybean	Y	USA033	PI398942	PI398942	PI398942	G._max	South_Korea	IV	4	1300406			17711	KLS_602-1	19740131	1974	KOR	Yo-su-gun		:KLS_602-1	USA005	10	34.7541	127.71
Glycine_max	Glycine	max	(L.)_Merr.	soybean	Y	USA033	PI398943	PI398943	PI398943	G._max	South_Korea	V	5	1300407			17711	KLS_603-1	19740131	1974	KOR	Chang-sung-gun		:KLS_603-1	USA005	10	35.3297	126.753
Glycine_max	Glycine	max	(L.)_Merr.	soybean	Y	USA033	PI398945	PI398945	PI398945	G._max	South_Korea	VI	6	1300409			17711	KLS_607-1	19740131	1974	KOR	Gok-sung-gun		:KLS_607-1	USA005	10	35.2	127.25
Glycine_max	Glycine	max	(L.)_Merr.	soybean	Y	USA033	PI398946	PI398946	PI398946	G._max	South_Korea	IV	4	1300410			17711	KLS_607-3	19740131	1974	KOR	Gok-sung-gun		:KLS_607-3	USA005	10	35.2	127.25
Glycine_max	Glycine	max	(L.)_Merr.	soybean	Y	USA033	PI398948	PI398948	PI398948	G._max	South_Korea	V	5	1300412			17711	KLS_609	19740131	1974	KOR	Seung-ju-gun		:KLS_609	USA005	10	35.0383	127.386
Glycine_max	Glycine	max	(L.)_Merr.	soybean	Y	USA033	PI398949	PI398949	PI398949	G._max	South_Korea	V	5	1300413			17711	KLS_611	19740131	1974	KOR	Soon-chon-gun		:KLS_611	USA005	10	34.9511	127.488
Glycine_max	Glycine	max	(L.)_Merr.	soybean	Y	USA033	PI398950	PI398950	PI398950	G._max	South_Korea	VI	6	1300414			17711	KLS_612	19740131	1974	KOR	Wan-do-gun		:KLS_612	USA005	10	34.3203	126.716
Glycine_max	Glycine	max	(L.)_Merr.	soybean	Y	USA033	PI398954	PI398954	PI398954	G._max	South_Korea	III	3	1300418			17711	KLS_618-1	19740131	1974	KOR	Kwang-ju-gun		:KLS_618-1	USA005	10	35.1667	126.75
Glycine_max	Glycine	max	(L.)_Merr.	soybean	Y	USA033	PI398955	PI398955	PI398955	G._max	South_Korea	III	3	1300419			17711	KLS_618-1	19740131	1974	KOR	Kwang-ju-gun		:KLS_618-1	USA005	10	35.1667	126.75
Glycine_max	Glycine	max	(L.)_Merr.	soybean	Y	USA033	PI398956	PI398956	PI398956	G._max	South_Korea	VI	6	1300420			17711	KLS_618-3	19740131	1974	KOR	Kwang-ju-gun		:KLS_618-3	USA005	10	35.1667	126.75
Glycine_max	Glycine	max	(L.)_Merr.	soybean	Y	USA033	PI398957	PI398957	PI398957	G._max	South_Korea	III	3	1300421			17711	KLS_619-1	19740131	1974	KOR	Bo-sung-gun		:KLS_619-1	USA005	10	34.7706	127.082
Glycine_max	Glycine	max	(L.)_Merr.	soybean	Y	USA033	PI398958	PI398958	PI398958	G._max	South_Korea	V	5	1300422			17711	KLS_621-1	19740131	1974	KOR	Bo-sung-gun		:KLS_621-1	USA005	10	34.7706	127.082
Glycine_max	Glycine	max	(L.)_Merr.	soybean	Y	USA033	PI398961	PI398961	PI398961	G._max	South_Korea	V	5	1300425			17711	KLS_624-1	19740131	1974	KOR	Ham-pyung-gun		:KLS_624-1	USA005	10	35.1167	126.5
Glycine_max	Glycine	max	(L.)_Merr.	soybean	Y	USA033	PI398963	PI398963	PI398963	G._max	South_Korea	IV	4	1300427			17711	KLS_627-1	19740131	1974	KOR	Mokpo_(city)		:KLS_627-1	USA005	10	34.7969	126.396
Glycine_max	Glycine	max	(L.)_Merr.	soybean	Y	USA033	PI398964	PI398964	PI398964	G._max	South_Korea	IV	4	1300428			17711	KLS_627-1	19740131	1974	KOR	Mokpo_(city)		:KLS_627-1	USA005	10	34.7969	126.396
Glycine_max	Glycine	max	(L.)_Merr.	soybean	Y	USA033	PI398965	PI398965	PI398965	G._max	South_Korea	IV	4	1300429			17711	KLS_628-1	19740131	1974	KOR	Gang-jin-gun_or_Chin-do-gun		:KLS_628-1	USA005	10	34.4992	126.382
Glycine_max	Glycine	max	(L.)_Merr.	soybean	Y	USA033	PI398966	PI398966	PI398966	G._max	South_Korea	VI	6	1300430			17711	KLS_628-1	19740131	1974	KOR	Gang-jin-gun_or_Chin-do-gun		:KLS_628-1	USA005	10	34.4992	126.382
Glycine_max	Glycine	max	(L.)_Merr.	soybean	Y	USA033	PI398967	PI398967	PI398967	G._max	South_Korea	VI	6	1300431			17711	KLS_628-1	19740131	1974	KOR	Gang-jin-gun_or_Chin-do-gun		:KLS_628-1	USA005	10	34.4992	126.382
Glycine_max	Glycine	max	(L.)_Merr.	soybean	Y	USA033	PI398970	PI398970	PI398970	G._max	South_Korea	IV	4	1300434			17711	KLS_630-1	19740131	1974	KOR	Young-kwang		:KLS_630-1	USA005	10	35.2303	126.314
Glycine_max	Glycine	max	(L.)_Merr.	soybean	Y	USA033	PI398971	PI398971	PI398971	G._max	South_Korea	V	5	1300435			17711	KLS_631-1	19740131	1974	KOR	Chang-heung-gun		:KLS_631-1	USA005	10	34.6667	126.917
Glycine_max	Glycine	max	(L.)_Merr.	soybean	Y	USA033	PI398973	PI398973	PI398973	G._max	South_Korea	VI	6	1300437			17711	KLS_632-1	19740131	1974	KOR	Hae-nam-gun		:KLS_632-1	USA005	10	34.5742	126.597
Glycine_max	Glycine	max	(L.)_Merr.	soybean	Y	USA033	PI398974	PI398974	PI398974	G._max	South_Korea	V	5	1300438			17711	KLS_632-1	19740131	1974	KOR	Hae-nam-gun		:KLS_632-1	USA005	10	34.5742	126.597
Glycine_max	Glycine	max	(L.)_Merr.	soybean	Y	USA033	PI398975	PI398975	PI398975	G._max	South_Korea	IV	4	1300439			17711	KLS_701-1	19740131	1974	KOR	An-dong_gun		:KLS_701-1	USA005	10	36.5833	128.75
Glycine_max	Glycine	max	(L.)_Merr.	soybean	Y	USA033	PI398976	PI398976	PI398976	G._max	South_Korea	V	5	1300440			17711	KLS_701-1	19740131	1974	KOR	An-dong_gun		:KLS_701-1	USA005	10	36.5833	128.75
Glycine_max	Glycine	max	(L.)_Merr.	soybean	Y	USA033	PI398977	PI398977	PI398977	G._max	South_Korea	V	5	1300441			17711	KLS_702-1	19740131	1974	KOR	An-dong_gun		:KLS_702-1	USA005	10	36.5833	128.75
Glycine_max	Glycine	max	(L.)_Merr.	soybean	Y	USA033	PI398978	PI398978	PI398978	G._max	South_Korea	VI	6	1300442			17711	KLS_704-1	19740131	1974	KOR	An-dong_gun		:KLS_704-1	USA005	10	36.5833	128.75
Glycine_max	Glycine	max	(L.)_Merr.	soybean	Y	USA033	PI398979	PI398979	PI398979	G._max	South_Korea	V	5	1300443			17711	KLS_707	19740131	1974	KOR	Po-hang-gun		:KLS_707	USA005	10	36.0833	129.357
Glycine_max	Glycine	max	(L.)_Merr.	soybean	Y	USA033	PI398980	PI398980	PI398980	G._max	South_Korea	III	3	1300444			17711	KLS_708-1	19740131	1974	KOR	Eu-sung-gun		:KLS_708-1	USA005	10	36.3667	128.583
Glycine_max	Glycine	max	(L.)_Merr.	soybean	Y	USA033	PI398981	PI398981	PI398981	G._max	South_Korea	IV	4	1300445			17711	KLS_709	19740131	1974	KOR	Eu-sung-gun		:KLS_709	USA005	10	36.3667	128.583
Glycine_max	Glycine	max	(L.)_Merr.	soybean	Y	USA033	PI398982	PI398982	PI398982	G._max	South_Korea	IV	4	1300446			17711	KLS_710	19740131	1974	KOR	Chung-do-gun		:KLS_710	USA005	10	35.6667	128.75
Glycine_max	Glycine	max	(L.)_Merr.	soybean	Y	USA033	PI398983	PI398983	PI398983	G._max	South_Korea	VI	6	1300447			17711	KLS_711-1	19740131	1974	KOR	Young-yang-gun		:KLS_711-1	USA005	10	36.6642	129.119
Glycine_max	Glycine	max	(L.)_Merr.	soybean	Y	USA033	PI398986	PI398986	PI398986	G._max	South_Korea	V	5	1300450			17711	KLS_715-1	19740131	1974	KOR	Gun-wee-gun		:KLS_715-1	USA005	10	36.2	128.667
Glycine_max	Glycine	max	(L.)_Merr.	soybean	Y	USA033	PI398987	PI398987	PI398987	G._max	South_Korea	IV	4	1300451			17711	KLS_716-1	19740131	1974	KOR	Gun-wee-gun		:KLS_716-1	USA005	10	36.2	128.667
Glycine_max	Glycine	max	(L.)_Merr.	soybean	Y	USA033	PI398991	PI398991	PI398991	G._max	South_Korea	V	5	1300455			17711	KLS_720-1	19740131	1974	KOR	Dal-sung-gun		:KLS_720-1	USA005	10	35.775	128.525
Glycine_max	Glycine	max	(L.)_Merr.	soybean	Y	USA033	PI398992	PI398992	PI398992	G._max	South_Korea	III	3	1300456			17711	KLS_721-1	19740131	1974	KOR	Young-chon-gun		:KLS_721-1	USA005	10	35.9675	128.931
Glycine_max	Glycine	max	(L.)_Merr.	soybean	Y	USA033	PI398994	PI398994	PI398994	G._max	South_Korea	IV	4	1300458			17711	KLS_724-1	19740131	1974	KOR	Bong-wha-gun-gun		:KLS_724-1	USA005	10	36.9167	128.917
Glycine_max	Glycine	max	(L.)_Merr.	soybean	Y	USA033	PI398995	PI398995	PI398995	G._max	South_Korea	IV	4	1300459			17711	KLS_725-1	19740131	1974	KOR	Ye-chon-gun		:KLS_725-1	USA005	10	36.6667	128.333
Glycine_max	Glycine	max	(L.)_Merr.	soybean	Y	USA033	PI398996	PI398996	PI398996	G._max	South_Korea	IV	4	1300460			17711	KLS_726-1	19740131	1974	KOR	Kim-chon-gun		:KLS_726-1	USA005	10	36.1167	128.1
Glycine_max	Glycine	max	(L.)_Merr.	soybean	Y	USA033	PI398997	PI398997	PI398997	G._max	South_Korea	IV	4	1300461			17711	KLS_726-1	19740131	1974	KOR	Kim-chon-gun		:KLS_726-1	USA005	10	36.1167	128.1
Glycine_max	Glycine	max	(L.)_Merr.	soybean	Y	USA033	PI398998	PI398998	PI398998	G._max	South_Korea	VI	6	1300462			17711	KLS_728	19740131	1974	KOR	Eul-san-gun		:KLS_728	USA005	10	35.5372	129.317
Glycine_max	Glycine	max	(L.)_Merr.	soybean	Y	USA033	PI398999	PI398999	PI398999	G._max	South_Korea	VI	6	1300463			17711	KLS_728	19740131	1974	KOR	Eul-san-gun		:KLS_728	USA005	10	35.5372	129.317
Glycine_max	Glycine	max	(L.)_Merr.	soybean	Y	USA033	PI399001	PI399001	PI399001	G._max	South_Korea	IV	4	1300465			17711	KLS_729-1	19740131	1974	KOR	Eul-san-gun		:KLS_729-1	USA005	10	35.5372	129.317
Glycine_max	Glycine	max	(L.)_Merr.	soybean	Y	USA033	PI399006	PI399006	PI399006	G._max	South_Korea	IV	4	1300470			17711	KLS_735-1	19740131	1974	KOR	Sung-ju-gun		:KLS_735-1	USA005	10	35.9167	128.25
Glycine_max	Glycine	max	(L.)_Merr.	soybean	Y	USA033	PI399007	PI399007	PI399007	G._max	South_Korea	V	5	1300471			17711	KLS_737	19740131	1974	KOR	Kyung-ju_(city)		:KLS_737	USA005	10	35.8333	129.25
Glycine_max	Glycine	max	(L.)_Merr.	soybean	Y	USA033	PI399016	PI399016	PI399016	G._max	South_Korea	IV	4	1300480			17711	KLS_803-1	19740131	1974	KOR	Eu-reung-gun		:KLS_803-1	USA005	10	35.3667	128.25
Glycine_max	Glycine	max	(L.)_Merr.	soybean	Y	USA033	PI399017	PI399017	PI399017	G._max	South_Korea	IV	4	1300481			17711	KLS_803-1	19740131	1974	KOR	Eu-reung-gun		:KLS_803-1	USA005	10	35.3667	128.25
Glycine_max	Glycine	max	(L.)_Merr.	soybean	Y	USA033	PI399018	PI399018	PI399018	G._max	South_Korea	IV	4	1300482			17711	KLS_804-1	19740131	1974	KOR	Chang-won-gun		:KLS_804-1	USA005	10	35.1661	128.579
Glycine_max	Glycine	max	(L.)_Merr.	soybean	Y	USA033	PI399019	PI399019	PI399019	G._max	South_Korea	IV	4	1300483			17711	KLS_804-1	19740131	1974	KOR	Chang-won-gun		:KLS_804-1	USA005	10	35.1661	128.579
Glycine_max	Glycine	max	(L.)_Merr.	soybean	Y	USA033	PI399020	PI399020	PI399020	G._max	South_Korea	IV	4	1300484			17711	KLS_805-1	19740131	1974	KOR	Chang-won-gun		:KLS_805-1	USA005	10	35.1661	128.579
Glycine_max	Glycine	max	(L.)_Merr.	soybean	Y	USA033	PI399022	PI399022	PI399022	G._max	South_Korea	IV	4	1300486			17711	KLS_806-1	19740131	1974	KOR	Yang-san-gun		:KLS_806-1	USA005	10	35.4167	129
Glycine_max	Glycine	max	(L.)_Merr.	soybean	Y	USA033	PI399023	PI399023	PI399023	G._max	South_Korea	IV	4	1300487			17711	KLS_806-1	19740131	1974	KOR	Yang-san-gun		:KLS_806-1	USA005	10	35.4167	129
Glycine_max	Glycine	max	(L.)_Merr.	soybean	Y	USA033	PI399025	PI399025	PI399025	G._max	South_Korea	V	5	1300489			17711	KLS_808-1	19740131	1974	KOR	Ham-an-gun		:KLS_808-1	USA005	10	35.2333	128.333
Glycine_max	Glycine	max	(L.)_Merr.	soybean	Y	USA033	PI399026	PI399026	PI399026	G._max	South_Korea	V	5	1300490			17711	KLS_809-1	19740131	1974	KOR	Ham-an-gun		:KLS_809-1	USA005	10	35.2333	128.333
Glycine_max	Glycine	max	(L.)_Merr.	soybean	Y	USA033	PI399027	PI399027	PI399027	G._max	South_Korea	IV	4	1300491			17711	KLS_810-1	19740131	1974	KOR	Hap-chun-gun		:KLS_810-1	USA005	10	35.5833	128.167
Glycine_max	Glycine	max	(L.)_Merr.	soybean	Y	USA033	PI399028	PI399028	PI399028	G._max	South_Korea	IV	4	1300492			17711	KLS_811	19740131	1974	KOR	Chang-ryung		:KLS_811	USA005	10	35.5	128.35
Glycine_max	Glycine	max	(L.)_Merr.	soybean	Y	USA033	PI399030	PI399030	PI399030	G._max	South_Korea	IV	4	1300494			17711	KLS_813-3	19740131	1974	KOR	Mil-yang-gun		:KLS_813-3	USA005	10	35.492	128.75
Glycine_max	Glycine	max	(L.)_Merr.	soybean	Y	USA033	PI399033	PI399033	PI399033	G._max	South_Korea	V	5	1300497			17711	KLS_819-1	19740131	1974	KOR	Chang-won-gun		:KLS_819-1	USA005	10	35.1661	128.579
Glycine_max	Glycine	max	(L.)_Merr.	soybean	Y	USA033	PI399034	PI399034	PI399034	G._max	South_Korea	IV	4	1300498			17711	KLS_820-1	19740131	1974	KOR	Geo-chang-gun		:KLS_820-1	USA005	10	35.75	127.917
Glycine_max	Glycine	max	(L.)_Merr.	soybean	Y	USA033	PI399035	PI399035	PI399035	G._max	South_Korea	IV	4	1300499			17711	KLS_822-1	19740131	1974	KOR	Kin-hae-gun		:KLS_822-1	USA005	10	35.25	128.867
Glycine_max	Glycine	max	(L.)_Merr.	soybean	Y	USA033	PI399036	PI399036	PI399036	G._max	South_Korea	IV	4	1300500			17711	KLS_822-1	19740131	1974	KOR	Kin-hae-gun		:KLS_822-1	USA005	10	35.25	128.867
Glycine_max	Glycine	max	(L.)_Merr.	soybean	Y	USA033	PI399037	PI399037	PI399037	G._max	South_Korea	V	5	1300501			17711	KLS_823-1	19740131	1974	KOR	Kin-hae-gun		:KLS_823-1	USA005	10	35.25	128.867
Glycine_max	Glycine	max	(L.)_Merr.	soybean	Y	USA033	PI399040	PI399040	PI399040	G._max	South_Korea	V	5	1300504			17711	KLS_826	19740131	1974	KOR			:KLS_826	USA005	10	35.1335	129.049
Glycine_max	Glycine	max	(L.)_Merr.	soybean	Y	USA033	PI399041	PI399041	PI399041	G._max	South_Korea	VI	6	1300505			17711	KLS_901-1	19740131	1974	KOR	Chae-ju-gun		:KLS_901-1	USA005	10	33.4017	126.546
Glycine_max	Glycine	max	(L.)_Merr.	soybean	Y	USA033	PI399042	PI399042	PI399042	G._max	South_Korea	V	5	1300506			17711	KLS_902-1	19740131	1974	KOR	Chae-ju-gun		:KLS_902-1	USA005	10	33.4017	126.546
Glycine_max	Glycine	max	(L.)_Merr.	soybean	Y	USA033	PI399043	PI399043	PI399043	G._max	South_Korea	III	3	1300507			17711	KLS_903	19740131	1974	KOR	Chae-ju-gun		:KLS_903	USA005	10	33.4017	126.546
Glycine_max	Glycine	max	(L.)_Merr.	soybean	Y	USA033	PI399045	PI399045	PI399045	G._max	South_Korea	V	5	1300509			17711	KLS_906	19740131	1974	KOR	Chae-ju-gun		:KLS_906	USA005	10	33.4017	126.546
Glycine_max	Glycine	max	(L.)_Merr.	soybean	Y	USA033	PI407771	PI407771	PI407771	G._max	South_Korea	VI	6	1307344			17711	KAS_312-3	19760322	1976	KOR	Eumseong_Gun	ORD_8184	:KAS_312-3;:ORD_8184	USA005	10	37	127.584
Glycine_max	Glycine	max	(L.)_Merr.	soybean	Y	USA033	PI407772A	PI407772A	PI407772A	G._max	South_Korea	IV	4	1486377			17711	KAS_302-4	197502--	1975	KOR	Geumsan_Gun	ORD_8182	:KAS_302-4;:ORD_8182	USA005	10	36.1333	127.495
Glycine_max	Glycine	max	(L.)_Merr.	soybean	Y	USA033	PI407773A	PI407773A	PI407773A	G._max	South_Korea	IV	4	1486379			17711	KAS_330-9-2	197502--	1975	KOR	Cheonan_Gun		:KAS_330-9-2	USA005	10	36.8333	127.15
Glycine_max	Glycine	max	(L.)_Merr.	soybean	Y	USA033	PI407773B	PI407773B	PI407773B	G._max	South_Korea	IV	4	1486378			17711	KAS_330-9-2	197502--	1975	KOR	Cheonan_Gun		:KAS_330-9-2	USA005	10	36.8333	127.15
Glycine_max	Glycine	max	(L.)_Merr.	soybean	Y	USA033	PI407776	PI407776	PI407776	G._max	South_Korea	IV	4	1307349			17711	KAS_361-2	197502--	1975	KOR	Nonsan_Gun	ORD_8188	:KAS_361-2;:ORD_8188	USA005	10	36.4043	127.167
Glycine_max	Glycine	max	(L.)_Merr.	soybean	Y	USA033	PI407851	PI407851	PI407851	G._max	South_Korea	III	3	1307422			17711	KAS_510-2-2	1975----	1975	KOR	Iri-gun		:KAS_510-2-2	USA005	10	35.9483	126.958
Glycine_max	Glycine	max	(L.)_Merr.	soybean	Y	USA033	PI407852	PI407852	PI407852	G._max	South_Korea	V	5	1307423			17711	KAERI_510-2-3	1975----	1975	KOR	Iri-gun	KAERI_510-2-3	:KAERI_510-2-3	USA005	10	35.9483	126.958
Glycine_max	Glycine	max	(L.)_Merr.	soybean	Y	USA033	PI407853	PI407853	PI407853	G._max	South_Korea	V	5	1307424			17711	KAERI_510-3-1	1975----	1975	KOR	Iri-gun	KAERI_510-3-1	:KAERI_510-3-1	USA005	10	35.9483	126.958
Glycine_max	Glycine	max	(L.)_Merr.	soybean	Y	USA033	PI407855	PI407855	PI407855	G._max	South_Korea	V	5	1307426			17711	KAERI_510-3-3	1975----	1975	KOR	Iri-gun	KAERI_510-3-3	:KAERI_510-3-3	USA005	10	35.9483	126.958
Glycine_max	Glycine	max	(L.)_Merr.	soybean	Y	USA033	PI407856	PI407856	PI407856	G._max	South_Korea	V	5	1307427			17711	KAERI_510-3-4	1975----	1975	KOR	Iri-gun	KAERI_510-3-4	:KAERI_510-3-4	USA005	10	35.9483	126.958
Glycine_max	Glycine	max	(L.)_Merr.	soybean	Y	USA033	PI407857	PI407857	PI407857	G._max	South_Korea	V	5	1307428			17711	KAERI_510-4	1975----	1975	KOR	Iri-gun	KAERI_510-4	:KAERI_510-4	USA005	10	35.9483	126.958
Glycine_max	Glycine	max	(L.)_Merr.	soybean	Y	USA033	PI407859_1	PI407859_1	PI407859_1	G._max	South_Korea	V	5	1486419			17711	KAERI_510-6	1975----	1975	KOR	Iri-gun	KAERI_510-6	:KAERI_510-6	USA005	10	35.9483	126.958
Glycine_max	Glycine	max	(L.)_Merr.	soybean	Y	USA033	PI407859_2	PI407859_2	PI407859_2	G._max	South_Korea	V	5	1486418			17711	KAERI_510-6	1975----	1975	KOR	Iri-gun	KAERI_510-6	:KAERI_510-6	USA005	10	35.9483	126.958
Glycine_max	Glycine	max	(L.)_Merr.	soybean	Y	USA033	PI407861A	PI407861A	PI407861A	G._max	South_Korea	III	3	1486421			17711	KAS_510-8	1975----	1975	KOR	Iri-gun		:KAS_510-8	USA005	10	35.9483	126.958
Glycine_max	Glycine	max	(L.)_Merr.	soybean	Y	USA033	PI407861B	PI407861B	PI407861B	G._max	South_Korea	III	3	1486422			17711	KAS_510-8	1975----	1975	KOR	Iri-gun		:KAS_510-8	USA005	10	35.9483	126.958
Glycine_max	Glycine	max	(L.)_Merr.	soybean	Y	USA033	PI407861C	PI407861C	PI407861C	G._max	South_Korea	IV	4	1486420			17711	KAS_510-8	1975----	1975	KOR	Iri-gun		:KAS_510-8	USA005	10	35.9483	126.958
Glycine_max	Glycine	max	(L.)_Merr.	soybean	Y	USA033	PI407862	PI407862	PI407862	G._max	South_Korea	IV	4	1307433			17711	KAS_510-9	1975----	1975	KOR	Iri-gun		:KAS_510-9	USA005	10	35.9483	126.958
Glycine_max	Glycine	max	(L.)_Merr.	soybean	Y	USA033	PI407866	PI407866	PI407866	G._max	South_Korea	V	5	1307437			17711	KAERI_510-13	1975----	1975	KOR	Iri-gun	KAERI_510-13	:KAERI_510-13	USA005	10	35.9483	126.958
Glycine_max	Glycine	max	(L.)_Merr.	soybean	Y	USA033	PI407867A	PI407867A	PI407867A	G._max	South_Korea	IV	4	1486424			17711	KAERI_511-1	1975----	1975	KOR	Gunsan-gun	KAERI_511-1	:KAERI_511-1	USA005	10	35.9717	126.717
Glycine_max	Glycine	max	(L.)_Merr.	soybean	Y	USA033	PI407867B	PI407867B	PI407867B	G._max	South_Korea	IV	4	1486423			17711	KAERI_511-1	1975----	1975	KOR	Gunsan-gun	KAERI_511-1	:KAERI_511-1	USA005	10	35.9717	126.717
Glycine_max	Glycine	max	(L.)_Merr.	soybean	Y	USA033	PI407867C	PI407867C	PI407867C	G._max	South_Korea	V	5	1486425			17711	KAERI_511-1	1975----	1975	KOR	Gunsan-gun	KAERI_511-1	:KAERI_511-1	USA005	10	35.9717	126.717
Glycine_max	Glycine	max	(L.)_Merr.	soybean	Y	USA033	PI407868A	PI407868A	PI407868A	G._max	South_Korea	IV	4	1486428			17711	KAERI_511-2	1975----	1975	KOR	Gunsan-gun	KAERI_511-2	:KAERI_511-2	USA005	10	35.9717	126.717
Glycine_max	Glycine	max	(L.)_Merr.	soybean	Y	USA033	PI407868B	PI407868B	PI407868B	G._max	South_Korea	IV	4	1486427			17711	KAERI_511-2	1975----	1975	KOR	Gunsan-gun	KAERI_511-2	:KAERI_511-2	USA005	10	35.9717	126.717
Glycine_max	Glycine	max	(L.)_Merr.	soybean	Y	USA033	PI407868C	PI407868C	PI407868C	G._max	South_Korea	VI	6	1486426			17711	KAERI_511-2	1975----	1975	KOR	Gunsan-gun	KAERI_511-2	:KAERI_511-2	USA005	10	35.9717	126.717
Glycine_max	Glycine	max	(L.)_Merr.	soybean	Y	USA033	PI407870	PI407870	PI407870	G._max	South_Korea	III	3	1307441			17711	KAS_511-4	1975----	1975	KOR	Gunsan-gun		:KAS_511-4	USA005	10	35.9717	126.717
Glycine_max	Glycine	max	(L.)_Merr.	soybean	N	USA033	PI407871	PI407871	PI407871	G._max	South_Korea	V	5	1307442			17711	KAERI_511-5	1975----	1975	KOR	Gunsan-gun	KAERI_511-5	:KAERI_511-5	USA005	10	35.9717	126.717
Glycine_max	Glycine	max	(L.)_Merr.	soybean	Y	USA033	PI407872B	PI407872B	PI407872B	G._max	South_Korea	VI	6	1486433			17711	KAERI_511-6	1975----	1975	KOR	Gunsan-gun	KAERI_511-6	:KAERI_511-6	USA005	10	35.9717	126.717
Glycine_max	Glycine	max	(L.)_Merr.	soybean	Y	USA033	PI407874_1	PI407874_1	PI407874_1	G._max	South_Korea	V	5	1486435			17711	KAERI_511-8	1975----	1975	KOR	Gunsan-gun	KAERI_511-8	:KAERI_511-8	USA005	10	35.9717	126.717
Glycine_max	Glycine	max	(L.)_Merr.	soybean	Y	USA033	PI407874_2	PI407874_2	PI407874_2	G._max	South_Korea	V	5	1486434			17711	KAERI_511-8	1975----	1975	KOR	Gunsan-gun	KAERI_511-8	:KAERI_511-8	USA005	10	35.9717	126.717
Glycine_max	Glycine	max	(L.)_Merr.	soybean	Y	USA033	PI407875A	PI407875A	PI407875A	G._max	South_Korea	III	3	1486437			17711	KAS_511-9	1975----	1975	KOR	Gunsan-gun		:KAS_511-9	USA005	10	35.9717	126.717
Glycine_max	Glycine	max	(L.)_Merr.	soybean	Y	USA033	PI407876	PI407876	PI407876	G._max	South_Korea	V	5	1307447			17711	KAERI_511-10	1975----	1975	KOR	Gunsan-gun	KAERI_511-10	:KAERI_511-10	USA005	10	35.9717	126.717
Glycine_max	Glycine	max	(L.)_Merr.	soybean	Y	USA033	PI407877B	PI407877B	PI407877B	G._max	South_Korea	IV	4	1486440			17711	KAERI_511-11	1975----	1975	KOR	Gunsan-gun	KAERI_511-11	:KAERI_511-11	USA005	10	35.9717	126.717
Glycine_max	Glycine	max	(L.)_Merr.	soybean	Y	USA033	PI407877C	PI407877C	PI407877C	G._max	South_Korea	V	5	1486439			17711	KAERI_511-11	1975----	1975	KOR	Gunsan-gun	KAERI_511-11	:KAERI_511-11	USA005	10	35.9717	126.717
Glycine_max	Glycine	max	(L.)_Merr.	soybean	Y	USA033	PI407878	PI407878	PI407878	G._max	South_Korea	V	5	1307449			17711	KAERI_511-12	1975----	1975	KOR	Gunsan-gun	KAERI_511-12	:KAERI_511-12	USA005	10	35.9717	126.717
Glycine_max	Glycine	max	(L.)_Merr.	soybean	Y	USA033	PI407879	PI407879	PI407879	G._max	South_Korea	V	5	1307450			17711	KAERI_511-13	1975----	1975	KOR	Gunsan-gun	KAERI_511-13	:KAERI_511-13	USA005	10	35.9717	126.717
Glycine_max	Glycine	max	(L.)_Merr.	soybean	Y	USA033	PI407880	PI407880	PI407880	G._max	South_Korea	V	5	1307451			17711	KAERI_521-1	1975----	1975	KOR	Imsil-gun	KAERI_521-1	:KAERI_521-1	USA005	10	35.6131	127.279
Glycine_max	Glycine	max	(L.)_Merr.	soybean	Y	USA033	PI407881	PI407881	PI407881	G._max	South_Korea	V	5	1307452			17711	KAERI_521-2	1975----	1975	KOR	Imsil-gun	KAERI_521-2	:KAERI_521-2	USA005	10	35.6131	127.279
Glycine_max	Glycine	max	(L.)_Merr.	soybean	Y	USA033	PI407882	PI407882	PI407882	G._max	South_Korea	V	5	1307453			17711	KAERI_521-3	1975----	1975	KOR	Imsil-gun	KAERI_521-3	:KAERI_521-3	USA005	10	35.6131	127.279
Glycine_max	Glycine	max	(L.)_Merr.	soybean	Y	USA033	PI407884	PI407884	PI407884	G._max	South_Korea	V	5	1307455			17711	KAERI_521-5	1975----	1975	KOR	Imsil-gun	KAERI_521-5	:KAERI_521-5	USA005	10	35.6131	127.279
Glycine_max	Glycine	max	(L.)_Merr.	soybean	Y	USA033	PI407885	PI407885	PI407885	G._max	South_Korea	V	5	1307456			17711	KAERI_521-6	1975----	1975	KOR	Imsil-gun	KAERI_521-6	:KAERI_521-6	USA005	10	35.6131	127.279
Glycine_max	Glycine	max	(L.)_Merr.	soybean	Y	USA033	PI407886	PI407886	PI407886	G._max	South_Korea	IV	4	1307457			17711	KAS_521-8	1975----	1975	KOR	Imsil-gun		:KAS_521-8	USA005	10	35.6131	127.279
Glycine_max	Glycine	max	(L.)_Merr.	soybean	Y	USA033	PI407887	PI407887	PI407887	G._max	South_Korea	V	5	1307458			17711	KAERI_521-9	1975----	1975	KOR	Imsil-gun	KAERI_521-9	:KAERI_521-9	USA005	10	35.6131	127.279
Glycine_max	Glycine	max	(L.)_Merr.	soybean	Y	USA033	PI407888	PI407888	PI407888	G._max	South_Korea	V	5	1307459			17711	KAERI_521-10	1975----	1975	KOR	Imsil-gun	KAERI_521-10	:KAERI_521-10	USA005	10	35.6131	127.279
Glycine_max	Glycine	max	(L.)_Merr.	soybean	Y	USA033	PI407889	PI407889	PI407889	G._max	South_Korea	V	5	1307460			17711	KAERI_523-1	1975----	1975	KOR	Jinan-gun	KAERI_523-1	:KAERI_523-1	USA005	10	36.6667	116.983
Glycine_max	Glycine	max	(L.)_Merr.	soybean	Y	USA033	PI407890_1	PI407890_1	PI407890_1	G._max	South_Korea	V	5	1486442			17711	KAERI_523-2	1975----	1975	KOR	Jinan-gun	KAERI_523-2	:KAERI_523-2	USA005	10	36.6667	116.983
Glycine_max	Glycine	max	(L.)_Merr.	soybean	Y	USA033	PI407890_2	PI407890_2	PI407890_2	G._max	South_Korea	V	5	1486441			17711	KAERI_523-2	1975----	1975	KOR	Jinan-gun	KAERI_523-2	:KAERI_523-2	USA005	10	36.6667	116.983
Glycine_max	Glycine	max	(L.)_Merr.	soybean	Y	USA033	PI407892A	PI407892A	PI407892A	G._max	South_Korea	IV	4	1486444			17711	KAERI_523-4	1975----	1975	KOR	Jinan-gun	KAERI_523-4	:KAERI_523-4	USA005	10	36.6667	116.983
Glycine_max	Glycine	max	(L.)_Merr.	soybean	Y	USA033	PI407892B	PI407892B	PI407892B	G._max	South_Korea	V	5	1486445			17711	KAERI_523-4	1975----	1975	KOR	Jinan-gun	KAERI_523-4	:KAERI_523-4	USA005	10	36.6667	116.983
Glycine_max	Glycine	max	(L.)_Merr.	soybean	Y	USA033	PI407893	PI407893	PI407893	G._max	South_Korea	V	5	1307464			17711	KAERI_523-5	1975----	1975	KOR	Jinan-gun	KAERI_523-5	:KAERI_523-5	USA005	10	36.6667	116.983
Glycine_max	Glycine	max	(L.)_Merr.	soybean	Y	USA033	PI407894	PI407894	PI407894	G._max	South_Korea	V	5	1307465			17711	KAERI_523-6	1975----	1975	KOR	Jinan-gun	KAERI_523-6	:KAERI_523-6	USA005	10	36.6667	116.983
Glycine_max	Glycine	max	(L.)_Merr.	soybean	Y	USA033	PI407895	PI407895	PI407895	G._max	South_Korea	IV	4	1307466			17711	KAS_524-1	1975----	1975	KOR	Muju-gun		:KAS_524-1	USA005	10	36.0722	127.661
Glycine_max	Glycine	max	(L.)_Merr.	soybean	Y	USA033	PI407896	PI407896	PI407896	G._max	South_Korea	V	5	1307467			17711	KAERI_524-2	1975----	1975	KOR	Muju-gun	KAERI_524-2	:KAERI_524-2	USA005	10	36.0722	127.661
Glycine_max	Glycine	max	(L.)_Merr.	soybean	Y	USA033	PI407897	PI407897	PI407897	G._max	South_Korea	IV	4	1307468			17711	KAS_524-3	1975----	1975	KOR	Muju-gun		:KAS_524-3	USA005	10	36.0722	127.661
Glycine_max	Glycine	max	(L.)_Merr.	soybean	Y	USA033	PI407898B	PI407898B	PI407898B	G._max	South_Korea	VI	6	1486447			17711	KAERI_524-4	1975----	1975	KOR	Muju-gun	KAERI_524-4	:KAERI_524-4	USA005	10	36.0722	127.661
Glycine_max	Glycine	max	(L.)_Merr.	soybean	Y	USA033	PI407900	PI407900	PI407900	G._max	South_Korea	IV	4	1307471			17711	KAS_524-6	1975----	1975	KOR	Muju-gun		:KAS_524-6	USA005	10	36.0722	127.661
Glycine_max	Glycine	max	(L.)_Merr.	soybean	Y	USA033	PI407902B	PI407902B	PI407902B	G._max	South_Korea	IV	4	1486448			17711	KAS_524-8	1975----	1975	KOR	Muju-gun		:KAS_524-8	USA005	10	36.0722	127.661
Glycine_max	Glycine	max	(L.)_Merr.	soybean	Y	USA033	PI407903A	PI407903A	PI407903A	G._max	South_Korea	III	3	1486451			17711	KAS_530-1	1975----	1975	KOR	Namweon-gun		:KAS_530-1	USA005	10	35.41	127.386
Glycine_max	Glycine	max	(L.)_Merr.	soybean	Y	USA033	PI407904	PI407904	PI407904	G._max	South_Korea	IV	4	1307475			17711	KAS_530-2	1975----	1975	KOR	Namweon-gun		:KAS_530-2	USA005	10	35.41	127.386
Glycine_max	Glycine	max	(L.)_Merr.	soybean	Y	USA033	PI407906	PI407906	PI407906	G._max	South_Korea	IV	4	1307477			17711	KAS_530-4	1975----	1975	KOR	Namweon-gun		:KAS_530-4	USA005	10	35.41	127.386
Glycine_max	Glycine	max	(L.)_Merr.	soybean	Y	USA033	PI407907B	PI407907B	PI407907B	G._max	South_Korea	IV	4	1486452			17711	KAS_530-5	1975----	1975	KOR	Namweon-gun		:KAS_530-5	USA005	10	35.41	127.386
Glycine_max	Glycine	max	(L.)_Merr.	soybean	Y	USA033	PI407908	PI407908	PI407908	G._max	South_Korea	IV	4	1307479			17711	KAS_530-6	1975----	1975	KOR	Namweon-gun		:KAS_530-6	USA005	10	35.41	127.386
Glycine_max	Glycine	max	(L.)_Merr.	soybean	Y	USA033	PI407909	PI407909	PI407909	G._max	South_Korea	V	5	1307480			17711	KAERI_530-7-1	1975----	1975	KOR	Namweon-gun	KAERI_530-7-1	:KAERI_530-7-1	USA005	10	35.41	127.386
Glycine_max	Glycine	max	(L.)_Merr.	soybean	Y	USA033	PI407910	PI407910	PI407910	G._max	South_Korea	V	5	1307481			17711	KAERI_530-7-2	1975----	1975	KOR	Namweon-gun	KAERI_530-7-2	:KAERI_530-7-2	USA005	10	35.41	127.386
Glycine_max	Glycine	max	(L.)_Merr.	soybean	Y	USA033	PI407912	PI407912	PI407912	G._max	South_Korea	V	5	1307483			17711	KAERI_530-9	1975----	1975	KOR	Namweon-gun	KAERI_530-9	:KAERI_530-9	USA005	10	35.41	127.386
Glycine_max	Glycine	max	(L.)_Merr.	soybean	Y	USA033	PI407913B	PI407913B	PI407913B	G._max	South_Korea	IV	4	1486454			17711	KAS_530-10	1975----	1975	KOR	Namweon-gun		:KAS_530-10	USA005	10	35.41	127.386
Glycine_max	Glycine	max	(L.)_Merr.	soybean	Y	USA033	PI407914B	PI407914B	PI407914B	G._max	South_Korea	IV	4	1486458			17711	KAS_532-1	1975----	1975	KOR	Sunchang-gun		:KAS_532-1	USA005	10	35.4167	127.167
Glycine_max	Glycine	max	(L.)_Merr.	soybean	Y	USA033	PI407915	PI407915	PI407915	G._max	South_Korea	V	5	1307486			17711	KAERI_532-2	1975----	1975	KOR	Sunchang-gun	KAERI_532-2	:KAERI_532-2	USA005	10	35.4167	127.167
Glycine_max	Glycine	max	(L.)_Merr.	soybean	Y	USA033	PI407916	PI407916	PI407916	G._max	South_Korea	V	5	1307487			17711	KAERI_532-3	1975----	1975	KOR	Sunchang-gun	KAERI_532-3	:KAERI_532-3	USA005	10	35.4167	127.167
Glycine_max	Glycine	max	(L.)_Merr.	soybean	Y	USA033	PI407917	PI407917	PI407917	G._max	South_Korea	IV	4	1307488			17711	KAS_532-4	1975----	1975	KOR	Sunchang-gun		:KAS_532-4	USA005	10	35.4167	127.167
Glycine_max	Glycine	max	(L.)_Merr.	soybean	Y	USA033	PI407918A	PI407918A	PI407918A	G._max	South_Korea	IV	4	1486461			17711	KAS_550-1-1	1975----	1975	KOR	Gimje-gun		:KAS_550-1-1	USA005	10	35.75	126.917
Glycine_max	Glycine	max	(L.)_Merr.	soybean	Y	USA033	PI407919	PI407919	PI407919	G._max	South_Korea	V	5	1307490			17711	KAERI_550-1-2	1975----	1975	KOR	Gimje-gun	KAERI_550-1-2	:KAERI_550-1-2	USA005	10	35.75	126.917
Glycine_max	Glycine	max	(L.)_Merr.	soybean	Y	USA033	PI407920	PI407920	PI407920	G._max	South_Korea	V	5	1307491			17711	KAERI_550-2	1975----	1975	KOR	Gimje-gun	KAERI_550-2	:KAERI_550-2	USA005	10	35.75	126.917
Glycine_max	Glycine	max	(L.)_Merr.	soybean	Y	USA033	PI407921	PI407921	PI407921	G._max	South_Korea	V	5	1307492			17711	KAERI_551-1	1975----	1975	KOR	Buan-gun	KAERI_551-1	:KAERI_551-1	USA005	10	35.7053	126.762
Glycine_max	Glycine	max	(L.)_Merr.	soybean	Y	USA033	PI407922	PI407922	PI407922	G._max	South_Korea	III	3	1307493			17711	KAS_551-2	1975----	1975	KOR	Buan-gun		:KAS_551-2	USA005	10	35.7053	126.762
Glycine_max	Glycine	max	(L.)_Merr.	soybean	Y	USA033	PI407923	PI407923	PI407923	G._max	South_Korea	V	5	1307494			17711	KAERI_551-3	1975----	1975	KOR	Buan-gun	KAERI_551-3	:KAERI_551-3	USA005	10	35.7053	126.762
Glycine_max	Glycine	max	(L.)_Merr.	soybean	Y	USA033	PI407925	PI407925	PI407925	G._max	South_Korea	III	3	1307496			17711	KAS_551-5	1975----	1975	KOR	Buan-gun		:KAS_551-5	USA005	10	35.7053	126.762
Glycine_max	Glycine	max	(L.)_Merr.	soybean	Y	USA033	PI407926A	PI407926A	PI407926A	G._max	South_Korea	III	3	1486463			17711	KAS_551-6	1975----	1975	KOR	Buan-gun		:KAS_551-6	USA005	10	35.7053	126.762
Glycine_max	Glycine	max	(L.)_Merr.	soybean	Y	USA033	PI407927A	PI407927A	PI407927A	G._max	South_Korea	IV	4	1486465			17711	KAS_551-7	1975----	1975	KOR	Buan-gun		:KAS_551-7	USA005	10	35.7053	126.762
Glycine_max	Glycine	max	(L.)_Merr.	soybean	Y	USA033	PI407927B	PI407927B	PI407927B	G._max	South_Korea	IV	4	1486464			17711	KAS_551-7	1975----	1975	KOR	Buan-gun		:KAS_551-7	USA005	10	35.7053	126.762
Glycine_max	Glycine	max	(L.)_Merr.	soybean	Y	USA033	PI407928	PI407928	PI407928	G._max	South_Korea	IV	4	1307499			17711	KAS_551-8	1975----	1975	KOR	Buan-gun		:KAS_551-8	USA005	10	35.7053	126.762
Glycine_max	Glycine	max	(L.)_Merr.	soybean	Y	USA033	PI407929	PI407929	PI407929	G._max	South_Korea	V	5	1307500			17711	KAERI_552-1	1975----	1975	KOR	Gochang-gun	KAERI_552-1	:KAERI_552-1	USA005	10	35.4167	126.583
Glycine_max	Glycine	max	(L.)_Merr.	soybean	Y	USA033	PI407935	PI407935	PI407935	G._max	South_Korea	VI	6	1307506			17711	KAERI_552-7	1975----	1975	KOR	Gochang-gun	KAERI_552-7	:KAERI_552-7	USA005	10	35.4167	126.583
Glycine_max	Glycine	max	(L.)_Merr.	soybean	Y	USA033	PI407937_2	PI407937_2	PI407937_2	G._max	South_Korea	VI	6	1486469			17711	KAERI_560-2	1975----	1975	KOR	Jeong-eub-gun	KAERI_560-2	:KAERI_560-2	USA005	10	35.5667	126.85
Glycine_max	Glycine	max	(L.)_Merr.	soybean	Y	USA033	PI407938	PI407938	PI407938	G._max	South_Korea	V	5	1307509			17711	KAERI_560-3	1975----	1975	KOR	Jeong-eub-gun	KAERI_560-3	:KAERI_560-3	USA005	10	35.5667	126.85
Glycine_max	Glycine	max	(L.)_Merr.	soybean	Y	USA033	PI407939B	PI407939B	PI407939B	G._max	South_Korea	IV	4	1486470			17711	KAS_560-4	1975----	1975	KOR	Jeong-eub-gun		:KAS_560-4	USA005	10	35.5667	126.85
Glycine_max	Glycine	max	(L.)_Merr.	soybean	Y	USA033	PI407940	PI407940	PI407940	G._max	South_Korea	V	5	1307511			17711	KAERI_560-5	1975----	1975	KOR	Jeong-eub-gun	KAERI_560-5	:KAERI_560-5	USA005	10	35.5667	126.85
Glycine_max	Glycine	max	(L.)_Merr.	soybean	Y	USA033	PI407941A	PI407941A	PI407941A	G._max	South_Korea	V	5	1595939			17711	KAS_560-6	20000315	2000	KOR	Jeong-eub-gun		:KAS_560-6	USA005	10	35.5667	126.85
Glycine_max	Glycine	max	(L.)_Merr.	soybean	Y	USA033	PI407942	PI407942	PI407942	G._max	South_Korea	V	5	1307513			17711	KAERI_560-7	1975----	1975	KOR	Jeong-eub-gun	KAERI_560-7	:KAERI_560-7	USA005	10	35.5667	126.85
Glycine_max	Glycine	max	(L.)_Merr.	soybean	Y	USA033	PI407943	PI407943	PI407943	G._max	South_Korea	V	5	1307514			17711	KAERI_581-1	1975----	1975	KOR	Jeonju-gun	KAERI_581-1	:KAERI_581-1	USA005	10	35.8333	127.15
Glycine_max	Glycine	max	(L.)_Merr.	soybean	Y	USA033	PI407944	PI407944	PI407944	G._max	South_Korea	V	5	1307515			17711	KAERI_581-2	1975----	1975	KOR	Jeonju-gun	KAERI_581-2	:KAERI_581-2	USA005	10	35.8333	127.15
Glycine_max	Glycine	max	(L.)_Merr.	soybean	Y	USA033	PI407945	PI407945	PI407945	G._max	South_Korea	VI	6	1307516			17711	KAERI_581-3	1975----	1975	KOR	Jeonju-gun	KAERI_581-3	:KAERI_581-3	USA005	10	35.8333	127.15
Glycine_max	Glycine	max	(L.)_Merr.	soybean	Y	USA033	PI407946_1	PI407946_1	PI407946_1	G._max	South_Korea	VI	6	1486473			17711	KAERI_581-4	1975----	1975	KOR	Jeonju-gun	KAERI_581-4	:KAERI_581-4	USA005	10	35.8333	127.15
Glycine_max	Glycine	max	(L.)_Merr.	soybean	Y	USA033	PI407946_2	PI407946_2	PI407946_2	G._max	South_Korea	IV	4	1486472			17711	KAERI_581-4	1975----	1975	KOR	Jeonju-gun	KAERI_581-4	:KAERI_581-4	USA005	10	35.8333	127.15
Glycine_max	Glycine	max	(L.)_Merr.	soybean	Y	USA033	PI407948	PI407948	PI407948	G._max	South_Korea	V	5	1307519			17711	KAERI_502-1	1975----	1975	KOR	Jangseong-gun	KAERI_502-1	:KAERI_502-1	USA005	10	35.3011	126.782
Glycine_max	Glycine	max	(L.)_Merr.	soybean	Y	USA033	PI407949	PI407949	PI407949	G._max	South_Korea	IV	4	1307520			17711	KAS_502-2	1975----	1975	KOR	Jangseong-gun		:KAS_502-2	USA005	10	35.3011	126.782
Glycine_max	Glycine	max	(L.)_Merr.	soybean	Y	USA033	PI407950_1	PI407950_1	PI407950_1	G._max	South_Korea	V	5	1486475			17711	KAERI_502-4	1975----	1975	KOR	Jangseong-gun	KAERI_502-4	:KAERI_502-4	USA005	10	35.3011	126.782
Glycine_max	Glycine	max	(L.)_Merr.	soybean	Y	USA033	PI407950_2	PI407950_2	PI407950_2	G._max	South_Korea	V	5	1486474			17711	KAERI_502-4	1975----	1975	KOR	Jangseong-gun	KAERI_502-4	:KAERI_502-4	USA005	10	35.3011	126.782
Glycine_max	Glycine	max	(L.)_Merr.	soybean	Y	USA033	PI407952A	PI407952A	PI407952A	G._max	South_Korea	IV	4	1486477			17711	KAS_503-1	1975----	1975	KOR	Damyang-gun		:KAS_503-1	USA005	10	35.3328	127
Glycine_max	Glycine	max	(L.)_Merr.	soybean	Y	USA033	PI407952B	PI407952B	PI407952B	G._max	South_Korea	IV	4	1486476			17711	KAS_503-1	1975----	1975	KOR	Damyang-gun		:KAS_503-1	USA005	10	35.3328	127
Glycine_max	Glycine	max	(L.)_Merr.	soybean	Y	USA033	PI407953	PI407953	PI407953	G._max	South_Korea	V	5	1307524			17711	KAERI_503-2	1975----	1975	KOR	Damyang-gun	KAERI_503-2	:KAERI_503-2	USA005	10	35.3328	127
Glycine_max	Glycine	max	(L.)_Merr.	soybean	Y	USA033	PI407954	PI407954	PI407954	G._max	South_Korea	V	5	1307525			17711	KAERI_503-3	1975----	1975	KOR	Damyang-gun	KAERI_503-3	:KAERI_503-3	USA005	10	35.3328	127
Glycine_max	Glycine	max	(L.)_Merr.	soybean	Y	USA033	PI407955	PI407955	PI407955	G._max	South_Korea	V	5	1307526			17711	KAERI_503-4	1975----	1975	KOR	Damyang-gun	KAERI_503-4	:KAERI_503-4	USA005	10	35.3328	127
Glycine_max	Glycine	max	(L.)_Merr.	soybean	Y	USA033	PI407956	PI407956	PI407956	G._max	South_Korea	V	5	1307527			17711	KAERI_503-5	1975----	1975	KOR	Damyang-gun	KAERI_503-5	:KAERI_503-5	USA005	10	35.3328	127
Glycine_max	Glycine	max	(L.)_Merr.	soybean	Y	USA033	PI407957	PI407957	PI407957	G._max	South_Korea	V	5	1307528			17711	KAERI_503-6	1975----	1975	KOR	Damyang-gun	KAERI_503-6	:KAERI_503-6	USA005	10	35.3328	127
Glycine_max	Glycine	max	(L.)_Merr.	soybean	Y	USA033	PI407958	PI407958	PI407958	G._max	South_Korea	IV	4	1307529			17711	KAS_503-7	1975----	1975	KOR	Damyang-gun		:KAS_503-7	USA005	10	35.3328	127
Glycine_max	Glycine	max	(L.)_Merr.	soybean	Y	USA033	PI407959A	PI407959A	PI407959A	G._max	South_Korea	IV	4	1486479			17711	KAS_503-8	1975----	1975	KOR	Damyang-gun		:KAS_503-8	USA005	10	35.3328	127
Glycine_max	Glycine	max	(L.)_Merr.	soybean	Y	USA033	PI407960A	PI407960A	PI407960A	G._max	South_Korea	IV	4	1486481			17711	KAS_503-9	1975----	1975	KOR	Damyang-gun		:KAS_503-9	USA005	10	35.3328	127
Glycine_max	Glycine	max	(L.)_Merr.	soybean	Y	USA033	PI407960B	PI407960B	PI407960B	G._max	South_Korea	IV	4	1486480			17711	KAS_503-9	1975----	1975	KOR	Damyang-gun		:KAS_503-9	USA005	10	35.3328	127
Glycine_max	Glycine	max	(L.)_Merr.	soybean	Y	USA033	PI407961_1	PI407961_1	PI407961_1	G._max	South_Korea	V	5	1486482			17711	KAERI_503-10	1975----	1975	KOR	Damyang-gun	KAERI_503-10	:KAERI_503-10	USA005	10	35.3328	127
Glycine_max	Glycine	max	(L.)_Merr.	soybean	Y	USA033	PI407961_2	PI407961_2	PI407961_2	G._max	South_Korea	V	5	1486483			17711	KAERI_503-10	1975----	1975	KOR	Damyang-gun	KAERI_503-10	:KAERI_503-10	USA005	10	35.3328	127
Glycine_max	Glycine	max	(L.)_Merr.	soybean	Y	USA033	PI407962_2	PI407962_2	PI407962_2	G._max	South_Korea	V	5	1486484			17711	KAERI_504-1	1975----	1975	KOR	Yeong-gwang-gun	KAERI_504-1	:KAERI_504-1	USA005	10	35.2303	126.314
Glycine_max	Glycine	max	(L.)_Merr.	soybean	Y	USA033	PI407963	PI407963	PI407963	G._max	South_Korea	V	5	1307534			17711	KAERI_504-2	1975----	1975	KOR	Yeong-gwang-gun	KAERI_504-2	:KAERI_504-2	USA005	10	35.2303	126.314
Glycine_max	Glycine	max	(L.)_Merr.	soybean	Y	USA033	PI407964	PI407964	PI407964	G._max	South_Korea	VI	6	1307535			17711	KAERI_504-3	1975----	1975	KOR	Yeong-gwang-gun	KAERI_504-3	:KAERI_504-3	USA005	10	35.2303	126.314
Glycine_max	Glycine	max	(L.)_Merr.	soybean	Y	USA033	PI407965	PI407965	PI407965	G._max	South_Korea	V	5	1307536			17711	KAERI_504-4	1975----	1975	KOR	Yeong-gwang-gun	KAERI_504-4	:KAERI_504-4	USA005	10	35.2303	126.314
Glycine_max	Glycine	max	(L.)_Merr.	soybean	Y	USA033	PI407967	PI407967	PI407967	G._max	South_Korea	VI	6	1307538			17711	KAERI_504-6	1975----	1975	KOR	Yeong-gwang-gun	KAERI_504-6	:KAERI_504-6	USA005	10	35.2303	126.314
Glycine_max	Glycine	max	(L.)_Merr.	soybean	Y	USA033	PI407968	PI407968	PI407968	G._max	South_Korea	V	5	1307539			17711	KAERI_504-7	1975----	1975	KOR	Yeong-gwang-gun	KAERI_504-7	:KAERI_504-7	USA005	10	35.2303	126.314
Glycine_max	Glycine	max	(L.)_Merr.	soybean	Y	USA033	PI407972A	PI407972A	PI407972A	G._max	South_Korea	IV	4	1486491			17711	KAS_540-1-2	1975----	1975	KOR	Suncheon-gun		:KAS_540-1-2	USA005	10	34.9511	127.488
Glycine_max	Glycine	max	(L.)_Merr.	soybean	Y	USA033	PI407972B	PI407972B	PI407972B	G._max	South_Korea	IV	4	1486490			17711	KAS_540-1-2	1975----	1975	KOR	Suncheon-gun		:KAS_540-1-2	USA005	10	34.9511	127.488
Glycine_max	Glycine	max	(L.)_Merr.	soybean	Y	USA033	PI407972C	PI407972C	PI407972C	G._max	South_Korea	IV	4	1486489			17711	KAS_540-1-2	1975----	1975	KOR	Suncheon-gun		:KAS_540-1-2	USA005	10	34.9511	127.488
Glycine_max	Glycine	max	(L.)_Merr.	soybean	Y	USA033	PI407973A	PI407973A	PI407973A	G._max	South_Korea	IV	4	1486492			17711	KAERI_540-2	1975----	1975	KOR	Suncheon-gun	KAERI_540-2	:KAERI_540-2	USA005	10	34.9511	127.488
Glycine_max	Glycine	max	(L.)_Merr.	soybean	Y	USA033	PI407973B	PI407973B	PI407973B	G._max	South_Korea	V	5	1486493			17711	KAERI_540-2	1975----	1975	KOR	Suncheon-gun	KAERI_540-2	:KAERI_540-2	USA005	10	34.9511	127.488
Glycine_max	Glycine	max	(L.)_Merr.	soybean	Y	USA033	PI407974A	PI407974A	PI407974A	G._max	South_Korea	III	3	1486495			17711	KAS_540-3	1975----	1975	KOR	Suncheon-gun		:KAS_540-3	USA005	10	34.9511	127.488
Glycine_max	Glycine	max	(L.)_Merr.	soybean	Y	USA033	PI407974B	PI407974B	PI407974B	G._max	South_Korea	III	3	1486494			17711	KAS_540-3	1975----	1975	KOR	Suncheon-gun		:KAS_540-3	USA005	10	34.9511	127.488
Glycine_max	Glycine	max	(L.)_Merr.	soybean	Y	USA033	PI407975A	PI407975A	PI407975A	G._max	South_Korea	IV	4	1486496			17711	KAERI_540-4	1975----	1975	KOR	Suncheon-gun	KAERI_540-4	:KAERI_540-4	USA005	10	34.9511	127.488
Glycine_max	Glycine	max	(L.)_Merr.	soybean	Y	USA033	PI407976A	PI407976A	PI407976A	G._max	South_Korea	IV	4	1486499			17711	KAS_541-1	1975----	1975	KOR	Gogseong-gun		:KAS_541-1	USA005	10	35.2	127.25
Glycine_max	Glycine	max	(L.)_Merr.	soybean	Y	USA033	PI407977	PI407977	PI407977	G._max	South_Korea	IV	4	1307547			17711	KAS_541-2	1975----	1975	KOR	Gogseong-gun		:KAS_541-2	USA005	10	35.2	127.25
Glycine_max	Glycine	max	(L.)_Merr.	soybean	Y	USA033	PI407979	PI407979	PI407979	G._max	South_Korea	IV	4	1307549			17711	KAS_541-4	1975----	1975	KOR	Gogseong-gun		:KAS_541-4	USA005	10	35.2	127.25
Glycine_max	Glycine	max	(L.)_Merr.	soybean	Y	USA033	PI407980	PI407980	PI407980	G._max	South_Korea	V	5	1307550			17711	KAERI_541-5	1975----	1975	KOR	Gogseong-gun	KAERI_541-5	:KAERI_541-5	USA005	10	35.2	127.25
Glycine_max	Glycine	max	(L.)_Merr.	soybean	Y	USA033	PI407981C	PI407981C	PI407981C	G._max	South_Korea	IV	4	1486500			17711	KAS_542-1	1975----	1975	KOR	Yeosu-gun		:KAS_542-1	USA005	10	34.7541	127.71
Glycine_max	Glycine	max	(L.)_Merr.	soybean	Y	USA033	PI407982	PI407982	PI407982	G._max	South_Korea	V	5	1307552			17711	KAERI_542-2	1975----	1975	KOR	Yeosu-gun	KAERI_542-2	:KAERI_542-2	USA005	10	34.7541	127.71
Glycine_max	Glycine	max	(L.)_Merr.	soybean	Y	USA033	PI407985	PI407985	PI407985	G._max	South_Korea	IV	4	1307555			17711	KAS_542-4	1975----	1975	KOR	Yeosu-gun		:KAS_542-4	USA005	10	34.7541	127.71
Glycine_max	Glycine	max	(L.)_Merr.	soybean	Y	USA033	PI407986A	PI407986A	PI407986A	G._max	South_Korea	IV	4	1486503			17711	KAERI_542-5	1975----	1975	KOR	Yeosu-gun	KAERI_542-5	:KAERI_542-5	USA005	10	34.7541	127.71
Glycine_max	Glycine	max	(L.)_Merr.	soybean	Y	USA033	PI407986B	PI407986B	PI407986B	G._max	South_Korea	V	5	1486504			17711	KAERI_542-5	1975----	1975	KOR	Yeosu-gun	KAERI_542-5	:KAERI_542-5	USA005	10	34.7541	127.71
Glycine_max	Glycine	max	(L.)_Merr.	soybean	Y	USA033	PI407988B	PI407988B	PI407988B	G._max	South_Korea	IV	4	1486505			17711	KAS_542-7	1975----	1975	KOR	Yeosu-gun		:KAS_542-7	USA005	10	34.7541	127.71
Glycine_max	Glycine	max	(L.)_Merr.	soybean	Y	USA033	PI407989	PI407989	PI407989	G._max	South_Korea	V	5	1307559			17711	KAERI_542-8	1975----	1975	KOR	Yeosu-gun	KAERI_542-8	:KAERI_542-8	USA005	10	34.7541	127.71
Glycine_max	Glycine	max	(L.)_Merr.	soybean	Y	USA033	PI407991	PI407991	PI407991	G._max	South_Korea	IV	4	1307561			17711	KAS_542-10	1975----	1975	KOR	Yeosu-gun		:KAS_542-10	USA005	10	34.7541	127.71
Glycine_max	Glycine	max	(L.)_Merr.	soybean	Y	USA033	PI407992	PI407992	PI407992	G._max	South_Korea	IV	4	1307562			17711	KAS_543-1	1975----	1975	KOR	Gwangyang-gun		:KAS_543-1	USA005	10	35.0333	127.667
Glycine_max	Glycine	max	(L.)_Merr.	soybean	Y	USA033	PI407993	PI407993	PI407993	G._max	South_Korea	V	5	1307563			17711	KAERI_543-2	1975----	1975	KOR	Gwangyang-gun	KAERI_543-2	:KAERI_543-2	USA005	10	35.0333	127.667
Glycine_max	Glycine	max	(L.)_Merr.	soybean	Y	USA033	PI407995	PI407995	PI407995	G._max	South_Korea	V	5	1307565			17711	KAERI_544-1	1975----	1975	KOR	Gwangju-gun	KAERI_544-1	:KAERI_544-1	USA005	10	35.1667	126.917
Glycine_max	Glycine	max	(L.)_Merr.	soybean	Y	USA033	PI407998B	PI407998B	PI407998B	G._max	South_Korea	V	5	1486508			17711	KAERI_544-4	1975----	1975	KOR	Gwangju-gun	KAERI_544-4	:KAERI_544-4	USA005	10	35.1667	126.917
Glycine_max	Glycine	max	(L.)_Merr.	soybean	Y	USA033	PI407998C	PI407998C	PI407998C	G._max	South_Korea	IV	4	1486507			17711	KAERI_544-4	1975----	1975	KOR	Gwangju-gun	KAERI_544-4	:KAERI_544-4	USA005	10	35.1667	126.917
Glycine_max	Glycine	max	(L.)_Merr.	soybean	Y	USA033	PI407998D	PI407998D	PI407998D	G._max	South_Korea	V	5	1486509			17711	KAERI_544-4	1975----	1975	KOR	Gwangju-gun	KAERI_544-4	:KAERI_544-4	USA005	10	35.1667	126.917
Glycine_max	Glycine	max	(L.)_Merr.	soybean	Y	USA033	PI407999_2	PI407999_2	PI407999_2	G._max	South_Korea	V	5	1486511			17711	KAERI_544-5	1975----	1975	KOR	Gwangju-gun	KAERI_544-5	:KAERI_544-5	USA005	10	35.1667	126.917
Glycine_max	Glycine	max	(L.)_Merr.	soybean	Y	USA033	PI408002	PI408002	PI408002	G._max	South_Korea	V	5	1307572			17711	KAERI_544-8	1975----	1975	KOR	Gwangju-gun	KAERI_544-8	:KAERI_544-8	USA005	10	35.1667	126.917
Glycine_max	Glycine	max	(L.)_Merr.	soybean	Y	USA033	PI408003_1	PI408003_1	PI408003_1	G._max	South_Korea	V	5	1486514			17711	KAERI_544-9	1975----	1975	KOR	Gwangju-gun	KAERI_544-9	:KAERI_544-9	USA005	10	35.1667	126.917
Glycine_max	Glycine	max	(L.)_Merr.	soybean	Y	USA033	PI408003_2	PI408003_2	PI408003_2	G._max	South_Korea	VI	6	1486513			17711	KAERI_544-9	1975----	1975	KOR	Gwangju-gun	KAERI_544-9	:KAERI_544-9	USA005	10	35.1667	126.917
Glycine_max	Glycine	max	(L.)_Merr.	soybean	Y	USA033	PI408004_2	PI408004_2	PI408004_2	G._max	South_Korea	V	5	1486515			17711	KAERI_544-10	1975----	1975	KOR	Gwangju-gun	KAERI_544-10	:KAERI_544-10	USA005	10	35.1667	126.917
Glycine_max	Glycine	max	(L.)_Merr.	soybean	Y	USA033	PI408006	PI408006	PI408006	G._max	South_Korea	IV	4	1307576			17711	KAS_547-2	1975----	1975	KOR	Boseong-gun		:KAS_547-2	USA005	10	34.7706	127.082
Glycine_max	Glycine	max	(L.)_Merr.	soybean	Y	USA033	PI408007	PI408007	PI408007	G._max	South_Korea	VI	6	1307577			17711	KAERI_547-3	1975----	1975	KOR	Boseong-gun	KAERI_547-3	:KAERI_547-3	USA005	10	34.7706	127.082
Glycine_max	Glycine	max	(L.)_Merr.	soybean	Y	USA033	PI408008	PI408008	PI408008	G._max	South_Korea	IV	4	1307578			17711	KAS_548-1	1975----	1975	KOR	Goheung-gun		:KAS_548-1	USA005	10	34.5833	127.333
Glycine_max	Glycine	max	(L.)_Merr.	soybean	Y	USA033	PI408009	PI408009	PI408009	G._max	South_Korea	V	5	1307579			17711	KAERI_548-2	1975----	1975	KOR	Goheung-gun	KAERI_548-2	:KAERI_548-2	USA005	10	34.5833	127.333
Glycine_max	Glycine	max	(L.)_Merr.	soybean	Y	USA033	PI408010_1	PI408010_1	PI408010_1	G._max	South_Korea	IV	4	1486517			17711	KAERI_548-3	1975----	1975	KOR	Goheung-gun	KAERI_548-3	:KAERI_548-3	USA005	10	34.5833	127.333
Glycine_max	Glycine	max	(L.)_Merr.	soybean	Y	USA033	PI408010_2	PI408010_2	PI408010_2	G._max	South_Korea	VI	6	1486518			17711	KAERI_548-3	1975----	1975	KOR	Goheung-gun	KAERI_548-3	:KAERI_548-3	USA005	10	34.5833	127.333
Glycine_max	Glycine	max	(L.)_Merr.	soybean	Y	USA033	PI408011	PI408011	PI408011	G._max	South_Korea	V	5	1307581			17711	KAERI_548-4	1975----	1975	KOR	Goheung-gun	KAERI_548-4	:KAERI_548-4	USA005	10	34.5833	127.333
Glycine_max	Glycine	max	(L.)_Merr.	soybean	Y	USA033	PI408012	PI408012	PI408012	G._max	South_Korea	V	5	1307582			17711	KAERI_548-5	1975----	1975	KOR	Goheung-gun	KAERI_548-5	:KAERI_548-5	USA005	10	34.5833	127.333
Glycine_max	Glycine	max	(L.)_Merr.	soybean	Y	USA033	PI408013	PI408013	PI408013	G._max	South_Korea	IV	4	1307583			17711	KAS_548-6	1975----	1975	KOR	Goheung-gun		:KAS_548-6	USA005	10	34.5833	127.333
Glycine_max	Glycine	max	(L.)_Merr.	soybean	Y	USA033	PI408014	PI408014	PI408014	G._max	South_Korea	IV	4	1307584			17711	KAS_548-7	1975----	1975	KOR	Goheung-gun		:KAS_548-7	USA005	10	34.5833	127.333
Glycine_max	Glycine	max	(L.)_Merr.	soybean	Y	USA033	PI408018	PI408018	PI408018	G._max	South_Korea	IV	4	1307588			17711	KAS_549-1	1975----	1975	KOR	Gurye-gun		:KAS_549-1	USA005	10	35.25	127.5
Glycine_max	Glycine	max	(L.)_Merr.	soybean	Y	USA033	PI408019B	PI408019B	PI408019B	G._max	South_Korea	IV	4	1486522			17711	KAS_549-2	1975----	1975	KOR	Gurye-gun		:KAS_549-2	USA005	10	35.25	127.5
Glycine_max	Glycine	max	(L.)_Merr.	soybean	Y	USA033	PI408019C	PI408019C	PI408019C	G._max	South_Korea	IV	4	1486521			17711	KAS_549-2	1975----	1975	KOR	Gurye-gun		:KAS_549-2	USA005	10	35.25	127.5
Glycine_max	Glycine	max	(L.)_Merr.	soybean	Y	USA033	PI408020A	PI408020A	PI408020A	G._max	South_Korea	IV	4	1486526			17711	KAS_549-3	1975----	1975	KOR	Gurye-gun		:KAS_549-3	USA005	10	35.25	127.5
Glycine_max	Glycine	max	(L.)_Merr.	soybean	Y	USA033	PI408020B	PI408020B	PI408020B	G._max	South_Korea	IV	4	1486527			17711	KAS_549-3	1975----	1975	KOR	Gurye-gun		:KAS_549-3	USA005	10	35.25	127.5
Glycine_max	Glycine	max	(L.)_Merr.	soybean	Y	USA033	PI408020C	PI408020C	PI408020C	G._max	South_Korea	IV	4	1486525			17711	KAS_549-3	1975----	1975	KOR	Gurye-gun		:KAS_549-3	USA005	10	35.25	127.5
Glycine_max	Glycine	max	(L.)_Merr.	soybean	Y	USA033	PI408020D	PI408020D	PI408020D	G._max	South_Korea	IV	4	1486524			17711	KAS_549-3	1975----	1975	KOR	Gurye-gun		:KAS_549-3	USA005	10	35.25	127.5
Glycine_max	Glycine	max	(L.)_Merr.	soybean	Y	USA033	PI408021	PI408021	PI408021	G._max	South_Korea	IV	4	1307591			17711	KAS_549-4	1975----	1975	KOR	Gurye-gun		:KAS_549-4	USA005	10	35.25	127.5
Glycine_max	Glycine	max	(L.)_Merr.	soybean	Y	USA033	PI408022	PI408022	PI408022	G._max	South_Korea	V	5	1307592			17711	KAERI_549-5	1975----	1975	KOR	Gurye-gun	KAERI_549-5	:KAERI_549-5	USA005	10	35.25	127.5
Glycine_max	Glycine	max	(L.)_Merr.	soybean	Y	USA033	PI408023	PI408023	PI408023	G._max	South_Korea	V	5	1307593			17711	KAERI_549-6	1975----	1975	KOR	Gurye-gun	KAERI_549-6	:KAERI_549-6	USA005	10	35.25	127.5
Glycine_max	Glycine	max	(L.)_Merr.	soybean	Y	USA033	PI408024	PI408024	PI408024	G._max	South_Korea	V	5	1307594			17711	KAERI_549-7	1975----	1975	KOR	Gurye-gun	KAERI_549-7	:KAERI_549-7	USA005	10	35.25	127.5
Glycine_max	Glycine	max	(L.)_Merr.	soybean	Y	USA033	PI408026	PI408026	PI408026	G._max	South_Korea	III	3	1307596			17711	KAS_549-9	1975----	1975	KOR	Gurye-gun		:KAS_549-9	USA005	10	35.25	127.5
Glycine_max	Glycine	max	(L.)_Merr.	soybean	Y	USA033	PI408028	PI408028	PI408028	G._max	South_Korea	III	3	1307598			17711	KAS_549-11	1975----	1975	KOR	Gurye-gun		:KAS_549-11	USA005	10	35.25	127.5
Glycine_max	Glycine	max	(L.)_Merr.	soybean	Y	USA033	PI408031	PI408031	PI408031	G._max	South_Korea	V	5	1307601			17711	KAERI_571-2	1975----	1975	KOR	Naju-gun	KAERI_571-2	:KAERI_571-2	USA005	10	35.0283	126.718
Glycine_max	Glycine	max	(L.)_Merr.	soybean	Y	USA033	PI408032A	PI408032A	PI408032A	G._max	South_Korea	IV	4	1486529			17711	KAS_571-3	1975----	1975	KOR	Naju-gun		:KAS_571-3	USA005	10	35.0283	126.718
Glycine_max	Glycine	max	(L.)_Merr.	soybean	Y	USA033	PI408032B	PI408032B	PI408032B	G._max	South_Korea	IV	4	1486528			17711	KAS_571-3	1975----	1975	KOR	Naju-gun		:KAS_571-3	USA005	10	35.0283	126.718
Glycine_max	Glycine	max	(L.)_Merr.	soybean	Y	USA033	PI408035	PI408035	PI408035	G._max	South_Korea	V	5	1307605			17711	KAERI_571-6	1975----	1975	KOR	Naju-gun	KAERI_571-6	:KAERI_571-6	USA005	10	35.0283	126.718
Glycine_max	Glycine	max	(L.)_Merr.	soybean	Y	USA033	PI408036	PI408036	PI408036	G._max	South_Korea	IV	4	1307606			17711	KAS_571-7	1975----	1975	KOR	Naju-gun		:KAS_571-7	USA005	10	35.0283	126.718
Glycine_max	Glycine	max	(L.)_Merr.	soybean	Y	USA033	PI408037	PI408037	PI408037	G._max	South_Korea	V	5	1307607			17711	KAERI_571-8	1975----	1975	KOR	Naju-gun	KAERI_571-8	:KAERI_571-8	USA005	10	35.0283	126.718
Glycine_max	Glycine	max	(L.)_Merr.	soybean	Y	USA033	PI408040_1	PI408040_1	PI408040_1	G._max	South_Korea	V	5	1486531			17711	KAERI_572-3	1975----	1975	KOR	Hampyeong-gun	KAERI_572-3	:KAERI_572-3	USA005	10	35.1167	126.5
Glycine_max	Glycine	max	(L.)_Merr.	soybean	Y	USA033	PI408040_2	PI408040_2	PI408040_2	G._max	South_Korea	V	5	1486530			17711	KAERI_572-3	1975----	1975	KOR	Hampyeong-gun	KAERI_572-3	:KAERI_572-3	USA005	10	35.1167	126.5
Glycine_max	Glycine	max	(L.)_Merr.	soybean	Y	USA033	PI408041	PI408041	PI408041	G._max	South_Korea	V	5	1307611			17711	KAERI_572-4	1975----	1975	KOR	Hampyeong-gun	KAERI_572-4	:KAERI_572-4	USA005	10	35.1167	126.5
Glycine_max	Glycine	max	(L.)_Merr.	soybean	Y	USA033	PI408043	PI408043	PI408043	G._max	South_Korea	VI	6	1307613			17711	KAERI_575-1	1975----	1975	KOR	Mogpo-gun	KAERI_575-1	:KAERI_575-1	USA005	10	34.7943	126.388
Glycine_max	Glycine	max	(L.)_Merr.	soybean	Y	USA033	PI408044	PI408044	PI408044	G._max	South_Korea	VI	6	1307614			17711	KAERI_575-2	1975----	1975	KOR	Mogpo-gun	KAERI_575-2	:KAERI_575-2	USA005	10	34.7943	126.388
Glycine_max	Glycine	max	(L.)_Merr.	soybean	Y	USA033	PI408045	PI408045	PI408045	G._max	South_Korea	V	5	1307615			17711	KAERI_575-3	1975----	1975	KOR	Mogpo-gun	KAERI_575-3	:KAERI_575-3	USA005	10	34.7943	126.388
Glycine_max	Glycine	max	(L.)_Merr.	soybean	Y	USA033	PI408046	PI408046	PI408046	G._max	South_Korea	V	5	1307616			17711	KAERI_575-4	1975----	1975	KOR	Mogpo-gun	KAERI_575-4	:KAERI_575-4	USA005	10	34.7943	126.388
Glycine_max	Glycine	max	(L.)_Merr.	soybean	Y	USA033	PI408047	PI408047	PI408047	G._max	South_Korea	V	5	1307617			17711	KAERI_575-5-1	1975----	1975	KOR	Mogpo-gun	KAERI_575-5-1	:KAERI_575-5-1	USA005	10	34.7943	126.388
Glycine_max	Glycine	max	(L.)_Merr.	soybean	Y	USA033	PI408048B	PI408048B	PI408048B	G._max	South_Korea	IV	4	1486533			17711	KAS_575-6	1975----	1975	KOR	Mogpo-gun		:KAS_575-6	USA005	10	34.7943	126.388
Glycine_max	Glycine	max	(L.)_Merr.	soybean	Y	USA033	PI408049	PI408049	PI408049	G._max	South_Korea	V	5	1307619			17711	KAERI_575-7	1975----	1975	KOR	Mogpo-gun	KAERI_575-7	:KAERI_575-7	USA005	10	34.7943	126.388
Glycine_max	Glycine	max	(L.)_Merr.	soybean	Y	USA033	PI408052A	PI408052A	PI408052A	G._max	South_Korea	III	3	1486538			17711	KAS_575-10	1975----	1975	KOR	Mogpo-gun		:KAS_575-10	USA005	10	34.7943	126.388
Glycine_max	Glycine	max	(L.)_Merr.	soybean	Y	USA033	PI408052C	PI408052C	PI408052C	G._max	South_Korea	IV	4	1486536			17711	KAS_575-10	1975----	1975	KOR	Mogpo-gun		:KAS_575-10	USA005	10	34.7943	126.388
Glycine_max	Glycine	max	(L.)_Merr.	soybean	Y	USA033	PI408054	PI408054	PI408054	G._max	South_Korea	V	5	1307624			17711	KAERI_576-2	1975----	1975	KOR	Henam-gun	KAERI_576-2	:KAERI_576-2	USA005	10	34.5742	126.597
Glycine_max	Glycine	max	(L.)_Merr.	soybean	Y	USA033	PI408055A	PI408055A	PI408055A	G._max	South_Korea	IV	4	1486541			17711	KAERI_576-3	1975----	1975	KOR	Henam-gun	KAERI_576-3	:KAERI_576-3	USA005	10	34.5742	126.597
Glycine_max	Glycine	max	(L.)_Merr.	soybean	Y	USA033	PI408055B	PI408055B	PI408055B	G._max	South_Korea	IV	4	1486540			17711	KAERI_576-3	1975----	1975	KOR	Henam-gun	KAERI_576-3	:KAERI_576-3	USA005	10	34.5742	126.597
Glycine_max	Glycine	max	(L.)_Merr.	soybean	Y	USA033	PI408055D	PI408055D	PI408055D	G._max	South_Korea	V	5	1486542			17711	KAERI_576-3	1975----	1975	KOR	Henam-gun	KAERI_576-3	:KAERI_576-3	USA005	10	34.5742	126.597
Glycine_max	Glycine	max	(L.)_Merr.	soybean	Y	USA033	PI408056	PI408056	PI408056	G._max	South_Korea	V	5	1307626			17711	KAERI_576-4	1975----	1975	KOR	Henam-gun	KAERI_576-4	:KAERI_576-4	USA005	10	34.5742	126.597
Glycine_max	Glycine	max	(L.)_Merr.	soybean	Y	USA033	PI408058	PI408058	PI408058	G._max	South_Korea	IV	4	1307628			17711	KAS_630-2	1975----	1975	KOR			:KAS_630-2	USA005	10	35.8	128.55
Glycine_max	Glycine	max	(L.)_Merr.	soybean	Y	USA033	PI408059	PI408059	PI408059	G._max	South_Korea	V	5	1307629			17711	KAERI_630-4	1975----	1975	KOR		KAERI_630-4	:KAERI_630-4	USA005	10	35.8	128.55
Glycine_max	Glycine	max	(L.)_Merr.	soybean	Y	USA033	PI408061	PI408061	PI408061	G._max	South_Korea	VI	6	1307631			17711	KAERI_630-6	1975----	1975	KOR		KAERI_630-6	:KAERI_630-6	USA005	10	35.8	128.55
Glycine_max	Glycine	max	(L.)_Merr.	soybean	Y	USA033	PI408063	PI408063	PI408063	G._max	South_Korea	V	5	1307633			17711	KAERI_630-8	1975----	1975	KOR		KAERI_630-8	:KAERI_630-8	USA005	10	35.8	128.55
Glycine_max	Glycine	max	(L.)_Merr.	soybean	Y	USA033	PI408064	PI408064	PI408064	G._max	South_Korea	IV	4	1307634			17711	KAS_630-9	1975----	1975	KOR			:KAS_630-9	USA005	10	35.8	128.55
Glycine_max	Glycine	max	(L.)_Merr.	soybean	Y	USA033	PI408066A	PI408066A	PI408066A	G._max	South_Korea	IV	4	1486543			17711	KAERI_630-12	1975----	1975	KOR		KAERI_630-12	:KAERI_630-12	USA005	10	35.8	128.55
Glycine_max	Glycine	max	(L.)_Merr.	soybean	Y	USA033	PI408066B	PI408066B	PI408066B	G._max	South_Korea	V	5	1486544			17711	KAERI_630-12	1975----	1975	KOR		KAERI_630-12	:KAERI_630-12	USA005	10	35.8	128.55
Glycine_max	Glycine	max	(L.)_Merr.	soybean	Y	USA033	PI408067A	PI408067A	PI408067A	G._max	South_Korea	IV	4	1486545			17711	KAERI_630-13	1975----	1975	KOR		KAERI_630-13	:KAERI_630-13	USA005	10	35.8	128.55
Glycine_max	Glycine	max	(L.)_Merr.	soybean	Y	USA033	PI408067B	PI408067B	PI408067B	G._max	South_Korea	VI	6	1486546			17711	KAERI_630-13	1975----	1975	KOR		KAERI_630-13	:KAERI_630-13	USA005	10	35.8	128.55
Glycine_max	Glycine	max	(L.)_Merr.	soybean	Y	USA033	PI408068A	PI408068A	PI408068A	G._max	South_Korea	IV	4	1486547			17711	KAERI_630-14	1975----	1975	KOR		KAERI_630-14	:KAERI_630-14	USA005	10	35.8	128.55
Glycine_max	Glycine	max	(L.)_Merr.	soybean	Y	USA033	PI408068B	PI408068B	PI408068B	G._max	South_Korea	IV	4	1500693			17711	KAS_630-14	19750801	1975	KOR			:KAS_630-14	USA005	10	35.8	128.55
Glycine_max	Glycine	max	(L.)_Merr.	soybean	Y	USA033	PI408068C	PI408068C	PI408068C	G._max	South_Korea	V	5	1486548			17711	KAERI_630-14	1975----	1975	KOR		KAERI_630-14	:KAERI_630-14	USA005	10	35.8	128.55
Glycine_max	Glycine	max	(L.)_Merr.	soybean	Y	USA033	PI408069	PI408069	PI408069	G._max	South_Korea	IV	4	1307639			17711	KAS_630-15	1975----	1975	KOR			:KAS_630-15	USA005	10	35.8	128.55
Glycine_max	Glycine	max	(L.)_Merr.	soybean	Y	USA033	PI408070B	PI408070B	PI408070B	G._max	South_Korea	IV	4	1486549			17711	KAS_630-16	1975----	1975	KOR			:KAS_630-16	USA005	10	35.8	128.55
Glycine_max	Glycine	max	(L.)_Merr.	soybean	Y	USA033	PI408071	PI408071	PI408071	G._max	South_Korea	IV	4	1307641			17711	KAS_630-17-1	1975----	1975	KOR			:KAS_630-17-1	USA005	10	35.8	128.55
Glycine_max	Glycine	max	(L.)_Merr.	soybean	Y	USA033	PI408073	PI408073	PI408073	G._max	South_Korea	IV	4	1307643			17711	KAS_631-1	1975----	1975	KOR	Chilgog-gun		:KAS_631-1	USA005	10	36	128.5
Glycine_max	Glycine	max	(L.)_Merr.	soybean	Y	USA033	PI408074A	PI408074A	PI408074A	G._max	South_Korea	IV	4	1486553			17711	KAS_631-2	1975----	1975	KOR	Chilgog-gun		:KAS_631-2	USA005	10	36	128.5
Glycine_max	Glycine	max	(L.)_Merr.	soybean	Y	USA033	PI408074B	PI408074B	PI408074B	G._max	South_Korea	IV	4	1486552			17711	KAS_631-2	1975----	1975	KOR	Chilgog-gun		:KAS_631-2	USA005	10	36	128.5
Glycine_max	Glycine	max	(L.)_Merr.	soybean	Y	USA033	PI408076C	PI408076C	PI408076C	G._max	South_Korea	V	5	1486556			17711	KAERI_631-4	1975----	1975	KOR	Chilgog-gun	KAERI_631-4	:KAERI_631-4	USA005	10	36	128.5
Glycine_max	Glycine	max	(L.)_Merr.	soybean	Y	USA033	PI408077	PI408077	PI408077	G._max	South_Korea	V	5	1307647			17711	KAERI_632-1	1975----	1975	KOR	Yeongduk-gun	KAERI_632-1	:KAERI_632-1	USA005	10	36.4124	129.376
Glycine_max	Glycine	max	(L.)_Merr.	soybean	Y	USA033	PI408079A	PI408079A	PI408079A	G._max	South_Korea	IV	4	1486557			17711	KAERI_632-3	1975----	1975	KOR	Yeongduk-gun	KAERI_632-3	:KAERI_632-3	USA005	10	36.4124	129.376
Glycine_max	Glycine	max	(L.)_Merr.	soybean	Y	USA033	PI408080	PI408080	PI408080	G._max	South_Korea	V	5	1307650			17711	KAERI_632-4	1975----	1975	KOR	Yeongduk-gun	KAERI_632-4	:KAERI_632-4	USA005	10	36.4124	129.376
Glycine_max	Glycine	max	(L.)_Merr.	soybean	Y	USA033	PI408081	PI408081	PI408081	G._max	South_Korea	V	5	1307651			17711	KAERI_632-5	1975----	1975	KOR	Yeongduk-gun	KAERI_632-5	:KAERI_632-5	USA005	10	36.4124	129.376
Glycine_max	Glycine	max	(L.)_Merr.	soybean	Y	USA033	PI408082	PI408082	PI408082	G._max	South_Korea	V	5	1307652			17711	KAERI_632-6	1975----	1975	KOR	Yeongduk-gun	KAERI_632-6	:KAERI_632-6	USA005	10	36.4124	129.376
Glycine_max	Glycine	max	(L.)_Merr.	soybean	Y	USA033	PI408083A	PI408083A	PI408083A	G._max	South_Korea	IV	4	1486560			17711	KAERI_632-7	1975----	1975	KOR	Yeongduk-gun	KAERI_632-7	:KAERI_632-7	USA005	10	36.4124	129.376
Glycine_max	Glycine	max	(L.)_Merr.	soybean	Y	USA033	PI408083B	PI408083B	PI408083B	G._max	South_Korea	VI	6	1486561			17711	KAERI_632-7	1975----	1975	KOR	Yeongduk-gun	KAERI_632-7	:KAERI_632-7	USA005	10	36.4124	129.376
Glycine_max	Glycine	max	(L.)_Merr.	soybean	Y	USA033	PI408084A	PI408084A	PI408084A	G._max	South_Korea	V	5	1486564			17711	KAERI_632-8	1975----	1975	KOR	Yeongduk-gun	KAERI_632-8	:KAERI_632-8	USA005	10	36.4124	129.376
Glycine_max	Glycine	max	(L.)_Merr.	soybean	Y	USA033	PI408084C	PI408084C	PI408084C	G._max	South_Korea	V	5	1486563			17711	KAERI_632-8	1975----	1975	KOR	Yeongduk-gun	KAERI_632-8	:KAERI_632-8	USA005	10	36.4124	129.376
Glycine_max	Glycine	max	(L.)_Merr.	soybean	Y	USA033	PI408085	PI408085	PI408085	G._max	South_Korea	VI	6	1307655			17711	KAERI_632-9	1975----	1975	KOR	Yeongduk-gun	KAERI_632-9	:KAERI_632-9	USA005	10	36.4124	129.376
Glycine_max	Glycine	max	(L.)_Merr.	soybean	Y	USA033	PI408087	PI408087	PI408087	G._max	South_Korea	V	5	1307657			17711	KAERI_633-1	1975----	1975	KOR	Pohang-gun	KAERI_633-1	:KAERI_633-1	USA005	10	36.0833	129.357
Glycine_max	Glycine	max	(L.)_Merr.	soybean	Y	USA033	PI408088	PI408088	PI408088	G._max	South_Korea	V	5	1307658			17711	KAERI_633-2	1975----	1975	KOR	Pohang-gun	KAERI_633-2	:KAERI_633-2	USA005	10	36.0833	129.357
Glycine_max	Glycine	max	(L.)_Merr.	soybean	Y	USA033	PI408091	PI408091	PI408091	G._max	South_Korea	V	5	1307661			17711	KAERI_633-5	1975----	1975	KOR	Pohang-gun	KAERI_633-5	:KAERI_633-5	USA005	10	36.0833	129.357
Glycine_max	Glycine	max	(L.)_Merr.	soybean	Y	USA033	PI408092B	PI408092B	PI408092B	G._max	South_Korea	IV	4	1486565			17711	KAERI_633-6	1975----	1975	KOR	Pohang-gun	KAERI_633-6	:KAERI_633-6	USA005	10	36.0833	129.357
Glycine_max	Glycine	max	(L.)_Merr.	soybean	Y	USA033	PI408092C	PI408092C	PI408092C	G._max	South_Korea	VI	6	1486567			17711	KAERI_633-6	1975----	1975	KOR	Pohang-gun	KAERI_633-6	:KAERI_633-6	USA005	10	36.0833	129.357
Glycine_max	Glycine	max	(L.)_Merr.	soybean	Y	USA033	PI408093	PI408093	PI408093	G._max	South_Korea	V	5	1307663			17711	KAERI_633-7	1975----	1975	KOR	Pohang-gun	KAERI_633-7	:KAERI_633-7	USA005	10	36.0833	129.357
Glycine_max	Glycine	max	(L.)_Merr.	soybean	Y	USA033	PI408094_1	PI408094_1	PI408094_1	G._max	South_Korea	V	5	1486569			17711	KAERI_633-8	1975----	1975	KOR	Pohang-gun	KAERI_633-8	:KAERI_633-8	USA005	10	36.0833	129.357
Glycine_max	Glycine	max	(L.)_Merr.	soybean	Y	USA033	PI408094_2	PI408094_2	PI408094_2	G._max	South_Korea	V	5	1486568			17711	KAERI_633-8	1975----	1975	KOR	Pohang-gun	KAERI_633-8	:KAERI_633-8	USA005	10	36.0833	129.357
Glycine_max	Glycine	max	(L.)_Merr.	soybean	Y	USA033	PI408095A	PI408095A	PI408095A	G._max	South_Korea	IV	4	1486570			17711	KAERI_633-9	1975----	1975	KOR	Pohang-gun	KAERI_633-9	:KAERI_633-9	USA005	10	36.0833	129.357
Glycine_max	Glycine	max	(L.)_Merr.	soybean	Y	USA033	PI408095B	PI408095B	PI408095B	G._max	South_Korea	IV	4	1486571			17711	KAERI_633-9	1975----	1975	KOR	Pohang-gun	KAERI_633-9	:KAERI_633-9	USA005	10	36.0833	129.357
Glycine_max	Glycine	max	(L.)_Merr.	soybean	Y	USA033	PI408095C	PI408095C	PI408095C	G._max	South_Korea	V	5	1486572			17711	KAERI_633-9	1975----	1975	KOR	Pohang-gun	KAERI_633-9	:KAERI_633-9	USA005	10	36.0833	129.357
Glycine_max	Glycine	max	(L.)_Merr.	soybean	Y	USA033	PI408096	PI408096	PI408096	G._max	South_Korea	V	5	1307666			17711	KAERI_633-10	1975----	1975	KOR	Pohang-gun	KAERI_633-10	:KAERI_633-10	USA005	10	36.0833	129.357
Glycine_max	Glycine	max	(L.)_Merr.	soybean	Y	USA033	PI408097	PI408097	PI408097	G._max	South_Korea	IV	4	1307667			17711	KAS_633-11	1975----	1975	KOR	Pohang-gun		:KAS_633-11	USA005	10	36.0833	129.357
Glycine_max	Glycine	max	(L.)_Merr.	soybean	Y	USA033	PI408098	PI408098	PI408098	G._max	South_Korea	V	5	1307668			17711	KAERI_633-12	1975----	1975	KOR	Pohang-gun	KAERI_633-12	:KAERI_633-12	USA005	10	36.0833	129.357
Glycine_max	Glycine	max	(L.)_Merr.	soybean	Y	USA033	PI408099	PI408099	PI408099	G._max	South_Korea	V	5	1307669			17711	KAERI_633-13	1975----	1975	KOR	Pohang-gun	KAERI_633-13	:KAERI_633-13	USA005	10	36.0833	129.357
Glycine_max	Glycine	max	(L.)_Merr.	soybean	Y	USA033	PI408100A	PI408100A	PI408100A	G._max	South_Korea	V	5	1486574			17711	KAERI_633-14	1975----	1975	KOR	Pohang-gun	KAERI_633-14	:KAERI_633-14	USA005	10	36.0833	129.357
Glycine_max	Glycine	max	(L.)_Merr.	soybean	Y	USA033	PI408100B	PI408100B	PI408100B	G._max	South_Korea	IV	4	1486573			17711	KAERI_633-14	1975----	1975	KOR	Pohang-gun	KAERI_633-14	:KAERI_633-14	USA005	10	36.0833	129.357
Glycine_max	Glycine	max	(L.)_Merr.	soybean	Y	USA033	PI408101	PI408101	PI408101	G._max	South_Korea	VI	6	1307671			17711	KAERI_633-15	1975----	1975	KOR	Pohang-gun	KAERI_633-15	:KAERI_633-15	USA005	10	36.0833	129.357
Glycine_max	Glycine	max	(L.)_Merr.	soybean	Y	USA033	PI408104	PI408104	PI408104	G._max	South_Korea	V	5	1307674			17711	KAERI_633-18	1975----	1975	KOR	Pohang-gun	KAERI_633-18	:KAERI_633-18	USA005	10	36.0833	129.357
Glycine_max	Glycine	max	(L.)_Merr.	soybean	Y	USA033	PI408105A	PI408105A	PI408105A	G._max	South_Korea	IV	4	1486576			17711	KAS_633-19	1975----	1975	KOR	Pohang-gun		:KAS_633-19	USA005	10	36.0833	129.357
Glycine_max	Glycine	max	(L.)_Merr.	soybean	Y	USA033	PI408105B	PI408105B	PI408105B	G._max	South_Korea	IV	4	1486575			17711	KAS_633-19	1975----	1975	KOR	Pohang-gun		:KAS_633-19	USA005	10	36.0833	129.357
Glycine_max	Glycine	max	(L.)_Merr.	soybean	Y	USA033	PI408107	PI408107	PI408107	G._max	South_Korea	V	5	1307677			17711	KAERI_633-21	1975----	1975	KOR	Pohang-gun	KAERI_633-21	:KAERI_633-21	USA005	10	36.0833	129.357
Glycine_max	Glycine	max	(L.)_Merr.	soybean	Y	USA033	PI408108	PI408108	PI408108	G._max	South_Korea	IV	4	1307678			17711	KAS_633-22	1975----	1975	KOR	Pohang-gun		:KAS_633-22	USA005	10	36.0833	129.357
Glycine_max	Glycine	max	(L.)_Merr.	soybean	Y	USA033	PI408109A	PI408109A	PI408109A	G._max	South_Korea	IV	4	1486577			17711	KAERI_633-23	1975----	1975	KOR	Pohang-gun	KAERI_633-23	:KAERI_633-23	USA005	10	36.0833	129.357
Glycine_max	Glycine	max	(L.)_Merr.	soybean	Y	USA033	PI408109B	PI408109B	PI408109B	G._max	South_Korea	VI	6	1486578			17711	KAERI_633-23	1975----	1975	KOR	Pohang-gun	KAERI_633-23	:KAERI_633-23	USA005	10	36.0833	129.357
Glycine_max	Glycine	max	(L.)_Merr.	soybean	Y	USA033	PI408110A	PI408110A	PI408110A	G._max	South_Korea	IV	4	1486579			17711	KAERI_636-1	1975----	1975	KOR	Waegwan-gun	KAERI_636-1	:KAERI_636-1	USA005	10	35.9833	128.4
Glycine_max	Glycine	max	(L.)_Merr.	soybean	Y	USA033	PI408110B	PI408110B	PI408110B	G._max	South_Korea	V	5	1486580			17711	KAERI_636-1	1975----	1975	KOR	Waegwan-gun	KAERI_636-1	:KAERI_636-1	USA005	10	35.9833	128.4
Glycine_max	Glycine	max	(L.)_Merr.	soybean	Y	USA033	PI408111	PI408111	PI408111	G._max	South_Korea	IV	4	1307681			17711	KAS_636-2	1975----	1975	KOR	Waegwan-gun		:KAS_636-2	USA005	10	35.9833	128.4
Glycine_max	Glycine	max	(L.)_Merr.	soybean	Y	USA033	PI408112	PI408112	PI408112	G._max	South_Korea	V	5	1307682			17711	KAERI_636-3	1975----	1975	KOR	Waegwan-gun	KAERI_636-3	:KAERI_636-3	USA005	10	35.9833	128.4
Glycine_max	Glycine	max	(L.)_Merr.	soybean	Y	USA033	PI408113	PI408113	PI408113	G._max	South_Korea	V	5	1307683			17711	KAERI_636-4	1975----	1975	KOR	Waegwan-gun	KAERI_636-4	:KAERI_636-4	USA005	10	35.9833	128.4
Glycine_max	Glycine	max	(L.)_Merr.	soybean	Y	USA033	PI408115	PI408115	PI408115	G._max	South_Korea	V	5	1307685			17711	KAERI_637-1	1975----	1975	KOR	Dalseong-gun	KAERI_637-1	:KAERI_637-1	USA005	10	35.75	128.5
Glycine_max	Glycine	max	(L.)_Merr.	soybean	Y	USA033	PI408116	PI408116	PI408116	G._max	South_Korea	IV	4	1307686			17711	KAS_637-2	1975----	1975	KOR	Dalseong-gun		:KAS_637-2	USA005	10	35.75	128.5
Glycine_max	Glycine	max	(L.)_Merr.	soybean	Y	USA033	PI408117	PI408117	PI408117	G._max	South_Korea	V	5	1307687			17711	KAERI_637-3	1975----	1975	KOR	Dalseong-gun	KAERI_637-3	:KAERI_637-3	USA005	10	35.75	128.5
Glycine_max	Glycine	max	(L.)_Merr.	soybean	Y	USA033	PI408118	PI408118	PI408118	G._max	South_Korea	V	5	1307688			17711	KAERI_637-4	1975----	1975	KOR	Dalseong-gun	KAERI_637-4	:KAERI_637-4	USA005	10	35.75	128.5
Glycine_max	Glycine	max	(L.)_Merr.	soybean	Y	USA033	PI408123	PI408123	PI408123	G._max	South_Korea	V	5	1307693			17711	KAERI_638-4	1975----	1975	KOR	Seongju-gun	KAERI_638-4	:KAERI_638-4	USA005	10	35.9167	128.25
Glycine_max	Glycine	max	(L.)_Merr.	soybean	Y	USA033	PI408124A	PI408124A	PI408124A	G._max	South_Korea	IV	4	1486584			17711	KAS_638-5	1975----	1975	KOR	Seongju-gun		:KAS_638-5	USA005	10	35.9167	128.25
Glycine_max	Glycine	max	(L.)_Merr.	soybean	Y	USA033	PI408124B	PI408124B	PI408124B	G._max	South_Korea	IV	4	1486582			17711	KAS_638-5	1975----	1975	KOR	Seongju-gun		:KAS_638-5	USA005	10	35.9167	128.25
Glycine_max	Glycine	max	(L.)_Merr.	soybean	Y	USA033	PI408124C	PI408124C	PI408124C	G._max	South_Korea	IV	4	1486581			17711	KAS_638-5	1975----	1975	KOR	Seongju-gun		:KAS_638-5	USA005	10	35.9167	128.25
Glycine_max	Glycine	max	(L.)_Merr.	soybean	Y	USA033	PI408124D	PI408124D	PI408124D	G._max	South_Korea	IV	4	1486583			17711	KAS_638-5	1975----	1975	KOR	Seongju-gun		:KAS_638-5	USA005	10	35.9167	128.25
Glycine_max	Glycine	max	(L.)_Merr.	soybean	Y	USA033	PI408125A	PI408125A	PI408125A	G._max	South_Korea	IV	4	1486586			17711	KAS_638-6	1975----	1975	KOR	Seongju-gun		:KAS_638-6	USA005	10	35.9167	128.25
Glycine_max	Glycine	max	(L.)_Merr.	soybean	Y	USA033	PI408127	PI408127	PI408127	G._max	South_Korea	V	5	1307697			17711	KAERI_639-2	1975----	1975	KOR	Goryeong-gun	KAERI_639-2	:KAERI_639-2	USA005	10	35.75	128.333
Glycine_max	Glycine	max	(L.)_Merr.	soybean	Y	USA033	PI408129	PI408129	PI408129	G._max	South_Korea	V	5	1307699			17711	KAERI_639-4	1975----	1975	KOR	Goryeong-gun	KAERI_639-4	:KAERI_639-4	USA005	10	35.75	128.333
Glycine_max	Glycine	max	(L.)_Merr.	soybean	Y	USA033	PI408130	PI408130	PI408130	G._max	South_Korea	III	3	1307700			17711	KAS_639-5	1975----	1975	KOR	Goryeong-gun		:KAS_639-5	USA005	10	35.75	128.333
Glycine_max	Glycine	max	(L.)_Merr.	soybean	Y	USA033	PI408131B	PI408131B	PI408131B	G._max	South_Korea	IV	4	1486589			17711	KAS_639-6	1975----	1975	KOR	Goryeong-gun		:KAS_639-6	USA005	10	35.75	128.333
Glycine_max	Glycine	max	(L.)_Merr.	soybean	Y	USA033	PI408132	PI408132	PI408132	G._max	South_Korea	IV	4	1307702			17711	KAS_640-1	1975----	1975	KOR	Gimcheon-gun		:KAS_640-1	USA005	10	36.1167	128.1
Glycine_max	Glycine	max	(L.)_Merr.	soybean	Y	USA033	PI408134C	PI408134C	PI408134C	G._max	South_Korea	V	5	1486593			17711	KAERI_640-3	1975----	1975	KOR	Gimcheon-gun	KAERI_640-3	:KAERI_640-3	USA005	10	36.1167	128.1
Glycine_max	Glycine	max	(L.)_Merr.	soybean	Y	USA033	PI408135B	PI408135B	PI408135B	G._max	South_Korea	IV	4	1486594			17711	KAS_640-4	1975----	1975	KOR	Gimcheon-gun		:KAS_640-4	USA005	10	36.1167	128.1
Glycine_max	Glycine	max	(L.)_Merr.	soybean	Y	USA033	PI408136	PI408136	PI408136	G._max	South_Korea	IV	4	1307706			17711	KAS_640-5	1975----	1975	KOR	Gimcheon-gun		:KAS_640-5	USA005	10	36.1167	128.1
Glycine_max	Glycine	max	(L.)_Merr.	soybean	Y	USA033	PI408137B	PI408137B	PI408137B	G._max	South_Korea	IV	4	1486596			17711	KAS_640-6	1975----	1975	KOR	Gimcheon-gun		:KAS_640-6	USA005	10	36.1167	128.1
Glycine_max	Glycine	max	(L.)_Merr.	soybean	Y	USA033	PI408138A	PI408138A	PI408138A	G._max	South_Korea	IV	4	1486600			17711	KAS_640-7	1975----	1975	KOR	Gimcheon-gun		:KAS_640-7	USA005	10	36.1167	128.1
Glycine_max	Glycine	max	(L.)_Merr.	soybean	Y	USA033	PI408138B	PI408138B	PI408138B	G._max	South_Korea	IV	4	1486601			17711	KAS_640-7	1975----	1975	KOR	Gimcheon-gun		:KAS_640-7	USA005	10	36.1167	128.1
Glycine_max	Glycine	max	(L.)_Merr.	soybean	Y	USA033	PI408138C	PI408138C	PI408138C	G._max	South_Korea	III	3	1486599			17711	KAS_640-7	1975----	1975	KOR	Gimcheon-gun		:KAS_640-7	USA005	10	36.1167	128.1
Glycine_max	Glycine	max	(L.)_Merr.	soybean	Y	USA033	PI408140B	PI408140B	PI408140B	G._max	South_Korea	IV	4	1486602			17711	KAS_640-9	1975----	1975	KOR	Gimcheon-gun		:KAS_640-9	USA005	10	36.1167	128.1
Glycine_max	Glycine	max	(L.)_Merr.	soybean	Y	USA033	PI408141	PI408141	PI408141	G._max	South_Korea	V	5	1307711			17711	KAERI_640-10	1975----	1975	KOR	Gimcheon-gun	KAERI_640-10	:KAERI_640-10	USA005	10	36.1167	128.1
Glycine_max	Glycine	max	(L.)_Merr.	soybean	Y	USA033	PI408142	PI408142	PI408142	G._max	South_Korea	V	5	1307712			17711	KAERI_648-1	1975----	1975	KOR	Jeomchon-gun	KAERI_648-1	:KAERI_648-1	USA005	10	36.5939	128.201
Glycine_max	Glycine	max	(L.)_Merr.	soybean	Y	USA033	PI408143	PI408143	PI408143	G._max	South_Korea	V	5	1307713			17711	KAERI_648-2	1975----	1975	KOR	Jeomchon-gun	KAERI_648-2	:KAERI_648-2	USA005	10	36.5939	128.201
Glycine_max	Glycine	max	(L.)_Merr.	soybean	Y	USA033	PI408144	PI408144	PI408144	G._max	South_Korea	V	5	1307714			17711	KAERI_648-3	1975----	1975	KOR	Jeomchon-gun	KAERI_648-3	:KAERI_648-3	USA005	10	36.5939	128.201
Glycine_max	Glycine	max	(L.)_Merr.	soybean	Y	USA033	PI408149	PI408149	PI408149	G._max	South_Korea	V	5	1307719			17711	KAERI_651-1	1975----	1975	KOR	Yeongju-gun	KAERI_651-1	:KAERI_651-1	USA005	10	36.8333	128.583
Glycine_max	Glycine	max	(L.)_Merr.	soybean	Y	USA033	PI408151	PI408151	PI408151	G._max	South_Korea	V	5	1307721			17711	KAERI_651-2-2	1975----	1975	KOR	Yeongju-gun	KAERI_651-2-2	:KAERI_651-2-2	USA005	10	36.8333	128.583
Glycine_max	Glycine	max	(L.)_Merr.	soybean	Y	USA033	PI408154	PI408154	PI408154	G._max	South_Korea	V	5	1307724			17711	KAERI_651-5	1975----	1975	KOR	Yeongju-gun	KAERI_651-5	:KAERI_651-5	USA005	10	36.8333	128.583
Glycine_max	Glycine	max	(L.)_Merr.	soybean	Y	USA033	PI408157	PI408157	PI408157	G._max	South_Korea	V	5	1307727			17711	KAERI_651-9	1975----	1975	KOR	Yeongju-gun	KAERI_651-9	:KAERI_651-9	USA005	10	36.8333	128.583
Glycine_max	Glycine	max	(L.)_Merr.	soybean	Y	USA033	PI408159	PI408159	PI408159	G._max	South_Korea	V	5	1307729			17711	KAERI_660-1	1975----	1975	KOR	Andong-gun	KAERI_660-1	:KAERI_660-1	USA005	10	36.5833	128.75
Glycine_max	Glycine	max	(L.)_Merr.	soybean	Y	USA033	PI408161	PI408161	PI408161	G._max	South_Korea	V	5	1307731			17711	KAERI_660-3	1975----	1975	KOR	Andong-gun	KAERI_660-3	:KAERI_660-3	USA005	10	36.5833	128.75
Glycine_max	Glycine	max	(L.)_Merr.	soybean	Y	USA033	PI408162	PI408162	PI408162	G._max	South_Korea	V	5	1307732			17711	KAERI_660-4	1975----	1975	KOR	Andong-gun	KAERI_660-4	:KAERI_660-4	USA005	10	36.5833	128.75
Glycine_max	Glycine	max	(L.)_Merr.	soybean	Y	USA033	PI408163	PI408163	PI408163	G._max	South_Korea	V	5	1307733			17711	KAERI_660-5	1975----	1975	KOR	Andong-gun	KAERI_660-5	:KAERI_660-5	USA005	10	36.5833	128.75
Glycine_max	Glycine	max	(L.)_Merr.	soybean	Y	USA033	PI408164	PI408164	PI408164	G._max	South_Korea	V	5	1307734			17711	KAERI_660-6	1975----	1975	KOR	Andong-gun	KAERI_660-6	:KAERI_660-6	USA005	10	36.5833	128.75
Glycine_max	Glycine	max	(L.)_Merr.	soybean	Y	USA033	PI408166B	PI408166B	PI408166B	G._max	South_Korea	IV	4	1486604			17711	KAERI_660-8	1975----	1975	KOR	Andong-gun	KAERI_660-8	:KAERI_660-8	USA005	10	36.5833	128.75
Glycine_max	Glycine	max	(L.)_Merr.	soybean	Y	USA033	PI408167A	PI408167A	PI408167A	G._max	South_Korea	V	5	1486609			17711	KAERI_660-9	1975----	1975	KOR	Andong-gun	KAERI_660-9	:KAERI_660-9	USA005	10	36.5833	128.75
Glycine_max	Glycine	max	(L.)_Merr.	soybean	Y	USA033	PI408167B	PI408167B	PI408167B	G._max	South_Korea	V	5	1486608			17711	KAERI_660-9	1975----	1975	KOR	Andong-gun	KAERI_660-9	:KAERI_660-9	USA005	10	36.5833	128.75
Glycine_max	Glycine	max	(L.)_Merr.	soybean	Y	USA033	PI408167C	PI408167C	PI408167C	G._max	South_Korea	V	5	1486607			17711	KAERI_660-9	1975----	1975	KOR	Andong-gun	KAERI_660-9	:KAERI_660-9	USA005	10	36.5833	128.75
Glycine_max	Glycine	max	(L.)_Merr.	soybean	Y	USA033	PI408168	PI408168	PI408168	G._max	South_Korea	V	5	1307738			17711	KAERI_660-10	1975----	1975	KOR	Andong-gun	KAERI_660-10	:KAERI_660-10	USA005	10	36.5833	128.75
Glycine_max	Glycine	max	(L.)_Merr.	soybean	Y	USA033	PI408169A	PI408169A	PI408169A	G._max	South_Korea	IV	4	1486611			17711	KAERI_660-11	1975----	1975	KOR	Andong-gun	KAERI_660-11	:KAERI_660-11	USA005	10	36.5833	128.75
Glycine_max	Glycine	max	(L.)_Merr.	soybean	Y	USA033	PI408169B	PI408169B	PI408169B	G._max	South_Korea	IV	4	1486613			17711	KAERI_660-11	1975----	1975	KOR	Andong-gun	KAERI_660-11	:KAERI_660-11	USA005	10	36.5833	128.75
Glycine_max	Glycine	max	(L.)_Merr.	soybean	Y	USA033	PI408169C	PI408169C	PI408169C	G._max	South_Korea	VI	6	1486610			17711	KAERI_660-11	1975----	1975	KOR	Andong-gun	KAERI_660-11	:KAERI_660-11	USA005	10	36.5833	128.75
Glycine_max	Glycine	max	(L.)_Merr.	soybean	Y	USA033	PI408169D	PI408169D	PI408169D	G._max	South_Korea	IV	4	1486612			17711	KAERI_660-11	1975----	1975	KOR	Andong-gun	KAERI_660-11	:KAERI_660-11	USA005	10	36.5833	128.75
Glycine_max	Glycine	max	(L.)_Merr.	soybean	Y	USA033	PI408175	PI408175	PI408175	G._max	South_Korea	IV	4	1307745			17711	KAS_661-5	1975----	1975	KOR	Bonghwa-gun		:KAS_661-5	USA005	10	36.9167	128.917
Glycine_max	Glycine	max	(L.)_Merr.	soybean	Y	USA033	PI408176	PI408176	PI408176	G._max	South_Korea	V	5	1307746			17711	KAERI_661-6	1975----	1975	KOR	Bonghwa-gun	KAERI_661-6	:KAERI_661-6	USA005	10	36.9167	128.917
Glycine_max	Glycine	max	(L.)_Merr.	soybean	Y	USA033	PI408177	PI408177	PI408177	G._max	South_Korea	V	5	1307747			17711	KAERI_661-7	1975----	1975	KOR	Bonghwa-gun	KAERI_661-7	:KAERI_661-7	USA005	10	36.9167	128.917
Glycine_max	Glycine	max	(L.)_Merr.	soybean	Y	USA033	PI408180_1	PI408180_1	PI408180_1	G._max	South_Korea	V	5	1486615			17711	KAERI_680-1	1975----	1975	KOR	Uljin-gun	KAERI_680-1	:KAERI_680-1	USA005	10	36.8019	129.276
Glycine_max	Glycine	max	(L.)_Merr.	soybean	Y	USA033	PI408180_2	PI408180_2	PI408180_2	G._max	South_Korea	V	5	1486614			17711	KAERI_680-1	1975----	1975	KOR	Uljin-gun	KAERI_680-1	:KAERI_680-1	USA005	10	36.8019	129.276
Glycine_max	Glycine	max	(L.)_Merr.	soybean	Y	USA033	PI408181A	PI408181A	PI408181A	G._max	South_Korea	IV	4	1486618			17711	KAERI_680-2	1975----	1975	KOR	Uljin-gun	KAERI_680-2	:KAERI_680-2	USA005	10	36.8019	129.276
Glycine_max	Glycine	max	(L.)_Merr.	soybean	Y	USA033	PI408181B	PI408181B	PI408181B	G._max	South_Korea	V	5	1486617			17711	KAERI_680-2	1975----	1975	KOR	Uljin-gun	KAERI_680-2	:KAERI_680-2	USA005	10	36.8019	129.276
Glycine_max	Glycine	max	(L.)_Merr.	soybean	Y	USA033	PI408181D	PI408181D	PI408181D	G._max	South_Korea	IV	4	1486616			17711	KAERI_680-2	1975----	1975	KOR	Uljin-gun	KAERI_680-2	:KAERI_680-2	USA005	10	36.8019	129.276
Glycine_max	Glycine	max	(L.)_Merr.	soybean	Y	USA033	PI408184A	PI408184A	PI408184A	G._max	South_Korea	IV	4	1486620			17711	KAERI_680-6	1975----	1975	KOR	Uljin-gun	KAERI_680-6	:KAERI_680-6	USA005	10	36.8019	129.276
Glycine_max	Glycine	max	(L.)_Merr.	soybean	Y	USA033	PI408184B	PI408184B	PI408184B	G._max	South_Korea	VI	6	1486621			17711	KAERI_680-6	1975----	1975	KOR	Uljin-gun	KAERI_680-6	:KAERI_680-6	USA005	10	36.8019	129.276
Glycine_max	Glycine	max	(L.)_Merr.	soybean	Y	USA033	PI408185	PI408185	PI408185	G._max	South_Korea	V	5	1307755			17711	KAERI_680-7	1975----	1975	KOR	Uljin-gun	KAERI_680-7	:KAERI_680-7	USA005	10	36.8019	129.276
Glycine_max	Glycine	max	(L.)_Merr.	soybean	Y	USA033	PI408186B	PI408186B	PI408186B	G._max	South_Korea	IV	4	1486622			17711	KAERI_681-1	1975----	1975	KOR	Gyeongju-gun	KAERI_681-1	:KAERI_681-1	USA005	10	35.8333	129.25
Glycine_max	Glycine	max	(L.)_Merr.	soybean	Y	USA033	PI408186C	PI408186C	PI408186C	G._max	South_Korea	V	5	1486624			17711	KAERI_681-1	1975----	1975	KOR	Gyeongju-gun	KAERI_681-1	:KAERI_681-1	USA005	10	35.8333	129.25
Glycine_max	Glycine	max	(L.)_Merr.	soybean	Y	USA033	PI408187	PI408187	PI408187	G._max	South_Korea	IV	4	1307757			17711	KAS_681-2	1975----	1975	KOR	Gyeongju-gun		:KAS_681-2	USA005	10	35.8333	129.25
Glycine_max	Glycine	max	(L.)_Merr.	soybean	Y	USA033	PI408188	PI408188	PI408188	G._max	South_Korea	V	5	1307758			17711	KAERI_681-3	1975----	1975	KOR	Gyeongju-gun	KAERI_681-3	:KAERI_681-3	USA005	10	35.8333	129.25
Glycine_max	Glycine	max	(L.)_Merr.	soybean	Y	USA033	PI408189	PI408189	PI408189	G._max	South_Korea	IV	4	1307759			17711	KAS_681-4	1975----	1975	KOR	Gyeongju-gun		:KAS_681-4	USA005	10	35.8333	129.25
Glycine_max	Glycine	max	(L.)_Merr.	soybean	Y	USA033	PI408191A	PI408191A	PI408191A	G._max	South_Korea	V	5	1486625			17711	KAERI_681-6	1975----	1975	KOR	Gyeongju-gun	KAERI_681-6	:KAERI_681-6	USA005	10	35.8333	129.25
Glycine_max	Glycine	max	(L.)_Merr.	soybean	Y	USA033	PI408191B	PI408191B	PI408191B	G._max	South_Korea	VI	6	1486626			17711	KAERI_681-6	1975----	1975	KOR	Gyeongju-gun	KAERI_681-6	:KAERI_681-6	USA005	10	35.8333	129.25
Glycine_max	Glycine	max	(L.)_Merr.	soybean	Y	USA033	PI408192_1	PI408192_1	PI408192_1	G._max	South_Korea	V	5	1486628			17711	KAERI_681-7	1975----	1975	KOR	Gyeongju-gun	KAERI_681-7	:KAERI_681-7	USA005	10	35.8333	129.25
Glycine_max	Glycine	max	(L.)_Merr.	soybean	Y	USA033	PI408192_2	PI408192_2	PI408192_2	G._max	South_Korea	V	5	1486627			17711	KAERI_681-7	1975----	1975	KOR	Gyeongju-gun	KAERI_681-7	:KAERI_681-7	USA005	10	35.8333	129.25
Glycine_max	Glycine	max	(L.)_Merr.	soybean	Y	USA033	PI408195	PI408195	PI408195	G._max	South_Korea	V	5	1307765			17711	KAERI_681-10	1975----	1975	KOR	Gyeongju-gun	KAERI_681-10	:KAERI_681-10	USA005	10	35.8333	129.25
Glycine_max	Glycine	max	(L.)_Merr.	soybean	Y	USA033	PI408196A	PI408196A	PI408196A	G._max	South_Korea	IV	4	1486630			17711	KAS_600-1	1975----	1975	KOR	Gimhe-gun		:KAS_600-1	USA005	10	35.25	128.867
Glycine_max	Glycine	max	(L.)_Merr.	soybean	Y	USA033	PI408196B	PI408196B	PI408196B	G._max	South_Korea	IV	4	1486629			17711	KAS_600-1	1975----	1975	KOR	Gimhe-gun		:KAS_600-1	USA005	10	35.25	128.867
Glycine_max	Glycine	max	(L.)_Merr.	soybean	Y	USA033	PI408197A	PI408197A	PI408197A	G._max	South_Korea	IV	4	1486632			17711	KAS_600-2	1975----	1975	KOR	Gimhe-gun		:KAS_600-2	USA005	10	35.25	128.867
Glycine_max	Glycine	max	(L.)_Merr.	soybean	Y	USA033	PI408197B	PI408197B	PI408197B	G._max	South_Korea	IV	4	1486631			17711	KAS_600-2	1975----	1975	KOR	Gimhe-gun		:KAS_600-2	USA005	10	35.25	128.867
Glycine_max	Glycine	max	(L.)_Merr.	soybean	Y	USA033	PI408200A	PI408200A	PI408200A	G._max	South_Korea	IV	4	1486633			17711	KAERI_600-4-2	1975----	1975	KOR	Gimhe-gun	KAERI_600-4-2	:KAERI_600-4-2	USA005	10	35.25	128.867
Glycine_max	Glycine	max	(L.)_Merr.	soybean	Y	USA033	PI408201A	PI408201A	PI408201A	G._max	South_Korea	IV	4	1486636			17711	KAS_600-4-3	1975----	1975	KOR	Gimhe-gun		:KAS_600-4-3	USA005	10	35.25	128.867
Glycine_max	Glycine	max	(L.)_Merr.	soybean	Y	USA033	PI408201B	PI408201B	PI408201B	G._max	South_Korea	IV	4	1486635			17711	KAS_600-4-3	1975----	1975	KOR	Gimhe-gun		:KAS_600-4-3	USA005	10	35.25	128.867
Glycine_max	Glycine	max	(L.)_Merr.	soybean	Y	USA033	PI408202	PI408202	PI408202	G._max	South_Korea	V	5	1307772			17711	KAERI_600-5-1	1975----	1975	KOR	Gimhe-gun	KAERI_600-5-1	:KAERI_600-5-1	USA005	10	35.25	128.867
Glycine_max	Glycine	max	(L.)_Merr.	soybean	Y	USA033	PI408203A	PI408203A	PI408203A	G._max	South_Korea	IV	4	1486638			17711	KAS_600-5-2	1975----	1975	KOR	Gimhe-gun		:KAS_600-5-2	USA005	10	35.25	128.867
Glycine_max	Glycine	max	(L.)_Merr.	soybean	Y	USA033	PI408203B	PI408203B	PI408203B	G._max	South_Korea	IV	4	1486637			17711	KAS_600-5-2	1975----	1975	KOR	Gimhe-gun		:KAS_600-5-2	USA005	10	35.25	128.867
Glycine_max	Glycine	max	(L.)_Merr.	soybean	Y	USA033	PI408204	PI408204	PI408204	G._max	South_Korea	V	5	1307774			17711	KAERI_600-6-1	1975----	1975	KOR	Gimhe-gun	KAERI_600-6-1	:KAERI_600-6-1	USA005	10	35.25	128.867
Glycine_max	Glycine	max	(L.)_Merr.	soybean	Y	USA033	PI408205	PI408205	PI408205	G._max	South_Korea	V	5	1307775			17711	KAERI_600-6-2	1975----	1975	KOR	Gimhe-gun	KAERI_600-6-2	:KAERI_600-6-2	USA005	10	35.25	128.867
Glycine_max	Glycine	max	(L.)_Merr.	soybean	Y	USA033	PI408207_1	PI408207_1	PI408207_1	G._max	South_Korea	V	5	1486642			17711	KAERI_600-7-2	1975----	1975	KOR	Gimhe-gun	KAERI_600-7-2	:KAERI_600-7-2	USA005	10	35.25	128.867
Glycine_max	Glycine	max	(L.)_Merr.	soybean	Y	USA033	PI408207_2	PI408207_2	PI408207_2	G._max	South_Korea	V	5	1486641			17711	KAERI_600-7-2	1975----	1975	KOR	Gimhe-gun	KAERI_600-7-2	:KAERI_600-7-2	USA005	10	35.25	128.867
Glycine_max	Glycine	max	(L.)_Merr.	soybean	Y	USA033	PI408209B	PI408209B	PI408209B	G._max	South_Korea	IV	4	1486644			17711	KAS_600-9	1975----	1975	KOR	Gimhe-gun		:KAS_600-9	USA005	10	35.25	128.867
Glycine_max	Glycine	max	(L.)_Merr.	soybean	Y	USA033	PI408209C	PI408209C	PI408209C	G._max	South_Korea	IV	4	1486643			17711	KAS_600-9	1975----	1975	KOR	Gimhe-gun		:KAS_600-9	USA005	10	35.25	128.867
Glycine_max	Glycine	max	(L.)_Merr.	soybean	Y	USA033	PI408210	PI408210	PI408210	G._max	South_Korea	IV	4	1307780			17711	KAS_600-10-1	1975----	1975	KOR	Gimhe-gun		:KAS_600-10-1	USA005	10	35.25	128.867
Glycine_max	Glycine	max	(L.)_Merr.	soybean	Y	USA033	PI408211A	PI408211A	PI408211A	G._max	South_Korea	IV	4	1486647			17711	KAS_600-10-2	1975----	1975	KOR	Gimhe-gun		:KAS_600-10-2	USA005	10	35.25	128.867
Glycine_max	Glycine	max	(L.)_Merr.	soybean	Y	USA033	PI408211B	PI408211B	PI408211B	G._max	South_Korea	IV	4	1486646			17711	KAS_600-10-2	1975----	1975	KOR	Gimhe-gun		:KAS_600-10-2	USA005	10	35.25	128.867
Glycine_max	Glycine	max	(L.)_Merr.	soybean	Y	USA033	PI408216A	PI408216A	PI408216A	G._max	South_Korea	IV	4	1486653			17711	KAS_602-1	1975----	1975	KOR	Jinhe-gun		:KAS_602-1	USA005	10	35.1528	128.66
Glycine_max	Glycine	max	(L.)_Merr.	soybean	Y	USA033	PI408216B	PI408216B	PI408216B	G._max	South_Korea	IV	4	1486652			17711	KAS_602-1	1975----	1975	KOR	Jinhe-gun		:KAS_602-1	USA005	10	35.1528	128.66
Glycine_max	Glycine	max	(L.)_Merr.	soybean	Y	USA033	PI408217A	PI408217A	PI408217A	G._max	South_Korea	IV	4	1486655			17711	KAS_602-2	1975----	1975	KOR	Jinhe-gun		:KAS_602-2	USA005	10	35.1528	128.66
Glycine_max	Glycine	max	(L.)_Merr.	soybean	Y	USA033	PI408217B	PI408217B	PI408217B	G._max	South_Korea	IV	4	1486656			17711	KAS_602-2	1975----	1975	KOR	Jinhe-gun		:KAS_602-2	USA005	10	35.1528	128.66
Glycine_max	Glycine	max	(L.)_Merr.	soybean	Y	USA033	PI408217C	PI408217C	PI408217C	G._max	South_Korea	IV	4	1486654			17711	KAS_602-2	1975----	1975	KOR	Jinhe-gun		:KAS_602-2	USA005	10	35.1528	128.66
Glycine_max	Glycine	max	(L.)_Merr.	soybean	N	USA033	PI408219	PI408219	PI408219	G._max	South_Korea	V	5	1307789			17711	KAERI_602-4	1975----	1975	KOR	Jinhe-gun	KAERI_602-4	:KAERI_602-4	USA005	10	35.1528	128.66
Glycine_max	Glycine	max	(L.)_Merr.	soybean	Y	USA033	PI408220	PI408220	PI408220	G._max	South_Korea	VI	6	1307790			17711	KAERI_602-5	1975----	1975	KOR	Jinhe-gun	KAERI_602-5	:KAERI_602-5	USA005	10	35.1528	128.66
Glycine_max	Glycine	max	(L.)_Merr.	soybean	Y	USA033	PI408221A	PI408221A	PI408221A	G._max	South_Korea	IV	4	1486659			17711	KAERI_603-1	1975----	1975	KOR	Chungmu-gun	KAERI_603-1	:KAERI_603-1	USA005	10	34.8458	128.424
Glycine_max	Glycine	max	(L.)_Merr.	soybean	Y	USA033	PI408221C	PI408221C	PI408221C	G._max	South_Korea	V	5	1486658			17711	KAERI_603-1	1975----	1975	KOR	Chungmu-gun	KAERI_603-1	:KAERI_603-1	USA005	10	34.8458	128.424
Glycine_max	Glycine	max	(L.)_Merr.	soybean	Y	USA033	PI408222A	PI408222A	PI408222A	G._max	South_Korea	IV	4	1486661			17711	KAS_603-2	1975----	1975	KOR	Chungmu-gun		:KAS_603-2	USA005	10	34.8458	128.424
Glycine_max	Glycine	max	(L.)_Merr.	soybean	Y	USA033	PI408222B	PI408222B	PI408222B	G._max	South_Korea	IV	4	1486662			17711	KAS_603-2	1975----	1975	KOR	Chungmu-gun		:KAS_603-2	USA005	10	34.8458	128.424
Glycine_max	Glycine	max	(L.)_Merr.	soybean	Y	USA033	PI408222C	PI408222C	PI408222C	G._max	South_Korea	IV	4	1486660			17711	KAS_603-2	1975----	1975	KOR	Chungmu-gun		:KAS_603-2	USA005	10	34.8458	128.424
Glycine_max	Glycine	max	(L.)_Merr.	soybean	Y	USA033	PI408224A	PI408224A	PI408224A	G._max	South_Korea	IV	4	1486664			17711	KAS_603-4	1975----	1975	KOR	Chungmu-gun		:KAS_603-4	USA005	10	34.8458	128.424
Glycine_max	Glycine	max	(L.)_Merr.	soybean	Y	USA033	PI408224B	PI408224B	PI408224B	G._max	South_Korea	IV	4	1486663			17711	KAS_603-4	1975----	1975	KOR	Chungmu-gun		:KAS_603-4	USA005	10	34.8458	128.424
Glycine_max	Glycine	max	(L.)_Merr.	soybean	Y	USA033	PI408225A	PI408225A	PI408225A	G._max	South_Korea	IV	4	1486666			17711	KAS_604-1-1	1975----	1975	KOR			:KAS_604-1-1	USA005	10	35.1335	129.049
Glycine_max	Glycine	max	(L.)_Merr.	soybean	Y	USA033	PI408227	PI408227	PI408227	G._max	South_Korea	IV	4	1307797			17711	KAS_604-3-1	1975----	1975	KOR			:KAS_604-3-1	USA005	10	35.1335	129.049
Glycine_max	Glycine	max	(L.)_Merr.	soybean	Y	USA033	PI408228A	PI408228A	PI408228A	G._max	South_Korea	V	5	1486670			17711	KAERI_604-4	1975----	1975	KOR		KAERI_604-4	:KAERI_604-4	USA005	10	35.1335	129.049
Glycine_max	Glycine	max	(L.)_Merr.	soybean	Y	USA033	PI408228B	PI408228B	PI408228B	G._max	South_Korea	IV	4	1486669			17711	KAERI_604-4	1975----	1975	KOR		KAERI_604-4	:KAERI_604-4	USA005	10	35.1335	129.049
Glycine_max	Glycine	max	(L.)_Merr.	soybean	Y	USA033	PI408229A	PI408229A	PI408229A	G._max	South_Korea	IV	4	1486672			17711	KAERI_604-5-1	1975----	1975	KOR		KAERI_604-5-1	:KAERI_604-5-1	USA005	10	35.1335	129.049
Glycine_max	Glycine	max	(L.)_Merr.	soybean	Y	USA033	PI408229B	PI408229B	PI408229B	G._max	South_Korea	V	5	1486673			17711	KAERI_604-5-1	1975----	1975	KOR		KAERI_604-5-1	:KAERI_604-5-1	USA005	10	35.1335	129.049
Glycine_max	Glycine	max	(L.)_Merr.	soybean	Y	USA033	PI408229C	PI408229C	PI408229C	G._max	South_Korea	IV	4	1486671			17711	KAERI_604-5-1	1975----	1975	KOR		KAERI_604-5-1	:KAERI_604-5-1	USA005	10	35.1335	129.049
Glycine_max	Glycine	max	(L.)_Merr.	soybean	Y	USA033	PI408233A	PI408233A	PI408233A	G._max	South_Korea	IV	4	1486675			17711	KAS_604-9	1975----	1975	KOR			:KAS_604-9	USA005	10	35.1335	129.049
Glycine_max	Glycine	max	(L.)_Merr.	soybean	Y	USA033	PI408234B	PI408234B	PI408234B	G._max	South_Korea	IV	4	1486676			17711	KAS_604-10	1975----	1975	KOR			:KAS_604-10	USA005	10	35.1335	129.049
Glycine_max	Glycine	max	(L.)_Merr.	soybean	Y	USA033	PI408237	PI408237	PI408237	G._max	South_Korea	IV	4	1307807			17711	KAS_604-13	1975----	1975	KOR			:KAS_604-13	USA005	10	35.1335	129.049
Glycine_max	Glycine	max	(L.)_Merr.	soybean	Y	USA033	PI408238_1	PI408238_1	PI408238_1	G._max	South_Korea	V	5	1486678			17711	KAERI_604-14	1975----	1975	KOR		KAERI_604-14	:KAERI_604-14	USA005	10	35.1335	129.049
Glycine_max	Glycine	max	(L.)_Merr.	soybean	Y	USA033	PI408238_2	PI408238_2	PI408238_2	G._max	South_Korea	V	5	1486679			17711	KAERI_604-14	1975----	1975	KOR		KAERI_604-14	:KAERI_604-14	USA005	10	35.1335	129.049
Glycine_max	Glycine	max	(L.)_Merr.	soybean	Y	USA033	PI408240	PI408240	PI408240	G._max	South_Korea	VI	6	1307810			17711	KAERI_605-2	1975----	1975	KOR	Milyang-gun	KAERI_605-2	:KAERI_605-2	USA005	10	35.5	128.75
Glycine_max	Glycine	max	(L.)_Merr.	soybean	Y	USA033	PI408243	PI408243	PI408243	G._max	South_Korea	V	5	1307813			17711	KAERI_605-5	1975----	1975	KOR	Milyang-gun	KAERI_605-5	:KAERI_605-5	USA005	10	35.5	128.75
Glycine_max	Glycine	max	(L.)_Merr.	soybean	Y	USA033	PI408244	PI408244	PI408244	G._max	South_Korea	V	5	1307814			17711	KAERI_605-6	1975----	1975	KOR	Milyang-gun	KAERI_605-6	:KAERI_605-6	USA005	10	35.5	128.75
Glycine_max	Glycine	max	(L.)_Merr.	soybean	Y	USA033	PI408245	PI408245	PI408245	G._max	South_Korea	IV	4	1307815			17711	KAS_605-7	1975----	1975	KOR	Milyang-gun		:KAS_605-7	USA005	10	35.5	128.75
Glycine_max	Glycine	max	(L.)_Merr.	soybean	Y	USA033	PI408246_1	PI408246_1	PI408246_1	G._max	South_Korea	V	5	1486681			17711	KAERI_605-8	1975----	1975	KOR	Milyang-gun	KAERI_605-8	:KAERI_605-8	USA005	10	35.5	128.75
Glycine_max	Glycine	max	(L.)_Merr.	soybean	Y	USA033	PI408249	PI408249	PI408249	G._max	South_Korea	IV	4	1307819			17711	KAS_610-1	1975----	1975	KOR	Goseong-gun		:KAS_610-1	USA005	10	34.9667	128.2
Glycine_max	Glycine	max	(L.)_Merr.	soybean	Y	USA033	PI408251	PI408251	PI408251	G._max	South_Korea	V	5	1307821			17711	KAERI_610-3	1975----	1975	KOR	Goseong-gun	KAERI_610-3	:KAERI_610-3	USA005	10	34.9667	128.2
Glycine_max	Glycine	max	(L.)_Merr.	soybean	Y	USA033	PI408252	PI408252	PI408252	G._max	South_Korea	V	5	1307822			17711	KAERI_610-4	1975----	1975	KOR	Goseong-gun	KAERI_610-4	:KAERI_610-4	USA005	10	34.9667	128.2
Glycine_max	Glycine	max	(L.)_Merr.	soybean	Y	USA033	PI408255A	PI408255A	PI408255A	G._max	South_Korea	III	3	1486685			17711	KAS_611-2	1975----	1975	KOR	Euiryeong-gun		:KAS_611-2	USA005	10	35.3667	128.25
Glycine_max	Glycine	max	(L.)_Merr.	soybean	Y	USA033	PI408255B	PI408255B	PI408255B	G._max	South_Korea	IV	4	1486684			17711	KAS_611-2	1975----	1975	KOR	Euiryeong-gun		:KAS_611-2	USA005	10	35.3667	128.25
Glycine_max	Glycine	max	(L.)_Merr.	soybean	Y	USA033	PI408258	PI408258	PI408258	G._max	South_Korea	IV	4	1307828			17711	KAS_612-3	1975----	1975	KOR	Masan-gun		:KAS_612-3	USA005	10	35.1968	128.568
Glycine_max	Glycine	max	(L.)_Merr.	soybean	Y	USA033	PI408259B	PI408259B	PI408259B	G._max	South_Korea	VI	6	1486687			17711	KAERI_612-4	1975----	1975	KOR	Masan-gun	KAERI_612-4	:KAERI_612-4	USA005	10	35.1968	128.568
Glycine_max	Glycine	max	(L.)_Merr.	soybean	Y	USA033	PI408260A	PI408260A	PI408260A	G._max	South_Korea	IV	4	1486689			17711	KAS_612-5	1975----	1975	KOR	Masan-gun		:KAS_612-5	USA005	10	35.1968	128.568
Glycine_max	Glycine	max	(L.)_Merr.	soybean	Y	USA033	PI408260B	PI408260B	PI408260B	G._max	South_Korea	IV	4	1486690			17711	KAS_612-5	1975----	1975	KOR	Masan-gun		:KAS_612-5	USA005	10	35.1968	128.568
Glycine_max	Glycine	max	(L.)_Merr.	soybean	Y	USA033	PI408261	PI408261	PI408261	G._max	South_Korea	IV	4	1307831			17711	KAS_612-6	1975----	1975	KOR	Masan-gun		:KAS_612-6	USA005	10	35.1968	128.568
Glycine_max	Glycine	max	(L.)_Merr.	soybean	Y	USA033	PI408262A	PI408262A	PI408262A	G._max	South_Korea	III	3	1486694			17711	KAS_612-7	1975----	1975	KOR	Masan-gun		:KAS_612-7	USA005	10	35.1968	128.568
Glycine_max	Glycine	max	(L.)_Merr.	soybean	Y	USA033	PI408262C	PI408262C	PI408262C	G._max	South_Korea	IV	4	1486691			17711	KAS_612-7	1975----	1975	KOR	Masan-gun		:KAS_612-7	USA005	10	35.1968	128.568
Glycine_max	Glycine	max	(L.)_Merr.	soybean	Y	USA033	PI408262D	PI408262D	PI408262D	G._max	South_Korea	IV	4	1486693			17711	KAS_612-7	1975----	1975	KOR	Masan-gun		:KAS_612-7	USA005	10	35.1968	128.568
Glycine_max	Glycine	max	(L.)_Merr.	soybean	Y	USA033	PI408264	PI408264	PI408264	G._max	South_Korea	IV	4	1307834			17711	KAS_612-9	1975----	1975	KOR	Masan-gun		:KAS_612-9	USA005	10	35.1968	128.568
Glycine_max	Glycine	max	(L.)_Merr.	soybean	Y	USA033	PI408265A	PI408265A	PI408265A	G._max	South_Korea	IV	4	1486696			17711	KAERI_612-11	1975----	1975	KOR	Masan-gun	KAERI_612-11	:KAERI_612-11	USA005	10	35.1968	128.568
Glycine_max	Glycine	max	(L.)_Merr.	soybean	Y	USA033	PI408265B	PI408265B	PI408265B	G._max	South_Korea	IV	4	1486695			17711	KAERI_612-11	1975----	1975	KOR	Masan-gun	KAERI_612-11	:KAERI_612-11	USA005	10	35.1968	128.568
Glycine_max	Glycine	max	(L.)_Merr.	soybean	Y	USA033	PI408266	PI408266	PI408266	G._max	South_Korea	VI	6	1307836			17711	KAERI_612-12	1975----	1975	KOR	Masan-gun	KAERI_612-12	:KAERI_612-12	USA005	10	35.1968	128.568
Glycine_max	Glycine	max	(L.)_Merr.	soybean	Y	USA033	PI408267	PI408267	PI408267	G._max	South_Korea	V	5	1307837			17711	KAS_613-1	1975----	1975	KOR	Haman-gun		:KAS_613-1	USA005	10	35.2333	128.333
Glycine_max	Glycine	max	(L.)_Merr.	soybean	Y	USA033	PI408268	PI408268	PI408268	G._max	South_Korea	V	5	1307838			17711	KAERI_613-2	1975----	1975	KOR	Haman-gun	KAERI_613-2	:KAERI_613-2	USA005	10	35.2333	128.333
Glycine_max	Glycine	max	(L.)_Merr.	soybean	Y	USA033	PI408269A	PI408269A	PI408269A	G._max	South_Korea	IV	4	1486700			17711	KAERI_613-3	1975----	1975	KOR	Haman-gun	KAERI_613-3	:KAERI_613-3	USA005	10	35.2333	128.333
Glycine_max	Glycine	max	(L.)_Merr.	soybean	Y	USA033	PI408269B	PI408269B	PI408269B	G._max	South_Korea	IV	4	1486699			17711	KAERI_613-3	1975----	1975	KOR	Haman-gun	KAERI_613-3	:KAERI_613-3	USA005	10	35.2333	128.333
Glycine_max	Glycine	max	(L.)_Merr.	soybean	Y	USA033	PI408269C	PI408269C	PI408269C	G._max	South_Korea	VI	6	1486701			17711	KAERI_613-3	1975----	1975	KOR	Haman-gun	KAERI_613-3	:KAERI_613-3	USA005	10	35.2333	128.333
Glycine_max	Glycine	max	(L.)_Merr.	soybean	Y	USA033	PI408269D	PI408269D	PI408269D	G._max	South_Korea	IV	4	1486698			17711	KAERI_613-3	1975----	1975	KOR	Haman-gun	KAERI_613-3	:KAERI_613-3	USA005	10	35.2333	128.333
Glycine_max	Glycine	max	(L.)_Merr.	soybean	Y	USA033	PI408272A	PI408272A	PI408272A	G._max	South_Korea	IV	4	1486706			17711	KAS_613-6	1975----	1975	KOR	Haman-gun		:KAS_613-6	USA005	10	35.2333	128.333
Glycine_max	Glycine	max	(L.)_Merr.	soybean	Y	USA033	PI408272B	PI408272B	PI408272B	G._max	South_Korea	IV	4	1486707			17711	KAS_613-6	1975----	1975	KOR	Haman-gun		:KAS_613-6	USA005	10	35.2333	128.333
Glycine_max	Glycine	max	(L.)_Merr.	soybean	Y	USA033	PI408272C	PI408272C	PI408272C	G._max	South_Korea	IV	4	1486705			17711	KAS_613-6	1975----	1975	KOR	Haman-gun		:KAS_613-6	USA005	10	35.2333	128.333
Glycine_max	Glycine	max	(L.)_Merr.	soybean	Y	USA033	PI408273	PI408273	PI408273	G._max	South_Korea	IV	4	1307843			17711	KAS_620-1	1975----	1975	KOR	Samcheonpo-gun		:KAS_620-1	USA005	10	34.9333	128.067
Glycine_max	Glycine	max	(L.)_Merr.	soybean	Y	USA033	PI408274	PI408274	PI408274	G._max	South_Korea	V	5	1307844			17711	KAERI_620-2	1975----	1975	KOR	Samcheonpo-gun	KAERI_620-2	:KAERI_620-2	USA005	10	34.9333	128.067
Glycine_max	Glycine	max	(L.)_Merr.	soybean	Y	USA033	PI408275	PI408275	PI408275	G._max	South_Korea	IV	4	1307845			17711	KAS_620-3	1975----	1975	KOR	Samcheonpo-gun		:KAS_620-3	USA005	10	34.9333	128.067
Glycine_max	Glycine	max	(L.)_Merr.	soybean	Y	USA033	PI408277	PI408277	PI408277	G._max	South_Korea	IV	4	1307847			17711	KAS_622-1	1975----	1975	KOR	Hadong-gun		:KAS_622-1	USA005	10	35.1333	127.75
Glycine_max	Glycine	max	(L.)_Merr.	soybean	Y	USA033	PI408280	PI408280	PI408280	G._max	South_Korea	IV	4	1307850			17711	KAS_622-4	1975----	1975	KOR	Hadong-gun		:KAS_622-4	USA005	10	35.1333	127.75
Glycine_max	Glycine	max	(L.)_Merr.	soybean	Y	USA033	PI408281B	PI408281B	PI408281B	G._max	South_Korea	IV	4	1486708			17711	KAS_622-5	1975----	1975	KOR	Hadong-gun		:KAS_622-5	USA005	10	35.1333	127.75
Glycine_max	Glycine	max	(L.)_Merr.	soybean	Y	USA033	PI408283	PI408283	PI408283	G._max	South_Korea	V	5	1307853			17711	KAERI_624-2	1975----	1975	KOR	Jinju-gun	KAERI_624-2	:KAERI_624-2	USA005	10	35.2	128.167
Glycine_max	Glycine	max	(L.)_Merr.	soybean	Y	USA033	PI408285A	PI408285A	PI408285A	G._max	South_Korea	IV	4	1486712			17711	KAERI_624-4	1975----	1975	KOR	Jinju-gun	KAERI_624-4	:KAERI_624-4	USA005	10	35.2	128.167
Glycine_max	Glycine	max	(L.)_Merr.	soybean	Y	USA033	PI408285B	PI408285B	PI408285B	G._max	South_Korea	IV	4	1486710			17711	KAERI_624-4	1975----	1975	KOR	Jinju-gun	KAERI_624-4	:KAERI_624-4	USA005	10	35.2	128.167
Glycine_max	Glycine	max	(L.)_Merr.	soybean	Y	USA033	PI408285C	PI408285C	PI408285C	G._max	South_Korea	V	5	1486711			17711	KAERI_624-4	1975----	1975	KOR	Jinju-gun	KAERI_624-4	:KAERI_624-4	USA005	10	35.2	128.167
Glycine_max	Glycine	max	(L.)_Merr.	soybean	Y	USA033	PI408286	PI408286	PI408286	G._max	South_Korea	V	5	1307856			17711	KAERI_624-5	1975----	1975	KOR	Jinju-gun	KAERI_624-5	:KAERI_624-5	USA005	10	35.2	128.167
Glycine_max	Glycine	max	(L.)_Merr.	soybean	Y	USA033	PI408287	PI408287	PI408287	G._max	South_Korea	IV	4	1307857			17711	KAS_624-6	1975----	1975	KOR	Jinju-gun		:KAS_624-6	USA005	10	35.2	128.167
Glycine_max	Glycine	max	(L.)_Merr.	soybean	Y	USA033	PI408290	PI408290	PI408290	G._max	South_Korea	IV	4	1307860			17711	KAS_624-9	1975----	1975	KOR	Jinju-gun		:KAS_624-9	USA005	10	35.2	128.167
Glycine_max	Glycine	max	(L.)_Merr.	soybean	Y	USA033	PI408293_1	PI408293_1	PI408293_1	G._max	South_Korea	IV	4	1486714			17711	KAERI_624-12	1975----	1975	KOR	Jinju-gun	KAERI_624-12	:KAERI_624-12	USA005	10	35.2	128.167
Glycine_max	Glycine	max	(L.)_Merr.	soybean	Y	USA033	PI408294A	PI408294A	PI408294A	G._max	South_Korea	IV	4	1486715			17711	KAERI_624-13	1975----	1975	KOR	Jinju-gun	KAERI_624-13	:KAERI_624-13	USA005	10	35.2	128.167
Glycine_max	Glycine	max	(L.)_Merr.	soybean	Y	USA033	PI408294B	PI408294B	PI408294B	G._max	South_Korea	V	5	1486716			17711	KAERI_624-13	1975----	1975	KOR	Jinju-gun	KAERI_624-13	:KAERI_624-13	USA005	10	35.2	128.167
Glycine_max	Glycine	max	(L.)_Merr.	soybean	Y	USA033	PI408295A	PI408295A	PI408295A	G._max	South_Korea	IV	4	1486718			17711	KAS_624-14	1975----	1975	KOR	Jinju-gun		:KAS_624-14	USA005	10	35.2	128.167
Glycine_max	Glycine	max	(L.)_Merr.	soybean	Y	USA033	PI408295B	PI408295B	PI408295B	G._max	South_Korea	IV	4	1486717			17711	KAS_624-14	1975----	1975	KOR	Jinju-gun		:KAS_624-14	USA005	10	35.2	128.167
Glycine_max	Glycine	max	(L.)_Merr.	soybean	Y	USA033	PI408296B	PI408296B	PI408296B	G._max	South_Korea	VI	6	1486720			17711	KAERI_624-15	1975----	1975	KOR	Jinju-gun	KAERI_624-15	:KAERI_624-15	USA005	10	35.2	128.167
Glycine_max	Glycine	max	(L.)_Merr.	soybean	Y	USA033	PI408298B	PI408298B	PI408298B	G._max	South_Korea	IV	4	1486721			17711	KAS_624-17	1975----	1975	KOR	Jinju-gun		:KAS_624-17	USA005	10	35.2	128.167
Glycine_max	Glycine	max	(L.)_Merr.	soybean	Y	USA033	PI408300	PI408300	PI408300	G._max	South_Korea	IV	4	1307870			17711	KAS_625-1	1975----	1975	KOR	Sancheong-gun		:KAS_625-1	USA005	10	35.3833	127.867
Glycine_max	Glycine	max	(L.)_Merr.	soybean	Y	USA033	PI408301	PI408301	PI408301	G._max	South_Korea	IV	4	1307871			17711	KAS_625-2	1975----	1975	KOR	Sancheong-gun		:KAS_625-2	USA005	10	35.3833	127.867
Glycine_max	Glycine	max	(L.)_Merr.	soybean	Y	USA033	PI408302	PI408302	PI408302	G._max	South_Korea	IV	4	1307872			17711	KAS_625-3	1975----	1975	KOR	Sancheong-gun		:KAS_625-3	USA005	10	35.3833	127.867
Glycine_max	Glycine	max	(L.)_Merr.	soybean	Y	USA033	PI408304	PI408304	PI408304	G._max	South_Korea	V	5	1307874			17711	KAERI_625-5	1975----	1975	KOR	Sancheong-gun	KAERI_625-5	:KAERI_625-5	USA005	10	35.3833	127.867
Glycine_max	Glycine	max	(L.)_Merr.	soybean	Y	USA033	PI408307A	PI408307A	PI408307A	G._max	South_Korea	IV	4	1486725			17711	KAERI_625-8	1975----	1975	KOR	Sancheong-gun	KAERI_625-8	:KAERI_625-8	USA005	10	35.3833	127.867
Glycine_max	Glycine	max	(L.)_Merr.	soybean	Y	USA033	PI408307B	PI408307B	PI408307B	G._max	South_Korea	V	5	1486724			17711	KAERI_625-8	1975----	1975	KOR	Sancheong-gun	KAERI_625-8	:KAERI_625-8	USA005	10	35.3833	127.867
Glycine_max	Glycine	max	(L.)_Merr.	soybean	Y	USA033	PI408307C	PI408307C	PI408307C	G._max	South_Korea	IV	4	1486723			17711	KAERI_625-8	1975----	1975	KOR	Sancheong-gun	KAERI_625-8	:KAERI_625-8	USA005	10	35.3833	127.867
Glycine_max	Glycine	max	(L.)_Merr.	soybean	Y	USA033	PI408308B	PI408308B	PI408308B	G._max	South_Korea	V	5	1486726			17711	KAERI_625-9	1975----	1975	KOR	Sancheong-gun	KAERI_625-9	:KAERI_625-9	USA005	10	35.3833	127.867
Glycine_max	Glycine	max	(L.)_Merr.	soybean	Y	USA033	PI408309	PI408309	PI408309	G._max	South_Korea	IV	4	1307879			17711	KAS_625-10	1975----	1975	KOR	Sancheong-gun		:KAS_625-10	USA005	10	35.3833	127.867
Glycine_max	Glycine	max	(L.)_Merr.	soybean	Y	USA033	PI408310B	PI408310B	PI408310B	G._max	South_Korea	IV	4	1486728			17711	KAS_626-1	1975----	1975	KOR	Habcheon-gun		:KAS_626-1	USA005	10	35.5833	128.167
Glycine_max	Glycine	max	(L.)_Merr.	soybean	Y	USA033	PI408311_1	PI408311_1	PI408311_1	G._max	South_Korea	IV	4	1486730			17711	KAERI_626-3	1975----	1975	KOR	Habcheon-gun	KAERI_626-3	:KAERI_626-3	USA005	10	35.5833	128.167
Glycine_max	Glycine	max	(L.)_Merr.	soybean	Y	USA033	PI408311_2	PI408311_2	PI408311_2	G._max	South_Korea	V	5	1486731			17711	KAERI_626-3	1975----	1975	KOR	Habcheon-gun	KAERI_626-3	:KAERI_626-3	USA005	10	35.5833	128.167
Glycine_max	Glycine	max	(L.)_Merr.	soybean	Y	USA033	PI408312A	PI408312A	PI408312A	G._max	South_Korea	III	3	1486733			17711	KAS_626-4	1975----	1975	KOR	Habcheon-gun		:KAS_626-4	USA005	10	35.5833	128.167
Glycine_max	Glycine	max	(L.)_Merr.	soybean	Y	USA033	PI408314	PI408314	PI408314	G._max	South_Korea	IV	4	1307884			17711	KAS_626-6	1975----	1975	KOR	Habcheon-gun		:KAS_626-6	USA005	10	35.5833	128.167
Glycine_max	Glycine	max	(L.)_Merr.	soybean	Y	USA033	PI408315B	PI408315B	PI408315B	G._max	South_Korea	III	3	1486734			17711	KAS_626-7	1975----	1975	KOR	Habcheon-gun		:KAS_626-7	USA005	10	35.5833	128.167
Glycine_max	Glycine	max	(L.)_Merr.	soybean	Y	USA033	PI408316	PI408316	PI408316	G._max	South_Korea	IV	4	1307886			17711	KAS_634-1	1975----	1975	KOR	Yangsan-gun		:KAS_634-1	USA005	10	35.4167	129
Glycine_max	Glycine	max	(L.)_Merr.	soybean	Y	USA033	PI408318B	PI408318B	PI408318B	G._max	South_Korea	VI	6	1486737			17711	KAERI_634-3	1975----	1975	KOR	Yangsan-gun	KAERI_634-3	:KAERI_634-3	USA005	10	35.4167	129
Glycine_max	Glycine	max	(L.)_Merr.	soybean	Y	USA033	PI408319A	PI408319A	PI408319A	G._max	South_Korea	IV	4	1486740			17711	KAS_634-4	1975----	1975	KOR	Yangsan-gun		:KAS_634-4	USA005	10	35.4167	129
Glycine_max	Glycine	max	(L.)_Merr.	soybean	Y	USA033	PI408319B	PI408319B	PI408319B	G._max	South_Korea	IV	4	1486739			17711	KAS_634-4	1975----	1975	KOR	Yangsan-gun		:KAS_634-4	USA005	10	35.4167	129
Glycine_max	Glycine	max	(L.)_Merr.	soybean	Y	USA033	PI408319C	PI408319C	PI408319C	G._max	South_Korea	IV	4	1486738			17711	KAS_634-4	1975----	1975	KOR	Yangsan-gun		:KAS_634-4	USA005	10	35.4167	129
Glycine_max	Glycine	max	(L.)_Merr.	soybean	Y	USA033	PI408321	PI408321	PI408321	G._max	South_Korea	III	3	1307891			17711	KAS_635-2-1	1975----	1975	KOR	Ulsan-gun		:KAS_635-2-1	USA005	10	35.5	129.25
Glycine_max	Glycine	max	(L.)_Merr.	soybean	Y	USA033	PI408323	PI408323	PI408323	G._max	South_Korea	V	5	1307893			17711	KAERI_635-4	1975----	1975	KOR	Ulsan-gun	KAERI_635-4	:KAERI_635-4	USA005	10	35.5	129.25
Glycine_max	Glycine	max	(L.)_Merr.	soybean	Y	USA033	PI408324	PI408324	PI408324	G._max	South_Korea	V	5	1307894			17711	KAERI_635-5	1975----	1975	KOR	Ulsan-gun	KAERI_635-5	:KAERI_635-5	USA005	10	35.5	129.25
Glycine_max	Glycine	max	(L.)_Merr.	soybean	Y	USA033	PI408325	PI408325	PI408325	G._max	South_Korea	V	5	1307895			17711	KAERI_635-6	1975----	1975	KOR	Ulsan-gun	KAERI_635-6	:KAERI_635-6	USA005	10	35.5	129.25
Glycine_max	Glycine	max	(L.)_Merr.	soybean	Y	USA033	PI408327A	PI408327A	PI408327A	G._max	South_Korea	IV	4	1486741			17711	KAERI_646-1	1975----	1975	KOR	Geochang-gun	KAERI_646-1	:KAERI_646-1	USA005	10	35.75	127.917
Glycine_max	Glycine	max	(L.)_Merr.	soybean	Y	USA033	PI408328	PI408328	PI408328	G._max	South_Korea	V	5	1307898			17711	KAERI_646-2	1975----	1975	KOR	Geochang-gun	KAERI_646-2	:KAERI_646-2	USA005	10	35.75	127.917
Glycine_max	Glycine	max	(L.)_Merr.	soybean	Y	USA033	PI408330	PI408330	PI408330	G._max	South_Korea	V	5	1307900			17711	KAERI_646-4	1975----	1975	KOR	Geochang-gun	KAERI_646-4	:KAERI_646-4	USA005	10	35.75	127.917
Glycine_max	Glycine	max	(L.)_Merr.	soybean	Y	USA033	PI408332B	PI408332B	PI408332B	G._max	South_Korea	VI	6	1486745			17711	KAERI_646-6	1975----	1975	KOR	Geochang-gun	KAERI_646-6	:KAERI_646-6	USA005	10	35.75	127.917
Glycine_max	Glycine	max	(L.)_Merr.	soybean	Y	USA033	PI408332C	PI408332C	PI408332C	G._max	South_Korea	V	5	1486743			17711	KAERI_646-6	1975----	1975	KOR	Geochang-gun	KAERI_646-6	:KAERI_646-6	USA005	10	35.75	127.917
Glycine_max	Glycine	max	(L.)_Merr.	soybean	Y	USA033	PI408333	PI408333	PI408333	G._max	South_Korea	IV	4	1307903			17711	KAS_646-7	1975----	1975	KOR	Geochang-gun		:KAS_646-7	USA005	10	35.75	127.917
Glycine_max	Glycine	max	(L.)_Merr.	soybean	Y	USA033	PI408335A	PI408335A	PI408335A	G._max	South_Korea	IV	4	1486747			17711	KAS_646-9	1975----	1975	KOR	Geochang-gun		:KAS_646-9	USA005	10	35.75	127.917
Glycine_max	Glycine	max	(L.)_Merr.	soybean	Y	USA033	PI408335B	PI408335B	PI408335B	G._max	South_Korea	IV	4	1486746			17711	KAS_646-9	1975----	1975	KOR	Geochang-gun		:KAS_646-9	USA005	10	35.75	127.917
Glycine_max	Glycine	max	(L.)_Merr.	soybean	Y	USA033	PI408336	PI408336	PI408336	G._max	South_Korea	V	5	1307906			17711	KAERI_646-10	1975----	1975	KOR	Geochang-gun	KAERI_646-10	:KAERI_646-10	USA005	10	35.75	127.917
Glycine_max	Glycine	max	(L.)_Merr.	soybean	Y	USA033	PI408337	PI408337	PI408337	G._max	South_Korea	V	5	1307907			17711	KAERI_590-1	1975----	1975	KOR	Jeju-gun	KAERI_590-1	:KAERI_590-1	USA005	10	33.4017	126.546
Glycine_max	Glycine	max	(L.)_Merr.	soybean	Y	USA033	PI408338	PI408338	PI408338	G._max	South_Korea	IV	4	1307908			17711	KAS_590-2	1975----	1975	KOR	Jeju-gun		:KAS_590-2	USA005	10	33.4017	126.546
Glycine_max	Glycine	max	(L.)_Merr.	soybean	Y	USA033	PI408339	PI408339	PI408339	G._max	South_Korea	V	5	1307909			17711	KAERI_590-3	1975----	1975	KOR	Jeju-gun	KAERI_590-3	:KAERI_590-3	USA005	10	33.4017	126.546
Glycine_max	Glycine	max	(L.)_Merr.	soybean	Y	USA033	PI408340	PI408340	PI408340	G._max	South_Korea	VI	6	1307910			17711	KAERI_590-4	1975----	1975	KOR	Jeju-gun	KAERI_590-4	:KAERI_590-4	USA005	10	33.4017	126.546
Glycine_max	Glycine	max	(L.)_Merr.	soybean	Y	USA033	PI408342	PI408342	PI408342	G._max	South_Korea	VI	6	1307911			17711	KAERI_590-6	1975----	1975	KOR	Jeju-gun	KAERI_590-6	:KAERI_590-6	USA005	10	33.4017	126.546
Glycine_max	Glycine	max	(L.)_Merr.	soybean	Y	USA033	PI408345	PI408345	PI408345	G._max	South_Korea	VI	6	1307914			17711	KAERI_590-9	1975----	1975	KOR	Jeju-gun	KAERI_590-9	:KAERI_590-9	USA005	10	33.4017	126.546
Glycine_max	Glycine	max	(L.)_Merr.	soybean	Y	USA033	PI416847	PI416847	PI416847	G._max	Japan	V	5	1314778			17711	Chuuseishu	197407--	1974	JPN	Hokuriku_region	H-030055	:Chuuseishu;:H-030055	USA005	10	37	137.5
Glycine_max	Glycine	max	(L.)_Merr.	soybean	Y	USA033	PI416878	PI416878	PI416878	G._max	Japan	I	1	1314809			17711	Gennai	197407--	1974	JPN	Hokuriku_region		:Gennai	USA005	10	37	137.5
Glycine_max	Glycine	max	(L.)_Merr.	soybean	Y	USA033	PI416892	PI416892	PI416892	G._max	Japan	III	3	1314823			17711	Goyou_kuro_mame	197407--	1974	JPN	Hokuriku_region		:Goyou_kuro_mame	USA005	10	37	137.5
Glycine_max	Glycine	max	(L.)_Merr.	soybean	Y	USA033	PI416947	PI416947	PI416947	G._max	Japan	VII	7	1314878			17711	Ichinomiya_Zairai_1	197407--	1974	JPN	Chugoku_region	H-080010	:Ichinomiya_Zairai_1;:H-080010	USA005	10	34.5	133
Glycine_max	Glycine	max	(L.)_Merr.	soybean	Y	USA033	PI416948	PI416948	PI416948	G._max	Japan	VII	7	1314879			17711	Ichinomiya_Zairai_2	197407--	1974	JPN	Chugoku_region	H-080011	:Ichinomiya_Zairai_2;:H-080011	USA005	10	34.5	133
Glycine_max	Glycine	max	(L.)_Merr.	soybean	Y	USA033	PI416949	PI416949	PI416949	G._max	Japan	VIII	8	1314880			17711	Ichinomiya_Zairai_3	197407--	1974	JPN	Chugoku_region	H-080012	:Ichinomiya_Zairai_3;:H-080012	USA005	10	34.5	133
Glycine_max	Glycine	max	(L.)_Merr.	soybean	Y	USA033	PI416955	PI416955	PI416955	G._max	Japan	VI	6	1314886			17711	Ishitsutsumi_(Toyama)	197407--	1974	JPN	Hokuriku_region	H-030038	:Ishitsutsumi_(Toyama);:H-030038	USA005	10	36.5	137.5
Glycine_max	Glycine	max	(L.)_Merr.	soybean	Y	USA033	PI416980	PI416980	PI416980	G._max	Japan	VII	7	1314911			17711	Kamifusa_Zairai_(B)	197407--	1974	JPN	Chugoku_region	H-080015	:Kamifusa_Zairai_(B);:H-080015	USA005	10	34.5	133
Glycine_max	Glycine	max	(L.)_Merr.	soybean	Y	USA033	PI417031	PI417031	PI417031	G._max	Japan	VI	6	1314962			17711	Kinkazan	197407--	1974	JPN	Hokuriku_region	H-030009	:Kinkazan;:H-030009	USA005	10	37	137.5
Glycine_max	Glycine	max	(L.)_Merr.	soybean	Y	USA033	PI417047	PI417047	PI417047	G._max	Japan	VII	7	1314978			17711	Koban_Mame_(Zairai)	197407--	1974	JPN	Hokuriku_region	H-030006	:Koban_Mame_(Zairai);:H-030006	USA005	10	37	137.5
Glycine_max	Glycine	max	(L.)_Merr.	soybean	Y	USA033	PI417063	PI417063	PI417063	G._max	Japan	VII	7	1314994			17711	Kotane	197407--	1974	JPN	Hokuriku_region	H-030045	:Kotane;:H-030045	USA005	10	37	137.5
Glycine_max	Glycine	max	(L.)_Merr.	soybean	Y	USA033	PI417082	PI417082	PI417082	G._max	Japan	II	2	1315013			17711	Kugatsu_mame	197407--	1974	JPN	Hokuriku_region		:Kugatsu_mame	USA005	10	37	137.5
Glycine_max	Glycine	max	(L.)_Merr.	soybean	Y	USA033	PI417095	PI417095	PI417095	G._max	Japan	Z	0.1	1315026			17711	Kuro_sakigake	197407--	1974	JPN	Hokuriku_region		:Kuro_sakigake	USA005	10	37	137.5
Glycine_max	Glycine	max	(L.)_Merr.	soybean	Y	USA033	PI417164	PI417164	PI417164	G._max	Japan	VI	6	1315095			17711	Mochi_Mame_(Zairai)	197407--	1974	JPN	Hokuriku_region	H-030008	:Mochi_Mame_(Zairai);:H-030008	USA005	10	37	137.5
Glycine_max	Glycine	max	(L.)_Merr.	soybean	Y	USA033	PI417213	PI417213	PI417213	G._max	Japan	VII	7	1315143			17711	Oohama	197407--	1974	JPN	Hokuriku_region	H-030060	:Oohama;:H-030060	USA005	10	37	137.5
Glycine_max	Glycine	max	(L.)_Merr.	soybean	Y	USA033	PI417221	PI417221	PI417221	G._max	Japan	VI	6	1315151			17711	Oono_Zairai_(B)	197407--	1974	JPN	Chugoku_region	H-080008	:Oono_Zairai_(B);:H-080008	USA005	10	34.5	133
Glycine_max	Glycine	max	(L.)_Merr.	soybean	Y	USA033	PI417222	PI417222	PI417222	G._max	Japan	VII	7	1315152			17711	Oono_Zairai_(C)	197407--	1974	JPN	Chugoku_region	H-080009	:Oono_Zairai_(C);:H-080009	USA005	10	34.5	133
Glycine_max	Glycine	max	(L.)_Merr.	soybean	Y	USA033	PI417267	PI417267	PI417267	G._max	Japan	VI	6	1315197			17711	Sangokutori_(Yamagata)	197407--	1974	JPN	Tohoku_region	H-020420	:Sangokutori_(Yamagata);:H-020420	USA005	10	38.5	140.25
Glycine_max	Glycine	max	(L.)_Merr.	soybean	N	USA033	PI417286	PI417286	PI417286	G._max	Japan	VIII	8	1315216			17711	Shakkin_nashi	197407--	1974	JPN	Hokuriku_region	H-030043	:Shakkin_nashi;:H-030043	USA005	10	37	137.5
Glycine_max	Glycine	max	(L.)_Merr.	soybean	Y	USA033	PI417314	PI417314	PI417314	G._max	Japan	VIII	8	1315244			17711	Shiro_Daizu	197407--	1974	JPN	Chugoku_region	H-080017	:Shiro_Daizu;:H-080017	USA005	10	34.5	133
Glycine_max	Glycine	max	(L.)_Merr.	soybean	Y	USA033	PI417347	PI417347	PI417347	G._max	Japan	V	5	1315277			17711	Sokoshin	197407--	1974	JPN	Hokuriku_region	H-030035	:Sokoshin;:H-030035	USA005	10	37	137.5
Glycine_max	Glycine	max	(L.)_Merr.	soybean	Y	USA033	PI417369	PI417369	PI417369	G._max	Japan	VIII	8	1315299			17711	Tamana	197407--	1974	JPN	Hokuriku_region	H-030047	:Tamana;:H-030047	USA005	10	37	137.5
Glycine_max	Glycine	max	(L.)_Merr.	soybean	Y	USA033	PI417443	PI417443	PI417443	G._max	Japan	VII	7	1315373			17711	Wabun_Zairai	197407--	1974	JPN	Chugoku_region	H-080006	:Wabun_Zairai;:H-080006	USA005	10	34.5	133
Glycine_max	Glycine	max	(L.)_Merr.	soybean	Y	USA033	PI417461	PI417461	PI417461	G._max	Japan	II	2	1315391			17711	Wase_tainome	197407--	1974	JPN	Hokuriku_region		:Wase_tainome	USA005	10	37	137.5
Glycine_max	Glycine	max	(L.)_Merr.	soybean	Y	USA033	PI417475	PI417475	PI417475	G._max	Japan	VI	6	1315405			17711	Yonayou	197407--	1974	JPN	Hokuriku_region	H-030057	:Yonayou;:H-030057	USA005	10	37	137.5
Glycine_max	Glycine	max	(L.)_Merr.	soybean	Y	USA033	PI417494	PI417494	PI417494	G._max	Japan	V	5	1315424			17711	Zenkouji	197407--	1974	JPN	Hokuriku_region	H-030040	:Zenkouji;:H-030040	USA005	10	37	137.5
Glycine_max	Glycine	max	(L.)_Merr.	soybean	Y	USA033	PI423722	PI423722	PI423722	G._max	South_Korea	V	5	1318997			17711	KAS_100-4-1	19780427	1978	KOR	Yongsan_Market		:KAS_100-4-1	USA005	10	37.5381	126.969
Glycine_max	Glycine	max	(L.)_Merr.	soybean	Y	USA033	PI423723	PI423723	PI423723	G._max	South_Korea	V	5	1318998			17711	KAS_100-5-1	19780427	1978	KOR	Yongsan_Market		:KAS_100-5-1	USA005	10	37.5381	126.969
Glycine_max	Glycine	max	(L.)_Merr.	soybean	Y	USA033	PI423724	PI423724	PI423724	G._max	South_Korea	VI	6	1318999			17711	KAS_100-5-2	19780427	1978	KOR	Yongsan_Market		:KAS_100-5-2	USA005	10	37.5381	126.969
Glycine_max	Glycine	max	(L.)_Merr.	soybean	Y	USA033	PI423725	PI423725	PI423725	G._max	South_Korea	IV	4	1319000			17711	KAS_100-7	19780427	1978	KOR	Yongsan_Market		:KAS_100-7	USA005	10	37.5381	126.969
Glycine_max	Glycine	max	(L.)_Merr.	soybean	Y	USA033	PI423726	PI423726	PI423726	G._max	South_Korea	V	5	1319001			17711	KAS_100-8-1	19780427	1978	KOR	Yongsan_Market		:KAS_100-8-1	USA005	10	37.5381	126.969
Glycine_max	Glycine	max	(L.)_Merr.	soybean	Y	USA033	PI423727	PI423727	PI423727	G._max	South_Korea	VI	6	1319002			17711	KAS_100-8-2	19780427	1978	KOR	Yongsan_Market		:KAS_100-8-2	USA005	10	37.5381	126.969
Glycine_max	Glycine	max	(L.)_Merr.	soybean	Y	USA033	PI423729	PI423729	PI423729	G._max	South_Korea	IV	4	1319004			17711	KAS_100-10-1	19780427	1978	KOR	Yongsan_Market		:KAS_100-10-1	USA005	10	37.5381	126.969
Glycine_max	Glycine	max	(L.)_Merr.	soybean	Y	USA033	PI423730A	PI423730A	PI423730A	G._max	South_Korea	IV	4	1486808			17711	KAS_100-10-2	19780427	1978	KOR	Yongsan_Market		:KAS_100-10-2	USA005	10	37.5381	126.969
Glycine_max	Glycine	max	(L.)_Merr.	soybean	Y	USA033	PI423730B	PI423730B	PI423730B	G._max	South_Korea	III	3	1486807			17711	KAS_100-10-2	19780427	1978	KOR	Yongsan_Market		:KAS_100-10-2	USA005	10	37.5381	126.969
Glycine_max	Glycine	max	(L.)_Merr.	soybean	Y	USA033	PI423731	PI423731	PI423731	G._max	South_Korea	IV	4	1319006			17711	KAS_100-13-1	19780427	1978	KOR	Yongsan_Market		:KAS_100-13-1	USA005	10	37.5381	126.969
Glycine_max	Glycine	max	(L.)_Merr.	soybean	Y	USA033	PI423732	PI423732	PI423732	G._max	South_Korea	V	5	1319007			17711	KAS_100-13-2	19780427	1978	KOR	Yongsan_Market		:KAS_100-13-2	USA005	10	37.5381	126.969
Glycine_max	Glycine	max	(L.)_Merr.	soybean	Y	USA033	PI423733	PI423733	PI423733	G._max	South_Korea	IV	4	1319008			17711	KAS_101-1	19780427	1978	KOR	Seongnam_Area		:KAS_101-1	USA005	10	37.4372	127.139
Glycine_max	Glycine	max	(L.)_Merr.	soybean	Y	USA033	PI423734	PI423734	PI423734	G._max	South_Korea	IV	4	1319009			17711	KAS_130-1	19780427	1978	KOR	Gapyeong-gun		:KAS_130-1	USA005	10	37.8333	127.467
Glycine_max	Glycine	max	(L.)_Merr.	soybean	Y	USA033	PI423736A	PI423736A	PI423736A	G._max	South_Korea	IV	4	1486809			17711	KAS_130-3	19780427	1978	KOR	Gapyeong-gun		:KAS_130-3	USA005	10	37.8333	127.467
Glycine_max	Glycine	max	(L.)_Merr.	soybean	Y	USA033	PI423736B	PI423736B	PI423736B	G._max	South_Korea	VI	6	1486810			17711	KAS_130-3	19780427	1978	KOR	Gapyeong-gun		:KAS_130-3	USA005	10	37.8333	127.467
Glycine_max	Glycine	max	(L.)_Merr.	soybean	Y	USA033	PI423738	PI423738	PI423738	G._max	South_Korea	V	5	1319013			17711	KAS_150-17-3	19780427	1978	KOR	Ganghwa-gun		:KAS_150-17-3	USA005	10	37.6667	126.417
Glycine_max	Glycine	max	(L.)_Merr.	soybean	Y	USA033	PI423739	PI423739	PI423739	G._max	South_Korea	IV	4	1319014			17711	KAS_150-19-1	19780427	1978	KOR	Ganghwa-gun		:KAS_150-19-1	USA005	10	37.6667	126.417
Glycine_max	Glycine	max	(L.)_Merr.	soybean	Y	USA033	PI423741	PI423741	PI423741	G._max	South_Korea	IV	4	1319016			17711	KAS_150-20	19780427	1978	KOR	Ganghwa-gun		:KAS_150-20	USA005	10	37.6667	126.417
Glycine_max	Glycine	max	(L.)_Merr.	soybean	Y	USA033	PI423742	PI423742	PI423742	G._max	South_Korea	V	5	1319017			17711	KAS_150-21	19780427	1978	KOR	Ganghwa-gun		:KAS_150-21	USA005	10	37.6667	126.417
Glycine_max	Glycine	max	(L.)_Merr.	soybean	Y	USA033	PI423743A	PI423743A	PI423743A	G._max	South_Korea	V	5	1569191			17711	KAS_150-22	19780427	1978	KOR	Ganghwa-gun		:KAS_150-22	USA005	10	37.6667	126.417
Glycine_max	Glycine	max	(L.)_Merr.	soybean	Y	USA033	PI423743C	PI423743C	PI423743C	G._max	South_Korea	V	5	1569193			17711	KAS_150-22	19780427	1978	KOR	Ganghwa-gun		:KAS_150-22	USA005	10	37.6667	126.417
Glycine_max	Glycine	max	(L.)_Merr.	soybean	Y	USA033	PI423744	PI423744	PI423744	G._max	South_Korea	III	3	1319019			17711	KAS_150-23	19780427	1978	KOR	Ganghwa-gun		:KAS_150-23	USA005	10	37.6667	126.417
Glycine_max	Glycine	max	(L.)_Merr.	soybean	Y	USA033	PI423745	PI423745	PI423745	G._max	South_Korea	V	5	1319020			17711	KAS_181-8	19780427	1978	KOR	Anseong-si		:KAS_181-8	USA005	10	37	127.333
Glycine_max	Glycine	max	(L.)_Merr.	soybean	Y	USA033	PI423746	PI423746	PI423746	G._max	South_Korea	IV	4	1319021			17711	KAS_200-9	19780427	1978	KOR	Chuncheon-si		:KAS_200-9	USA005	10	37.8667	127.75
Glycine_max	Glycine	max	(L.)_Merr.	soybean	Y	USA033	PI423747A	PI423747A	PI423747A	G._max	South_Korea	III	3	1486812			17711	KAS_200-31	19780427	1978	KOR	Chuncheon-si		:KAS_200-31	USA005	10	37.8667	127.75
Glycine_max	Glycine	max	(L.)_Merr.	soybean	Y	USA033	PI423747B	PI423747B	PI423747B	G._max	South_Korea	IV	4	1486811			17711	KAS_200-31	19780427	1978	KOR	Chuncheon-si		:KAS_200-31	USA005	10	37.8667	127.75
Glycine_max	Glycine	max	(L.)_Merr.	soybean	Y	USA033	PI423748A	PI423748A	PI423748A	G._max	South_Korea	III	3	1486815			17711	KAS_200-32	19780427	1978	KOR	Chuncheon-si		:KAS_200-32	USA005	10	37.8667	127.75
Glycine_max	Glycine	max	(L.)_Merr.	soybean	Y	USA033	PI423748B	PI423748B	PI423748B	G._max	South_Korea	IV	4	1486814			17711	KAS_200-32	19780427	1978	KOR	Chuncheon-si		:KAS_200-32	USA005	10	37.8667	127.75
Glycine_max	Glycine	max	(L.)_Merr.	soybean	Y	USA033	PI423748C	PI423748C	PI423748C	G._max	South_Korea	IV	4	1486813			17711	KAS_200-32	19780427	1978	KOR	Chuncheon-si		:KAS_200-32	USA005	10	37.8667	127.75
Glycine_max	Glycine	max	(L.)_Merr.	soybean	Y	USA033	PI423749	PI423749	PI423749	G._max	South_Korea	IV	4	1319024			17711	KAS_200-33	19780427	1978	KOR	Chuncheon-si		:KAS_200-33	USA005	10	37.8667	127.75
Glycine_max	Glycine	max	(L.)_Merr.	soybean	Y	USA033	PI423750	PI423750	PI423750	G._max	South_Korea	IV	4	1319025			17711	KAS_200-34	19780427	1978	KOR	Chuncheon-si		:KAS_200-34	USA005	10	37.8667	127.75
Glycine_max	Glycine	max	(L.)_Merr.	soybean	Y	USA033	PI423752A	PI423752A	PI423752A	G._max	South_Korea	IV	4	1486817			17711	KAS_205-15-2	19780427	1978	KOR	Hongcheon-gun		:KAS_205-15-2	USA005	10	37.75	128
Glycine_max	Glycine	max	(L.)_Merr.	soybean	Y	USA033	PI423753A	PI423753A	PI423753A	G._max	South_Korea	IV	4	1486819			17711	KAS_205-16	19780427	1978	KOR	Hongcheon-gun		:KAS_205-16	USA005	10	37.75	128
Glycine_max	Glycine	max	(L.)_Merr.	soybean	Y	USA033	PI423753B	PI423753B	PI423753B	G._max	South_Korea	IV	4	1486818			17711	KAS_205-16	19780427	1978	KOR	Hongcheon-gun		:KAS_205-16	USA005	10	37.75	128
Glycine_max	Glycine	max	(L.)_Merr.	soybean	Y	USA033	PI423754	PI423754	PI423754	G._max	South_Korea	V	5	1319029			17711	KAS_205-17	19780427	1978	KOR	Hongcheon-gun		:KAS_205-17	USA005	10	37.75	128
Glycine_max	Glycine	max	(L.)_Merr.	soybean	Y	USA033	PI423755	PI423755	PI423755	G._max	South_Korea	VI	6	1319030			17711	KAS_205-18	19780427	1978	KOR	Hongcheon-gun		:KAS_205-18	USA005	10	37.75	128
Glycine_max	Glycine	max	(L.)_Merr.	soybean	Y	USA033	PI423756B	PI423756B	PI423756B	G._max	South_Korea	IV	4	1486820			17711	KAS_205-19	19780427	1978	KOR	Hongcheon-gun		:KAS_205-19	USA005	10	37.75	128
Glycine_max	Glycine	max	(L.)_Merr.	soybean	Y	USA033	PI423758	PI423758	PI423758	G._max	South_Korea	V	5	1319033			17711	KAS_220-4	19780427	1978	KOR	Wonju-si		:KAS_220-4	USA005	10	37.3667	127.983
Glycine_max	Glycine	max	(L.)_Merr.	soybean	Y	USA033	PI423759	PI423759	PI423759	G._max	South_Korea	V	5	1319034			17711	KAS_220-6	19780427	1978	KOR	Wonju-si		:KAS_220-6	USA005	10	37.3667	127.983
Glycine_max	Glycine	max	(L.)_Merr.	soybean	Y	USA033	PI423760	PI423760	PI423760	G._max	South_Korea	V	5	1319035			17711	KAS_220-8	19780427	1978	KOR	Wonju-si		:KAS_220-8	USA005	10	37.3667	127.983
Glycine_max	Glycine	max	(L.)_Merr.	soybean	Y	USA033	PI423761	PI423761	PI423761	G._max	South_Korea	V	5	1319036			17711	KAS_220-9	19780427	1978	KOR	Wonju-si		:KAS_220-9	USA005	10	37.3667	127.983
Glycine_max	Glycine	max	(L.)_Merr.	soybean	Y	USA033	PI423766	PI423766	PI423766	G._max	South_Korea	IV	4	1319041			17711	KAS_230-4	19780427	1978	KOR	Yeongwol-gun		:KAS_230-4	USA005	10	37.1667	128.5
Glycine_max	Glycine	max	(L.)_Merr.	soybean	Y	USA033	PI423768	PI423768	PI423768	G._max	South_Korea	IV	4	1319043			17711	KAS_231-1	19780427	1978	KOR	Pyeongchang-gun,_Jinbu-myeon		:KAS_231-1	USA005	10	37.6366	128.558
Glycine_max	Glycine	max	(L.)_Merr.	soybean	Y	USA033	PI423769A	PI423769A	PI423769A	G._max	South_Korea	III	3	1486823			17711	KAS_231-2	19780427	1978	KOR	Pyeongchang-gun,_Jinbu-myeon		:KAS_231-2	USA005	10	37.6366	128.558
Glycine_max	Glycine	max	(L.)_Merr.	soybean	Y	USA033	PI423769B	PI423769B	PI423769B	G._max	South_Korea	IV	4	1486822			17711	KAS_231-2	19780427	1978	KOR	Pyeongchang-gun,_Jinbu-myeon		:KAS_231-2	USA005	10	37.6366	128.558
Glycine_max	Glycine	max	(L.)_Merr.	soybean	Y	USA033	PI423770	PI423770	PI423770	G._max	South_Korea	IV	4	1319045			17711	KAS_231-3	19780427	1978	KOR	Pyeongchang-gun,_Jinbu-myeon		:KAS_231-3	USA005	10	37.6366	128.558
Glycine_max	Glycine	max	(L.)_Merr.	soybean	Y	USA033	PI423773	PI423773	PI423773	G._max	South_Korea	VI	6	1319048			17711	KAS_232-3	19780427	1978	KOR	Jeongseon-gun		:KAS_232-3	USA005	10	37.3333	128.75
Glycine_max	Glycine	max	(L.)_Merr.	soybean	Y	USA033	PI423775	PI423775	PI423775	G._max	South_Korea	V	5	1319050			17711	KAS_232-5	19780427	1978	KOR	Jeongseon-gun		:KAS_232-5	USA005	10	37.3333	128.75
Glycine_max	Glycine	max	(L.)_Merr.	soybean	Y	USA033	PI423777	PI423777	PI423777	G._max	South_Korea	IV	4	1319052			17711	KAS_233-2	19780427	1978	KOR	Sokcho-si		:KAS_233-2	USA005	10	38.2071	128.58
Glycine_max	Glycine	max	(L.)_Merr.	soybean	Y	USA033	PI423778	PI423778	PI423778	G._max	South_Korea	IV	4	1319053			17711	KAS_233-3	19780427	1978	KOR	Sokcho-si		:KAS_233-3	USA005	10	38.2071	128.58
Glycine_max	Glycine	max	(L.)_Merr.	soybean	Y	USA033	PI423781A	PI423781A	PI423781A	G._max	South_Korea	V	5	1486825			17711	KAS_234-2	19780427	1978	KOR	Myeongju,_Mugho		:KAS_234-2	USA005	10	37.563	129.062
Glycine_max	Glycine	max	(L.)_Merr.	soybean	Y	USA033	PI423781B	PI423781B	PI423781B	G._max	South_Korea	V	5	1486824			17711	KAS_234-2	19780427	1978	KOR	Myeongju,_Mugho		:KAS_234-2	USA005	10	37.563	129.062
Glycine_max	Glycine	max	(L.)_Merr.	soybean	Y	USA033	PI423782	PI423782	PI423782	G._max	South_Korea	V	5	1319057			17711	KAS_234-3	19780427	1978	KOR	Myeongju,_Mugho		:KAS_234-3	USA005	10	37.563	129.062
Glycine_max	Glycine	max	(L.)_Merr.	soybean	Y	USA033	PI423783	PI423783	PI423783	G._max	South_Korea	IV	4	1319058			17711	KAS_234-4	19780427	1978	KOR	Myeongju,_Mugho		:KAS_234-4	USA005	10	37.563	129.062
Glycine_max	Glycine	max	(L.)_Merr.	soybean	Y	USA033	PI423786	PI423786	PI423786	G._max	South_Korea	VI	6	1319061			17711	KAS_236-3	19780427	1978	KOR	Gangneung-si,_Jumunjin-Eup		:KAS_236-3	USA005	10	37.8849	128.807
Glycine_max	Glycine	max	(L.)_Merr.	soybean	Y	USA033	PI423787	PI423787	PI423787	G._max	South_Korea	IV	4	1319062			17711	KAS_236-4	19780427	1978	KOR	Gangneung-si,_Jumunjin-Eup		:KAS_236-4	USA005	10	37.8849	128.807
Glycine_max	Glycine	max	(L.)_Merr.	soybean	Y	USA033	PI423788	PI423788	PI423788	G._max	South_Korea	IV	4	1319063			17711	KAS_236-5	19780427	1978	KOR	Gangneung-si,_Jumunjin-Eup		:KAS_236-5	USA005	10	37.8849	128.807
Glycine_max	Glycine	max	(L.)_Merr.	soybean	Y	USA033	PI423789	PI423789	PI423789	G._max	South_Korea	IV	4	1319064			17711	KAS_236-6	19780427	1978	KOR	Gangneung-si,_Jumunjin-Eup		:KAS_236-6	USA005	10	37.8849	128.807
Glycine_max	Glycine	max	(L.)_Merr.	soybean	Y	USA033	PI423790	PI423790	PI423790	G._max	South_Korea	IV	4	1319065			17711	KAS_236-7	19780427	1978	KOR	Gangneung-si,_Jumunjin-Eup		:KAS_236-7	USA005	10	37.8849	128.807
Glycine_max	Glycine	max	(L.)_Merr.	soybean	Y	USA033	PI423793	PI423793	PI423793	G._max	South_Korea	IV	4	1319068			17711	KAS_236-10	19780427	1978	KOR	Gangneung-si,_Jumunjin-Eup		:KAS_236-10	USA005	10	37.8849	128.807
Glycine_max	Glycine	max	(L.)_Merr.	soybean	Y	USA033	PI423796A	PI423796A	PI423796A	G._max	South_Korea	IV	4	1486827			17711	KAS_237-3	19780427	1978	KOR	Yangyang-gun		:KAS_237-3	USA005	10	38	128.583
Glycine_max	Glycine	max	(L.)_Merr.	soybean	Y	USA033	PI423796B	PI423796B	PI423796B	G._max	South_Korea	IV	4	1486826			17711	KAS_237-3	19780427	1978	KOR	Yangyang-gun		:KAS_237-3	USA005	10	38	128.583
[truncated: 1,085 more rows]
