# Supplementary material for: Dissecting the Genetic Basis of Local Adaptation in Soybean
Source: Sci Rep. 2017 Dec 8;7:17195. doi: 10.1038/s41598-017-17342-w (PMC5722827; doi:10.1038/s41598-017-17342-w)
Supplement: Supplementary file 3 — Supplementary Table 2 [file 41598_2017_17342_MOESM3_ESM.xlsx]

## Sheet: soyLandrace_SPdesignation_fastS
No	PI	Country	Maturity Group	Subpopulation 1	Subpopulation 2	Subpopulation 3	SP Designation (>80 Ancestry)
1	PI509087	South_Korea	IV	0.999989	6e-06	6e-06	SP1
2	PI458250	South_Korea	V	0.999989	6e-06	6e-06	SP1
3	PI458230B	South_Korea	V	0.999989	6e-06	6e-06	SP1
4	PI458204	South_Korea	IV	0.999989	6e-06	6e-06	SP1
5	PI458180	South_Korea	V	0.999989	6e-06	6e-06	SP1
6	PI458171A	South_Korea	IV	0.999989	6e-06	6e-06	SP1
7	PI458155	South_Korea	VI	0.999989	6e-06	6e-06	SP1
8	PI458154	South_Korea	VI	0.999989	6e-06	6e-06	SP1
9	PI458150A	South_Korea	V	0.999989	6e-06	6e-06	SP1
10	PI458135	South_Korea	IV	0.999989	6e-06	6e-06	SP1
11	PI458133	South_Korea	V	0.999989	6e-06	6e-06	SP1
12	PI458132	South_Korea	IV	0.999989	6e-06	6e-06	SP1
13	PI458128	South_Korea	V	0.999989	6e-06	6e-06	SP1
14	PI458115	South_Korea	IV	0.999989	6e-06	6e-06	SP1
15	PI458114	South_Korea	IV	0.999989	6e-06	6e-06	SP1
16	PI458110	South_Korea	III	0.999989	6e-06	6e-06	SP1
17	PI458090B	South_Korea	IV	0.999989	6e-06	6e-06	SP1
18	PI458080	South_Korea	IV	0.999989	6e-06	6e-06	SP1
19	PI458074B	South_Korea	IV	0.999989	6e-06	6e-06	SP1
20	PI458070C	South_Korea	V	0.999989	6e-06	6e-06	SP1
21	PI458069	South_Korea	V	0.999989	6e-06	6e-06	SP1
22	PI458066	South_Korea	IV	0.999989	6e-06	6e-06	SP1
23	PI458060B	South_Korea	IV	0.999989	6e-06	6e-06	SP1
24	PI458053B	South_Korea	IV	0.999989	6e-06	6e-06	SP1
25	PI458052	South_Korea	III	0.999989	6e-06	6e-06	SP1
26	PI458051A	South_Korea	IV	0.999989	6e-06	6e-06	SP1
27	PI458041	South_Korea	IV	0.999989	6e-06	6e-06	SP1
28	PI458034	South_Korea	IV	0.999989	6e-06	6e-06	SP1
29	PI442018	South_Korea	IV	0.999989	6e-06	6e-06	SP1
30	PI442013	South_Korea	IV	0.999989	6e-06	6e-06	SP1
31	PI424570	South_Korea	III	0.999989	6e-06	6e-06	SP1
32	PI424566	South_Korea	IV	0.999989	6e-06	6e-06	SP1
33	PI424523B	South_Korea	IV	0.999989	6e-06	6e-06	SP1
34	PI424520	South_Korea	IV	0.999989	6e-06	6e-06	SP1
35	PI424490	South_Korea	IV	0.999989	6e-06	6e-06	SP1
36	PI424488B	South_Korea	IV	0.999989	6e-06	6e-06	SP1
37	PI424481B	South_Korea	IV	0.999989	6e-06	6e-06	SP1
38	PI424481A	South_Korea	IV	0.999989	6e-06	6e-06	SP1
39	PI424479	South_Korea	IV	0.999989	6e-06	6e-06	SP1
40	PI424471	South_Korea	IV	0.999989	6e-06	6e-06	SP1
41	PI424462A	South_Korea	IV	0.999989	6e-06	6e-06	SP1
42	PI424394	South_Korea	V	0.999989	6e-06	6e-06	SP1
43	PI424376	South_Korea	VI	0.999989	6e-06	6e-06	SP1
44	PI424370B	South_Korea	IV	0.999989	6e-06	6e-06	SP1
45	PI424368A	South_Korea	III	0.999989	6e-06	6e-06	SP1
46	PI424338	South_Korea	IV	0.999989	6e-06	6e-06	SP1
47	PI424311	South_Korea	IV	0.999989	6e-06	6e-06	SP1
48	PI424270C	South_Korea	IV	0.999989	6e-06	6e-06	SP1
49	PI424260	South_Korea	IV	0.999989	6e-06	6e-06	SP1
50	PI424255B	South_Korea	IV	0.999989	6e-06	6e-06	SP1
51	PI424249B	South_Korea	IV	0.999989	6e-06	6e-06	SP1
52	PI424247B	South_Korea	IV	0.999989	6e-06	6e-06	SP1
53	PI424247A	South_Korea	III	0.999989	6e-06	6e-06	SP1
54	PI424243	South_Korea	IV	0.999989	6e-06	6e-06	SP1
55	PI424234B	South_Korea	IV	0.999989	6e-06	6e-06	SP1
56	PI424232B	South_Korea	IV	0.999989	6e-06	6e-06	SP1
57	PI424220B	South_Korea	IV	0.999989	6e-06	6e-06	SP1
58	PI424219A	South_Korea	IV	0.999989	6e-06	6e-06	SP1
59	PI424217A	South_Korea	IV	0.999989	6e-06	6e-06	SP1
60	PI424214B	South_Korea	IV	0.999989	6e-06	6e-06	SP1
61	PI424182C	South_Korea	VI	0.999989	6e-06	6e-06	SP1
62	PI424182B	South_Korea	VI	0.999989	6e-06	6e-06	SP1
63	PI424181	South_Korea	IV	0.999989	6e-06	6e-06	SP1
64	PI424159A	South_Korea	III	0.999989	6e-06	6e-06	SP1
65	PI424152	South_Korea	IV	0.999989	6e-06	6e-06	SP1
66	PI424150	South_Korea	IV	0.999989	6e-06	6e-06	SP1
67	PI423846	South_Korea	IV	0.999989	6e-06	6e-06	SP1
68	PI423845B	South_Korea	IV	0.999989	6e-06	6e-06	SP1
69	PI423840	South_Korea	VI	0.999989	6e-06	6e-06	SP1
70	PI423826B	South_Korea	III	0.999989	6e-06	6e-06	SP1
71	PI423826A	South_Korea	III	0.999989	6e-06	6e-06	SP1
72	PI423814B	South_Korea	III	0.999989	6e-06	6e-06	SP1
73	PI423799A	South_Korea	IV	0.999989	6e-06	6e-06	SP1
74	PI423756B	South_Korea	IV	0.999989	6e-06	6e-06	SP1
75	PI423754	South_Korea	V	0.999989	6e-06	6e-06	SP1
76	PI423747B	South_Korea	IV	0.999989	6e-06	6e-06	SP1
77	PI423747A	South_Korea	III	0.999989	6e-06	6e-06	SP1
78	PI408319C	South_Korea	IV	0.999989	6e-06	6e-06	SP1
79	PI408314	South_Korea	IV	0.999989	6e-06	6e-06	SP1
80	PI408302	South_Korea	IV	0.999989	6e-06	6e-06	SP1
81	PI408298B	South_Korea	IV	0.999989	6e-06	6e-06	SP1
82	PI408290	South_Korea	IV	0.999989	6e-06	6e-06	SP1
83	PI408269B	South_Korea	IV	0.999989	6e-06	6e-06	SP1
84	PI408269A	South_Korea	IV	0.999989	6e-06	6e-06	SP1
85	PI408229C	South_Korea	IV	0.999989	6e-06	6e-06	SP1
86	PI408227	South_Korea	IV	0.999989	6e-06	6e-06	SP1
87	PI408222B	South_Korea	IV	0.999989	6e-06	6e-06	SP1
88	PI408221A	South_Korea	IV	0.999989	6e-06	6e-06	SP1
89	PI408209C	South_Korea	IV	0.999989	6e-06	6e-06	SP1
90	PI408207_1	South_Korea	V	0.999989	6e-06	6e-06	SP1
91	PI408203A	South_Korea	IV	0.999989	6e-06	6e-06	SP1
92	PI408169D	South_Korea	IV	0.999989	6e-06	6e-06	SP1
93	PI408169A	South_Korea	IV	0.999989	6e-06	6e-06	SP1
94	PI408154	South_Korea	V	0.999989	6e-06	6e-06	SP1
95	PI408131B	South_Korea	IV	0.999989	6e-06	6e-06	SP1
96	PI408105B	South_Korea	IV	0.999989	6e-06	6e-06	SP1
97	PI408100B	South_Korea	IV	0.999989	6e-06	6e-06	SP1
98	PI408068A	South_Korea	IV	0.999989	6e-06	6e-06	SP1
99	PI408066A	South_Korea	IV	0.999989	6e-06	6e-06	SP1
100	PI408020D	South_Korea	IV	0.999989	6e-06	6e-06	SP1
101	PI408010_1	South_Korea	IV	0.999989	6e-06	6e-06	SP1
102	PI407976A	South_Korea	IV	0.999989	6e-06	6e-06	SP1
103	PI407972C	South_Korea	IV	0.999989	6e-06	6e-06	SP1
104	PI407972B	South_Korea	IV	0.999989	6e-06	6e-06	SP1
105	PI407941A	South_Korea	V	0.999989	6e-06	6e-06	SP1
106	PI407922	South_Korea	III	0.999989	6e-06	6e-06	SP1
107	PI407920	South_Korea	V	0.999989	6e-06	6e-06	SP1
108	PI407890_1	South_Korea	V	0.999989	6e-06	6e-06	SP1
109	PI407867B	South_Korea	IV	0.999989	6e-06	6e-06	SP1
110	PI407859_1	South_Korea	V	0.999989	6e-06	6e-06	SP1
111	PI399040	South_Korea	V	0.999989	6e-06	6e-06	SP1
112	PI398976	South_Korea	V	0.999989	6e-06	6e-06	SP1
113	PI398886	South_Korea	IV	0.999989	6e-06	6e-06	SP1
114	PI398876	South_Korea	V	0.999989	6e-06	6e-06	SP1
115	PI398871	South_Korea	IV	0.999989	6e-06	6e-06	SP1
116	PI398870	South_Korea	V	0.999989	6e-06	6e-06	SP1
117	PI398788	South_Korea	IV	0.999989	6e-06	6e-06	SP1
118	PI398769	South_Korea	VI	0.999989	6e-06	6e-06	SP1
119	PI398766	South_Korea	IV	0.999989	6e-06	6e-06	SP1
120	PI398757	South_Korea	IV	0.999989	6e-06	6e-06	SP1
121	PI398755	South_Korea	III	0.999989	6e-06	6e-06	SP1
122	PI398754	South_Korea	IV	0.999989	6e-06	6e-06	SP1
123	PI398752	South_Korea	III	0.999989	6e-06	6e-06	SP1
124	PI398748	South_Korea	III	0.999989	6e-06	6e-06	SP1
125	PI398746	South_Korea	IV	0.999989	6e-06	6e-06	SP1
126	PI398717	South_Korea	IV	0.999989	6e-06	6e-06	SP1
127	PI398713	South_Korea	V	0.999989	6e-06	6e-06	SP1
128	PI398705	South_Korea	IV	0.999989	6e-06	6e-06	SP1
129	PI398697	South_Korea	III	0.999989	6e-06	6e-06	SP1
130	PI398694	South_Korea	III	0.999989	6e-06	6e-06	SP1
131	PI398693	South_Korea	III	0.999989	6e-06	6e-06	SP1
132	PI398670	South_Korea	V	0.999989	6e-06	6e-06	SP1
133	PI398668	South_Korea	V	0.999989	6e-06	6e-06	SP1
134	PI398656	South_Korea	IV	0.999989	6e-06	6e-06	SP1
135	PI398617	South_Korea	IV	0.999989	6e-06	6e-06	SP1
136	PI398585	South_Korea	V	0.999989	6e-06	6e-06	SP1
137	PI398576	South_Korea	V	0.999989	6e-06	6e-06	SP1
138	PI398572	South_Korea	IV	0.999989	6e-06	6e-06	SP1
139	PI398558	South_Korea	IV	0.999989	6e-06	6e-06	SP1
140	PI398537	South_Korea	IV	0.999989	6e-06	6e-06	SP1
141	PI398526	South_Korea	V	0.999989	6e-06	6e-06	SP1
142	PI398519	South_Korea	IV	0.999989	6e-06	6e-06	SP1
143	PI398513	South_Korea	V	0.999989	6e-06	6e-06	SP1
144	PI398495	South_Korea	IV	0.999989	6e-06	6e-06	SP1
145	PI398491	South_Korea	V	0.999989	6e-06	6e-06	SP1
146	PI398476	South_Korea	V	0.999989	6e-06	6e-06	SP1
147	PI398434	South_Korea	VI	0.999989	6e-06	6e-06	SP1
148	PI398404	South_Korea	IV	0.999989	6e-06	6e-06	SP1
149	PI398396	South_Korea	IV	0.999989	6e-06	6e-06	SP1
150	PI398387	South_Korea	V	0.999989	6e-06	6e-06	SP1
151	PI398386	South_Korea	IV	0.999989	6e-06	6e-06	SP1
152	PI398359	South_Korea	IV	0.999989	6e-06	6e-06	SP1
153	PI398356	South_Korea	IV	0.999989	6e-06	6e-06	SP1
154	PI398348	South_Korea	V	0.999989	6e-06	6e-06	SP1
155	PI398341	South_Korea	V	0.999989	6e-06	6e-06	SP1
156	PI398327	South_Korea	IV	0.999989	6e-06	6e-06	SP1
157	PI398303	South_Korea	IV	0.999989	6e-06	6e-06	SP1
158	PI398297	South_Korea	III	0.999989	6e-06	6e-06	SP1
159	PI398272	South_Korea	IV	0.999989	6e-06	6e-06	SP1
160	PI398245	South_Korea	IV	0.999989	6e-06	6e-06	SP1
161	PI398228	South_Korea	IV	0.999989	6e-06	6e-06	SP1
162	PI398226	South_Korea	IV	0.999989	6e-06	6e-06	SP1
163	PI398214	South_Korea	IV	0.999989	6e-06	6e-06	SP1
164	PI398211	South_Korea	IV	0.999989	6e-06	6e-06	SP1
165	PI398199	South_Korea	IV	0.999989	6e-06	6e-06	SP1
166	PI096550	North_Korea	IV	0.999989	6e-06	6e-06	SP1
167	PI086062	Japan	IV	0.999989	6e-06	6e-06	SP1
168	PI085630	South_Korea	III	0.999989	6e-06	6e-06	SP1
169	PI085559	South_Korea	III	0.999989	6e-06	6e-06	SP1
170	PI085469	South_Korea	IV	0.999989	6e-06	6e-06	SP1
171	PI085272	South_Korea	III	0.999989	6e-06	6e-06	SP1
172	PI084960	Japan	IV	0.999989	6e-06	6e-06	SP1
173	PI083858	North_Korea	IV	0.999989	6e-06	6e-06	SP1
174	PI083853	North_Korea	IV	0.999989	6e-06	6e-06	SP1
175	PI082295	South_Korea	IV	0.999989	6e-06	6e-06	SP1
176	PI509109	South_Korea	V	0.999989	5e-06	6e-06	SP1
177	PI509082	South_Korea	VI	0.999989	5e-06	6e-06	SP1
178	PI458208	South_Korea	IV	0.999989	5e-06	6e-06	SP1
179	PI458190	South_Korea	IV	0.999989	5e-06	6e-06	SP1
180	PI458181	South_Korea	IV	0.999989	5e-06	6e-06	SP1
181	PI458175D	South_Korea	IV	0.999989	5e-06	6e-06	SP1
182	PI458094	South_Korea	V	0.999989	5e-06	6e-06	SP1
183	PI458091	South_Korea	V	0.999989	5e-06	6e-06	SP1
184	PI458090A	South_Korea	IV	0.999989	5e-06	6e-06	SP1
185	PI458085A	South_Korea	IV	0.999989	5e-06	6e-06	SP1
186	PI458078	South_Korea	IV	0.999989	5e-06	6e-06	SP1
187	PI458067B	South_Korea	IV	0.999989	5e-06	6e-06	SP1
188	PI458059	South_Korea	VI	0.999989	5e-06	6e-06	SP1
189	PI458058	South_Korea	V	0.999989	5e-06	6e-06	SP1
190	PI458048	South_Korea	V	0.999989	5e-06	6e-06	SP1
191	PI458038	South_Korea	IV	0.999989	5e-06	6e-06	SP1
192	PI458037	South_Korea	IV	0.999989	5e-06	6e-06	SP1
193	PI458021	South_Korea	IV	0.999989	5e-06	6e-06	SP1
194	PI424597	South_Korea	IV	0.999989	5e-06	6e-06	SP1
195	PI424587	South_Korea	IV	0.999989	5e-06	6e-06	SP1
196	PI424565	South_Korea	IV	0.999989	5e-06	6e-06	SP1
197	PI424548	South_Korea	IV	0.999989	5e-06	6e-06	SP1
198	PI424523A	South_Korea	IV	0.999989	5e-06	6e-06	SP1
199	PI424495	South_Korea	IV	0.999989	5e-06	6e-06	SP1
200	PI424494	South_Korea	IV	0.999989	5e-06	6e-06	SP1
201	PI424459	South_Korea	IV	0.999989	5e-06	6e-06	SP1
202	PI424428	South_Korea	IV	0.999989	5e-06	6e-06	SP1
203	PI424387	South_Korea	IV	0.999989	5e-06	6e-06	SP1
204	PI424385	South_Korea	IV	0.999989	5e-06	6e-06	SP1
205	PI424372	South_Korea	IV	0.999989	5e-06	6e-06	SP1
206	PI424371	South_Korea	VI	0.999989	5e-06	6e-06	SP1
207	PI424357A	South_Korea	IV	0.999989	5e-06	6e-06	SP1
208	PI424314	South_Korea	IV	0.999989	5e-06	6e-06	SP1
209	PI424301	South_Korea	IV	0.999989	5e-06	6e-06	SP1
210	PI424289	South_Korea	IV	0.999989	5e-06	6e-06	SP1
211	PI424270B	South_Korea	IV	0.999989	5e-06	6e-06	SP1
212	PI424256	South_Korea	IV	0.999989	5e-06	6e-06	SP1
213	PI424255A	South_Korea	IV	0.999989	5e-06	6e-06	SP1
214	PI424250B	South_Korea	IV	0.999989	5e-06	6e-06	SP1
215	PI424250A	South_Korea	IV	0.999989	5e-06	6e-06	SP1
216	PI424246	South_Korea	IV	0.999989	5e-06	6e-06	SP1
217	PI424234C	South_Korea	IV	0.999989	5e-06	6e-06	SP1
218	PI424231	South_Korea	IV	0.999989	5e-06	6e-06	SP1
219	PI424230	South_Korea	IV	0.999989	5e-06	6e-06	SP1
220	PI424229A	South_Korea	IV	0.999989	5e-06	6e-06	SP1
221	PI424228	South_Korea	IV	0.999989	5e-06	6e-06	SP1
222	PI424226	South_Korea	IV	0.999989	5e-06	6e-06	SP1
223	PI424179B	South_Korea	IV	0.999989	5e-06	6e-06	SP1
224	PI424179A	South_Korea	IV	0.999989	5e-06	6e-06	SP1
225	PI424174	South_Korea	VI	0.999989	5e-06	6e-06	SP1
226	PI424149	South_Korea	IV	0.999989	5e-06	6e-06	SP1
227	PI423845A	South_Korea	IV	0.999989	5e-06	6e-06	SP1
228	PI423844	South_Korea	V	0.999989	5e-06	6e-06	SP1
229	PI423819	South_Korea	IV	0.999989	5e-06	6e-06	SP1
230	PI423797	South_Korea	IV	0.999989	5e-06	6e-06	SP1
231	PI423783	South_Korea	IV	0.999989	5e-06	6e-06	SP1
232	PI423781A	South_Korea	V	0.999989	5e-06	6e-06	SP1
233	PI423768	South_Korea	IV	0.999989	5e-06	6e-06	SP1
234	PI423752A	South_Korea	IV	0.999989	5e-06	6e-06	SP1
235	PI423750	South_Korea	IV	0.999989	5e-06	6e-06	SP1
236	PI423736A	South_Korea	IV	0.999989	5e-06	6e-06	SP1
237	PI423734	South_Korea	IV	0.999989	5e-06	6e-06	SP1
238	PI408318B	South_Korea	VI	0.999989	5e-06	6e-06	SP1
239	PI408285C	South_Korea	V	0.999989	5e-06	6e-06	SP1
240	PI408267	South_Korea	V	0.999989	5e-06	6e-06	SP1
241	PI408262C	South_Korea	IV	0.999989	5e-06	6e-06	SP1
242	PI408234B	South_Korea	IV	0.999989	5e-06	6e-06	SP1
243	PI408229A	South_Korea	IV	0.999989	5e-06	6e-06	SP1
244	PI408189	South_Korea	IV	0.999989	5e-06	6e-06	SP1
245	PI408181D	South_Korea	IV	0.999989	5e-06	6e-06	SP1
246	PI408181A	South_Korea	IV	0.999989	5e-06	6e-06	SP1
247	PI408168	South_Korea	V	0.999989	5e-06	6e-06	SP1
248	PI408135B	South_Korea	IV	0.999989	5e-06	6e-06	SP1
249	PI408116	South_Korea	IV	0.999989	5e-06	6e-06	SP1
250	PI408100A	South_Korea	V	0.999989	5e-06	6e-06	SP1
251	PI408084C	South_Korea	V	0.999989	5e-06	6e-06	SP1
252	PI408036	South_Korea	IV	0.999989	5e-06	6e-06	SP1
253	PI408021	South_Korea	IV	0.999989	5e-06	6e-06	SP1
254	PI408018	South_Korea	IV	0.999989	5e-06	6e-06	SP1
255	PI408006	South_Korea	IV	0.999989	5e-06	6e-06	SP1
256	PI407993	South_Korea	V	0.999989	5e-06	6e-06	SP1
257	PI407979	South_Korea	IV	0.999989	5e-06	6e-06	SP1
258	PI407956	South_Korea	V	0.999989	5e-06	6e-06	SP1
259	PI407955	South_Korea	V	0.999989	5e-06	6e-06	SP1
260	PI407954	South_Korea	V	0.999989	5e-06	6e-06	SP1
261	PI407909	South_Korea	V	0.999989	5e-06	6e-06	SP1
262	PI399042	South_Korea	V	0.999989	5e-06	6e-06	SP1
263	PI399034	South_Korea	IV	0.999989	5e-06	6e-06	SP1
264	PI399030	South_Korea	IV	0.999989	5e-06	6e-06	SP1
265	PI398995	South_Korea	IV	0.999989	5e-06	6e-06	SP1
266	PI398943	South_Korea	V	0.999989	5e-06	6e-06	SP1
267	PI398907	South_Korea	V	0.999989	5e-06	6e-06	SP1
268	PI398905	South_Korea	IV	0.999989	5e-06	6e-06	SP1
269	PI398879	South_Korea	IV	0.999989	5e-06	6e-06	SP1
270	PI398839	South_Korea	IV	0.999989	5e-06	6e-06	SP1
271	PI398781	South_Korea	VI	0.999989	5e-06	6e-06	SP1
272	PI398778	South_Korea	V	0.999989	5e-06	6e-06	SP1
273	PI398776	South_Korea	III	0.999989	5e-06	6e-06	SP1
274	PI398772	South_Korea	IV	0.999989	5e-06	6e-06	SP1
275	PI398741	South_Korea	IV	0.999989	5e-06	6e-06	SP1
276	PI398736	South_Korea	VI	0.999989	5e-06	6e-06	SP1
277	PI398666	South_Korea	IV	0.999989	5e-06	6e-06	SP1
278	PI398664	South_Korea	IV	0.999989	5e-06	6e-06	SP1
279	PI398648	South_Korea	VI	0.999989	5e-06	6e-06	SP1
280	PI398644	South_Korea	IV	0.999989	5e-06	6e-06	SP1
281	PI398588	South_Korea	IV	0.999989	5e-06	6e-06	SP1
282	PI398568	South_Korea	V	0.999989	5e-06	6e-06	SP1
283	PI398556	South_Korea	VI	0.999989	5e-06	6e-06	SP1
284	PI398552	South_Korea	V	0.999989	5e-06	6e-06	SP1
285	PI398532	South_Korea	IV	0.999989	5e-06	6e-06	SP1
286	PI398531	South_Korea	IV	0.999989	5e-06	6e-06	SP1
287	PI398444	South_Korea	IV	0.999989	5e-06	6e-06	SP1
288	PI398393	South_Korea	V	0.999989	5e-06	6e-06	SP1
289	PI398385	South_Korea	IV	0.999989	5e-06	6e-06	SP1
290	PI398383	South_Korea	IV	0.999989	5e-06	6e-06	SP1
291	PI398360	South_Korea	IV	0.999989	5e-06	6e-06	SP1
292	PI398350	South_Korea	IV	0.999989	5e-06	6e-06	SP1
293	PI398332	South_Korea	VI	0.999989	5e-06	6e-06	SP1
294	PI398321	South_Korea	IV	0.999989	5e-06	6e-06	SP1
295	PI398318	South_Korea	IV	0.999989	5e-06	6e-06	SP1
296	PI398294	South_Korea	IV	0.999989	5e-06	6e-06	SP1
297	PI398293	South_Korea	IV	0.999989	5e-06	6e-06	SP1
298	PI398256	South_Korea	IV	0.999989	5e-06	6e-06	SP1
299	PI398234	South_Korea	IV	0.999989	5e-06	6e-06	SP1
300	PI398223	South_Korea	IV	0.999989	5e-06	6e-06	SP1
301	PI398204	South_Korea	IV	0.999989	5e-06	6e-06	SP1
302	PI398188	South_Korea	IV	0.999989	5e-06	6e-06	SP1
303	PI398181	South_Korea	IV	0.999989	5e-06	6e-06	SP1
304	PI097222	North_Korea	IV	0.999989	5e-06	6e-06	SP1
305	PI096786	North_Korea	V	0.999989	5e-06	6e-06	SP1
306	PI095853	South_Korea	IV	0.999989	5e-06	6e-06	SP1
307	PI090563	China	IV	0.999989	5e-06	6e-06	SP1
308	PI085590	South_Korea	IV	0.999989	5e-06	6e-06	SP1
309	PI085441	South_Korea	IV	0.999989	5e-06	6e-06	SP1
310	PI085424	South_Korea	IV	0.999989	5e-06	6e-06	SP1
311	PI085420_1	South_Korea	IV	0.999989	5e-06	6e-06	SP1
312	PI085355	South_Korea	IV	0.999989	5e-06	6e-06	SP1
313	PI085252	South_Korea	V	0.999989	5e-06	6e-06	SP1
314	PI082315	South_Korea	IV	0.999989	5e-06	6e-06	SP1
315	PI082307	South_Korea	IV	0.999989	5e-06	6e-06	SP1
316	PI408055A	South_Korea	IV	0.999989	6e-06	5e-06	SP1
317	PI509110A	South_Korea	V	0.999988	6e-06	6e-06	SP1
318	PI508296B	South_Korea	IV	0.999988	6e-06	6e-06	SP1
319	PI458129	South_Korea	IV	0.999988	6e-06	6e-06	SP1
320	PI458104	South_Korea	IV	0.999988	6e-06	6e-06	SP1
321	PI458103	South_Korea	IV	0.999988	6e-06	6e-06	SP1
322	PI458070D	South_Korea	V	0.999988	6e-06	6e-06	SP1
323	PI458062B	South_Korea	IV	0.999988	6e-06	6e-06	SP1
324	PI442012A	South_Korea	IV	0.999988	6e-06	6e-06	SP1
325	PI424467	South_Korea	IV	0.999988	6e-06	6e-06	SP1
326	PI424433	South_Korea	VI	0.999988	6e-06	6e-06	SP1
327	PI424356	South_Korea	III	0.999988	6e-06	6e-06	SP1
328	PI424305	South_Korea	IV	0.999988	6e-06	6e-06	SP1
329	PI424296C	South_Korea	V	0.999988	6e-06	6e-06	SP1
330	PI424279	South_Korea	IV	0.999988	6e-06	6e-06	SP1
331	PI424245	South_Korea	IV	0.999988	6e-06	6e-06	SP1
332	PI424171A	South_Korea	IV	0.999988	6e-06	6e-06	SP1
333	PI424168C	South_Korea	IV	0.999988	6e-06	6e-06	SP1
334	PI424167	South_Korea	IV	0.999988	6e-06	6e-06	SP1
335	PI424156C	South_Korea	V	0.999988	6e-06	6e-06	SP1
336	PI423863A	South_Korea	IV	0.999988	6e-06	6e-06	SP1
337	PI423855	South_Korea	V	0.999988	6e-06	6e-06	SP1
338	PI423841	South_Korea	IV	0.999988	6e-06	6e-06	SP1
339	PI423835	South_Korea	IV	0.999988	6e-06	6e-06	SP1
340	PI423793	South_Korea	IV	0.999988	6e-06	6e-06	SP1
341	PI423788	South_Korea	IV	0.999988	6e-06	6e-06	SP1
342	PI423733	South_Korea	IV	0.999988	6e-06	6e-06	SP1
343	PI408262D	South_Korea	IV	0.999988	6e-06	6e-06	SP1
344	PI408167C	South_Korea	V	0.999988	6e-06	6e-06	SP1
345	PI408068C	South_Korea	V	0.999988	6e-06	6e-06	SP1
346	PI408064	South_Korea	IV	0.999988	6e-06	6e-06	SP1
347	PI408056	South_Korea	V	0.999988	6e-06	6e-06	SP1
348	PI408031	South_Korea	V	0.999988	6e-06	6e-06	SP1
349	PI407867C	South_Korea	V	0.999988	6e-06	6e-06	SP1
350	PI407776	South_Korea	IV	0.999988	6e-06	6e-06	SP1
351	PI398975	South_Korea	IV	0.999988	6e-06	6e-06	SP1
352	PI398942	South_Korea	IV	0.999988	6e-06	6e-06	SP1
353	PI398913	South_Korea	IV	0.999988	6e-06	6e-06	SP1
354	PI398912	South_Korea	IV	0.999988	6e-06	6e-06	SP1
355	PI398911	South_Korea	V	0.999988	6e-06	6e-06	SP1
356	PI398890	South_Korea	IV	0.999988	6e-06	6e-06	SP1
357	PI398872	South_Korea	IV	0.999988	6e-06	6e-06	SP1
358	PI398820	South_Korea	IV	0.999988	6e-06	6e-06	SP1
359	PI398808	South_Korea	IV	0.999988	6e-06	6e-06	SP1
360	PI398787	South_Korea	V	0.999988	6e-06	6e-06	SP1
361	PI398750	South_Korea	IV	0.999988	6e-06	6e-06	SP1
362	PI398701	South_Korea	IV	0.999988	6e-06	6e-06	SP1
363	PI398667	South_Korea	IV	0.999988	6e-06	6e-06	SP1
364	PI398545	South_Korea	V	0.999988	6e-06	6e-06	SP1
365	PI398522	South_Korea	IV	0.999988	6e-06	6e-06	SP1
366	PI398494	South_Korea	III	0.999988	6e-06	6e-06	SP1
367	PI398389	South_Korea	IV	0.999988	6e-06	6e-06	SP1
368	PI398364	South_Korea	V	0.999988	6e-06	6e-06	SP1
369	PI398295	South_Korea	III	0.999988	6e-06	6e-06	SP1
370	PI398280	South_Korea	V	0.999988	6e-06	6e-06	SP1
371	PI398258	South_Korea	IV	0.999988	6e-06	6e-06	SP1
372	PI398229	South_Korea	IV	0.999988	6e-06	6e-06	SP1
373	PI090573	China	III	0.999988	6e-06	6e-06	SP1
374	PI082544	North_Korea	IV	0.999988	6e-06	6e-06	SP1
375	PI458176	South_Korea	IV	0.999987	7e-06	7e-06	SP1
376	PI424352	South_Korea	IV	0.999987	7e-06	7e-06	SP1
377	PI458244C	South_Korea	IV	0.999987	6e-06	7e-06	SP1
378	PI423843	South_Korea	IV	0.999987	6e-06	7e-06	SP1
379	PI408151	South_Korea	V	0.999987	6e-06	7e-06	SP1
380	PI398349	South_Korea	IV	0.999987	6e-06	7e-06	SP1
381	PI458199	South_Korea	IV	0.999987	7e-06	6e-06	SP1
382	PI398758	South_Korea	IV	0.999987	6e-06	6e-06	SP1
383	PI398290	South_Korea	IV	0.999987	6e-06	6e-06	SP1
384	PI408009	South_Korea	V	0.999986	8e-06	6e-06	SP1
385	PI458240	South_Korea	V	0.999985	8e-06	7e-06	SP1
386	PI408229B	South_Korea	V	0.999984	1e-05	7e-06	SP1
387	PI424272B	South_Korea	IV	0.999984	9e-06	7e-06	SP1
388	PI407998B	South_Korea	V	0.999984	9e-06	7e-06	SP1
389	PI408067A	South_Korea	IV	0.999983	1e-05	7e-06	SP1
390	PI408237	South_Korea	IV	0.999978	6e-06	1.6e-05	SP1
391	PI424332	South_Korea	IV	0.999478	5e-06	0.000517	SP1
392	PI424252	South_Korea	IV	0.999055	6e-06	0.000939	SP1
393	PI424141B	South_Korea	V	0.998781	5e-06	0.001213	SP1
394	PI398891	South_Korea	IV	0.998489	6e-06	0.001506	SP1
395	PI424257A	South_Korea	IV	0.99824	0.001754	6e-06	SP1
396	PI398424	South_Korea	V	0.99808	6e-06	0.001914	SP1
397	PI408149	South_Korea	V	0.997925	0.002069	6e-06	SP1
398	PI424136	South_Korea	V	0.997123	6e-06	0.002871	SP1
399	PI398485	South_Korea	V	0.996644	0.00335	6e-06	SP1
400	PI424168B	South_Korea	IV	0.996512	0.003482	6e-06	SP1
401	PI408162	South_Korea	V	0.996425	0.003569	6e-06	SP1
402	PI407904	South_Korea	IV	0.996236	6e-06	0.003758	SP1
403	PI398842	South_Korea	IV	0.996201	5e-06	0.003794	SP1
404	PI458280	South_Korea	IV	0.99599	6e-06	0.004004	SP1
405	PI424486	South_Korea	IV	0.995862	0.004132	6e-06	SP1
406	PI398946	South_Korea	IV	0.995778	0.004216	6e-06	SP1
407	PI424164A	South_Korea	IV	0.995546	0.004449	6e-06	SP1
408	PI398711	South_Korea	V	0.995122	6e-06	0.004872	SP1
409	PI458183	South_Korea	V	0.995099	0.004896	6e-06	SP1
410	PI398829	South_Korea	V	0.994982	6e-06	0.005012	SP1
411	PI408177	South_Korea	V	0.994848	0.005146	6e-06	SP1
412	PI398351	South_Korea	V	0.99479	5e-06	0.005204	SP1
413	PI398475	South_Korea	IV	0.994786	6e-06	0.005208	SP1
414	PI424349B	South_Korea	IV	0.994559	6e-06	0.005435	SP1
415	PI408112	South_Korea	V	0.994365	0.005629	6e-06	SP1
416	PI398661	South_Korea	V	0.994283	6e-06	0.005712	SP1
417	PI398884	South_Korea	IV	0.993656	0.006338	6e-06	SP1
418	PI398550	South_Korea	V	0.993508	6e-06	0.006486	SP1
419	PI408176	South_Korea	V	0.993442	0.006552	6e-06	SP1
420	PI408019B	South_Korea	IV	0.992954	6e-06	0.007041	SP1
421	PI424504A	South_Korea	IV	0.992709	5e-06	0.007285	SP1
422	PI090576_2	China	IV	0.992353	6e-06	0.007641	SP1
423	PI424328	South_Korea	IV	0.992327	6e-06	0.007668	SP1
424	PI398423	South_Korea	V	0.99213	0.007864	6e-06	SP1
425	PI424419	South_Korea	IV	0.991948	6e-06	0.008046	SP1
426	PI424272A	South_Korea	IV	0.991548	0.008446	6e-06	SP1
427	PI398487	South_Korea	V	0.99151	0.008484	6e-06	SP1
428	PI398206	South_Korea	IV	0.990951	0.008015	0.001034	SP1
429	PI423723	South_Korea	V	0.990926	0.009069	6e-06	SP1
430	PI398941	South_Korea	IV	0.99085	0.009145	6e-06	SP1
431	PI424489B	South_Korea	IV	0.990826	6e-06	0.009169	SP1
432	PI424214C	South_Korea	IV	0.990655	6e-06	0.009339	SP1
433	PI398768	South_Korea	IV	0.990622	5e-06	0.009373	SP1
434	PI424482	South_Korea	V	0.990621	6e-06	0.009373	SP1
435	PI424257B	South_Korea	IV	0.990597	0.009398	6e-06	SP1
436	PI398202	South_Korea	IV	0.990592	6e-06	0.009402	SP1
437	PI398484	South_Korea	IV	0.99025	0.004547	0.005203	SP1
438	PI398658	South_Korea	V	0.990238	0.009756	6e-06	SP1
439	PI458105	South_Korea	IV	0.989832	6e-06	0.010162	SP1
440	PI408217C	South_Korea	IV	0.989665	0.01033	6e-06	SP1
441	PI398580	South_Korea	VI	0.989635	0.01036	6e-06	SP1
442	PI398363	South_Korea	V	0.989591	0.010404	6e-06	SP1
443	PI424554	South_Korea	IV	0.989482	6e-06	0.010512	SP1
444	PI398271	South_Korea	IV	0.989362	5e-06	0.010633	SP1
445	PI398261	South_Korea	III	0.989344	0.01065	6e-06	SP1
446	PI424489A	South_Korea	IV	0.989228	6e-06	0.010766	SP1
447	PI398493	South_Korea	II	0.988584	6e-06	0.01141	SP1
448	PI408277	South_Korea	IV	0.988521	5e-06	0.011473	SP1
449	PI398333	South_Korea	V	0.988487	5e-06	0.011508	SP1
450	PI398706	South_Korea	IV	0.988216	0.005023	0.006761	SP1
451	PI398464	South_Korea	IV	0.98805	0.011944	6e-06	SP1
452	PI424318	South_Korea	IV	0.988043	5e-06	0.011951	SP1
453	PI408136	South_Korea	IV	0.987967	0.012028	6e-06	SP1
454	PI408032A	South_Korea	IV	0.987875	6e-06	0.012119	SP1
455	PI408138A	South_Korea	IV	0.987697	6e-06	0.012298	SP1
456	PI424544	South_Korea	IV	0.987662	6e-06	0.012332	SP1
457	PI398940	South_Korea	IV	0.987065	0.012929	6e-06	SP1
458	PI424555A	South_Korea	IV	0.986991	0.013003	6e-06	SP1
459	PI398369	South_Korea	V	0.986828	0.013166	6e-06	SP1
460	PI398715	South_Korea	V	0.986654	0.01334	6e-06	SP1
461	PI458076	South_Korea	V	0.986589	6e-06	0.013405	SP1
462	PI424299C	South_Korea	IV	0.986425	0.013569	6e-06	SP1
463	PI424221A	South_Korea	IV	0.985804	0.01419	6e-06	SP1
464	PI398563	South_Korea	V	0.985172	6e-06	0.014822	SP1
465	PI398662	South_Korea	V	0.984823	6e-06	0.015171	SP1
466	PI423814A	South_Korea	III	0.984717	0.015277	6e-06	SP1
467	PI398634	South_Korea	IV	0.984607	0.015387	6e-06	SP1
468	PI398823	South_Korea	IV	0.984449	6e-06	0.015545	SP1
469	PI408228B	South_Korea	IV	0.984411	0.01337	0.002218	SP1
470	PI408308B	South_Korea	V	0.983642	0.016352	6e-06	SP1
471	PI398515	South_Korea	V	0.98319	0.016805	6e-06	SP1
472	PI408307C	South_Korea	IV	0.983146	0.016848	6e-06	SP1
473	PI424617	South_Korea	IV	0.983112	0.016882	6e-06	SP1
474	PI458044	South_Korea	V	0.983017	0.016977	6e-06	SP1
475	PI424151	South_Korea	IV	0.982874	5e-06	0.017121	SP1
476	PI408309	South_Korea	IV	0.982823	0.017171	6e-06	SP1
477	PI408307B	South_Korea	V	0.982782	0.017213	6e-06	SP1
478	PI398598	South_Korea	VI	0.982727	0.017268	6e-06	SP1
479	PI398850	South_Korea	VI	0.982492	5e-06	0.017503	SP1
480	PI398657	South_Korea	IV	0.982444	0.017551	6e-06	SP1
481	PI408307A	South_Korea	IV	0.982298	0.017696	6e-06	SP1
482	PI424487A	South_Korea	IV	0.982188	6e-06	0.017807	SP1
483	PI458072B	South_Korea	V	0.982147	6e-06	0.017848	SP1
484	PI408184A	South_Korea	IV	0.982044	0.017951	6e-06	SP1
485	PI407910	South_Korea	V	0.981971	6e-06	0.018024	SP1
486	PI408175	South_Korea	IV	0.981376	0.018618	6e-06	SP1
487	PI424315	South_Korea	IV	0.981352	5e-06	0.018642	SP1
488	PI424277B	South_Korea	IV	0.980511	0.019483	6e-06	SP1
489	PI398279	South_Korea	V	0.980506	6e-06	0.019489	SP1
490	PI423766	South_Korea	IV	0.980293	6e-06	0.019701	SP1
491	PI398469	South_Korea	VI	0.979754	0.02024	6e-06	SP1
492	PI398483	South_Korea	V	0.979532	6e-06	0.020463	SP1
493	PI082218	South_Korea	IV	0.979216	5e-06	0.020779	SP1
494	PI398780	South_Korea	V	0.979146	6e-06	0.020849	SP1
495	PI407914B	South_Korea	IV	0.978641	0.021353	6e-06	SP1
496	PI408252	South_Korea	V	0.978535	6e-06	0.021459	SP1
497	PI398508	South_Korea	V	0.97804	0.021954	6e-06	SP1
498	PI398421	South_Korea	IV	0.977884	6e-06	0.02211	SP1
499	PI424349A	South_Korea	IV	0.976926	0.023067	7e-06	SP1
500	PI458136	South_Korea	IV	0.976767	0.023228	6e-06	SP1
501	PI398688	South_Korea	V	0.976709	0.023159	0.000132	SP1
502	PI398340	South_Korea	V	0.976286	5e-06	0.023709	SP1
503	PI408301	South_Korea	IV	0.976152	6e-06	0.023843	SP1
504	PI398613	South_Korea	V	0.975641	6e-06	0.024353	SP1
505	PI398216	South_Korea	V	0.975604	0.02439	6e-06	SP1
506	PI424160	South_Korea	IV	0.974817	6e-06	0.025178	SP1
507	PI398542	South_Korea	V	0.974795	0.025199	6e-06	SP1
508	PI408055B	South_Korea	IV	0.974663	0.012668	0.012669	SP1
509	PI408108	South_Korea	IV	0.974251	0.007845	0.017904	SP1
510	PI398817	South_Korea	VI	0.974085	5e-06	0.02591	SP1
511	PI506810	Japan	VII	0.973712	6e-06	0.026283	SP1
512	PI408245	South_Korea	IV	0.973409	0.009375	0.017216	SP1
513	PI398524	South_Korea	V	0.973388	6e-06	0.026606	SP1
514	PI398926	South_Korea	IV	0.97304	5e-06	0.026955	SP1
515	PI408013	South_Korea	IV	0.97304	0.003667	0.023293	SP1
516	PI408330	South_Korea	V	0.972946	6e-06	0.027048	SP1
517	PI398868	South_Korea	IV	0.972548	0.008296	0.019156	SP1
518	PI424499B	South_Korea	IV	0.972427	6e-06	0.027567	SP1
519	PI408273	South_Korea	IV	0.971825	6e-06	0.028169	SP1
520	PI458065B	South_Korea	IV	0.971622	6e-06	0.028373	SP1
521	PI398818	South_Korea	V	0.971604	0.003346	0.02505	SP1
522	PI423761	South_Korea	V	0.971549	6e-06	0.028446	SP1
523	PI509075	South_Korea	IV	0.971495	0.028499	6e-06	SP1
524	PI398848	South_Korea	IV	0.971454	6e-06	0.02854	SP1
525	PI407974B	South_Korea	III	0.970962	0.029032	6e-06	SP1
526	PI398704	South_Korea	IV	0.970636	0.029358	6e-06	SP1
527	PI398486	South_Korea	IV	0.970137	6e-06	0.029857	SP1
528	PI398559	South_Korea	IV	0.969473	6e-06	0.030522	SP1
529	PI398578	South_Korea	VI	0.96922	6e-06	0.030774	SP1
530	PI090208	North_Korea	IV	0.969074	0.007932	0.022994	SP1
531	PI458185	South_Korea	V	0.968782	6e-06	0.031212	SP1
532	PI408095B	South_Korea	IV	0.968762	5e-06	0.031233	SP1
533	PI407884	South_Korea	V	0.968743	0.031251	6e-06	SP1
534	PI424212	South_Korea	V	0.968662	5e-06	0.031332	SP1
535	PI407939B	South_Korea	IV	0.968408	0.012493	0.019099	SP1
536	PI088502	China	III	0.967785	0.032209	6e-06	SP1
537	PI423748C	South_Korea	IV	0.967729	0.004241	0.02803	SP1
538	PI458156	South_Korea	IV	0.967599	5e-06	0.032396	SP1
539	PI398665	South_Korea	V	0.967592	6e-06	0.032402	SP1
540	PI423753A	South_Korea	IV	0.967302	0.032692	6e-06	SP1
541	PI064747	Japan	IV	0.967223	0.030234	0.002543	SP1
542	PI407897	South_Korea	IV	0.966506	6e-06	0.033488	SP1
543	PI398605	South_Korea	V	0.966184	0.033811	6e-06	SP1
544	PI509098	South_Korea	V	0.965278	0.034716	6e-06	SP1
545	PI424172C	South_Korea	VI	0.965217	0.009917	0.024866	SP1
546	PI398626	South_Korea	IV	0.964856	0.01233	0.022814	SP1
547	PI398402	South_Korea	V	0.964515	6e-06	0.03548	SP1
548	PI424172B	South_Korea	VI	0.964278	0.021802	0.013921	SP1
549	PI424180	South_Korea	IV	0.964177	0.035781	4.2e-05	SP1
550	PI398203	South_Korea	V	0.963645	6e-06	0.036349	SP1
551	PI423724	South_Korea	VI	0.963644	0.03635	6e-06	SP1
552	PI398343	South_Korea	V	0.963384	0.025741	0.010875	SP1
553	PI398373	South_Korea	V	0.963101	0.004736	0.032164	SP1
554	PI408054	South_Korea	V	0.963025	0.007465	0.029511	SP1
555	PI408077	South_Korea	V	0.962857	6e-06	0.037137	SP1
556	PI408073	South_Korea	IV	0.962555	5e-06	0.037439	SP1
557	PI423848	South_Korea	IV	0.962434	0.03756	6e-06	SP1
558	PI082235	South_Korea	III	0.962347	5e-06	0.037647	SP1
559	PI424222B	South_Korea	V	0.962169	0.030056	0.007775	SP1
560	PI408180_1	South_Korea	V	0.962099	6e-06	0.037895	SP1
561	PI398970	South_Korea	IV	0.961921	0.012404	0.025675	SP1
562	PI408068B	South_Korea	IV	0.961832	0.038162	6e-06	SP1
563	PI407772A	South_Korea	IV	0.961061	0.038933	6e-06	SP1
564	PI424135	South_Korea	IV	0.960992	0.039003	6e-06	SP1
565	PI424309A	South_Korea	IV	0.960925	0.026326	0.012749	SP1
566	PI408217A	South_Korea	IV	0.960103	0.039891	6e-06	SP1
567	PI408327A	South_Korea	IV	0.959822	6e-06	0.040173	SP1
568	PI081774	Japan	V	0.959666	6e-06	0.040329	SP1
569	PI423746	South_Korea	IV	0.959534	6e-06	0.040461	SP1
570	PI458150B	South_Korea	VI	0.959415	6e-06	0.04058	SP1
571	PI408105A	South_Korea	IV	0.959198	6e-06	0.040797	SP1
572	PI424364A	South_Korea	IV	0.959178	5e-06	0.040817	SP1
573	PI423770	South_Korea	IV	0.959043	0.029224	0.011733	SP1
574	PI408228A	South_Korea	V	0.958983	0.038274	0.002743	SP1
575	PI398375	South_Korea	IV	0.95892	0.041074	6e-06	SP1
576	PI398847	South_Korea	IV	0.958879	0.003818	0.037303	SP1
577	PI398611	South_Korea	VI	0.957808	0.042187	6e-06	SP1
578	PI458157	South_Korea	IV	0.957731	0.000811	0.041458	SP1
579	PI408118	South_Korea	V	0.957541	5e-06	0.042453	SP1
580	PI458045A	South_Korea	IV	0.957306	0.024031	0.018663	SP1
581	PI424300B	South_Korea	V	0.957243	0.042751	6e-06	SP1
582	PI408251	South_Korea	V	0.957173	6e-06	0.042821	SP1
583	PI408265B	South_Korea	IV	0.956622	5e-06	0.043372	SP1
584	PI408011	South_Korea	V	0.956603	6e-06	0.043392	SP1
585	PI408024	South_Korea	V	0.956322	6e-06	0.043671	SP1
586	PI398407	South_Korea	V	0.956274	5e-06	0.043721	SP1
587	PI407960B	South_Korea	IV	0.956264	0.04373	6e-06	SP1
588	PI398371	South_Korea	IV	0.956162	0.043832	6e-06	SP1
589	PI424403	South_Korea	IV	0.956143	6e-06	0.043851	SP1
590	PI086004	Japan	III	0.955911	0.044083	6e-06	SP1
591	PI458150C	South_Korea	V	0.95591	6e-06	0.044084	SP1
592	PI424224	South_Korea	IV	0.955867	6e-06	0.044128	SP1
593	PI407944	South_Korea	V	0.955586	6e-06	0.044408	SP1
594	PI408127	South_Korea	V	0.955457	0.008659	0.035884	SP1
595	PI408283	South_Korea	V	0.95532	5e-06	0.044675	SP1
596	PI398740	South_Korea	V	0.954679	5e-06	0.045315	SP1
597	PI509085	South_Korea	IV	0.954341	0.011044	0.034615	SP1
598	PI407852	South_Korea	V	0.954054	6e-06	0.04594	SP1
599	PI424316	South_Korea	IV	0.953733	0.046261	6e-06	SP1
600	PI424521A	South_Korea	IV	0.953501	5e-06	0.046493	SP1
601	PI408185	South_Korea	V	0.953268	6e-06	0.046726	SP1
602	PI398198	South_Korea	IV	0.953237	6e-06	0.046757	SP1
603	PI398627	South_Korea	V	0.952997	5e-06	0.046998	SP1
604	PI398510	South_Korea	V	0.952979	6e-06	0.047016	SP1
605	PI398555	South_Korea	V	0.952934	0.040943	0.006122	SP1
606	PI424214A	South_Korea	IV	0.952735	6e-06	0.047259	SP1
607	PI398418	South_Korea	V	0.952115	0.000506	0.047379	SP1
608	PI398849	South_Korea	IV	0.952039	6e-06	0.047955	SP1
609	PI424331	South_Korea	V	0.951647	6e-06	0.048347	SP1
610	PI424496	South_Korea	V	0.951547	0.048447	6e-06	SP1
611	PI509092	South_Korea	V	0.951515	6e-06	0.04848	SP1
612	PI090233	North_Korea	IV	0.951364	6e-06	0.04863	SP1
613	PI408269D	South_Korea	IV	0.951253	0.007378	0.041368	SP1
614	PI398314	South_Korea	IV	0.951244	0.04875	6e-06	SP1
615	PI408166B	South_Korea	IV	0.950989	0.009798	0.039214	SP1
616	PI398273	South_Korea	IV	0.950798	5e-06	0.049196	SP1
617	PI424485	South_Korea	IV	0.950672	5e-06	0.049322	SP1
618	PI090241	North_Korea	IV	0.950558	6e-06	0.049437	SP1
619	PI424579	South_Korea	IV	0.950275	6e-06	0.049719	SP1
620	PI398422	South_Korea	V	0.949784	0.024874	0.025341	SP1
621	PI398381	South_Korea	V	0.949536	6e-06	0.050458	SP1
622	PI424412	South_Korea	IV	0.949408	5e-06	0.050587	SP1
623	PI408087	South_Korea	V	0.949308	6e-06	0.050686	SP1
624	PI082312N	South_Korea	IV	0.949173	0.034706	0.016121	SP1
625	PI408007	South_Korea	VI	0.949135	5e-06	0.05086	SP1
626	PI423736B	South_Korea	VI	0.949074	6e-06	0.05092	SP1
627	PI398716	South_Korea	IV	0.94907	5e-06	0.050925	SP1
628	PI408217B	South_Korea	IV	0.948875	0.05112	6e-06	SP1
629	PI408216A	South_Korea	IV	0.948814	0.022861	0.028325	SP1
630	PI408085	South_Korea	VI	0.948777	6e-06	0.051217	SP1
631	PI398289	South_Korea	IV	0.948534	6e-06	0.051461	SP1
632	PI407896	South_Korea	V	0.94841	6e-06	0.051585	SP1
633	PI398466	South_Korea	V	0.948395	6e-06	0.051599	SP1
634	PI398353	South_Korea	V	0.948215	0.051779	6e-06	SP1
635	PI458049	South_Korea	IV	0.948174	6e-06	0.051821	SP1
636	PI398413	South_Korea	V	0.948077	6e-06	0.051918	SP1
637	PI424591	South_Korea	VI	0.948041	0.019246	0.032713	SP1
638	PI398560	South_Korea	V	0.947934	6e-06	0.052061	SP1
639	PI424303	South_Korea	IV	0.947844	5e-06	0.052151	SP1
640	PI423753B	South_Korea	IV	0.947704	0.003173	0.049123	SP1
641	PI424460	South_Korea	IV	0.947676	6e-06	0.052318	SP1
642	PI458201	South_Korea	IV	0.947489	0.025442	0.027069	SP1
643	PI398379	South_Korea	IV	0.947476	5e-06	0.052519	SP1
644	PI423778	South_Korea	IV	0.947131	5e-06	0.052864	SP1
645	PI423849	South_Korea	VI	0.947064	5e-06	0.052931	SP1
646	PI424374	South_Korea	IV	0.946877	6e-06	0.053118	SP1
647	PI424487B	South_Korea	IV	0.946734	6e-06	0.05326	SP1
648	PI408184B	South_Korea	VI	0.946368	6e-06	0.053626	SP1
649	PI408040_2	South_Korea	V	0.946098	6e-06	0.053896	SP1
650	PI458203A	South_Korea	IV	0.946088	5e-06	0.053906	SP1
651	PI398812	South_Korea	V	0.946077	5e-06	0.053918	SP1
652	PI423760	South_Korea	V	0.946028	6e-06	0.053967	SP1
653	PI424268	South_Korea	IV	0.945641	6e-06	0.054353	SP1
654	PI424227B	South_Korea	IV	0.945377	5e-06	0.054618	SP1
655	PI424555B	South_Korea	IV	0.945351	0.02336	0.031289	SP1
656	PI407919	South_Korea	V	0.945081	6e-06	0.054914	SP1
657	PI408269C	South_Korea	VI	0.945015	6e-06	0.05498	SP1
658	PI458291	South_Korea	V	0.944772	6e-06	0.055222	SP1
659	PI088811	North_Korea	IV	0.944696	0.024775	0.030529	SP1
660	PI408195	South_Korea	V	0.944562	0.005907	0.04953	SP1
661	PI398354	South_Korea	V	0.944523	0.05547	7e-06	SP1
662	PI408095C	South_Korea	V	0.944318	5e-06	0.055676	SP1
663	PI398862	South_Korea	V	0.944312	6e-06	0.055682	SP1
664	PI398306	South_Korea	IV	0.944272	5e-06	0.055723	SP1
665	PI408111	South_Korea	IV	0.944146	0.017847	0.038007	SP1
666	PI398732	South_Korea	VI	0.944028	5e-06	0.055967	SP1
667	PI399037	South_Korea	V	0.943407	1.1e-05	0.056581	SP1
668	PI407975A	South_Korea	IV	0.943357	6e-06	0.056637	SP1
669	PI408058	South_Korea	IV	0.94327	5e-06	0.056725	SP1
670	PI458131	South_Korea	IV	0.943232	5e-06	0.056762	SP1
671	PI458035	South_Korea	IV	0.94323	6e-06	0.056764	SP1
672	PI408280	South_Korea	IV	0.94302	0.021773	0.035206	SP1
673	PI423809	South_Korea	IV	0.942802	5e-06	0.057192	SP1
674	PI458217	South_Korea	IV	0.942684	5e-06	0.05731	SP1
675	PI407892A	South_Korea	IV	0.942551	0.019935	0.037514	SP1
676	PI398207	South_Korea	V	0.942471	0.057523	6e-06	SP1
677	PI398571	South_Korea	V	0.942231	0.027245	0.030523	SP1
678	PI424211	South_Korea	IV	0.941571	6e-06	0.058423	SP1
679	PI398961	South_Korea	V	0.941491	0.030972	0.027537	SP1
680	PI458239	South_Korea	V	0.941372	6e-06	0.058623	SP1
681	PI096978	North_Korea	IV	0.940976	6e-06	0.059018	SP1
682	PI424549B	South_Korea	IV	0.940973	6e-06	0.059021	SP1
683	PI424440	South_Korea	V	0.940834	0.00418	0.054986	SP1
684	PI407986A	South_Korea	IV	0.940775	6e-06	0.05922	SP1
685	PI407906	South_Korea	IV	0.940734	6e-06	0.05926	SP1
686	PI398541	South_Korea	V	0.940417	0.005943	0.05364	SP1
687	PI408281B	South_Korea	IV	0.940353	6e-06	0.059642	SP1
688	PI398298	South_Korea	IV	0.940224	6e-06	0.05977	SP1
689	PI424236	South_Korea	IV	0.940052	6e-06	0.059943	SP1
690	PI398834	South_Korea	V	0.939981	6e-06	0.060013	SP1
691	PI423742	South_Korea	V	0.939932	0.038214	0.021854	SP1
692	PI398474	South_Korea	V	0.939884	0.06011	6e-06	SP1
693	PI408081	South_Korea	V	0.939566	6e-06	0.060428	SP1
694	PI407913B	South_Korea	IV	0.939218	6e-06	0.060777	SP1
695	PI423830A	South_Korea	IV	0.938768	6e-06	0.061227	SP1
696	PI398182	South_Korea	IV	0.938624	6e-06	0.06137	SP1
697	PI423799B	South_Korea	IV	0.938562	6e-06	0.061432	SP1
698	PI398835	South_Korea	V	0.938493	0.004999	0.056508	SP1
699	PI408287	South_Korea	IV	0.938198	0.027436	0.034367	SP1
700	PI408167B	South_Korea	V	0.938122	0.00926	0.052617	SP1
701	PI407895	South_Korea	IV	0.938108	6e-06	0.061886	SP1
702	PI398465	South_Korea	V	0.938107	0.061888	6e-06	SP1
703	PI424222C	South_Korea	V	0.937947	6e-06	0.062047	SP1
704	PI408222A	South_Korea	IV	0.937826	0.027027	0.035147	SP1
705	PI398391	South_Korea	VI	0.937823	0.026105	0.036072	SP1
706	PI458116	South_Korea	IV	0.937664	0.001741	0.060595	SP1
707	PI423802	South_Korea	IV	0.937452	5e-06	0.062543	SP1
708	PI398642	South_Korea	IV	0.937003	0.033	0.029997	SP1
709	PI398362	South_Korea	V	0.936804	5e-06	0.063191	SP1
710	PI398622	South_Korea	V	0.936681	5e-06	0.063314	SP1
711	PI424322	South_Korea	IV	0.936239	5e-06	0.063756	SP1
712	PI424273A	South_Korea	IV	0.936115	6e-06	0.06388	SP1
713	PI398895	South_Korea	V	0.936058	6e-06	0.063936	SP1
714	PI398628	South_Korea	VI	0.936003	0.002593	0.061404	SP1
715	PI423781B	South_Korea	V	0.935926	0.003684	0.060391	SP1
716	PI398875	South_Korea	IV	0.935751	0.052173	0.012076	SP1
717	PI458065A	South_Korea	IV	0.935567	6e-06	0.064427	SP1
718	PI424244	South_Korea	IV	0.935388	5e-06	0.064606	SP1
719	PI398682	South_Korea	IV	0.935338	5e-06	0.064656	SP1
720	PI398994	South_Korea	IV	0.935297	6e-06	0.064697	SP1
721	PI458223	South_Korea	V	0.93512	0.011732	0.053147	SP1
722	PI423738	South_Korea	V	0.934623	6e-06	0.065371	SP1
723	PI407915	South_Korea	V	0.934499	0.007639	0.057862	SP1
724	PI408216B	South_Korea	IV	0.93444	0.065554	6e-06	SP1
725	PI407893	South_Korea	V	0.93407	5e-06	0.065924	SP1
726	PI398575	South_Korea	VI	0.933675	5e-06	0.06632	SP1
727	PI408124B	South_Korea	IV	0.933542	0.063125	0.003333	SP1
728	PI408124C	South_Korea	IV	0.933119	0.066875	6e-06	SP1
729	PI424386A	South_Korea	IV	0.932937	5e-06	0.067058	SP1
730	PI340000	South_Korea	V	0.932853	6e-06	0.067141	SP1
731	PI398574	South_Korea	V	0.932843	5e-06	0.067152	SP1
732	PI085490	South_Korea	VI	0.93279	0.02811	0.0391	SP1
733	PI423787	South_Korea	IV	0.932739	0.067255	6e-06	SP1
734	PI424411	South_Korea	IV	0.932613	6e-06	0.067381	SP1
735	PI424310	South_Korea	IV	0.932542	0.015794	0.051664	SP1
736	PI458152	South_Korea	IV	0.932229	5e-06	0.067766	SP1
737	PI424383	South_Korea	IV	0.932141	6e-06	0.067853	SP1
738	PI097081	North_Korea	V	0.932119	0.019268	0.048613	SP1
739	PI407921	South_Korea	V	0.931282	6e-06	0.068713	SP1
740	PI398521	South_Korea	V	0.931119	6e-06	0.068876	SP1
741	PI408004_2	South_Korea	V	0.930916	6e-06	0.069078	SP1
742	PI097066	North_Korea	V	0.930871	0.027185	0.041943	SP1
743	PI398285	South_Korea	V	0.930793	0.069201	6e-06	SP1
744	PI423862	South_Korea	V	0.930633	0.069362	5e-06	SP1
745	PI424589	South_Korea	V	0.9305	5e-06	0.069495	SP1
746	PI398837	South_Korea	V	0.930418	0.069577	6e-06	SP1
747	PI408333	South_Korea	IV	0.9304	0.009374	0.060226	SP1
748	PI424557	South_Korea	IV	0.9304	0.018473	0.051127	SP1
749	PI424417	South_Korea	V	0.928968	5e-06	0.071027	SP1
750	PI423790	South_Korea	IV	0.928568	6e-06	0.071426	SP1
751	PI398690	South_Korea	V	0.928237	6e-06	0.071757	SP1
752	PI408063	South_Korea	V	0.928232	6e-06	0.071762	SP1
753	PI458092	South_Korea	VI	0.927966	6e-06	0.072028	SP1
754	PI398646	South_Korea	VI	0.927888	0.033057	0.039055	SP1
755	PI398743	South_Korea	IV	0.927843	6e-06	0.072152	SP1
756	PI506610	Japan	III	0.927729	6e-06	0.072265	SP1
757	PI424360	South_Korea	VI	0.927253	6e-06	0.072741	SP1
758	PI408079A	South_Korea	IV	0.927166	0.043431	0.029403	SP1
759	PI424584	South_Korea	IV	0.92713	5e-06	0.072864	SP1
760	PI408132	South_Korea	IV	0.926985	0.021777	0.051238	SP1
761	PI423759	South_Korea	V	0.926566	0.045541	0.027893	SP1
762	PI424472B	South_Korea	IV	0.926328	0.000736	0.072936	SP1
763	PI398328	South_Korea	V	0.926322	6e-06	0.073672	SP1
764	PI424146	South_Korea	VI	0.926273	5e-06	0.073721	SP1
765	PI398838	South_Korea	IV	0.926237	5e-06	0.073757	SP1
766	PI458095	South_Korea	IV	0.925866	6e-06	0.074129	SP1
767	PI398337	South_Korea	V	0.925653	0.005759	0.068588	SP1
768	PI398577	South_Korea	V	0.925457	6e-06	0.074538	SP1
769	PI408020B	South_Korea	IV	0.925456	6e-06	0.074538	SP1
770	PI408238_1	South_Korea	V	0.925252	6e-06	0.074742	SP1
771	PI408233A	South_Korea	IV	0.925035	6e-06	0.074959	SP1
772	PI424137A	South_Korea	V	0.924923	0.010811	0.064265	SP1
773	PI398538	South_Korea	V	0.924735	0.063212	0.012053	SP1
774	PI424254	South_Korea	IV	0.924578	6e-06	0.075416	SP1
775	PI424616	South_Korea	V	0.924495	0.043423	0.032081	SP1
776	PI407907B	South_Korea	IV	0.924431	6e-06	0.075564	SP1
777	PI408319B	South_Korea	IV	0.92435	6e-06	0.075644	SP1
778	PI423730A	South_Korea	IV	0.924276	5e-06	0.075719	SP1
779	PI424340A	South_Korea	V	0.923904	5e-06	0.076091	SP1
780	PI398551	South_Korea	IV	0.923874	0.017347	0.058779	SP1
781	PI424361	South_Korea	VI	0.923778	6e-06	0.076216	SP1
782	PI398472	South_Korea	IV	0.923763	0.005294	0.070943	SP1
783	PI407916	South_Korea	V	0.923131	0.010553	0.066316	SP1
784	PI398966	South_Korea	VI	0.923124	0.015157	0.061719	SP1
785	PI398482	South_Korea	IV	0.923032	0.006214	0.070754	SP1
786	PI424365	South_Korea	V	0.92301	0.002157	0.074833	SP1
787	PI408067B	South_Korea	VI	0.922381	5e-06	0.077613	SP1
788	PI408020A	South_Korea	IV	0.922365	0.025582	0.052053	SP1
789	PI408293_1	South_Korea	IV	0.922304	0.043664	0.034032	SP1
790	PI398213	South_Korea	V	0.921958	6e-06	0.078036	SP1
791	PI398527	South_Korea	V	0.921712	6e-06	0.078282	SP1
792	PI458226	South_Korea	IV	0.921636	6e-06	0.078358	SP1
793	PI082286	South_Korea	V	0.921403	0.040887	0.03771	SP1
794	PI398520	South_Korea	V	0.921199	0.007052	0.071749	SP1
795	PI407872B	South_Korea	VI	0.921142	6e-06	0.078852	SP1
796	PI424468	South_Korea	IV	0.921117	0.032766	0.046117	SP1
797	PI398536	South_Korea	V	0.921093	0.078901	6e-06	SP1
798	PI398361	South_Korea	VI	0.921044	6e-06	0.078949	SP1
799	PI408157	South_Korea	V	0.920923	0.079071	6e-06	SP1
800	PI398366	South_Korea	IV	0.920598	5e-06	0.079396	SP1
801	PI408109A	South_Korea	IV	0.920533	6e-06	0.079461	SP1
802	PI408143	South_Korea	V	0.920239	6e-06	0.079755	SP1
803	PI458109	South_Korea	IV	0.919799	0.080195	6e-06	SP1
804	PI398614	South_Korea	V	0.919777	0.080217	6e-06	SP1
805	PI424154A	South_Korea	IV	0.919699	0.001268	0.079033	SP1
806	PI458137	South_Korea	IV	0.919545	5e-06	0.080449	SP1
807	PI509086	South_Korea	VI	0.919292	5e-06	0.080703	SP1
808	PI424296A	South_Korea	IV	0.918902	6e-06	0.081092	SP1
809	PI408224A	South_Korea	IV	0.918283	6e-06	0.081712	SP1
810	PI424241	South_Korea	IV	0.918159	6e-06	0.081835	SP1
811	PI458288	South_Korea	IV	0.918126	6e-06	0.081868	SP1
812	PI423816	South_Korea	IV	0.918065	6e-06	0.08193	SP1
813	PI458119	South_Korea	IV	0.917778	5e-06	0.082217	SP1
814	PI082184S	South_Korea	V	0.917705	0.082289	6e-06	SP1
815	PI424434	South_Korea	VI	0.917619	6e-06	0.082376	SP1
816	PI398399	South_Korea	V	0.917547	0.006156	0.076297	SP1
817	PI423839	South_Korea	IV	0.917439	6e-06	0.082556	SP1
818	PI398201	South_Korea	IV	0.917279	6e-06	0.082716	SP1
819	PI408124D	South_Korea	IV	0.917262	0.043863	0.038874	SP1
820	PI423755	South_Korea	VI	0.916855	6e-06	0.08314	SP1
821	PI423748B	South_Korea	IV	0.916641	6e-06	0.083353	SP1
822	PI408186C	South_Korea	V	0.916425	6e-06	0.083569	SP1
823	PI408324	South_Korea	V	0.916213	6e-06	0.083781	SP1
824	PI408167A	South_Korea	V	0.916207	0.036182	0.047611	SP1
825	PI398604	South_Korea	IV	0.915419	0.07717	0.007411	SP1
826	PI407967	South_Korea	VI	0.915163	6e-06	0.084831	SP1
827	PI398659	South_Korea	V	0.914927	0.017063	0.06801	SP1
828	PI423769B	South_Korea	IV	0.914694	0.029797	0.055508	SP1
829	PI398288	South_Korea	V	0.914557	6e-06	0.085438	SP1
830	PI398210	South_Korea	V	0.914418	0.003758	0.081825	SP1
831	PI423861	South_Korea	VI	0.914099	6e-06	0.085895	SP1
832	PI408137B	South_Korea	IV	0.913777	6e-06	0.086217	SP1
833	PI424270A	South_Korea	IV	0.913355	6e-06	0.08664	SP1
834	PI407928	South_Korea	IV	0.913004	0.006216	0.08078	SP1
835	PI458158	South_Korea	IV	0.912968	0.034842	0.05219	SP1
836	PI398374	South_Korea	IV	0.91291	0.029461	0.057629	SP1
837	PI424227A	South_Korea	IV	0.912835	6e-06	0.087159	SP1
838	PI408070B	South_Korea	IV	0.912678	5e-06	0.087317	SP1
839	PI398673	South_Korea	V	0.91256	0.033012	0.054428	SP1
840	PI398771	South_Korea	VI	0.91245	5e-06	0.087544	SP1
841	PI398411	South_Korea	V	0.912385	6e-06	0.08761	SP1
842	PI424590B	South_Korea	IV	0.912014	5e-06	0.08798	SP1
843	PI408059	South_Korea	V	0.911977	6e-06	0.088017	SP1
844	PI399022	South_Korea	IV	0.911821	6e-06	0.088173	SP1
845	PI423842	South_Korea	IV	0.911612	6e-06	0.088382	SP1
846	PI423729	South_Korea	IV	0.911535	0.010565	0.0779	SP1
847	PI458121	South_Korea	IV	0.911485	6e-06	0.088509	SP1
848	PI408264	South_Korea	IV	0.911319	6e-06	0.088675	SP1
849	PI398208	South_Korea	IV	0.910993	6e-06	0.089001	SP1
850	PI407894	South_Korea	V	0.910991	6e-06	0.089003	SP1
851	PI398219	South_Korea	V	0.910937	0.027646	0.061417	SP1
852	PI408092C	South_Korea	VI	0.910657	6e-06	0.089337	SP1
853	PI458050	South_Korea	IV	0.910261	6e-06	0.089733	SP1
854	PI424302	South_Korea	IV	0.91022	6e-06	0.089775	SP1
855	PI398978	South_Korea	VI	0.910134	0.043443	0.046424	SP1
856	PI509099	South_Korea	V	0.910085	6e-06	0.089909	SP1
857	PI408082	South_Korea	V	0.909828	6e-06	0.090166	SP1
858	PI408316	South_Korea	IV	0.909747	0.02376	0.066493	SP1
859	PI408061	South_Korea	VI	0.909301	0.009816	0.080883	SP1
860	PI398479	South_Korea	VI	0.909273	0.049829	0.040898	SP1
861	PI408019C	South_Korea	IV	0.909256	0.013962	0.076782	SP1
862	PI399007	South_Korea	V	0.909227	0.006404	0.084368	SP1
863	PI424503	South_Korea	IV	0.909161	6e-06	0.090833	SP1
864	PI398737	South_Korea	IV	0.909018	0.00365	0.087332	SP1
865	PI398447	South_Korea	V	0.908331	0.077262	0.014407	SP1
866	PI424590A	South_Korea	IV	0.908317	5e-06	0.091678	SP1
867	PI398514	South_Korea	III	0.908136	0.006506	0.085358	SP1
868	PI408095A	South_Korea	IV	0.908049	0.014345	0.077606	SP1
869	PI398719	South_Korea	VI	0.907818	5e-06	0.092177	SP1
870	PI423730B	South_Korea	III	0.907547	5e-06	0.092448	SP1
871	PI424530	South_Korea	IV	0.907505	6e-06	0.092489	SP1
872	PI408020C	South_Korea	IV	0.907416	6e-06	0.092578	SP1
873	PI398620	South_Korea	III	0.907262	0.016305	0.076434	SP1
874	PI458030	South_Korea	IV	0.907147	5e-06	0.092847	SP1
875	PI408104	South_Korea	V	0.907112	0.029466	0.063422	SP1
876	PI398183	South_Korea	V	0.906755	6e-06	0.093239	SP1
877	PI407938	South_Korea	V	0.90636	6e-06	0.093634	SP1
878	PI424567	South_Korea	IV	0.906029	0.045183	0.048787	SP1
879	PI398296	South_Korea	II	0.906026	0.026169	0.067805	SP1
880	PI408055D	South_Korea	V	0.905444	0.039183	0.055373	SP1
881	PI424441	South_Korea	V	0.905391	5e-06	0.094604	SP1
882	PI398316	South_Korea	V	0.905119	5e-06	0.094875	SP1
883	PI408335A	South_Korea	IV	0.905009	0.035787	0.059204	SP1
884	PI424527	South_Korea	IV	0.904565	0.017661	0.077774	SP1
885	PI398517	South_Korea	V	0.904493	6e-06	0.095501	SP1
886	PI398950	South_Korea	VI	0.903491	6e-06	0.096503	SP1
887	PI082264	South_Korea	IV	0.903448	0.096547	6e-06	SP1
888	PI408259B	South_Korea	VI	0.903314	0.012106	0.084579	SP1
889	PI424156B	South_Korea	VI	0.902928	0.00139	0.095682	SP1
890	PI407885	South_Korea	V	0.902894	0.001082	0.096024	SP1
891	PI407887	South_Korea	V	0.902666	6e-06	0.097328	SP1
892	PI423807	South_Korea	VI	0.902607	0.010362	0.087032	SP1
893	PI398257	South_Korea	IV	0.902434	6e-06	0.097561	SP1
894	PI423782	South_Korea	V	0.901995	5e-06	0.098	SP1
895	PI398877	South_Korea	IV	0.901424	0.034157	0.064419	SP1
896	PI424341	South_Korea	V	0.901388	5e-06	0.098607	SP1
897	PI408246_1	South_Korea	V	0.901069	0.009401	0.089531	SP1
898	PI085505	South_Korea	IV	0.901017	0.034592	0.064391	SP1
899	PI398534	South_Korea	V	0.900748	6e-06	0.099247	SP1
900	PI398470	South_Korea	IV	0.900523	5e-06	0.099472	SP1
901	PI398390	South_Korea	V	0.900517	6e-06	0.099477	SP1
902	PI398883	South_Korea	IV	0.900505	5e-06	0.09949	SP1
903	PI408084A	South_Korea	V	0.900408	6e-06	0.099586	SP1
904	PI398977	South_Korea	V	0.900278	0.045699	0.054023	SP1
905	PI424393	South_Korea	V	0.900124	6e-06	0.099871	SP1
906	PI082246_1	South_Korea	III	0.900005	0.099988	7e-06	SP1
907	PI508296G	South_Korea	IV	0.899881	0.011232	0.088887	SP1
908	PI458244B	South_Korea	IV	0.899765	6e-06	0.100229	SP1
909	PI458054	South_Korea	V	0.899719	6e-06	0.100275	SP1
910	PI398852	South_Korea	V	0.899497	6e-06	0.100497	SP1
911	PI398509	South_Korea	V	0.899394	6e-06	0.1006	SP1
912	PI458024B	South_Korea	V	0.899245	6e-06	0.100749	SP1
913	PI407867A	South_Korea	IV	0.899042	5e-06	0.100953	SP1
914	PI424607	South_Korea	IV	0.898891	0.017781	0.083329	SP1
915	PI408069	South_Korea	IV	0.898797	5e-06	0.101197	SP1
916	PI407950_1	South_Korea	V	0.898668	0.026448	0.074884	SP1
917	PI458265	South_Korea	VI	0.898365	5e-06	0.10163	SP1
918	PI398192	South_Korea	VI	0.897918	0.029008	0.073075	SP1
919	PI423837A	South_Korea	IV	0.89778	6e-06	0.102214	SP1
920	PI398825	South_Korea	V	0.897284	6e-06	0.10271	SP1
921	PI408098	South_Korea	V	0.89685	6e-06	0.103144	SP1
922	PI407874_2	South_Korea	V	0.896652	6e-06	0.103342	SP1
923	PI408220	South_Korea	VI	0.896504	7e-06	0.103489	SP1
924	PI398998	South_Korea	VI	0.896409	6e-06	0.103585	SP1
925	PI398584	South_Korea	V	0.896347	6e-06	0.103647	SP1
926	PI407888	South_Korea	V	0.895896	6e-06	0.104098	SP1
927	PI458120	South_Korea	IV	0.895757	0.024702	0.079541	SP1
928	PI408311_2	South_Korea	V	0.895643	0.014945	0.089412	SP1
929	PI398282	South_Korea	IV	0.895504	0.10449	6e-06	SP1
930	PI408040_1	South_Korea	V	0.895342	6e-06	0.104652	SP1
931	PI398853	South_Korea	VI	0.895251	6e-06	0.104743	SP1
932	PI424561	South_Korea	IV	0.895244	0.015665	0.089091	SP1
933	PI408002	South_Korea	V	0.89518	0.051705	0.053115	SP1
934	PI458029	South_Korea	IV	0.894465	5e-06	0.10553	SP1
935	PI424407	South_Korea	IV	0.894401	5e-06	0.105594	SP1
936	PI458093	South_Korea	V	0.894296	0.105698	6e-06	SP1
937	PI423808B	South_Korea	IV	0.894174	6e-06	0.10582	SP1
938	PI407977	South_Korea	IV	0.894103	0.008898	0.096999	SP1
939	PI408071	South_Korea	IV	0.893866	5e-06	0.106128	SP1
940	PI398415	South_Korea	IV	0.893569	6e-06	0.106426	SP1
941	PI398456	South_Korea	V	0.893438	5e-06	0.106557	SP1
942	PI424342A	South_Korea	IV	0.893437	0.011948	0.094615	SP1
943	PI398305	South_Korea	IV	0.893278	0.018969	0.087752	SP1
944	PI398246	South_Korea	V	0.893216	5e-06	0.106778	SP1
945	PI407889	South_Korea	V	0.892723	6e-06	0.107271	SP1
946	PI458130	South_Korea	V	0.892507	6e-06	0.107488	SP1
947	PI424354	South_Korea	IV	0.892413	5e-06	0.107581	SP1
948	PI398844	South_Korea	V	0.892239	0.021855	0.085906	SP1
949	PI398322	South_Korea	IV	0.892127	6e-06	0.107867	SP1
950	PI407942	South_Korea	V	0.891901	6e-06	0.108094	SP1
951	PI398500	South_Korea	V	0.891818	0.078902	0.02928	SP1
952	PI398338	South_Korea	V	0.891637	0.103078	0.005285	SP1
953	PI097161	North_Korea	VI	0.891473	0.006102	0.102425	SP1
954	PI398251	South_Korea	IV	0.891316	6e-06	0.108679	SP1
955	PI408211A	South_Korea	IV	0.891256	0.058273	0.050471	SP1
956	PI423748A	South_Korea	III	0.891043	6e-06	0.108951	SP1
957	PI423758	South_Korea	V	0.891032	0.038733	0.070235	SP1
958	PI424553	South_Korea	V	0.890889	0.038809	0.070302	SP1
959	PI398810	South_Korea	V	0.890813	6e-06	0.109181	SP1
960	PI458269	South_Korea	IV	0.890679	6e-06	0.109315	SP1
961	PI424416	South_Korea	VI	0.890231	6e-06	0.109764	SP1
962	PI398892	South_Korea	V	0.890021	6e-06	0.109973	SP1
963	PI408260B	South_Korea	IV	0.889932	6e-06	0.110062	SP1
964	PI458126	South_Korea	V	0.889715	6e-06	0.11028	SP1
965	PI398824	South_Korea	VI	0.889477	0.061176	0.049347	SP1
966	PI090249	North_Korea	IV	0.889435	0.110558	6e-06	SP1
967	PI458165	South_Korea	IV	0.889296	6e-06	0.110699	SP1
968	PI424399	South_Korea	IV	0.889213	5e-06	0.110781	SP1
969	PI398804	South_Korea	IV	0.889003	5e-06	0.110991	SP1
970	PI407917	South_Korea	IV	0.888973	0.016727	0.0943	SP1
971	PI423739	South_Korea	IV	0.888429	6e-06	0.111565	SP1
972	PI408224B	South_Korea	IV	0.888396	6e-06	0.111599	SP1
973	PI408094_2	South_Korea	V	0.888283	0.011225	0.100492	SP1
974	PI458077	South_Korea	IV	0.887522	6e-06	0.112473	SP1
975	PI408295B	South_Korea	IV	0.887103	6e-06	0.112891	SP1
976	PI458145	South_Korea	IV	0.88688	6e-06	0.113114	SP1
977	PI506815	Japan	IV	0.886627	6e-06	0.113367	SP1
978	PI082291	South_Korea	IV	0.886572	0.064836	0.048592	SP1
979	PI398671	South_Korea	V	0.88622	0.062954	0.050826	SP1
980	PI408191A	South_Korea	V	0.886121	6e-06	0.113874	SP1
981	PI424324A	South_Korea	IV	0.885946	6e-06	0.114048	SP1
982	PI398331	South_Korea	V	0.885895	5e-06	0.114099	SP1
983	PI408209B	South_Korea	IV	0.885761	0.023448	0.090792	SP1
984	PI398922	South_Korea	IV	0.885582	6e-06	0.114412	SP1
985	PI424406A	South_Korea	IV	0.885149	0.036022	0.078829	SP1
986	PI407912	South_Korea	V	0.884559	0.023652	0.091788	SP1
987	PI408012	South_Korea	V	0.884231	0.043018	0.07275	SP1
988	PI085465	South_Korea	VI	0.884188	0.033257	0.082555	SP1
989	PI408010_2	South_Korea	VI	0.883968	0.008859	0.107172	SP1
990	PI408188	South_Korea	V	0.883882	5e-06	0.116112	SP1
991	PI424320	South_Korea	IV	0.88334	0.065503	0.051157	SP1
992	PI408032B	South_Korea	IV	0.883266	6e-06	0.116729	SP1
993	PI407949	South_Korea	IV	0.883174	6e-06	0.11682	SP1
994	PI398597	South_Korea	V	0.883141	0.09758	0.019279	SP1
995	PI424558A	South_Korea	IV	0.882982	5e-06	0.117013	SP1
996	PI424281A	South_Korea	IV	0.882638	6e-06	0.117356	SP1
997	PI407892B	South_Korea	V	0.882623	0.020258	0.097119	SP1
998	PI408260A	South_Korea	IV	0.882537	0.002146	0.115318	SP1
999	PI088815	North_Korea	III	0.882358	0.049359	0.068284	SP1
1000	PI398193	South_Korea	V	0.881939	0.023143	0.094918	SP1
1001	PI398681	South_Korea	IV	0.881253	6e-06	0.118741	SP1
1002	PI398932	South_Korea	V	0.881246	0.013514	0.10524	SP1
1003	PI423851	South_Korea	IV	0.881082	6e-06	0.118913	SP1
1004	PI424542	South_Korea	IV	0.881078	6e-06	0.118917	SP1
1005	PI398845	South_Korea	V	0.880992	0.031451	0.087558	SP1
1006	PI398742	South_Korea	VI	0.88073	0.016661	0.102609	SP1
1007	PI398212	South_Korea	V	0.880476	5e-06	0.119518	SP1
1008	PI407923	South_Korea	V	0.880388	6e-06	0.119606	SP1
1009	PI423722	South_Korea	V	0.880298	0.021015	0.098686	SP1
1010	PI398425	South_Korea	IV	0.87989	0.068078	0.052032	SP1
1011	PI398996	South_Korea	IV	0.879539	0.082972	0.037489	SP1
1012	PI398239	South_Korea	V	0.879507	6e-06	0.120488	SP1
1013	PI407927B	South_Korea	IV	0.879485	6e-06	0.12051	SP1
1014	PI424326	South_Korea	IV	0.879426	6e-06	0.120569	SP1
1015	PI424453	South_Korea	VI	0.879309	6e-06	0.120685	SP1
1016	PI407868B	South_Korea	IV	0.879177	6e-06	0.120818	SP1
1017	PI408219	South_Korea	V	0.879085	6e-06	0.120909	SP1
1018	PI458216	South_Korea	IV	0.878949	0.03168	0.089371	SP1
1019	PI398478	South_Korea	V	0.878924	0.064269	0.056807	SP1
1020	PI407998C	South_Korea	IV	0.878647	0.025467	0.095886	SP1
1021	PI424309B	South_Korea	V	0.878393	0.05547	0.066137	SP1
1022	PI458230A	South_Korea	IV	0.878094	6e-06	0.1219	SP1
1023	PI398700	South_Korea	IV	0.877954	6e-06	0.12204	SP1
1024	PI408092B	South_Korea	IV	0.877527	6e-06	0.122468	SP1
1025	PI407950_2	South_Korea	V	0.877403	6e-06	0.122591	SP1
1026	PI408169C	South_Korea	VI	0.877195	0.116133	0.006673	SP1
1027	PI424603	South_Korea	VI	0.877146	0.035938	0.086915	SP1
1028	PI508296H	South_Korea	IV	0.877115	0.052249	0.070636	SP1
1029	PI458278B	South_Korea	V	0.876617	0.035924	0.087459	SP1
1030	PI398678	South_Korea	V	0.876468	0.011243	0.11229	SP1
1031	PI458067A	South_Korea	IV	0.876376	6e-06	0.123619	SP1
1032	PI399033	South_Korea	V	0.876169	0.05903	0.064802	SP1
1033	PI407898B	South_Korea	VI	0.876101	0.023437	0.100462	SP1
1034	PI407882	South_Korea	V	0.875985	6e-06	0.124009	SP1
1035	PI408210	South_Korea	IV	0.875413	0.067083	0.057504	SP1
1036	PI398591	South_Korea	V	0.875405	0.118309	0.006287	SP1
1037	PI423749	South_Korea	IV	0.875393	5e-06	0.124601	SP1
1038	PI398346	South_Korea	V	0.875213	0.037553	0.087234	SP1
1039	PI398335	South_Korea	V	0.874536	5e-06	0.125458	SP1
1040	PI408124A	South_Korea	IV	0.874147	0.125847	6e-06	SP1
1041	PI458281A	South_Korea	VI	0.874097	0.02076	0.105142	SP1
1042	PI398774	South_Korea	IV	0.873894	0.034086	0.09202	SP1
1043	PI399027	South_Korea	IV	0.873784	5e-06	0.126211	SP1
1044	PI408125A	South_Korea	IV	0.873655	6e-06	0.12634	SP1
1045	PI408093	South_Korea	V	0.873526	0.078161	0.048313	SP1
1046	PI424498	South_Korea	IV	0.873493	6e-06	0.126501	SP1
1047	PI424401	South_Korea	IV	0.873327	6e-06	0.126667	SP1
1048	PI092641B	China	IV	0.87332	0.126675	6e-06	SP1
1049	PI399028	South_Korea	IV	0.873259	6e-06	0.126736	SP1
1050	PI507528	Japan	IV	0.873128	0.053043	0.073829	SP1
1051	PI408163	South_Korea	V	0.872742	5e-06	0.127252	SP1
1052	PI408110A	South_Korea	IV	0.872587	0.0498	0.077613	SP1
1053	PI424156A	South_Korea	IV	0.872474	6e-06	0.12752	SP1
1054	PI509084	South_Korea	VI	0.872459	0.001823	0.125718	SP1
1055	PI407773A	South_Korea	IV	0.872459	0.052363	0.075177	SP1
1056	PI458284	South_Korea	V	0.872422	6e-06	0.127572	SP1
1057	PI407856	South_Korea	V	0.872319	5e-06	0.127676	SP1
1058	PI407959A	South_Korea	IV	0.871904	0.053947	0.074149	SP1
1059	PI398471	South_Korea	V	0.871781	0.062115	0.066104	SP1
1060	PI408035	South_Korea	V	0.871672	6e-06	0.128323	SP1
1061	PI509097	South_Korea	V	0.871257	6e-06	0.128737	SP1
1062	PI424420	South_Korea	IV	0.871247	6e-06	0.128747	SP1
1063	PI398873	South_Korea	IV	0.87122	0.054235	0.074545	SP1
1064	PI424400	South_Korea	IV	0.87097	6e-06	0.129024	SP1
1065	PI423801	South_Korea	V	0.870746	6e-06	0.129249	SP1
1066	PI399019	South_Korea	IV	0.870575	0.01141	0.118015	SP1
1067	PI424506	South_Korea	IV	0.870574	0.028804	0.100622	SP1
1068	PI408285B	South_Korea	IV	0.870269	6e-06	0.129726	SP1
1069	PI399017	South_Korea	IV	0.870269	0.0144	0.11533	SP1
1070	PI408211B	South_Korea	IV	0.870246	0.066744	0.06301	SP1
1071	PI398652	South_Korea	IV	0.870025	5e-06	0.12997	SP1
1072	PI458195	South_Korea	IV	0.869934	6e-06	0.13006	SP1
1073	PI458248	South_Korea	IV	0.869002	0.021214	0.109784	SP1
1074	PI424222A	South_Korea	IV	0.868948	0.091214	0.039838	SP1
1075	PI424539	South_Korea	IV	0.868394	6e-06	0.131601	SP1
1076	PI424183	South_Korea	V	0.868388	0.049422	0.08219	SP1
1077	PI398409	South_Korea	V	0.868126	6e-06	0.131868	SP1
1078	PI408022	South_Korea	V	0.867892	0.037262	0.094846	SP1
1079	PI424421	South_Korea	IV	0.867841	6e-06	0.132153	SP1
1080	PI407859_2	South_Korea	V	0.86783	6e-06	0.132164	SP1
1081	PI424384	South_Korea	IV	0.867335	5e-06	0.132659	SP1
1082	PI408200A	South_Korea	IV	0.866521	6e-06	0.133473	SP1
1083	PI398866	South_Korea	V	0.866417	0.017258	0.116325	SP1
1084	PI407980	South_Korea	V	0.866165	6e-06	0.13383	SP1
1085	PI423827B	South_Korea	V	0.865683	0.022905	0.111412	SP1
1086	PI097225	North_Korea	IV	0.865188	0.039379	0.095433	SP1
1087	PI408238_2	South_Korea	V	0.864733	0.043743	0.091524	SP1
1088	PI408192_2	South_Korea	V	0.864354	6e-06	0.13564	SP1
1089	PI408311_1	South_Korea	IV	0.864344	0.062195	0.073461	SP1
1090	PI424277A	South_Korea	IV	0.8642	0.038264	0.097536	SP1
1091	PI424390	South_Korea	VI	0.864189	0.008843	0.126969	SP1
1092	PI398949	South_Korea	V	0.864164	5e-06	0.13583	SP1
1093	PI407929	South_Korea	V	0.864008	6e-06	0.135987	SP1
1094	PI408262A	South_Korea	III	0.863996	5e-06	0.135998	SP1
1095	PI424461	South_Korea	VI	0.863536	6e-06	0.136458	SP1
1096	PI423789	South_Korea	IV	0.862621	0.068874	0.068505	SP1
1097	PI407880	South_Korea	V	0.862612	6e-06	0.137382	SP1
1098	PI423836	South_Korea	IV	0.862593	6e-06	0.137401	SP1
1099	PI408265A	South_Korea	IV	0.862481	6e-06	0.137514	SP1
1100	PI398974	South_Korea	V	0.862426	5e-06	0.137569	SP1
1101	PI398301	South_Korea	V	0.862241	6e-06	0.137753	SP1
1102	PI399016	South_Korea	IV	0.861327	0.008075	0.130597	SP1
1103	PI424581	South_Korea	IV	0.861245	0.084562	0.054193	SP1
1104	PI398264	South_Korea	V	0.861026	6e-06	0.138968	SP1
1105	PI398983	South_Korea	VI	0.860427	0.012477	0.127096	SP1
1106	PI424596	South_Korea	IV	0.860364	0.015871	0.123765	SP1
1107	PI408129	South_Korea	V	0.859807	6e-06	0.140188	SP1
1108	PI424572	South_Korea	IV	0.859429	5e-06	0.140566	SP1
1109	PI085506	South_Korea	IV	0.859232	5e-06	0.140763	SP1
1110	PI399023	South_Korea	IV	0.859201	6e-06	0.140793	SP1
1111	PI407876	South_Korea	V	0.858832	0.020133	0.121035	SP1
1112	PI085658	South_Korea	IV	0.858381	5e-06	0.141613	SP1
1113	PI398612	South_Korea	V	0.858354	0.097035	0.044611	SP1
1114	PI083923	Japan	IV	0.858204	0.097788	0.044008	SP1
1115	PI424343	South_Korea	IV	0.858027	0.033166	0.108807	SP1
1116	PI408008	South_Korea	IV	0.857934	0.060192	0.081874	SP1
1117	PI089150	North_Korea	III	0.857622	0.084337	0.058041	SP1
1118	PI407972A	South_Korea	IV	0.857295	0.048031	0.094674	SP1
1119	PI458033	South_Korea	V	0.857178	5e-06	0.142816	SP1
1120	PI424391	South_Korea	VI	0.857002	0.030306	0.112692	SP1
1121	PI398302	South_Korea	V	0.856941	6e-06	0.143053	SP1
1122	PI398587	South_Korea	V	0.856888	0.143106	6e-06	SP1
1123	PI424466	South_Korea	IV	0.856828	0.079047	0.064124	SP1
1124	PI458275	South_Korea	V	0.856741	6e-06	0.143253	SP1
1125	PI399026	South_Korea	V	0.856634	6e-06	0.14336	SP1
1126	PI423741	South_Korea	IV	0.856208	0.009092	0.1347	SP1
1127	PI408014	South_Korea	IV	0.856193	0.060472	0.083335	SP1
1128	PI408117	South_Korea	V	0.856045	0.040134	0.103821	SP1
1129	PI408258	South_Korea	IV	0.855823	0.038298	0.105879	SP1
1130	PI398958	South_Korea	V	0.855625	0.060471	0.083904	SP1
1131	PI424251A	South_Korea	IV	0.855076	0.012903	0.132021	SP1
1132	PI407871	South_Korea	V	0.854938	5e-06	0.145057	SP1
1133	PI458236B	South_Korea	VI	0.854661	0.007603	0.137736	SP1
1134	PI506835	Japan	V	0.854521	0.048003	0.097476	SP1
1135	PI398805	South_Korea	IV	0.854154	5e-06	0.14584	SP1
1136	PI398811	South_Korea	V	0.854112	6e-06	0.145882	SP1
1137	PI398209	South_Korea	V	0.854108	6e-06	0.145886	SP1
1138	PI479738	China	II	0.853252	0.099235	0.047513	SP1
1139	PI424140	South_Korea	IV	0.853057	9e-06	0.146934	SP1
1140	PI408109B	South_Korea	VI	0.852941	6e-06	0.147053	SP1
1141	PI424535B	South_Korea	IV	0.852922	6e-06	0.147072	SP1
1142	PI423824	South_Korea	VI	0.852552	0.048267	0.099181	SP1
1143	PI398490	South_Korea	IV	0.852438	5e-06	0.147556	SP1
1144	PI398589	South_Korea	V	0.852168	0.068584	0.079248	SP1
1145	PI398789	South_Korea	VI	0.852005	0.01882	0.129175	SP1
1146	PI407881	South_Korea	V	0.851396	0.010507	0.138097	SP1
1147	PI408140B	South_Korea	IV	0.851334	6e-06	0.148661	SP1
1148	PI398546	South_Korea	VI	0.851152	0.00324	0.145608	SP1
1149	PI407773B	South_Korea	IV	0.851076	6e-06	0.148918	SP1
1150	PI398991	South_Korea	V	0.850191	6e-06	0.149803	SP1
1151	PI408202	South_Korea	V	0.849404	0.005116	0.14548	SP1
1152	PI398304	South_Korea	V	0.849349	5e-06	0.150646	SP1
1153	PI424178B	South_Korea	V	0.849188	0.013783	0.13703	SP1
1154	PI408141	South_Korea	V	0.848982	0.060419	0.090598	SP1
1155	PI424248	South_Korea	V	0.84897	0.002438	0.148592	SP1
1156	PI423821	South_Korea	VI	0.848563	0.009983	0.141455	SP1
1157	PI408180_2	South_Korea	V	0.848552	0.006284	0.145164	SP1
1158	PI458282	South_Korea	IV	0.848487	0.013916	0.137597	SP1
1159	PI458024A	South_Korea	IV	0.848397	6e-06	0.151598	SP1
1160	PI398819	South_Korea	V	0.847987	0.152006	7e-06	SP1
1161	PI398610	South_Korea	V	0.8475	0.065693	0.086807	SP1
1162	PI398608	South_Korea	V	0.847115	0.119262	0.033624	SP1
1163	PI458138	South_Korea	IV	0.846995	6e-06	0.153	SP1
1164	PI407855	South_Korea	V	0.845956	5e-06	0.154039	SP1
1165	PI424251B	South_Korea	V	0.845696	0.036544	0.11776	SP1
1166	PI424178C	South_Korea	VI	0.845569	0.026428	0.128003	SP1
1167	PI398533	South_Korea	V	0.845563	6e-06	0.154431	SP1
1168	PI424157B	South_Korea	VI	0.845562	6e-06	0.154432	SP1
1169	PI424355	South_Korea	IV	0.845301	0.022732	0.131967	SP1
1170	PI408049	South_Korea	V	0.84529	6e-06	0.154705	SP1
1171	PI424157A	South_Korea	VI	0.845177	6e-06	0.154818	SP1
1172	PI408294A	South_Korea	IV	0.844552	0.005273	0.150174	SP1
1173	PI424499C	South_Korea	IV	0.844481	0.009966	0.145553	SP1
1174	PI458295	South_Korea	IV	0.844313	6e-06	0.155681	SP1
1175	PI458227	South_Korea	IV	0.84423	0.011129	0.144641	SP1
1176	PI407900	South_Korea	IV	0.844165	6e-06	0.155829	SP1
1177	PI458225	South_Korea	V	0.844157	6e-06	0.155837	SP1
1178	PI424601	South_Korea	VI	0.844138	5e-06	0.155857	SP1
1179	PI398764	South_Korea	IV	0.843802	0.022578	0.13362	SP1
1180	PI408142	South_Korea	V	0.843689	0.017839	0.138471	SP1
1181	PI458215	South_Korea	V	0.843513	6e-06	0.156481	SP1
1182	PI423847	South_Korea	V	0.84334	5e-06	0.156654	SP1
1183	PI398647	South_Korea	V	0.843278	0.006491	0.15023	SP1
1184	PI407961_2	South_Korea	V	0.843132	0.027971	0.128897	SP1
1185	PI424169B	South_Korea	IV	0.843112	0.021487	0.135401	SP1
1186	PI424389	South_Korea	IV	0.842969	0.118314	0.038716	SP1
1187	PI458166	South_Korea	IV	0.842913	5e-06	0.157082	SP1
1188	PI399006	South_Korea	IV	0.842876	6e-06	0.157118	SP1
1189	PI424294B	South_Korea	IV	0.842856	0.070353	0.086791	SP1
1190	PI424477	South_Korea	IV	0.842656	0.029404	0.12794	SP1
1191	PI398184	South_Korea	V	0.84244	6e-06	0.157554	SP1
1192	PI408268	South_Korea	V	0.842262	6e-06	0.157732	SP1
1193	PI407927A	South_Korea	IV	0.842227	6e-06	0.157767	SP1
1194	PI423726	South_Korea	V	0.842113	6e-06	0.157881	SP1
1195	PI399020	South_Korea	IV	0.842045	0.022123	0.135833	SP1
1196	PI458018	South_Korea	IV	0.841851	6e-06	0.158144	SP1
1197	PI407937_2	South_Korea	VI	0.841847	0.014508	0.143645	SP1
1198	PI398194	South_Korea	VI	0.841799	6e-06	0.158196	SP1
1199	PI423731	South_Korea	IV	0.841437	6e-06	0.158558	SP1
1200	PI407877B	South_Korea	IV	0.84134	6e-06	0.158654	SP1
1201	PI408191B	South_Korea	VI	0.841047	6e-06	0.158947	SP1
1202	PI398190	South_Korea	IV	0.840446	0.019548	0.140007	SP1
1203	PI424239	South_Korea	IV	0.839912	6e-06	0.160082	SP1
1204	PI086134_4	Japan	IV	0.839527	0.053731	0.106742	SP1
1205	PI398186	South_Korea	V	0.839351	0.012842	0.147806	SP1
1206	PI407868A	South_Korea	IV	0.839186	6e-06	0.160808	SP1
1207	PI407886	South_Korea	IV	0.838933	0.006782	0.154286	SP1
1208	PI424169A	South_Korea	IV	0.838569	0.054226	0.107205	SP1
1209	PI408221C	South_Korea	V	0.838312	6e-06	0.161683	SP1
1210	PI458231	South_Korea	IV	0.838143	6e-06	0.161851	SP1
1211	PI408304	South_Korea	V	0.838103	0.033529	0.128367	SP1
1212	PI424172A	South_Korea	IV	0.836909	0.06677	0.096321	SP1
1213	PI408187	South_Korea	IV	0.836868	6e-06	0.163127	SP1
1214	PI408186B	South_Korea	IV	0.836803	6e-06	0.163191	SP1
1215	PI398973	South_Korea	VI	0.836764	5e-06	0.16323	SP1
1216	PI407853	South_Korea	V	0.836759	6e-06	0.163235	SP1
1217	PI398765	South_Korea	IV	0.836737	0.01153	0.151734	SP1
1218	PI424386B	South_Korea	IV	0.83628	6e-06	0.163715	SP1
1219	PI424415	South_Korea	VI	0.835882	5e-06	0.164113	SP1
1220	PI424235	South_Korea	IV	0.835484	5e-06	0.16451	SP1
1221	PI423850	South_Korea	IV	0.835405	0.108849	0.055746	SP1
1222	PI423745	South_Korea	V	0.835397	6e-06	0.164597	SP1
1223	PI407945	South_Korea	VI	0.834886	6e-06	0.165108	SP1
1224	PI399041	South_Korea	VI	0.834455	0.020625	0.14492	SP1
1225	PI090256	South_Korea	IV	0.834428	0.111631	0.053941	SP1
1226	PI424402A	South_Korea	IV	0.833861	5e-06	0.166133	SP1
1227	PI398896	South_Korea	VI	0.833829	0.022009	0.144162	SP1
1228	PI424562	South_Korea	V	0.833775	5e-06	0.166219	SP1
1229	PI507222	Japan	IV	0.833727	6e-06	0.166267	SP1
1230	PI407964	South_Korea	VI	0.833694	6e-06	0.1663	SP1
1231	PI423808A	South_Korea	IV	0.833656	6e-06	0.166338	SP1
1232	PI423725	South_Korea	IV	0.833587	6e-06	0.166407	SP1
1233	PI424348B	South_Korea	IV	0.833494	0.041806	0.124701	SP1
1234	PI398679	South_Korea	V	0.833357	0.028459	0.138185	SP1
1235	PI408096	South_Korea	V	0.832817	6e-06	0.167178	SP1
1236	PI424344	South_Korea	IV	0.832791	0.058886	0.108323	SP1
1237	PI424221B	South_Korea	IV	0.832669	0.044463	0.122868	SP1
1238	PI398964	South_Korea	IV	0.832626	6e-06	0.167368	SP1
1239	PI407908	South_Korea	IV	0.832615	6e-06	0.167379	SP1
1240	PI398592	South_Korea	VI	0.832549	0.094698	0.072752	SP1
1241	PI424330	South_Korea	IV	0.832329	5e-06	0.167665	SP1
1242	PI424291	South_Korea	IV	0.832049	0.142176	0.025775	SP1
1243	PI407877C	South_Korea	V	0.831999	0.014535	0.153466	SP1
1244	PI423858	South_Korea	IV	0.831791	0.006135	0.162074	SP1
1245	PI408286	South_Korea	V	0.831685	6e-06	0.168309	SP1
1246	PI458122	South_Korea	VI	0.831533	6e-06	0.168462	SP1
1247	PI424300A	South_Korea	IV	0.831038	0.03703	0.131932	SP1
1248	PI398250	South_Korea	IV	0.830834	6e-06	0.16916	SP1
1249	PI408083B	South_Korea	VI	0.830044	0.085815	0.084141	SP1
1250	PI407868C	South_Korea	VI	0.829971	6e-06	0.170023	SP1
1251	PI398680	South_Korea	IV	0.829481	0.02018	0.150339	SP1
1252	PI408080	South_Korea	V	0.829208	0.170786	6e-06	SP1
1253	PI408169B	South_Korea	IV	0.82885	0.108806	0.062344	SP1
1254	PI407943	South_Korea	V	0.82882	0.012675	0.158506	SP1
1255	PI458298	South_Korea	IV	0.828745	0.034376	0.13688	SP1
1256	PI398675	South_Korea	V	0.828713	6e-06	0.171281	SP1
1257	PI424324B	South_Korea	V	0.828558	0.050275	0.121167	SP1
1258	PI408164	South_Korea	V	0.828481	0.048382	0.123137	SP1
1259	PI423806	South_Korea	V	0.82834	6e-06	0.171655	SP1
1260	PI398596	South_Korea	V	0.828222	0.16469	0.007088	SP1
1261	PI398307	South_Korea	V	0.82819	0.021622	0.150188	SP1
1262	PI398187	South_Korea	V	0.828064	0.014576	0.15736	SP1
1263	PI424345	South_Korea	IV	0.828026	0.041522	0.130452	SP1
1264	PI458260	South_Korea	VI	0.827988	0.027876	0.144137	SP1
1265	PI424362	South_Korea	V	0.827055	6e-06	0.172939	SP1
1266	PI398603	South_Korea	V	0.827025	0.112132	0.060844	SP1
1267	PI408159	South_Korea	V	0.827002	0.01854	0.154458	SP1
1268	PI424166	South_Korea	V	0.826792	5e-06	0.173203	SP1
1269	PI424369	South_Korea	IV	0.826586	5e-06	0.173408	SP1
1270	PI424458	South_Korea	IV	0.82638	0.165752	0.007869	SP1
1271	PI407857	South_Korea	V	0.826133	6e-06	0.173862	SP1
1272	PI458212	South_Korea	VI	0.826055	0.024821	0.149125	SP1
1273	PI408134C	South_Korea	V	0.82536	0.01278	0.161859	SP1
1274	PI398798	South_Korea	V	0.825054	6e-06	0.17494	SP1
1275	PI065342	China	V	0.825024	0.044776	0.1302	SP1
1276	PI509096	South_Korea	V	0.82497	5e-06	0.175024	SP1
1277	PI398259	South_Korea	V	0.824712	0.070105	0.105183	SP1
1278	PI398987	South_Korea	IV	0.82458	0.027743	0.147676	SP1
1279	PI407879	South_Korea	V	0.824182	6e-06	0.175812	SP1
1280	PI407989	South_Korea	V	0.824138	6e-06	0.175857	SP1
1281	PI408295A	South_Korea	IV	0.82405	0.002977	0.172973	SP1
1282	PI091734	China	IV	0.823753	6e-06	0.176241	SP1
1283	PI408181B	South_Korea	V	0.823538	0.039343	0.13712	SP1
1284	PI423853	South_Korea	VI	0.823283	5e-06	0.176712	SP1
1285	PI408110B	South_Korea	V	0.823018	8e-05	0.176902	SP1
1286	PI424577	South_Korea	V	0.822809	0.074088	0.103103	SP1
1287	PI423786	South_Korea	VI	0.822631	0.114195	0.063174	SP1
1288	PI424478	South_Korea	VI	0.822615	0.004853	0.172531	SP1
1289	PI407960A	South_Korea	IV	0.822446	0.024223	0.153331	SP1
1290	PI408244	South_Korea	V	0.822172	5e-06	0.177823	SP1
1291	PI407995	South_Korea	V	0.822052	0.014365	0.163583	SP1
1292	PI424476	South_Korea	IV	0.821829	0.014915	0.163256	SP1
1293	PI424605B	South_Korea	V	0.821811	0.017218	0.160971	SP1
1294	PI408045	South_Korea	V	0.821417	0.011398	0.167185	SP1
1295	PI086144	Japan	III	0.821303	0.178691	6e-06	SP1
1296	PI424578	South_Korea	V	0.821257	0.071946	0.106798	SP1
1297	PI424269B	South_Korea	V	0.821093	0.135759	0.043148	SP1
1298	PI398635	South_Korea	VI	0.820939	0.113765	0.065295	SP1
1299	PI398488	South_Korea	V	0.820196	0.128476	0.051329	SP1
1300	PI424469	South_Korea	IV	0.81894	0.024922	0.156138	SP1
1301	PI424531	South_Korea	IV	0.818549	0.0487	0.132751	SP1
1302	PI398595	South_Korea	V	0.818298	0.129782	0.051919	SP1
1303	PI398799	South_Korea	V	0.817989	6e-06	0.182006	SP1
1304	PI408272B	South_Korea	IV	0.817796	0.011476	0.170728	SP1
1305	PI458173	South_Korea	V	0.817483	6e-06	0.182511	SP1
1306	PI458287	South_Korea	IV	0.816555	6e-06	0.183439	SP1
1307	PI398731	South_Korea	VI	0.816319	6e-06	0.183675	SP1
1308	PI408115	South_Korea	V	0.815698	5e-06	0.184297	SP1
1309	PI408044	South_Korea	VI	0.815288	0.009744	0.174968	SP1
1310	PI407878	South_Korea	V	0.815255	0.020747	0.163998	SP1
1311	PI424538	South_Korea	IV	0.815067	5e-06	0.184927	SP1
1312	PI408255B	South_Korea	IV	0.815049	6e-06	0.184945	SP1
1313	PI398299	South_Korea	IV	0.81502	0.10925	0.075731	SP1
1314	PI398497	South_Korea	V	0.814578	5e-06	0.185417	SP1
1315	PI398607	South_Korea	V	0.814084	0.131671	0.054245	SP1
1316	PI407866	South_Korea	V	0.813971	6e-06	0.186023	SP1
1317	PI408074A	South_Korea	IV	0.813934	6e-06	0.18606	SP1
1318	PI408196A	South_Korea	IV	0.813896	6e-06	0.186098	SP1
1319	PI424278A	South_Korea	IV	0.813477	0.094054	0.092469	SP1
1320	PI398437	South_Korea	V	0.813254	5e-06	0.186741	SP1
1321	PI408083A	South_Korea	IV	0.812995	0.041811	0.145194	SP1
1322	PI398460	South_Korea	VI	0.812853	6e-06	0.187142	SP1
1323	PI424413	South_Korea	IV	0.812568	0.010318	0.177114	SP1
1324	PI088823	North_Korea	III	0.812486	0.134133	0.053382	SP1
1325	PI407992	South_Korea	IV	0.811417	0.010185	0.178397	SP1
1326	PI424493B	South_Korea	V	0.811341	6e-06	0.188654	SP1
1327	PI408144	South_Korea	V	0.810291	6e-06	0.189703	SP1
1328	PI407957	South_Korea	V	0.810108	0.096231	0.093661	SP1
1329	PI407986B	South_Korea	V	0.810091	0.021209	0.1687	SP1
1330	PI458171B	South_Korea	IV	0.809232	6e-06	0.190762	SP1
1331	PI398457	South_Korea	V	0.809212	6e-06	0.190783	SP1
1332	PI083836	North_Korea	V	0.808319	0.126589	0.065092	SP1
1333	PI458281B	South_Korea	V	0.807746	6e-06	0.192248	SP1
1334	PI408023	South_Korea	V	0.807627	0.022388	0.169985	SP1
1335	PI398547	South_Korea	V	0.806966	0.024306	0.168727	SP1
1336	PI424519	South_Korea	IV	0.806421	5e-06	0.193573	SP1
1337	PI458142	South_Korea	IV	0.805525	5e-06	0.19447	SP1
1338	PI398606	South_Korea	VI	0.805291	0.103177	0.091531	SP1
1339	PI408274	South_Korea	V	0.804947	0.051632	0.143421	SP1
1340	PI407982	South_Korea	V	0.804817	5e-06	0.195178	SP1
1341	PI408310B	South_Korea	IV	0.804467	0.020935	0.174598	SP1
1342	PI408300	South_Korea	IV	0.804216	6e-06	0.195778	SP1
1343	PI458047	South_Korea	IV	0.8042	0.193984	0.001816	SP1
1344	PI424605A	South_Korea	IV	0.802949	0.022391	0.17466	SP1
1345	PI407902B	South_Korea	IV	0.802595	5e-06	0.197399	SP1
1346	PI424447	South_Korea	VI	0.802086	0.002411	0.195503	SP1
1347	PI398860	South_Korea	V	0.801993	6e-06	0.198002	SP1
1348	PI407991	South_Korea	IV	0.801724	5e-06	0.198271	SP1
1349	PI458238	South_Korea	V	0.801676	5e-06	0.198319	SP1
1350	PI458184	South_Korea	IV	0.801645	0.092366	0.105989	SP1
1351	PI089156	North_Korea	II	0.801536	0.100195	0.098269	SP1
1352	PI398292	South_Korea	VI	0.80107	0.055934	0.142996	SP1
1353	PI408091	South_Korea	V	0.800977	0.02002	0.179003	SP1
1354	PI398428	South_Korea	V	0.80046	0.124235	0.075304	SP1
1355	PI424452	South_Korea	IV	0.800098	0.040138	0.159764	SP1
1356	PI079743	China	IV	0.199008	0.800986	6e-06	SP2
1357	PI085456	South_Korea	III	0.197719	0.802275	6e-06	SP2
1358	PI068436	China	II	0.196482	0.803512	6e-06	SP2
1359	PI479717	China	II	0.19648	0.803514	6e-06	SP2
1360	PI088302_2	China	IV	0.19575	0.804244	6e-06	SP2
1361	PI092688	China	III	0.194178	0.805816	6e-06	SP2
1362	PI092561	China	II	0.194173	0.805821	6e-06	SP2
1363	PI089012_1	China	III	0.192056	0.807938	6e-06	SP2
1364	PI089013	China	II	0.191643	0.808351	6e-06	SP2
1365	PI079696	China	IV	0.189735	0.810259	6e-06	SP2
1366	PI096201	China	II	0.186269	0.813725	6e-06	SP2
1367	PI068621	China	III	0.181563	0.818431	6e-06	SP2
1368	PI070251	China	II	0.179218	0.820776	6e-06	SP2
1369	PI073780	China	II	0.177044	0.822465	0.000491	SP2
1370	PI398881	South_Korea	III	0.176081	0.823913	6e-06	SP2
1371	PI091171	China	II	0.175713	0.82428	7e-06	SP2
1372	PI479740	China	III	0.172373	0.827621	6e-06	SP2
1373	PI093560	China	II	0.171964	0.82803	6e-06	SP2
1374	PI091163	China	IV	0.171391	0.828603	6e-06	SP2
1375	PI070466_3	China	IV	0.169708	0.827759	0.002533	SP2
1376	PI068732	China	II	0.167735	0.818924	0.013341	SP2
1377	PI088787	China	II	0.16614	0.833855	6e-06	SP2
1378	PI092696	China	II	0.166133	0.833862	6e-06	SP2
1379	PI070515	China	III	0.166059	0.833935	6e-06	SP2
1380	PI054615	China	III	0.166041	0.833953	6e-06	SP2
1381	PI092717	China	II	0.166008	0.833986	6e-06	SP2
1382	PI068806	China	III	0.165596	0.834398	6e-06	SP2
1383	PI070541	China	III	0.165231	0.834763	6e-06	SP2
1384	PI068732_1	China	III	0.164265	0.83573	6e-06	SP2
1385	PI054615_2	China	IV	0.164061	0.835934	6e-06	SP2
1386	PI088290	China	III	0.161039	0.838956	6e-06	SP2
1387	PI088289	China	III	0.161024	0.83897	6e-06	SP2
1388	PI079797	China	III	0.157128	0.842866	6e-06	SP2
1389	PI479725B	China	II	0.15275	0.837615	0.009635	SP2
1390	PI069532	China	II	0.151278	0.831503	0.017219	SP2
1391	PI092589	China	II	0.150955	0.849039	6e-06	SP2
1392	PI092569	China	II	0.150607	0.849388	6e-06	SP2
1393	PI479714	China	I	0.148376	0.851618	6e-06	SP2
1394	PI068516	China	II	0.148204	0.851791	6e-06	SP2
1395	PI069993	China	III	0.147777	0.852217	6e-06	SP2
1396	PI089005_4	China	III	0.146808	0.853187	6e-06	SP2
1397	PI092719	China	II	0.144847	0.855147	6e-06	SP2
1398	PI085671	China	II	0.143488	0.856507	6e-06	SP2
1399	PI092722	China	III	0.143183	0.856812	6e-06	SP2
1400	PI070466_4	China	III	0.142598	0.811206	0.046196	SP2
1401	PI091180	China	II	0.141421	0.858573	6e-06	SP2
1402	PI068523	China	III	0.141023	0.858972	6e-06	SP2
1403	PI091349	China	III	0.139765	0.810101	0.050134	SP2
1404	PI069995	China	III	0.139706	0.819141	0.041153	SP2
1405	PI080536	China	II	0.139513	0.836474	0.024013	SP2
1406	PI092677	China	II	0.139455	0.836451	0.024094	SP2
1407	PI068712	China	II	0.139392	0.836262	0.024345	SP2
1408	PI089070	China	II	0.13922	0.836537	0.024243	SP2
1409	PI092672	China	III	0.139185	0.836568	0.024247	SP2
1410	PI089152	North_Korea	III	0.138454	0.861541	6e-06	SP2
1411	PI079756	China	II	0.138158	0.861836	6e-06	SP2
1412	PI068521_1	China	III	0.1373	0.862694	6e-06	SP2
1413	PI088508	China	II	0.13716	0.830141	0.032699	SP2
1414	PI089003_1	China	II	0.13681	0.863184	6e-06	SP2
1415	PI479724A	China	II	0.134248	0.865746	6e-06	SP2
1416	PI068756	China	III	0.133473	0.866521	6e-06	SP2
1417	PI068692	China	IV	0.132001	0.867993	6e-06	SP2
1418	PI068718	China	II	0.131852	0.868142	6e-06	SP2
1419	PI068663	China	II	0.129868	0.870126	6e-06	SP2
1420	PI089143	North_Korea	III	0.128846	0.871149	6e-06	SP2
1421	PI091159	China	III	0.128674	0.87132	6e-06	SP2
1422	PI092601_1	China	III	0.126064	0.87393	6e-06	SP2
1423	PI091731_1	China	IV	0.12501	0.874985	6e-06	SP2
1424	PI079586	China	II	0.123612	0.810487	0.065901	SP2
1425	PI068530_2	China	III	0.12358	0.876415	6e-06	SP2
1426	PI068470	China	III	0.122517	0.877477	6e-06	SP2
1427	PI054610_1	China	III	0.122476	0.877518	6e-06	SP2
1428	PI086046	Japan	II	0.122259	0.802225	0.075515	SP2
1429	PI092660	China	II	0.120715	0.879279	6e-06	SP2
1430	PI538385A	China	IV	0.119296	0.846931	0.033772	SP2
1431	PI090567_1	China	III	0.119167	0.880827	6e-06	SP2
1432	PI068522	China	II	0.115472	0.830682	0.053846	SP2
1433	PI091113	China	III	0.114589	0.830523	0.054888	SP2
1434	PI079746	China	II	0.11361	0.886384	6e-06	SP2
1435	PI070076	China	III	0.111068	0.888926	6e-06	SP2
1436	PI068648	China	III	0.11074	0.889254	6e-06	SP2
1437	PI079712	China	II	0.110556	0.858665	0.030779	SP2
1438	PI479719	China	I	0.107091	0.892903	6e-06	SP2
1439	PI091120	China	II	0.106592	0.854164	0.039244	SP2
1440	PI079620	China	III	0.106573	0.893421	6e-06	SP2
1441	PI092662	China	III	0.104789	0.895205	6e-06	SP2
1442	PI068533_2	China	III	0.10452	0.895474	6e-06	SP2
1443	PI086073	Japan	III	0.104134	0.859234	0.036632	SP2
1444	PI092642	China	III	0.102364	0.858737	0.038899	SP2
1445	PI092686	China	III	0.101901	0.860475	0.037624	SP2
1446	PI088452	China	IV	0.100479	0.899515	6e-06	SP2
1447	PI068610	China	I	0.100405	0.89959	6e-06	SP2
1448	PI073583	China	II	0.097295	0.895171	0.007535	SP2
1449	PI171429	China	IV	0.096993	0.827556	0.075452	SP2
1450	PI091116	China	II	0.096707	0.903287	6e-06	SP2
1451	PI054610_4	China	IV	0.096443	0.903551	6e-06	SP2
1452	PI068560	China	III	0.095487	0.904507	6e-06	SP2
1453	PI479724B	China	II	0.094105	0.845392	0.060503	SP2
1454	PI068586	China	I	0.093049	0.906945	6e-06	SP2
1455	PI398997	South_Korea	IV	0.09266	0.836369	0.070971	SP2
1456	PI086115	Japan	II	0.090985	0.90901	6e-06	SP2
1457	PI068679_2	China	IV	0.090824	0.909171	6e-06	SP2
1458	PI081763	China	II	0.089773	0.804765	0.105462	SP2
1459	PI081772	China	I	0.08703	0.838686	0.074284	SP2
1460	PI079727	China	I	0.08667	0.839039	0.074291	SP2
1461	PI091557	China	II	0.085242	0.914753	6e-06	SP2
1462	PI088287	China	III	0.082316	0.883595	0.034088	SP2
1463	PI065388	China	II	0.081642	0.838794	0.079565	SP2
1464	PI079648	China	I	0.081346	0.84668	0.071973	SP2
1465	PI068483	China	III	0.081279	0.860233	0.058488	SP2
1466	PI097139	North_Korea	III	0.080566	0.919429	6e-06	SP2
1467	PI081767	China	II	0.079151	0.82114	0.09971	SP2
1468	PI079694	China	I	0.078241	0.84488	0.076879	SP2
1469	PI092580	China	II	0.076714	0.923281	6e-06	SP2
1470	PI088777	China	II	0.076672	0.923322	6e-06	SP2
1471	PI093565A	China	III	0.076451	0.923543	6e-06	SP2
1472	PI068692_2	China	III	0.076131	0.923863	6e-06	SP2
1473	PI092576	China	II	0.076061	0.923933	6e-06	SP2
1474	PI092582	China	II	0.075971	0.924024	6e-06	SP2
1475	PI092571	China	II	0.075957	0.924037	6e-06	SP2
1476	PI092570	China	II	0.075893	0.924101	6e-06	SP2
1477	PI091102	China	II	0.075236	0.924759	6e-06	SP2
1478	PI081768	China	II	0.074199	0.862955	0.062846	SP2
1479	PI070507	China	II	0.073868	0.904246	0.021887	SP2
1480	PI090579	China	III	0.072896	0.927098	6e-06	SP2
1481	PI068423	China	III	0.072744	0.927251	6e-06	SP2
1482	PI068763	China	II	0.071348	0.928646	6e-06	SP2
1483	PI135590	China	II	0.069263	0.848878	0.081858	SP2
1484	PI091731	China	III	0.068893	0.928776	0.002331	SP2
1485	PI068528	China	III	0.068031	0.931964	6e-06	SP2
1486	PI088495	China	II	0.067187	0.91564	0.017173	SP2
1487	PI069507_1	China	IV	0.065908	0.934086	6e-06	SP2
1488	PI081771	China	II	0.065858	0.849017	0.085125	SP2
1489	PI092704	China	III	0.065396	0.934598	6e-06	SP2
1490	PI087631_1	Japan	III	0.062667	0.937327	6e-06	SP2
1491	PI089008	China	II	0.062625	0.937369	6e-06	SP2
1492	PI089064	China	II	0.058313	0.941682	6e-06	SP2
1493	PI089146	North_Korea	III	0.057887	0.942107	6e-06	SP2
1494	PI088444	China	IV	0.054285	0.850817	0.094898	SP2
1495	PI092560	China	III	0.05324	0.935061	0.011699	SP2
1496	PI091156	China	II	0.053002	0.905625	0.041372	SP2
1497	PI070559	China	III	0.051657	0.948337	6e-06	SP2
1498	PI092681	China	II	0.046544	0.903842	0.049614	SP2
1499	PI068748	China	II	0.046113	0.953881	6e-06	SP2
1500	PI068706	China	II	0.045515	0.913696	0.040789	SP2
1501	PI088282	China	III	0.044953	0.892291	0.062756	SP2
1502	PI464909	China	II	0.044625	0.89135	0.064025	SP2
1503	PI054614	China	IV	0.043038	0.956956	6e-06	SP2
1504	PI070080	China	III	0.043009	0.956985	6e-06	SP2
1505	PI092654	China	III	0.041016	0.958978	6e-06	SP2
1506	PI092606	China	III	0.040979	0.959015	6e-06	SP2
1507	PI538382	China	III	0.037238	0.923732	0.039029	SP2
1508	PI086103	Japan	IV	0.03557	0.929786	0.034644	SP2
1509	PI070202	China	III	0.034115	0.965879	6e-06	SP2
1510	PI068609B	China	II	0.032415	0.967579	6e-06	SP2
1511	PI464915B	China	II	0.032192	0.937735	0.030073	SP2
1512	PI068729	China	II	0.032032	0.960281	0.007687	SP2
1513	PI087629	Japan	IV	0.031199	0.946652	0.02215	SP2
1514	PI464915A	China	II	0.029441	0.955819	0.01474	SP2
1515	PI054618	China	III	0.029085	0.873832	0.097082	SP2
1516	PI092583	China	II	0.026964	0.937359	0.035678	SP2
1517	PI091100_1	China	III	0.026479	0.891468	0.082054	SP2
1518	PI092651	China	IV	0.022538	0.953987	0.023475	SP2
1519	PI088788	China	III	0.020655	0.935571	0.043775	SP2
1520	PI096194_3	China	III	0.018514	0.981481	6e-06	SP2
1521	PI088459	China	IV	0.017564	0.98243	6e-06	SP2
1522	PI096194P	China	IV	0.011657	0.988337	6e-06	SP2
1523	PI088297	China	III	0.006729	0.993265	6e-06	SP2
1524	PI092629	China	II	0.006468	0.993526	6e-06	SP2
1525	PI065379	China	III	0.006449	0.911701	0.08185	SP2
1526	PI068604_1	China	III	3.1e-05	0.91131	0.088659	SP2
1527	PI135589	China	II	6e-06	0.84717	0.152824	SP2
1528	PI090763	China	IV	6e-06	0.916543	0.083451	SP2
1529	PI088458	China	IV	6e-06	0.927127	0.072868	SP2
1530	PI088292	China	III	6e-06	0.932343	0.067651	SP2
1531	PI088306	China	III	6e-06	0.939303	0.060692	SP2
1532	PI088305	China	III	6e-06	0.941246	0.058748	SP2
1533	PI479731	China	I	6e-06	0.999989	6e-06	SP2
1534	PI200593	China	I	6e-06	0.999989	6e-06	SP2
1535	PI103414	China	II	6e-06	0.999989	6e-06	SP2
1536	PI092718	China	III	6e-06	0.999989	6e-06	SP2
1537	PI092707	China	III	6e-06	0.999989	6e-06	SP2
1538	PI092705	China	II	6e-06	0.999989	6e-06	SP2
1539	PI092702	China	III	6e-06	0.999989	6e-06	SP2
1540	PI092683	China	II	6e-06	0.999989	6e-06	SP2
1541	PI092633	China	II	6e-06	0.999989	6e-06	SP2
1542	PI092630	China	II	6e-06	0.999989	6e-06	SP2
1543	PI092627	China	II	6e-06	0.999989	6e-06	SP2
1544	PI092618	China	III	6e-06	0.999989	6e-06	SP2
1545	PI092596	China	II	6e-06	0.999989	6e-06	SP2
1546	PI092590	China	III	6e-06	0.999989	6e-06	SP2
1547	PI091559	China	II	6e-06	0.999989	6e-06	SP2
1548	PI091104	China	II	6e-06	0.999989	6e-06	SP2
1549	PI090566_1	China	III	6e-06	0.999989	6e-06	SP2
1550	PI090566	China	III	6e-06	0.999989	6e-06	SP2
1551	PI089154	North_Korea	II	6e-06	0.999989	6e-06	SP2
1552	PI089075	China	II	6e-06	0.999989	6e-06	SP2
1553	PI089010	China	IV	6e-06	0.999989	6e-06	SP2
1554	PI089009	China	III	6e-06	0.999989	6e-06	SP2
1555	PI089002	China	III	6e-06	0.999989	6e-06	SP2
1556	PI088309	China	II	6e-06	0.999989	6e-06	SP2
1557	PI086449	Japan	III	6e-06	0.999989	6e-06	SP2
1558	PI079602	China	II	6e-06	0.999989	6e-06	SP2
1559	PI073585	China	II	6e-06	0.999989	6e-06	SP2
1560	PI072342	China	II	6e-06	0.999989	6e-06	SP2
1561	PI070471	China	III	6e-06	0.999989	6e-06	SP2
1562	PI070463	China	II	6e-06	0.999989	6e-06	SP2
1563	PI070089	China	II	6e-06	0.999989	6e-06	SP2
1564	PI069996	China	II	6e-06	0.999989	6e-06	SP2
1565	PI069501	China	II	6e-06	0.999989	6e-06	SP2
1566	PI068770	China	I	6e-06	0.999989	6e-06	SP2
1567	PI068731	China	III	6e-06	0.999989	6e-06	SP2
1568	PI068713	China	II	6e-06	0.999989	6e-06	SP2
1569	PI068708	China	II	6e-06	0.999989	6e-06	SP2
1570	PI068670_2	China	II	6e-06	0.999989	6e-06	SP2
1571	PI068629	China	II	6e-06	0.999989	6e-06	SP2
1572	PI068627	China	II	6e-06	0.999989	6e-06	SP2
1573	PI068600	China	II	6e-06	0.999989	6e-06	SP2
1574	PI068599	China	III	6e-06	0.999989	6e-06	SP2
1575	PI068598	China	II	6e-06	0.999989	6e-06	SP2
1576	PI068585	China	II	6e-06	0.999989	6e-06	SP2
1577	PI068530	China	II	6e-06	0.999989	6e-06	SP2
1578	PI068521	China	II	6e-06	0.999989	6e-06	SP2
1579	PI068481	China	II	6e-06	0.999989	6e-06	SP2
1580	PI068475	China	II	6e-06	0.999989	6e-06	SP2
1581	PI068461_1	China	II	6e-06	0.999989	6e-06	SP2
1582	PI068457_1	China	II	6e-06	0.999989	6e-06	SP2
1583	PI068439	China	II	6e-06	0.999989	6e-06	SP2
1584	PI068427	China	II	6e-06	0.999989	6e-06	SP2
1585	PI065346	China	II	6e-06	0.999989	6e-06	SP2
1586	PI060296_1	China	II	6e-06	0.999989	6e-06	SP2
1587	PI060279	China	II	6e-06	0.999989	6e-06	SP2
1588	PI054818	China	II	6e-06	0.999989	6e-06	SP2
1589	PI096195	China	II	6e-06	0.999988	6e-06	SP2
1590	PI092663	China	III	6e-06	0.999988	6e-06	SP2
1591	PI091114	China	II	6e-06	0.999988	6e-06	SP2
1592	PI090576_1	China	III	6e-06	0.999988	6e-06	SP2
1593	PI090567	China	I	6e-06	0.999988	6e-06	SP2
1594	PI090560	China	II	6e-06	0.999988	6e-06	SP2
1595	PI089154_1	North_Korea	II	6e-06	0.999988	6e-06	SP2
1596	PI086482_1	Japan	III	6e-06	0.999988	6e-06	SP2
1597	PI079692	China	III	6e-06	0.999988	6e-06	SP2
1598	PI070456	China	II	6e-06	0.999988	6e-06	SP2
1599	PI070212	China	III	6e-06	0.999988	6e-06	SP2
1600	PI070036	China	II	6e-06	0.999988	6e-06	SP2
1601	PI070021	China	II	6e-06	0.999988	6e-06	SP2
1602	PI070014	China	III	6e-06	0.999988	6e-06	SP2
1603	PI069533	China	I	6e-06	0.999988	6e-06	SP2
1604	PI068680_2	China	II	6e-06	0.999988	6e-06	SP2
1605	PI068679	China	III	6e-06	0.999988	6e-06	SP2
1606	PI068676	China	II	6e-06	0.999988	6e-06	SP2
1607	PI068671	China	II	6e-06	0.999988	6e-06	SP2
1608	PI068562	China	II	6e-06	0.999988	6e-06	SP2
1609	PI068480	China	II	6e-06	0.999988	6e-06	SP2
1610	PI068448	China	II	6e-06	0.999988	6e-06	SP2
1611	PI057334	China	III	6e-06	0.999988	6e-06	SP2
1612	PI079693	China	III	6e-06	0.999987	6e-06	SP2
1613	PI068666	China	II	6e-06	0.999987	6e-06	SP2
1614	PI091161	China	II	6e-06	0.999989	5e-06	SP2
1615	PI089128	Japan	IV	6e-06	0.999989	5e-06	SP2
1616	PI089059	China	II	6e-06	0.999989	5e-06	SP2
1617	PI092598	China	II	5e-06	0.999989	5e-06	SP2
1618	PI089004	China	II	5e-06	0.999989	5e-06	SP2
1619	PI079773	China	II	5e-06	0.999989	5e-06	SP2
1620	PI070503	China	II	5e-06	0.999989	5e-06	SP2
1621	PI070470	China	III	5e-06	0.999989	5e-06	SP2
1622	PI070241	China	I	5e-06	0.999989	5e-06	SP2
1623	PI069991	China	II	5e-06	0.999989	5e-06	SP2
1624	PI068788	China	II	5e-06	0.999989	5e-06	SP2
1625	PI068741	China	II	5e-06	0.999989	5e-06	SP2
1626	PI068687	China	II	5e-06	0.999989	5e-06	SP2
1627	PI068683	China	II	5e-06	0.999989	5e-06	SP2
1628	PI068680	China	II	5e-06	0.999989	5e-06	SP2
1629	PI068642	China	II	5e-06	0.999989	5e-06	SP2
1630	PI068457	China	II	5e-06	0.999989	5e-06	SP2
1631	PI508296A	South_Korea	IV	0.199741	6e-06	0.800253	SP3
1632	PI398655	South_Korea	IV	0.198524	5e-06	0.80147	SP3
1633	PI417347	Japan	V	0.192966	6e-06	0.807028	SP3
1634	PI506682	Japan	VII	0.185587	6e-06	0.814407	SP3
1635	PI085012	Japan	II	0.185228	0.012054	0.802718	SP3
1636	PI408052C	South_Korea	IV	0.182817	6e-06	0.817178	SP3
1637	PI507115	Japan	VI	0.179326	6e-06	0.820669	SP3
1638	PI458233	South_Korea	III	0.177732	5e-06	0.822263	SP3
1639	PI506748	Japan	VI	0.176408	6e-06	0.823587	SP3
1640	PI507322	Japan	VI	0.175573	6e-06	0.824421	SP3
1641	PI086112	Japan	II	0.174379	6e-06	0.825616	SP3
1642	PI506625	Japan	VII	0.172142	6e-06	0.827852	SP3
1643	PI506778	Japan	VI	0.17173	6e-06	0.828264	SP3
1644	PI416878	Japan	I	0.171081	6e-06	0.828913	SP3
1645	PI398641	South_Korea	III	0.168272	6e-06	0.831723	SP3
1646	PI506626	Japan	VII	0.166596	5e-06	0.833398	SP3
1647	PI507138	Japan	VI	0.166123	6e-06	0.833872	SP3
1648	PI507025	Japan	IV	0.162302	6e-06	0.837693	SP3
1649	PI507059	Japan	VII	0.16063	0.014013	0.825357	SP3
1650	PI086425	Japan	III	0.160535	6e-06	0.839459	SP3
1651	PI506651	Japan	V	0.157438	0.010594	0.831968	SP3
1652	PI507261	Japan	VIII	0.156352	6e-06	0.843642	SP3
1653	PI398954	South_Korea	III	0.156001	6e-06	0.843993	SP3
1654	PI424264	South_Korea	IV	0.155699	5e-06	0.844296	SP3
1655	PI506649	Japan	VI	0.155078	0.005917	0.839005	SP3
1656	PI506622	Japan	VI	0.154933	6e-06	0.845061	SP3
1657	PI507324	Japan	V	0.154621	0.022944	0.822436	SP3
1658	PI086111	Japan	III	0.152278	0.014878	0.832844	SP3
1659	PI506498	Japan	III	0.149796	6e-06	0.850198	SP3
1660	PI086154	Japan	III	0.149427	6e-06	0.850568	SP3
1661	PI424366	South_Korea	III	0.149302	6e-06	0.850693	SP3
1662	PI019986	Japan	IV	0.148145	6e-06	0.85185	SP3
1663	PI086138	Japan	IV	0.147879	0.031155	0.820967	SP3
1664	PI507036	Japan	VI	0.147217	6e-06	0.852777	SP3
1665	PI506621	Japan	VI	0.146254	6e-06	0.853741	SP3
1666	PI054855	China	ZZ	0.144294	6e-06	0.855701	SP3
1667	PI086463	Japan	II	0.144239	6e-06	0.855755	SP3
1668	PI274455	Japan	II	0.143265	6e-06	0.856729	SP3
1669	PI507247	Japan	VI	0.141837	6e-06	0.858158	SP3
1670	PI507298	Japan	VI	0.140358	6e-06	0.859636	SP3
1671	PI086053	Japan	III	0.139636	0.021872	0.838492	SP3
1672	PI399036	South_Korea	IV	0.139571	5e-06	0.860423	SP3
1673	PI092706	China	I	0.139415	6e-06	0.86058	SP3
1674	PI085492	South_Korea	II	0.138976	0.00398	0.857044	SP3
1675	PI087630	Japan	III	0.136867	6e-06	0.863127	SP3
1676	PI506711A	Japan	II	0.136736	6e-06	0.863259	SP3
1677	PI506749	Japan	VII	0.136175	0.016731	0.847093	SP3
1678	PI086128	Japan	IV	0.136017	6e-06	0.863977	SP3
1679	PI424242	South_Korea	Z	0.135916	6e-06	0.864078	SP3
1680	PI506590C	Japan	IV	0.135514	6e-06	0.86448	SP3
1681	PI507108	Japan	II	0.134716	6e-06	0.865278	SP3
1682	PI506580	Japan	VI	0.133925	6e-06	0.866069	SP3
1683	PI507204	Japan	IV	0.133845	6e-06	0.866149	SP3
1684	PI507037	Japan	VI	0.133173	0.015233	0.851594	SP3
1685	PI507054	Japan	III	0.133147	6e-06	0.866847	SP3
1686	PI506777	Japan	VI	0.132682	6e-06	0.867312	SP3
1687	PI506993	Japan	IV	0.13234	5e-06	0.867655	SP3
1688	PI417063	Japan	VII	0.13233	0.009371	0.8583	SP3
1689	PI081777	Japan	IV	0.130223	6e-06	0.869771	SP3
1690	PI506573	Japan	III	0.130016	6e-06	0.869978	SP3
1691	PI506916	Japan	IV	0.129397	6e-06	0.870597	SP3
1692	PI506885	Japan	VI	0.128399	6e-06	0.871595	SP3
1693	PI507235	Japan	V	0.127978	6e-06	0.872017	SP3
1694	PI507001	Japan	VI	0.126471	6e-06	0.873524	SP3
1695	PI506629	Japan	VII	0.1256	6e-06	0.874394	SP3
1696	PI506596	Japan	III	0.121616	6e-06	0.878378	SP3
1697	PI506630	Japan	V	0.121448	0.004533	0.874019	SP3
1698	PI506685	Japan	III	0.120956	6e-06	0.879038	SP3
1699	PI506808	Japan	IV	0.118965	0.018783	0.862252	SP3
1700	PI507552	Japan	II	0.1186	6e-06	0.881395	SP3
1701	PI086457_1	Japan	IV	0.118548	6e-06	0.881446	SP3
1702	PI507136	Japan	VI	0.117856	6e-06	0.882138	SP3
1703	PI416955	Japan	VI	0.117681	6e-06	0.882313	SP3
1704	PI507110	Japan	VII	0.117375	5e-06	0.88262	SP3
1705	PI506576	Japan	IV	0.117018	6e-06	0.882976	SP3
1706	PI506650	Japan	VI	0.116418	0.003319	0.880262	SP3
1707	PI506991	Japan	VI	0.115205	6e-06	0.884789	SP3
1708	PI507506	Japan	VI	0.113817	5e-06	0.886177	SP3
1709	PI424155B	South_Korea	IV	0.112486	6e-06	0.887508	SP3
1710	PI086032	Japan	III	0.112107	6e-06	0.887888	SP3
1711	PI398599	South_Korea	IV	0.111328	6e-06	0.888666	SP3
1712	PI507548	Japan	III	0.109003	6e-06	0.890991	SP3
1713	PI507113	Japan	VI	0.108905	6e-06	0.891089	SP3
1714	PI398726	South_Korea	III	0.108503	0.002673	0.888824	SP3
1715	PI085014	Japan	II	0.108366	6e-06	0.891628	SP3
1716	PI506787	Japan	III	0.108261	6e-06	0.891733	SP3
1717	PI506603	Japan	VII	0.108042	0.009932	0.882026	SP3
1718	PI506574	Japan	III	0.107445	6e-06	0.89255	SP3
1719	PI507221	Japan	III	0.107099	6e-06	0.892895	SP3
1720	PI507505	Japan	VI	0.107077	6e-06	0.892917	SP3
1721	PI506893	Japan	V	0.106037	6e-06	0.893958	SP3
1722	PI507112	Japan	VI	0.10526	6e-06	0.894734	SP3
1723	PI507145	Japan	IV	0.10491	0.014121	0.880969	SP3
1724	PI506594	Japan	V	0.104814	6e-06	0.895181	SP3
1725	PI506623	Japan	VIII	0.104634	6e-06	0.895361	SP3
1726	PI506631	Japan	IV	0.10354	0.029682	0.866778	SP3
1727	PI507074	Japan	VI	0.102617	6e-06	0.897377	SP3
1728	PI506705	Japan	IV	0.101088	6e-06	0.898906	SP3
1729	PI417095	Japan	Z	0.100817	6e-06	0.899177	SP3
1730	PI506638	Japan	VII	0.100132	6e-06	0.899862	SP3
1731	PI506711B	Japan	III	0.100088	2.3e-05	0.899889	SP3
1732	PI507107	Japan	IV	0.100066	6e-06	0.899929	SP3
1733	PI458258	South_Korea	V	0.099916	6e-06	0.900079	SP3
1734	PI506710	Japan	II	0.099511	6e-06	0.900484	SP3
1735	PI506922	Japan	VI	0.097835	6e-06	0.902159	SP3
1736	PI506694	Japan	V	0.09782	0.00477	0.89741	SP3
1737	PI096783	North_Korea	IV	0.097329	6e-06	0.902665	SP3
1738	PI407851	South_Korea	III	0.097242	6e-06	0.902752	SP3
1739	PI506872	Japan	III	0.096512	6e-06	0.903482	SP3
1740	PI407946_1	South_Korea	VI	0.095761	6e-06	0.904234	SP3
1741	PI408312A	South_Korea	III	0.095366	5e-06	0.904629	SP3
1742	PI424456	South_Korea	VI	0.095074	6e-06	0.90492	SP3
1743	PI506568	Japan	VI	0.094998	6e-06	0.904997	SP3
1744	PI064698	South_Korea	IV	0.094017	0.011336	0.894647	SP3
1745	PI507127	Japan	V	0.093968	6e-06	0.906026	SP3
1746	PI458251	South_Korea	VI	0.093851	6e-06	0.906143	SP3
1747	PI507089A	Japan	IV	0.093824	6e-06	0.906171	SP3
1748	PI084987	Japan	III	0.093791	6e-06	0.906204	SP3
1749	PI507116	Japan	VI	0.093709	6e-06	0.906286	SP3
1750	PI507191	Japan	II	0.093624	6e-06	0.906371	SP3
1751	PI417314	Japan	VIII	0.093488	0.010685	0.895826	SP3
1752	PI507202	Japan	VII	0.093428	6e-06	0.906567	SP3
1753	PI458213	South_Korea	VI	0.091407	6e-06	0.908587	SP3
1754	PI408255A	South_Korea	III	0.090931	5e-06	0.909064	SP3
1755	PI085009_1	Japan	III	0.088451	0.019108	0.892441	SP3
1756	PI506712	Japan	VI	0.087721	6e-06	0.912273	SP3
1757	PI506557	Japan	VII	0.087465	6e-06	0.912529	SP3
1758	PI506590E	Japan	IV	0.085913	6e-06	0.914081	SP3
1759	PI086071	Japan	III	0.085813	6e-06	0.914181	SP3
1760	PI507122	Japan	VI	0.085769	6e-06	0.914226	SP3
1761	PI506577	Japan	VI	0.084968	0.007942	0.90709	SP3
1762	PI086482	Japan	III	0.083741	6e-06	0.916253	SP3
1763	PI507555	Japan	III	0.082771	6e-06	0.917224	SP3
1764	PI416980	Japan	VII	0.082751	6e-06	0.917243	SP3
1765	PI506565	Japan	V	0.082602	5e-06	0.917393	SP3
1766	PI506624	Japan	VI	0.082411	5e-06	0.917584	SP3
1767	PI507049	Japan	VI	0.081949	6e-06	0.918045	SP3
1768	PI507494	Japan	IV	0.081844	6e-06	0.91815	SP3
1769	PI506564	Japan	VI	0.081485	6e-06	0.918509	SP3
1770	PI507264	Japan	VI	0.081407	5e-06	0.918588	SP3
1771	PI507109	Japan	VI	0.081241	6e-06	0.918753	SP3
1772	PI507488	Japan	VI	0.0812	6e-06	0.918795	SP3
1773	PI506606	Japan	VI	0.080979	5e-06	0.919016	SP3
1774	PI507041	Japan	VII	0.080249	0.005874	0.913877	SP3
1775	PI417286	Japan	VIII	0.080087	6e-06	0.919907	SP3
1776	PI080825	Japan	III	0.079685	6e-06	0.920309	SP3
1777	PI507126	Japan	V	0.078715	6e-06	0.921279	SP3
1778	PI507554	Japan	III	0.078068	6e-06	0.921926	SP3
1779	PI506786	Japan	VI	0.077584	6e-06	0.922411	SP3
1780	PI506750	Japan	VI	0.077176	6e-06	0.922819	SP3
1781	PI091162	China	III	0.077099	6e-06	0.922896	SP3
1782	PI507194	Japan	VII	0.076891	0.012188	0.910921	SP3
1783	PI086098	Japan	III	0.076594	6e-06	0.923401	SP3
1784	PI085625	South_Korea	II	0.07627	6e-06	0.923724	SP3
1785	PI084992	Japan	II	0.076207	6e-06	0.923787	SP3
1786	PI507534	Japan	V	0.076019	6e-06	0.923975	SP3
1787	PI506950	Japan	VI	0.075754	6e-06	0.92424	SP3
1788	PI506725	Japan	VI	0.075646	6e-06	0.924348	SP3
1789	PI424381	South_Korea	IV	0.075473	5e-06	0.924521	SP3
1790	PI086452	Japan	III	0.074331	6e-06	0.925663	SP3
1791	PI086146	Japan	III	0.074121	6e-06	0.925873	SP3
1792	PI507291	Japan	IV	0.073434	6e-06	0.926561	SP3
1793	PI507220	Japan	VII	0.072006	6e-06	0.927988	SP3
1794	PI507343	Japan	VI	0.071417	6e-06	0.928577	SP3
1795	PI086038	Japan	II	0.071064	6e-06	0.92893	SP3
1796	PI506558	Japan	V	0.070416	6e-06	0.929578	SP3
1797	PI417164	Japan	VI	0.069373	5e-06	0.930622	SP3
1798	PI506635	Japan	IV	0.067122	0.013611	0.919267	SP3
1799	PI416948	Japan	VII	0.066853	6e-06	0.933141	SP3
1800	PI506613	Japan	VI	0.066587	6e-06	0.933407	SP3
1801	PI506475	Japan	VII	0.065921	6e-06	0.934073	SP3
1802	PI507269	Japan	VI	0.065491	6e-06	0.934503	SP3
1803	PI507579	Japan	VI	0.065483	6e-06	0.934511	SP3
1804	PI507090	Japan	III	0.065045	6e-06	0.934949	SP3
1805	PI507334	Japan	IV	0.064895	6e-06	0.935099	SP3
1806	PI086133	Japan	I	0.064874	6e-06	0.93512	SP3
1807	PI417222	Japan	VII	0.064723	6e-06	0.935271	SP3
1808	PI507503	Japan	VI	0.064526	6e-06	0.935469	SP3
1809	PI507227	Japan	VIII	0.064494	6e-06	0.9355	SP3
1810	PI507344	Japan	III	0.0644	6e-06	0.935594	SP3
1811	PI506785	Japan	III	0.063998	0.029742	0.906261	SP3
1812	PI507224	Japan	VI	0.06317	6e-06	0.936824	SP3
1813	PI506765	Japan	IV	0.06294	6e-06	0.937054	SP3
1814	PI506902	Japan	VI	0.062421	0.012041	0.925539	SP3
1815	PI506997	Japan	V	0.062127	6e-06	0.937868	SP3
1816	PI083881A	North_Korea	IV	0.060818	6e-06	0.939177	SP3
1817	PI088825	Japan	II	0.060617	6e-06	0.939377	SP3
1818	PI417047	Japan	VII	0.060294	0.002904	0.936802	SP3
1819	PI089133	North_Korea	III	0.060159	6e-06	0.939835	SP3
1820	PI458261	South_Korea	VII	0.059254	6e-06	0.940741	SP3
1821	PI080494	Japan	II	0.05922	6e-06	0.940775	SP3
1822	PI506740	Japan	VI	0.059106	6e-06	0.940889	SP3
1823	PI458123B	South_Korea	III	0.05899	6e-06	0.941005	SP3
1824	PI507209	Japan	V	0.05849	6e-06	0.941505	SP3
1825	PI507000	Japan	VIII	0.057286	6e-06	0.942708	SP3
1826	PI506772	Japan	VI	0.056575	6e-06	0.943419	SP3
1827	PI506473	Japan	VI	0.056399	6e-06	0.943595	SP3
1828	PI506501	Japan	VI	0.056044	6e-06	0.943951	SP3
1829	PI227214	Japan	VII	0.055401	6e-06	0.944593	SP3
1830	PI506769	Japan	III	0.055312	6e-06	0.944682	SP3
1831	PI416892	Japan	III	0.054923	6e-06	0.945072	SP3
1832	PI506886	Japan	VI	0.054192	6e-06	0.945802	SP3
1833	PI507511	Japan	VI	0.05333	6e-06	0.946664	SP3
1834	PI506497	Japan	VI	0.051939	0.016064	0.931997	SP3
1835	PI416947	Japan	VII	0.051328	6e-06	0.948666	SP3
1836	PI458113	South_Korea	III	0.050827	6e-06	0.949167	SP3
1837	PI080470	Japan	III	0.050034	6e-06	0.94996	SP3
1838	PI507216A	Japan	VI	0.049849	6e-06	0.950145	SP3
1839	PI086091_1	Japan	IV	0.049197	6e-06	0.950798	SP3
1840	PI408203B	South_Korea	IV	0.04887	5e-06	0.951124	SP3
1841	PI506494	Japan	VI	0.048413	6e-06	0.951582	SP3
1842	PI086091	Japan	VI	0.047881	6e-06	0.952114	SP3
1843	PI507516	Japan	II	0.047518	6e-06	0.952476	SP3
1844	PI506652	Japan	IV	0.045948	6e-06	0.954047	SP3
1845	PI507143	Japan	VI	0.045728	6e-06	0.954266	SP3
1846	PI506584	Japan	VI	0.045693	6e-06	0.954302	SP3
1847	PI506619	Japan	VI	0.044587	5e-06	0.955408	SP3
1848	PI398709	South_Korea	III	0.04413	6e-06	0.955865	SP3
1849	PI506915	Japan	V	0.043987	6e-06	0.956008	SP3
1850	PI506495	Japan	VI	0.043512	6e-06	0.956482	SP3
1851	PI507048	Japan	V	0.040717	6e-06	0.959278	SP3
1852	PI081031_1	Japan	III	0.040601	6e-06	0.959393	SP3
1853	PI507207	Japan	VII	0.040494	6e-06	0.9595	SP3
1854	PI507575	Japan	VI	0.039705	5e-06	0.96029	SP3
1855	PI458040	South_Korea	III	0.0383	6e-06	0.961695	SP3
1856	PI506618	Japan	VII	0.037104	6e-06	0.962891	SP3
1857	PI507313	Japan	IV	0.036065	6e-06	0.963929	SP3
1858	PI507018	Japan	VIII	0.035299	5e-06	0.964695	SP3
1859	PI506510	Japan	VII	0.034369	6e-06	0.965625	SP3
1860	PI507512	Japan	VI	0.033168	6e-06	0.966825	SP3
1861	PI506590D	Japan	IV	0.033127	6e-06	0.966867	SP3
1862	PI506605	Japan	VI	0.030653	6e-06	0.969342	SP3
1863	PI506614	Japan	VI	0.030618	6e-06	0.969377	SP3
1864	PI506620	Japan	VI	0.030564	5e-06	0.969431	SP3
1865	PI506612	Japan	VI	0.026479	6e-06	0.973515	SP3
1866	PI506948	Japan	VI	0.025852	6e-06	0.974143	SP3
1867	PI506554	Japan	VI	0.02348	6e-06	0.976514	SP3
1868	PI506484	Japan	VI	0.020795	6e-06	0.979199	SP3
1869	PI506995	Japan	II	0.020382	6e-06	0.979612	SP3
1870	PI507508	Japan	VI	0.020253	6e-06	0.979741	SP3
1871	PI506735A	Japan	VII	0.018426	6e-06	0.981568	SP3
1872	PI458276	South_Korea	III	0.018053	6e-06	0.981942	SP3
1873	PI507360	Japan	VI	0.015732	6e-06	0.984262	SP3
1874	PI507260	Japan	VI	0.01322	5e-06	0.986775	SP3
1875	PI507124	Japan	V	0.007825	6e-06	0.992169	SP3
1876	PI507504	Japan	VI	0.007096	6e-06	0.992898	SP3
1877	PI506666	Japan	V	0.006718	6e-06	0.993277	SP3
1878	PI507105	Japan	VI	0.006137	6e-06	0.993857	SP3
1879	PI506567	Japan	VI	0.002454	5e-06	0.997541	SP3
1880	PI507308	Japan	V	0.001916	5e-06	0.998079	SP3
1881	PI506578	Japan	VI	0.000258	6e-06	0.999736	SP3
1882	PI506569	Japan	VI	7e-06	5e-06	0.999988	SP3
1883	PI506693	Japan	III	7e-06	6e-06	0.999987	SP3
1884	PI506676	Japan	VII	7e-06	6e-06	0.999987	SP3
1885	PI507561	Japan	VII	7e-06	9e-06	0.999984	SP3
1886	PI507229	Japan	I	7e-06	1e-05	0.999983	SP3
1887	PI506583	Japan	V	7e-06	0.011624	0.98837	SP3
1888	PI507550	Japan	V	7e-06	0.014518	0.985476	SP3
1889	PI506989	Japan	IV	7e-06	0.020487	0.979506	SP3
1890	PI424155A	South_Korea	III	7e-06	0.054559	0.945435	SP3
1891	PI507578	Japan	V	6e-06	6e-06	0.999989	SP3
1892	PI507577	Japan	VI	6e-06	6e-06	0.999989	SP3
1893	PI507573	Japan	IV	6e-06	6e-06	0.999989	SP3
1894	PI507566	Japan	V	6e-06	6e-06	0.999989	SP3
1895	PI507556	Japan	VII	6e-06	6e-06	0.999989	SP3
1896	PI507545	Japan	V	6e-06	6e-06	0.999989	SP3
1897	PI507537	Japan	VI	6e-06	6e-06	0.999989	SP3
1898	PI507536	Japan	VI	6e-06	6e-06	0.999989	SP3
1899	PI507535	Japan	IV	6e-06	6e-06	0.999989	SP3
1900	PI507514	Japan	VI	6e-06	6e-06	0.999989	SP3
1901	PI507507	Japan	VI	6e-06	6e-06	0.999989	SP3
1902	PI507346	Japan	VI	6e-06	6e-06	0.999989	SP3
1903	PI507345	Japan	VII	6e-06	6e-06	0.999989	SP3
1904	PI507339	Japan	IV	6e-06	6e-06	0.999989	SP3
1905	PI507337	Japan	VI	6e-06	6e-06	0.999989	SP3
1906	PI507331	Japan	V	6e-06	6e-06	0.999989	SP3
1907	PI507326	Japan	VI	6e-06	6e-06	0.999989	SP3
1908	PI507315	Japan	Z	6e-06	6e-06	0.999989	SP3
1909	PI507292	Japan	VI	6e-06	6e-06	0.999989	SP3
1910	PI507290	Japan	V	6e-06	6e-06	0.999989	SP3
1911	PI507288	Japan	V	6e-06	6e-06	0.999989	SP3
1912	PI507276	Japan	VI	6e-06	6e-06	0.999989	SP3
1913	PI507263	Japan	VI	6e-06	6e-06	0.999989	SP3
1914	PI507251	Japan	VI	6e-06	6e-06	0.999989	SP3
1915	PI507250	Japan	VI	6e-06	6e-06	0.999989	SP3
1916	PI507236	Japan	VI	6e-06	6e-06	0.999989	SP3
1917	PI507231	Japan	VI	6e-06	6e-06	0.999989	SP3
1918	PI507219	Japan	VI	6e-06	6e-06	0.999989	SP3
1919	PI507212	Japan	V	6e-06	6e-06	0.999989	SP3
1920	PI507144	Japan	V	6e-06	6e-06	0.999989	SP3
1921	PI507139	Japan	V	6e-06	6e-06	0.999989	SP3
1922	PI507119	Japan	VI	6e-06	6e-06	0.999989	SP3
1923	PI507118	Japan	VI	6e-06	6e-06	0.999989	SP3
1924	PI507114	Japan	VI	6e-06	6e-06	0.999989	SP3
1925	PI507106	Japan	IV	6e-06	6e-06	0.999989	SP3
1926	PI507099	Japan	VI	6e-06	6e-06	0.999989	SP3
1927	PI507087	Japan	V	6e-06	6e-06	0.999989	SP3
1928	PI507081	Japan	V	6e-06	6e-06	0.999989	SP3
1929	PI507057	Japan	VI	6e-06	6e-06	0.999989	SP3
1930	PI507050	Japan	VI	6e-06	6e-06	0.999989	SP3
1931	PI507038	Japan	Z	6e-06	6e-06	0.999989	SP3
1932	PI507031	Japan	V	6e-06	6e-06	0.999989	SP3
1933	PI507019	Japan	III	6e-06	6e-06	0.999989	SP3
1934	PI506990	Japan	VII	6e-06	6e-06	0.999989	SP3
1935	PI506951	Japan	IV	6e-06	6e-06	0.999989	SP3
1936	PI506921	Japan	VI	6e-06	6e-06	0.999989	SP3
1937	PI506910	Japan	VI	6e-06	6e-06	0.999989	SP3
1938	PI506888	Japan	VI	6e-06	6e-06	0.999989	SP3
1939	PI506871	Japan	VI	6e-06	6e-06	0.999989	SP3
1940	PI506779	Japan	IV	6e-06	6e-06	0.999989	SP3
1941	PI506774	Japan	VII	6e-06	6e-06	0.999989	SP3
1942	PI506761	Japan	VI	6e-06	6e-06	0.999989	SP3
1943	PI506756	Japan	VII	6e-06	6e-06	0.999989	SP3
1944	PI506747	Japan	VI	6e-06	6e-06	0.999989	SP3
1945	PI506745	Japan	V	6e-06	6e-06	0.999989	SP3
1946	PI506736	Japan	VI	6e-06	6e-06	0.999989	SP3
1947	PI506735B	Japan	VII	6e-06	6e-06	0.999989	SP3
1948	PI506731	Japan	IV	6e-06	6e-06	0.999989	SP3
1949	PI506730	Japan	V	6e-06	6e-06	0.999989	SP3
1950	PI506727	Japan	IV	6e-06	6e-06	0.999989	SP3
1951	PI506708	Japan	VI	6e-06	6e-06	0.999989	SP3
1952	PI506670	Japan	VI	6e-06	6e-06	0.999989	SP3
1953	PI506653	Japan	VI	6e-06	6e-06	0.999989	SP3
1954	PI506640	Japan	VI	6e-06	6e-06	0.999989	SP3
1955	PI506604	Japan	VI	6e-06	6e-06	0.999989	SP3
1956	PI506599	Japan	VII	6e-06	6e-06	0.999989	SP3
1957	PI506598	Japan	V	6e-06	6e-06	0.999989	SP3
1958	PI506566	Japan	VI	6e-06	6e-06	0.999989	SP3
1959	PI506555	Japan	VII	6e-06	6e-06	0.999989	SP3
1960	PI506530	Japan	VI	6e-06	6e-06	0.999989	SP3
1961	PI506521	Japan	IV	6e-06	6e-06	0.999989	SP3
1962	PI506519	Japan	IV	6e-06	6e-06	0.999989	SP3
1963	PI506485	Japan	V	6e-06	6e-06	0.999989	SP3
1964	PI417443	Japan	VII	6e-06	6e-06	0.999989	SP3
1965	PI417031	Japan	VI	6e-06	6e-06	0.999989	SP3
1966	PI416847	Japan	V	6e-06	6e-06	0.999989	SP3
1967	PI408240	South_Korea	VI	6e-06	6e-06	0.999989	SP3
1968	PI408003_1	South_Korea	V	6e-06	6e-06	0.999989	SP3
1969	PI081035	Japan	II	6e-06	6e-06	0.999989	SP3
1970	PI507564	Japan	IV	6e-06	5e-06	0.999989	SP3
1971	PI507562	Japan	VII	6e-06	5e-06	0.999989	SP3
1972	PI507559	Japan	VI	6e-06	5e-06	0.999989	SP3
1973	PI507549	Japan	V	6e-06	5e-06	0.999989	SP3
1974	PI507532	Japan	V	6e-06	5e-06	0.999989	SP3
1975	PI507498	Japan	V	6e-06	5e-06	0.999989	SP3
1976	PI507496	Japan	VI	6e-06	5e-06	0.999989	SP3
1977	PI507484	Japan	VI	6e-06	5e-06	0.999989	SP3
1978	PI507338	Japan	VI	6e-06	5e-06	0.999989	SP3
1979	PI507309	Japan	IV	6e-06	5e-06	0.999989	SP3
1980	PI507307	Japan	V	6e-06	5e-06	0.999989	SP3
1981	PI507305	Japan	V	6e-06	5e-06	0.999989	SP3
1982	PI507273	Japan	III	6e-06	5e-06	0.999989	SP3
1983	PI507233	Japan	V	6e-06	5e-06	0.999989	SP3
1984	PI507214	Japan	VI	6e-06	5e-06	0.999989	SP3
1985	PI507211	Japan	VI	6e-06	5e-06	0.999989	SP3
1986	PI507203	Japan	V	6e-06	5e-06	0.999989	SP3
1987	PI507121	Japan	V	6e-06	5e-06	0.999989	SP3
1988	PI507120	Japan	VI	6e-06	5e-06	0.999989	SP3
1989	PI507095B	Japan	V	6e-06	5e-06	0.999989	SP3
1990	PI507094	Japan	III	6e-06	5e-06	0.999989	SP3
1991	PI507056	Japan	V	6e-06	5e-06	0.999989	SP3
1992	PI507042	Japan	VII	6e-06	5e-06	0.999989	SP3
1993	PI507032	Japan	V	6e-06	5e-06	0.999989	SP3
1994	PI506937	Japan	IV	6e-06	5e-06	0.999989	SP3
1995	PI506934	Japan	V	6e-06	5e-06	0.999989	SP3
1996	PI506884	Japan	VI	6e-06	5e-06	0.999989	SP3
1997	PI506831	Japan	V	6e-06	5e-06	0.999989	SP3
1998	PI506829	Japan	VII	6e-06	5e-06	0.999989	SP3
1999	PI506828	Japan	VI	6e-06	5e-06	0.999989	SP3
[truncated: 1,013 more rows]
