# Supplementary material for: Dissecting the Genetic Basis of Local Adaptation in Soybean
Source: Sci Rep. 2017 Dec 8;7:17195. doi: 10.1038/s41598-017-17342-w (PMC5722827; doi:10.1038/s41598-017-17342-w)
Supplement: Supplementary file 4 — Supplementary Table 3 [file 41598_2017_17342_MOESM4_ESM.xlsx]

## Sheet: Sheet1
No	PI	Latitude	Longitude	Altitude	Mean_Annual_Temperature	Mean_Temp_Warmest_Quarter	Mean_Temp_Coldest_Quarter	Annual_Precipitation	Precipitation_Wettest_Month	Precipitation_Driest_Month	Precipitation_Seasonality	Precipitation_Wettest_Quarter	Precipitation_Driest_Quarter	Precipitation_Warmest_Quarter	Precipitation_Coldest_Quarter	Mean_Diurnal_Range	Isothermality	Temperature_Seasonality	Max_Temp_Warmest_Month	Min_Temp_Coldest_Month	Temperature_Annual_Range	Mean_Temperature_Wettest_Quarter	Mean_Temp_Driest_Quarter	Mean_Precipitation_January	Mean_Precipitation_October	Mean_Precipitation_November	Mean_Precipitation_December	Mean_Precipitation_February	Mean_Precipitation_March	Mean_Precipitation_April	Mean_Precipitation_May	Mean_Precipitation_June	Mean_Precipitation_July	Mean_Precipitation_August	Mean_Precipitation_September	Max_Temp_January	Max_Temp_October	Max_Temp_November	Max_Temp_December	Max_Temp_February	Max_Temp_March	Max_Temp_April	Max_Temp_May	Max_Temp_June	Max_Temp_July	Max_Temp_August	Max_Temp_September	Mean_Temp_January	Mean_Temp_October
1	FC030684	45.75	126.65	145	33	213	-173	566	165	4	103	372	16	372	16	124	22	14922	282	-260	542	213	-173	4	31	10	6	6	15	23	42	89	165	118	57	-135	120	-5	-105	-88	8	127	210	259	282	268	205	-198	56
2	FC030692	45.75	126.65	145	33	213	-173	566	165	4	103	372	16	372	16	124	22	14922	282	-260	542	213	-173	4	31	10	6	6	15	23	42	89	165	118	57	-135	120	-5	-105	-88	8	127	210	259	282	268	205	-198	56
3	PI019986	35.45	139.633	11	156	251	63	1547	210	54	40	522	176	482	176	79	26	7347	305	9	296	225	63	54	183	99	56	66	107	133	157	210	143	144	195	99	211	166	125	101	131	184	226	249	286	305	265	54	175
4	PI030594	44.3833	129.433	312	39	203	-149	558	130	4	92	341	17	341	17	125	24	13588	268	-236	504	203	-149	4	32	14	7	6	11	27	53	90	121	130	63	-106	126	11	-80	-63	24	131	203	241	268	261	206	-171	60
5	PI030599	44.3833	129.433	312	39	203	-149	558	130	4	92	341	17	341	17	125	24	13588	268	-236	504	203	-149	4	32	14	7	6	11	27	53	90	121	130	63	-106	126	11	-80	-63	24	131	203	241	268	261	206	-171	60
6	PI030600	45.35	126.283	164	37	215	-165	561	167	4	106	374	14	374	14	123	22	14684	282	-254	536	215	-165	4	29	10	5	5	13	23	42	90	167	117	56	-127	122	0	-96	-81	13	128	212	260	282	268	207	-191	59
7	PI036653	46.6406	126.997	181	25	205	-184	559	155	4	104	366	13	366	13	120	22	15057	273	-269	542	205	-184	4	27	9	5	4	10	23	43	90	155	121	68	-152	107	-18	-120	-100	2	118	201	253	273	256	195	-211	47
8	PI036906	41.6592	123.339	41	87	237	-82	704	183	6	98	437	22	437	22	110	24	12323	294	-163	457	237	-82	6	41	19	9	7	15	36	56	90	183	164	78	-48	164	59	-20	-10	66	162	232	272	294	288	240	-106	104
9	PI047131	45.75	126.65	145	33	213	-173	566	165	4	103	372	16	372	16	124	22	14922	282	-260	542	213	-173	4	31	10	6	6	15	23	42	89	165	118	57	-135	120	-5	-105	-88	8	127	210	259	282	268	205	-198	56
10	PI054583	42.7228	124.331	127	69	227	-111	682	182	6	100	434	20	434	20	122	24	13057	290	-201	491	227	-111	6	38	17	7	7	15	33	57	98	182	154	68	-71	153	42	-39	-31	51	155	229	270	290	280	230	-136	88
11	PI054600	41.0963	123.252	187	77	224	-88	779	206	8	99	485	28	485	28	108	24	12055	279	-166	445	224	-88	8	46	22	11	9	16	40	59	95	206	184	83	-52	156	54	-25	-18	54	147	217	255	279	277	229	-109	96
12	PI054609	22.9617	113.225	5	223	284	148	1648	266	33	66	772	113	772	129	79	34	5425	328	96	232	284	167	36	63	44	33	60	88	158	245	266	257	249	149	185	290	250	207	183	212	252	296	311	328	326	318	140	244
13	PI054610	43.88	125.323	216	50	217	-140	621	183	5	108	419	15	419	15	114	22	13798	279	-222	501	217	-140	5	33	14	5	5	12	23	46	97	183	139	59	-108	130	14	-75	-64	24	133	214	259	279	266	211	-165	70
14	PI054610_1	43.88	125.323	216	50	217	-140	621	183	5	108	419	15	419	15	114	22	13798	279	-222	501	217	-140	5	33	14	5	5	12	23	46	97	183	139	59	-108	130	14	-75	-64	24	133	214	259	279	266	211	-165	70
15	PI054610_4	43.88	125.323	216	50	217	-140	621	183	5	108	419	15	419	15	114	22	13798	279	-222	501	217	-140	5	33	14	5	5	12	23	46	97	183	139	59	-108	130	14	-75	-64	24	133	214	259	279	266	211	-165	70
16	PI054613	42.2931	123.841	64	79	235	-97	675	177	6	98	425	20	425	20	119	24	12848	296	-184	480	235	-97	6	38	18	8	6	15	33	56	93	177	155	70	-58	161	52	-29	-19	62	162	235	276	296	288	239	-121	97
17	PI054614	43.88	125.323	216	50	217	-140	621	183	5	108	419	15	419	15	114	22	13798	279	-222	501	217	-140	5	33	14	5	5	12	23	46	97	183	139	59	-108	130	14	-75	-64	24	133	214	259	279	266	211	-165	70
18	PI054615	45.75	126.65	145	33	213	-173	566	165	4	103	372	16	372	16	124	22	14922	282	-260	542	213	-173	4	31	10	6	6	15	23	42	89	165	118	57	-135	120	-5	-105	-88	8	127	210	259	282	268	205	-198	56
19	PI054615_1	45.75	126.65	145	33	213	-173	566	165	4	103	372	16	372	16	124	22	14922	282	-260	542	213	-173	4	31	10	6	6	15	23	42	89	165	118	57	-135	120	-5	-105	-88	8	127	210	259	282	268	205	-198	56
20	PI054615_2	45.75	126.65	145	33	213	-173	566	165	4	103	372	16	372	16	124	22	14922	282	-260	542	213	-173	4	31	10	6	6	15	23	42	89	165	118	57	-135	120	-5	-105	-88	8	127	210	259	282	268	205	-198	56
21	PI054618	43.1845	124.451	198	60	221	-122	650	182	5	101	421	17	421	17	119	24	13254	284	-208	492	221	-122	5	35	15	6	6	14	29	56	95	182	144	63	-86	143	29	-53	-44	40	145	220	264	284	270	220	-147	81
22	PI054619	42.7228	124.331	127	69	227	-111	682	182	6	100	434	20	434	20	122	24	13057	290	-201	491	227	-111	6	38	17	7	7	15	33	57	98	182	154	68	-71	153	42	-39	-31	51	155	229	270	290	280	230	-136	88
23	PI054620	43.88	125.323	216	50	217	-140	621	183	5	108	419	15	419	15	114	22	13798	279	-222	501	217	-140	5	33	14	5	5	12	23	46	97	183	139	59	-108	130	14	-75	-64	24	133	214	259	279	266	211	-165	70
24	PI054620_2	43.88	125.323	216	50	217	-140	621	183	5	108	419	15	419	15	114	22	13798	279	-222	501	217	-140	5	33	14	5	5	12	23	46	97	183	139	59	-108	130	14	-75	-64	24	133	214	259	279	266	211	-165	70
25	PI054809	45.75	126.65	145	33	213	-173	566	165	4	103	372	16	372	16	124	22	14922	282	-260	542	213	-173	4	31	10	6	6	15	23	42	89	165	118	57	-135	120	-5	-105	-88	8	127	210	259	282	268	205	-198	56
26	PI054818	45.75	126.65	145	33	213	-173	566	165	4	103	372	16	372	16	124	22	14922	282	-260	542	213	-173	4	31	10	6	6	15	23	42	89	165	118	57	-135	120	-5	-105	-88	8	127	210	259	282	268	205	-198	56
27	PI054834	45.75	126.65	145	33	213	-173	566	165	4	103	372	16	372	16	124	22	14922	282	-260	542	213	-173	4	31	10	6	6	15	23	42	89	165	118	57	-135	120	-5	-105	-88	8	127	210	259	282	268	205	-198	56
28	PI054853	45.75	126.65	145	33	213	-173	566	165	4	103	372	16	372	16	124	22	14922	282	-260	542	213	-173	4	31	10	6	6	15	23	42	89	165	118	57	-135	120	-5	-105	-88	8	127	210	259	282	268	205	-198	56
29	PI054854	45.75	126.65	145	33	213	-173	566	165	4	103	372	16	372	16	124	22	14922	282	-260	542	213	-173	4	31	10	6	6	15	23	42	89	165	118	57	-135	120	-5	-105	-88	8	127	210	259	282	268	205	-198	56
30	PI054855	45.75	126.65	145	33	213	-173	566	165	4	103	372	16	372	16	124	22	14922	282	-260	542	213	-173	4	31	10	6	6	15	23	42	89	165	118	57	-135	120	-5	-105	-88	8	127	210	259	282	268	205	-198	56
31	PI054857	45.75	126.65	145	33	213	-173	566	165	4	103	372	16	372	16	124	22	14922	282	-260	542	213	-173	4	31	10	6	6	15	23	42	89	165	118	57	-135	120	-5	-105	-88	8	127	210	259	282	268	205	-198	56
32	PI054859	45.75	126.65	145	33	213	-173	566	165	4	103	372	16	372	16	124	22	14922	282	-260	542	213	-173	4	31	10	6	6	15	23	42	89	165	118	57	-135	120	-5	-105	-88	8	127	210	259	282	268	205	-198	56
33	PI054862	45.75	126.65	145	33	213	-173	566	165	4	103	372	16	372	16	124	22	14922	282	-260	542	213	-173	4	31	10	6	6	15	23	42	89	165	118	57	-135	120	-5	-105	-88	8	127	210	259	282	268	205	-198	56
34	PI054865	45.75	126.65	145	33	213	-173	566	165	4	103	372	16	372	16	124	22	14922	282	-260	542	213	-173	4	31	10	6	6	15	23	42	89	165	118	57	-135	120	-5	-105	-88	8	127	210	259	282	268	205	-198	56
35	PI054873	45.75	126.65	145	33	213	-173	566	165	4	103	372	16	372	16	124	22	14922	282	-260	542	213	-173	4	31	10	6	6	15	23	42	89	165	118	57	-135	120	-5	-105	-88	8	127	210	259	282	268	205	-198	56
36	PI057334	44.3833	129.433	312	39	203	-149	558	130	4	92	341	17	341	17	125	24	13588	268	-236	504	203	-149	4	32	14	7	6	11	27	53	90	121	130	63	-106	126	11	-80	-63	24	131	203	241	268	261	206	-171	60
37	PI058955	36.71	119.102	28	129	254	-10	639	190	8	98	399	30	399	30	108	28	10212	308	-76	384	254	-10	8	34	22	10	12	18	33	41	82	190	127	62	25	206	124	50	48	117	196	261	301	308	302	262	-26	149
38	PI059845	39.45	140.483	25	111	230	-5	1645	180	94	20	489	302	489	442	82	23	9256	295	-47	342	230	85	151	141	151	171	120	105	103	94	120	180	147	162	16	183	115	45	23	63	137	199	235	274	295	246	-16	135
39	PI059849	39.45	140.483	25	111	230	-5	1645	180	94	20	489	302	489	442	82	23	9256	295	-47	342	230	85	151	141	151	171	120	105	103	94	120	180	147	162	16	183	115	45	23	63	137	199	235	274	295	246	-16	135
40	PI060269	35.1667	126.75	135	135	249	16	1280	254	35	67	646	117	646	117	92	26	9086	305	-40	345	249	16	37	54	54	35	45	62	102	98	171	254	221	147	41	207	137	73	62	115	181	231	266	292	305	260	0	153
41	PI060269_2	35.1667	126.75	135	135	249	16	1280	254	35	67	646	117	646	117	92	26	9086	305	-40	345	249	16	37	54	54	35	45	62	102	98	171	254	221	147	41	207	137	73	62	115	181	231	266	292	305	260	0	153
42	PI060272	30.0017	120.581	15	169	275	59	1320	200	45	43	498	157	466	190	82	25	8435	334	9	325	249	83	59	61	53	45	86	109	121	167	200	131	135	153	86	230	173	114	95	140	204	250	288	334	328	280	47	188
43	PI060273	30.0017	120.581	15	169	275	59	1320	200	45	43	498	157	466	190	82	25	8435	334	9	325	249	83	59	61	53	45	86	109	121	167	200	131	135	153	86	230	173	114	95	140	204	250	288	334	328	280	47	188
44	PI060279	41.7922	123.433	51	86	237	-84	699	181	6	97	434	22	434	22	110	23	12439	295	-165	460	237	-84	6	40	19	9	7	16	35	56	90	181	163	77	-50	163	58	-22	-12	67	164	234	273	295	289	240	-108	103
45	PI060296	30.0017	120.581	15	169	275	59	1320	200	45	43	498	157	466	190	82	25	8435	334	9	325	249	83	59	61	53	45	86	109	121	167	200	131	135	153	86	230	173	114	95	140	204	250	288	334	328	280	47	188
46	PI060296_1	30.0017	120.581	15	169	275	59	1320	200	45	43	498	157	466	190	82	25	8435	334	9	325	249	83	59	61	53	45	86	109	121	167	200	131	135	153	86	230	173	114	95	140	204	250	288	334	328	280	47	188
47	PI060296_2	30.0017	120.581	15	169	275	59	1320	200	45	43	498	157	466	190	82	25	8435	334	9	325	249	83	59	61	53	45	86	109	121	167	200	131	135	153	86	230	173	114	95	140	204	250	288	334	328	280	47	188
48	PI061944	39.9289	118.26	60	108	242	-44	632	216	4	129	473	12	473	12	116	27	11084	298	-121	419	242	-44	4	20	7	4	4	8	21	37	81	216	176	54	0	186	93	19	28	99	187	253	288	298	291	253	-61	123
49	PI062204	39.6333	118.183	37	111	243	-39	630	205	4	125	465	14	465	14	113	27	10940	298	-114	412	243	-39	4	21	8	4	6	9	23	36	81	205	179	54	2	186	95	23	30	100	187	253	288	298	291	254	-56	125
50	PI063468	40.3519	115.601	531	96	234	-58	402	136	3	121	294	10	294	10	122	28	11340	299	-132	431	234	-58	3	14	7	3	4	7	13	23	63	136	95	34	-15	172	73	0	19	92	183	254	290	299	283	241	-74	108
51	PI064698	37.2842	127.019	68	115	238	-19	1319	353	23	91	778	77	755	77	97	25	10004	294	-84	378	235	-19	23	51	49	26	28	50	97	87	130	353	272	153	9	192	112	37	34	93	171	226	261	284	294	252	-38	132
52	PI064747	37.4948	139.93	220	117	232	2	1237	166	77	27	425	234	425	271	90	26	9089	302	-43	345	232	43	95	102	84	98	78	77	79	84	115	166	105	154	23	185	119	55	33	75	160	217	249	284	302	249	-10	136
53	PI065342	45.75	126.65	145	33	213	-173	566	165	4	103	372	16	372	16	124	22	14922	282	-260	542	213	-173	4	31	10	6	6	15	23	42	89	165	118	57	-135	120	-5	-105	-88	8	127	210	259	282	268	205	-198	56
54	PI065346	45.75	126.65	145	33	213	-173	566	165	4	103	372	16	372	16	124	22	14922	282	-260	542	213	-173	4	31	10	6	6	15	23	42	89	165	118	57	-135	120	-5	-105	-88	8	127	210	259	282	268	205	-198	56
55	PI065354	45.75	126.65	145	33	213	-173	566	165	4	103	372	16	372	16	124	22	14922	282	-260	542	213	-173	4	31	10	6	6	15	23	42	89	165	118	57	-135	120	-5	-105	-88	8	127	210	259	282	268	205	-198	56
56	PI065379	45.75	126.65	145	33	213	-173	566	165	4	103	372	16	372	16	124	22	14922	282	-260	542	213	-173	4	31	10	6	6	15	23	42	89	165	118	57	-135	120	-5	-105	-88	8	127	210	259	282	268	205	-198	56
57	PI065388	45.75	126.65	145	33	213	-173	566	165	4	103	372	16	372	16	124	22	14922	282	-260	542	213	-173	4	31	10	6	6	15	23	42	89	165	118	57	-135	120	-5	-105	-88	8	127	210	259	282	268	205	-198	56
58	PI068421	45.35	126.283	164	37	215	-165	561	167	4	106	374	14	374	14	123	22	14684	282	-254	536	215	-165	4	29	10	5	5	13	23	42	90	167	117	56	-127	122	0	-96	-81	13	128	212	260	282	268	207	-191	59
59	PI068423	45.35	126.283	164	37	215	-165	561	167	4	106	374	14	374	14	123	22	14684	282	-254	536	215	-165	4	29	10	5	5	13	23	42	90	167	117	56	-127	122	0	-96	-81	13	128	212	260	282	268	207	-191	59
60	PI068427	45.35	126.283	164	37	215	-165	561	167	4	106	374	14	374	14	123	22	14684	282	-254	536	215	-165	4	29	10	5	5	13	23	42	90	167	117	56	-127	122	0	-96	-81	13	128	212	260	282	268	207	-191	59
61	PI068430	45.35	126.283	164	37	215	-165	561	167	4	106	374	14	374	14	123	22	14684	282	-254	536	215	-165	4	29	10	5	5	13	23	42	90	167	117	56	-127	122	0	-96	-81	13	128	212	260	282	268	207	-191	59
62	PI068436	45.35	126.283	164	37	215	-165	561	167	4	106	374	14	374	14	123	22	14684	282	-254	536	215	-165	4	29	10	5	5	13	23	42	90	167	117	56	-127	122	0	-96	-81	13	128	212	260	282	268	207	-191	59
63	PI068439	45.35	126.283	164	37	215	-165	561	167	4	106	374	14	374	14	123	22	14684	282	-254	536	215	-165	4	29	10	5	5	13	23	42	90	167	117	56	-127	122	0	-96	-81	13	128	212	260	282	268	207	-191	59
64	PI068446	45.35	126.283	164	37	215	-165	561	167	4	106	374	14	374	14	123	22	14684	282	-254	536	215	-165	4	29	10	5	5	13	23	42	90	167	117	56	-127	122	0	-96	-81	13	128	212	260	282	268	207	-191	59
65	PI068448	46.643	125.426	145	32	211	-171	451	142	2	114	309	8	309	8	121	22	14764	279	-256	535	211	-171	2	18	5	4	2	6	17	32	69	142	98	56	-136	111	-11	-108	-86	13	124	207	260	279	262	201	-196	52
66	PI068449	46.195	126.068	187	31	210	-174	509	154	3	109	343	11	343	11	121	22	14869	278	-260	538	210	-174	3	24	7	4	4	10	20	37	81	154	108	57	-139	113	-11	-109	-91	8	123	206	258	278	263	201	-200	52
67	PI068455	45.35	126.283	164	37	215	-165	561	167	4	106	374	14	374	14	123	22	14684	282	-254	536	215	-165	4	29	10	5	5	13	23	42	90	167	117	56	-127	122	0	-96	-81	13	128	212	260	282	268	207	-191	59
68	PI068457	46.1269	125.937	135	35	213	-170	494	151	3	109	334	10	334	10	122	22	14816	281	-255	536	213	-170	3	23	7	4	3	9	19	36	78	151	105	56	-134	117	-7	-105	-85	13	127	210	261	281	266	205	-195	56
69	PI068457_1	46.1269	125.937	135	35	213	-170	494	151	3	109	334	10	334	10	122	22	14816	281	-255	536	213	-170	3	23	7	4	3	9	19	36	78	151	105	56	-134	117	-7	-105	-85	13	127	210	261	281	266	205	-195	56
70	PI068461_1	45.35	126.283	164	37	215	-165	561	167	4	106	374	14	374	14	123	22	14684	282	-254	536	215	-165	4	29	10	5	5	13	23	42	90	167	117	56	-127	122	0	-96	-81	13	128	212	260	282	268	207	-191	59
71	PI068465_1	45.35	126.283	164	37	215	-165	561	167	4	106	374	14	374	14	123	22	14684	282	-254	536	215	-165	4	29	10	5	5	13	23	42	90	167	117	56	-127	122	0	-96	-81	13	128	212	260	282	268	207	-191	59
72	PI068470	45.35	126.283	164	37	215	-165	561	167	4	106	374	14	374	14	123	22	14684	282	-254	536	215	-165	4	29	10	5	5	13	23	42	90	167	117	56	-127	122	0	-96	-81	13	128	212	260	282	268	207	-191	59
73	PI068474_2	45.35	126.283	164	37	215	-165	561	167	4	106	374	14	374	14	123	22	14684	282	-254	536	215	-165	4	29	10	5	5	13	23	42	90	167	117	56	-127	122	0	-96	-81	13	128	212	260	282	268	207	-191	59
74	PI068475	46.1269	125.937	135	35	213	-170	494	151	3	109	334	10	334	10	122	22	14816	281	-255	536	213	-170	3	23	7	4	3	9	19	36	78	151	105	56	-134	117	-7	-105	-85	13	127	210	261	281	266	205	-195	56
75	PI068475_1	46.1269	125.937	135	35	213	-170	494	151	3	109	334	10	334	10	122	22	14816	281	-255	536	213	-170	3	23	7	4	3	9	19	36	78	151	105	56	-134	117	-7	-105	-85	13	127	210	261	281	266	205	-195	56
76	PI068480	46.195	126.068	187	31	210	-174	509	154	3	109	343	11	343	11	121	22	14869	278	-260	538	210	-174	3	24	7	4	4	10	20	37	81	154	108	57	-139	113	-11	-109	-91	8	123	206	258	278	263	201	-200	52
77	PI068481	46.643	125.426	145	32	211	-171	451	142	2	114	309	8	309	8	121	22	14764	279	-256	535	211	-171	2	18	5	4	2	6	17	32	69	142	98	56	-136	111	-11	-108	-86	13	124	207	260	279	262	201	-196	52
78	PI068483	45.35	126.283	164	37	215	-165	561	167	4	106	374	14	374	14	123	22	14684	282	-254	536	215	-165	4	29	10	5	5	13	23	42	90	167	117	56	-127	122	0	-96	-81	13	128	212	260	282	268	207	-191	59
79	PI068484_1	45.35	126.283	164	37	215	-165	561	167	4	106	374	14	374	14	123	22	14684	282	-254	536	215	-165	4	29	10	5	5	13	23	42	90	167	117	56	-127	122	0	-96	-81	13	128	212	260	282	268	207	-191	59
80	PI068484_4	45.35	126.283	164	37	215	-165	561	167	4	106	374	14	374	14	123	22	14684	282	-254	536	215	-165	4	29	10	5	5	13	23	42	90	167	117	56	-127	122	0	-96	-81	13	128	212	260	282	268	207	-191	59
81	PI068494	45.35	126.283	164	37	215	-165	561	167	4	106	374	14	374	14	123	22	14684	282	-254	536	215	-165	4	29	10	5	5	13	23	42	90	167	117	56	-127	122	0	-96	-81	13	128	212	260	282	268	207	-191	59
82	PI068500	46.1269	125.937	135	35	213	-170	494	151	3	109	334	10	334	10	122	22	14816	281	-255	536	213	-170	3	23	7	4	3	9	19	36	78	151	105	56	-134	117	-7	-105	-85	13	127	210	261	281	266	205	-195	56
83	PI068516	46.1269	125.937	135	35	213	-170	494	151	3	109	334	10	334	10	122	22	14816	281	-255	536	213	-170	3	23	7	4	3	9	19	36	78	151	105	56	-134	117	-7	-105	-85	13	127	210	261	281	266	205	-195	56
84	PI068521	46.195	126.068	187	31	210	-174	509	154	3	109	343	11	343	11	121	22	14869	278	-260	538	210	-174	3	24	7	4	4	10	20	37	81	154	108	57	-139	113	-11	-109	-91	8	123	206	258	278	263	201	-200	52
85	PI068521_1	46.195	126.068	187	31	210	-174	509	154	3	109	343	11	343	11	121	22	14869	278	-260	538	210	-174	3	24	7	4	4	10	20	37	81	154	108	57	-139	113	-11	-109	-91	8	123	206	258	278	263	201	-200	52
86	PI068522	46.1269	125.937	135	35	213	-170	494	151	3	109	334	10	334	10	122	22	14816	281	-255	536	213	-170	3	23	7	4	3	9	19	36	78	151	105	56	-134	117	-7	-105	-85	13	127	210	261	281	266	205	-195	56
87	PI068523	46.643	125.426	145	32	211	-171	451	142	2	114	309	8	309	8	121	22	14764	279	-256	535	211	-171	2	18	5	4	2	6	17	32	69	142	98	56	-136	111	-11	-108	-86	13	124	207	260	279	262	201	-196	52
88	PI068528	46.1269	125.937	135	35	213	-170	494	151	3	109	334	10	334	10	122	22	14816	281	-255	536	213	-170	3	23	7	4	3	9	19	36	78	151	105	56	-134	117	-7	-105	-85	13	127	210	261	281	266	205	-195	56
89	PI068530	45.35	126.283	164	37	215	-165	561	167	4	106	374	14	374	14	123	22	14684	282	-254	536	215	-165	4	29	10	5	5	13	23	42	90	167	117	56	-127	122	0	-96	-81	13	128	212	260	282	268	207	-191	59
90	PI068530_2	45.35	126.283	164	37	215	-165	561	167	4	106	374	14	374	14	123	22	14684	282	-254	536	215	-165	4	29	10	5	5	13	23	42	90	167	117	56	-127	122	0	-96	-81	13	128	212	260	282	268	207	-191	59
91	PI068533_1	46.195	126.068	187	31	210	-174	509	154	3	109	343	11	343	11	121	22	14869	278	-260	538	210	-174	3	24	7	4	4	10	20	37	81	154	108	57	-139	113	-11	-109	-91	8	123	206	258	278	263	201	-200	52
92	PI068533_2	46.195	126.068	187	31	210	-174	509	154	3	109	343	11	343	11	121	22	14869	278	-260	538	210	-174	3	24	7	4	4	10	20	37	81	154	108	57	-139	113	-11	-109	-91	8	123	206	258	278	263	201	-200	52
93	PI068535	46.195	126.068	187	31	210	-174	509	154	3	109	343	11	343	11	121	22	14869	278	-260	538	210	-174	3	24	7	4	4	10	20	37	81	154	108	57	-139	113	-11	-109	-91	8	123	206	258	278	263	201	-200	52
94	PI068554	46.1269	125.937	135	35	213	-170	494	151	3	109	334	10	334	10	122	22	14816	281	-255	536	213	-170	3	23	7	4	3	9	19	36	78	151	105	56	-134	117	-7	-105	-85	13	127	210	261	281	266	205	-195	56
95	PI068555	46.1269	125.937	135	35	213	-170	494	151	3	109	334	10	334	10	122	22	14816	281	-255	536	213	-170	3	23	7	4	3	9	19	36	78	151	105	56	-134	117	-7	-105	-85	13	127	210	261	281	266	205	-195	56
96	PI068560	46.643	125.426	145	32	211	-171	451	142	2	114	309	8	309	8	121	22	14764	279	-256	535	211	-171	2	18	5	4	2	6	17	32	69	142	98	56	-136	111	-11	-108	-86	13	124	207	260	279	262	201	-196	52
97	PI068562	44.9833	126.017	194	40	214	-158	568	170	4	106	381	14	381	14	122	23	14400	280	-246	526	214	-158	4	29	10	5	5	12	23	42	92	170	119	57	-120	124	3	-90	-75	16	130	212	259	280	266	208	-183	61
98	PI068572	46.643	125.426	145	32	211	-171	451	142	2	114	309	8	309	8	121	22	14764	279	-256	535	211	-171	2	18	5	4	2	6	17	32	69	142	98	56	-136	111	-11	-108	-86	13	124	207	260	279	262	201	-196	52
99	PI068576	46.1269	125.937	135	35	213	-170	494	151	3	109	334	10	334	10	122	22	14816	281	-255	536	213	-170	3	23	7	4	3	9	19	36	78	151	105	56	-134	117	-7	-105	-85	13	127	210	261	281	266	205	-195	56
100	PI068585	46.1269	125.937	135	35	213	-170	494	151	3	109	334	10	334	10	122	22	14816	281	-255	536	213	-170	3	23	7	4	3	9	19	36	78	151	105	56	-134	117	-7	-105	-85	13	127	210	261	281	266	205	-195	56
101	PI068586	44.9833	126.017	194	40	214	-158	568	170	4	106	381	14	381	14	122	23	14400	280	-246	526	214	-158	4	29	10	5	5	12	23	42	92	170	119	57	-120	124	3	-90	-75	16	130	212	259	280	266	208	-183	61
102	PI068587	46.1269	125.937	135	35	213	-170	494	151	3	109	334	10	334	10	122	22	14816	281	-255	536	213	-170	3	23	7	4	3	9	19	36	78	151	105	56	-134	117	-7	-105	-85	13	127	210	261	281	266	205	-195	56
103	PI068598	46.1269	125.937	135	35	213	-170	494	151	3	109	334	10	334	10	122	22	14816	281	-255	536	213	-170	3	23	7	4	3	9	19	36	78	151	105	56	-134	117	-7	-105	-85	13	127	210	261	281	266	205	-195	56
104	PI068599	45.35	126.283	164	37	215	-165	561	167	4	106	374	14	374	14	123	22	14684	282	-254	536	215	-165	4	29	10	5	5	13	23	42	90	167	117	56	-127	122	0	-96	-81	13	128	212	260	282	268	207	-191	59
105	PI068600	44.9833	126.017	194	40	214	-158	568	170	4	106	381	14	381	14	122	23	14400	280	-246	526	214	-158	4	29	10	5	5	12	23	42	92	170	119	57	-120	124	3	-90	-75	16	130	212	259	280	266	208	-183	61
106	PI068604_1	46.195	126.068	187	31	210	-174	509	154	3	109	343	11	343	11	121	22	14869	278	-260	538	210	-174	3	24	7	4	4	10	20	37	81	154	108	57	-139	113	-11	-109	-91	8	123	206	258	278	263	201	-200	52
107	PI068604_2	46.195	126.068	187	31	210	-174	509	154	3	109	343	11	343	11	121	22	14869	278	-260	538	210	-174	3	24	7	4	4	10	20	37	81	154	108	57	-139	113	-11	-109	-91	8	123	206	258	278	263	201	-200	52
108	PI068609B	46.1269	125.937	135	35	213	-170	494	151	3	109	334	10	334	10	122	22	14816	281	-255	536	213	-170	3	23	7	4	3	9	19	36	78	151	105	56	-134	117	-7	-105	-85	13	127	210	261	281	266	205	-195	56
109	PI068610	46.643	125.426	145	32	211	-171	451	142	2	114	309	8	309	8	121	22	14764	279	-256	535	211	-171	2	18	5	4	2	6	17	32	69	142	98	56	-136	111	-11	-108	-86	13	124	207	260	279	262	201	-196	52
110	PI068621	46.643	125.426	145	32	211	-171	451	142	2	114	309	8	309	8	121	22	14764	279	-256	535	211	-171	2	18	5	4	2	6	17	32	69	142	98	56	-136	111	-11	-108	-86	13	124	207	260	279	262	201	-196	52
111	PI068622	46.195	126.068	187	31	210	-174	509	154	3	109	343	11	343	11	121	22	14869	278	-260	538	210	-174	3	24	7	4	4	10	20	37	81	154	108	57	-139	113	-11	-109	-91	8	123	206	258	278	263	201	-200	52
112	PI068627	46.1269	125.937	135	35	213	-170	494	151	3	109	334	10	334	10	122	22	14816	281	-255	536	213	-170	3	23	7	4	3	9	19	36	78	151	105	56	-134	117	-7	-105	-85	13	127	210	261	281	266	205	-195	56
113	PI068629	46.643	125.426	145	32	211	-171	451	142	2	114	309	8	309	8	121	22	14764	279	-256	535	211	-171	2	18	5	4	2	6	17	32	69	142	98	56	-136	111	-11	-108	-86	13	124	207	260	279	262	201	-196	52
114	PI068642	46.1269	125.937	135	35	213	-170	494	151	3	109	334	10	334	10	122	22	14816	281	-255	536	213	-170	3	23	7	4	3	9	19	36	78	151	105	56	-134	117	-7	-105	-85	13	127	210	261	281	266	205	-195	56
115	PI068644	46.1269	125.937	135	35	213	-170	494	151	3	109	334	10	334	10	122	22	14816	281	-255	536	213	-170	3	23	7	4	3	9	19	36	78	151	105	56	-134	117	-7	-105	-85	13	127	210	261	281	266	205	-195	56
116	PI068648	46.1269	125.937	135	35	213	-170	494	151	3	109	334	10	334	10	122	22	14816	281	-255	536	213	-170	3	23	7	4	3	9	19	36	78	151	105	56	-134	117	-7	-105	-85	13	127	210	261	281	266	205	-195	56
117	PI068661	45.35	126.283	164	37	215	-165	561	167	4	106	374	14	374	14	123	22	14684	282	-254	536	215	-165	4	29	10	5	5	13	23	42	90	167	117	56	-127	122	0	-96	-81	13	128	212	260	282	268	207	-191	59
118	PI068663	46.195	126.068	187	31	210	-174	509	154	3	109	343	11	343	11	121	22	14869	278	-260	538	210	-174	3	24	7	4	4	10	20	37	81	154	108	57	-139	113	-11	-109	-91	8	123	206	258	278	263	201	-200	52
119	PI068666	45.35	126.283	164	37	215	-165	561	167	4	106	374	14	374	14	123	22	14684	282	-254	536	215	-165	4	29	10	5	5	13	23	42	90	167	117	56	-127	122	0	-96	-81	13	128	212	260	282	268	207	-191	59
120	PI068670_2	46.643	125.426	145	32	211	-171	451	142	2	114	309	8	309	8	121	22	14764	279	-256	535	211	-171	2	18	5	4	2	6	17	32	69	142	98	56	-136	111	-11	-108	-86	13	124	207	260	279	262	201	-196	52
121	PI068671	45.35	126.283	164	37	215	-165	561	167	4	106	374	14	374	14	123	22	14684	282	-254	536	215	-165	4	29	10	5	5	13	23	42	90	167	117	56	-127	122	0	-96	-81	13	128	212	260	282	268	207	-191	59
122	PI068676	46.195	126.068	187	31	210	-174	509	154	3	109	343	11	343	11	121	22	14869	278	-260	538	210	-174	3	24	7	4	4	10	20	37	81	154	108	57	-139	113	-11	-109	-91	8	123	206	258	278	263	201	-200	52
123	PI068679	46.195	126.068	187	31	210	-174	509	154	3	109	343	11	343	11	121	22	14869	278	-260	538	210	-174	3	24	7	4	4	10	20	37	81	154	108	57	-139	113	-11	-109	-91	8	123	206	258	278	263	201	-200	52
124	PI068679_2	46.195	126.068	187	31	210	-174	509	154	3	109	343	11	343	11	121	22	14869	278	-260	538	210	-174	3	24	7	4	4	10	20	37	81	154	108	57	-139	113	-11	-109	-91	8	123	206	258	278	263	201	-200	52
125	PI068680	45.35	126.283	164	37	215	-165	561	167	4	106	374	14	374	14	123	22	14684	282	-254	536	215	-165	4	29	10	5	5	13	23	42	90	167	117	56	-127	122	0	-96	-81	13	128	212	260	282	268	207	-191	59
126	PI068680_2	45.35	126.283	164	37	215	-165	561	167	4	106	374	14	374	14	123	22	14684	282	-254	536	215	-165	4	29	10	5	5	13	23	42	90	167	117	56	-127	122	0	-96	-81	13	128	212	260	282	268	207	-191	59
127	PI068683	46.643	125.426	145	32	211	-171	451	142	2	114	309	8	309	8	121	22	14764	279	-256	535	211	-171	2	18	5	4	2	6	17	32	69	142	98	56	-136	111	-11	-108	-86	13	124	207	260	279	262	201	-196	52
128	PI068687	46.643	125.426	145	32	211	-171	451	142	2	114	309	8	309	8	121	22	14764	279	-256	535	211	-171	2	18	5	4	2	6	17	32	69	142	98	56	-136	111	-11	-108	-86	13	124	207	260	279	262	201	-196	52
129	PI068692	46.195	126.068	187	31	210	-174	509	154	3	109	343	11	343	11	121	22	14869	278	-260	538	210	-174	3	24	7	4	4	10	20	37	81	154	108	57	-139	113	-11	-109	-91	8	123	206	258	278	263	201	-200	52
130	PI068692_2	46.195	126.068	187	31	210	-174	509	154	3	109	343	11	343	11	121	22	14869	278	-260	538	210	-174	3	24	7	4	4	10	20	37	81	154	108	57	-139	113	-11	-109	-91	8	123	206	258	278	263	201	-200	52
131	PI068694	45.75	126.65	145	33	213	-173	566	165	4	103	372	16	372	16	124	22	14922	282	-260	542	213	-173	4	31	10	6	6	15	23	42	89	165	118	57	-135	120	-5	-105	-88	8	127	210	259	282	268	205	-198	56
132	PI068696	46.643	125.426	145	32	211	-171	451	142	2	114	309	8	309	8	121	22	14764	279	-256	535	211	-171	2	18	5	4	2	6	17	32	69	142	98	56	-136	111	-11	-108	-86	13	124	207	260	279	262	201	-196	52
133	PI068706	46.195	126.068	187	31	210	-174	509	154	3	109	343	11	343	11	121	22	14869	278	-260	538	210	-174	3	24	7	4	4	10	20	37	81	154	108	57	-139	113	-11	-109	-91	8	123	206	258	278	263	201	-200	52
134	PI068708	46.195	126.068	187	31	210	-174	509	154	3	109	343	11	343	11	121	22	14869	278	-260	538	210	-174	3	24	7	4	4	10	20	37	81	154	108	57	-139	113	-11	-109	-91	8	123	206	258	278	263	201	-200	52
135	PI068709	46.643	125.426	145	32	211	-171	451	142	2	114	309	8	309	8	121	22	14764	279	-256	535	211	-171	2	18	5	4	2	6	17	32	69	142	98	56	-136	111	-11	-108	-86	13	124	207	260	279	262	201	-196	52
136	PI068710	45.75	126.65	145	33	213	-173	566	165	4	103	372	16	372	16	124	22	14922	282	-260	542	213	-173	4	31	10	6	6	15	23	42	89	165	118	57	-135	120	-5	-105	-88	8	127	210	259	282	268	205	-198	56
137	PI068712	46.195	126.068	187	31	210	-174	509	154	3	109	343	11	343	11	121	22	14869	278	-260	538	210	-174	3	24	7	4	4	10	20	37	81	154	108	57	-139	113	-11	-109	-91	8	123	206	258	278	263	201	-200	52
138	PI068713	45.35	126.283	164	37	215	-165	561	167	4	106	374	14	374	14	123	22	14684	282	-254	536	215	-165	4	29	10	5	5	13	23	42	90	167	117	56	-127	122	0	-96	-81	13	128	212	260	282	268	207	-191	59
139	PI068715	45.35	126.283	164	37	215	-165	561	167	4	106	374	14	374	14	123	22	14684	282	-254	536	215	-165	4	29	10	5	5	13	23	42	90	167	117	56	-127	122	0	-96	-81	13	128	212	260	282	268	207	-191	59
140	PI068718	45.35	126.283	164	37	215	-165	561	167	4	106	374	14	374	14	123	22	14684	282	-254	536	215	-165	4	29	10	5	5	13	23	42	90	167	117	56	-127	122	0	-96	-81	13	128	212	260	282	268	207	-191	59
141	PI068722	46.643	125.426	145	32	211	-171	451	142	2	114	309	8	309	8	121	22	14764	279	-256	535	211	-171	2	18	5	4	2	6	17	32	69	142	98	56	-136	111	-11	-108	-86	13	124	207	260	279	262	201	-196	52
142	PI068725	46.195	126.068	187	31	210	-174	509	154	3	109	343	11	343	11	121	22	14869	278	-260	538	210	-174	3	24	7	4	4	10	20	37	81	154	108	57	-139	113	-11	-109	-91	8	123	206	258	278	263	201	-200	52
143	PI068728	46.195	126.068	187	31	210	-174	509	154	3	109	343	11	343	11	121	22	14869	278	-260	538	210	-174	3	24	7	4	4	10	20	37	81	154	108	57	-139	113	-11	-109	-91	8	123	206	258	278	263	201	-200	52
144	PI068729	46.643	125.426	145	32	211	-171	451	142	2	114	309	8	309	8	121	22	14764	279	-256	535	211	-171	2	18	5	4	2	6	17	32	69	142	98	56	-136	111	-11	-108	-86	13	124	207	260	279	262	201	-196	52
145	PI068731	46.195	126.068	187	31	210	-174	509	154	3	109	343	11	343	11	121	22	14869	278	-260	538	210	-174	3	24	7	4	4	10	20	37	81	154	108	57	-139	113	-11	-109	-91	8	123	206	258	278	263	201	-200	52
146	PI068732	46.643	125.426	145	32	211	-171	451	142	2	114	309	8	309	8	121	22	14764	279	-256	535	211	-171	2	18	5	4	2	6	17	32	69	142	98	56	-136	111	-11	-108	-86	13	124	207	260	279	262	201	-196	52
147	PI068732_1	46.643	125.426	145	32	211	-171	451	142	2	114	309	8	309	8	121	22	14764	279	-256	535	211	-171	2	18	5	4	2	6	17	32	69	142	98	56	-136	111	-11	-108	-86	13	124	207	260	279	262	201	-196	52
148	PI068736	46.195	126.068	187	31	210	-174	509	154	3	109	343	11	343	11	121	22	14869	278	-260	538	210	-174	3	24	7	4	4	10	20	37	81	154	108	57	-139	113	-11	-109	-91	8	123	206	258	278	263	201	-200	52
149	PI068741	46.195	126.068	187	31	210	-174	509	154	3	109	343	11	343	11	121	22	14869	278	-260	538	210	-174	3	24	7	4	4	10	20	37	81	154	108	57	-139	113	-11	-109	-91	8	123	206	258	278	263	201	-200	52
150	PI068748	46.195	126.068	187	31	210	-174	509	154	3	109	343	11	343	11	121	22	14869	278	-260	538	210	-174	3	24	7	4	4	10	20	37	81	154	108	57	-139	113	-11	-109	-91	8	123	206	258	278	263	201	-200	52
151	PI068748_1	46.195	126.068	187	31	210	-174	509	154	3	109	343	11	343	11	121	22	14869	278	-260	538	210	-174	3	24	7	4	4	10	20	37	81	154	108	57	-139	113	-11	-109	-91	8	123	206	258	278	263	201	-200	52
152	PI068756	45.75	126.65	145	33	213	-173	566	165	4	103	372	16	372	16	124	22	14922	282	-260	542	213	-173	4	31	10	6	6	15	23	42	89	165	118	57	-135	120	-5	-105	-88	8	127	210	259	282	268	205	-198	56
153	PI068759	46.643	125.426	145	32	211	-171	451	142	2	114	309	8	309	8	121	22	14764	279	-256	535	211	-171	2	18	5	4	2	6	17	32	69	142	98	56	-136	111	-11	-108	-86	13	124	207	260	279	262	201	-196	52
154	PI068761_3	45.35	126.283	164	37	215	-165	561	167	4	106	374	14	374	14	123	22	14684	282	-254	536	215	-165	4	29	10	5	5	13	23	42	90	167	117	56	-127	122	0	-96	-81	13	128	212	260	282	268	207	-191	59
155	PI068762	45.75	126.65	145	33	213	-173	566	165	4	103	372	16	372	16	124	22	14922	282	-260	542	213	-173	4	31	10	6	6	15	23	42	89	165	118	57	-135	120	-5	-105	-88	8	127	210	259	282	268	205	-198	56
156	PI068763	46.643	125.426	145	32	211	-171	451	142	2	114	309	8	309	8	121	22	14764	279	-256	535	211	-171	2	18	5	4	2	6	17	32	69	142	98	56	-136	111	-11	-108	-86	13	124	207	260	279	262	201	-196	52
157	PI068768	45.35	126.283	164	37	215	-165	561	167	4	106	374	14	374	14	123	22	14684	282	-254	536	215	-165	4	29	10	5	5	13	23	42	90	167	117	56	-127	122	0	-96	-81	13	128	212	260	282	268	207	-191	59
158	PI068770	46.643	125.426	145	32	211	-171	451	142	2	114	309	8	309	8	121	22	14764	279	-256	535	211	-171	2	18	5	4	2	6	17	32	69	142	98	56	-136	111	-11	-108	-86	13	124	207	260	279	262	201	-196	52
159	PI068778	46.643	125.426	145	32	211	-171	451	142	2	114	309	8	309	8	121	22	14764	279	-256	535	211	-171	2	18	5	4	2	6	17	32	69	142	98	56	-136	111	-11	-108	-86	13	124	207	260	279	262	201	-196	52
160	PI068788	46.643	125.426	145	32	211	-171	451	142	2	114	309	8	309	8	121	22	14764	279	-256	535	211	-171	2	18	5	4	2	6	17	32	69	142	98	56	-136	111	-11	-108	-86	13	124	207	260	279	262	201	-196	52
161	PI068806	45.75	126.65	145	33	213	-173	566	165	4	103	372	16	372	16	124	22	14922	282	-260	542	213	-173	4	31	10	6	6	15	23	42	89	165	118	57	-135	120	-5	-105	-88	8	127	210	259	282	268	205	-198	56
162	PI068815	45.75	126.65	145	33	213	-173	566	165	4	103	372	16	372	16	124	22	14922	282	-260	542	213	-173	4	31	10	6	6	15	23	42	89	165	118	57	-135	120	-5	-105	-88	8	127	210	259	282	268	205	-198	56
163	PI069500	46.195	126.068	187	31	210	-174	509	154	3	109	343	11	343	11	121	22	14869	278	-260	538	210	-174	3	24	7	4	4	10	20	37	81	154	108	57	-139	113	-11	-109	-91	8	123	206	258	278	263	201	-200	52
164	PI069501	44.7118	126.899	185	37	209	-161	627	178	5	102	409	17	409	17	127	23	14315	276	-255	531	209	-161	5	33	13	6	6	14	28	48	98	178	133	65	-118	126	6	-85	-74	17	130	211	254	276	264	208	-187	59
165	PI069507_1	46.195	126.068	187	31	210	-174	509	154	3	109	343	11	343	11	121	22	14869	278	-260	538	210	-174	3	24	7	4	4	10	20	37	81	154	108	57	-139	113	-11	-109	-91	8	123	206	258	278	263	201	-200	52
166	PI069512	46.195	126.068	187	31	210	-174	509	154	3	109	343	11	343	11	121	22	14869	278	-260	538	210	-174	3	24	7	4	4	10	20	37	81	154	108	57	-139	113	-11	-109	-91	8	123	206	258	278	263	201	-200	52
167	PI069515	43.2956	125.131	246	51	216	-136	663	182	6	101	429	19	429	19	120	23	13615	282	-227	509	216	-136	6	38	17	7	6	14	27	56	96	182	151	63	-101	137	20	-66	-54	30	137	215	259	282	265	213	-164	73
168	PI069532	46.195	126.068	187	31	210	-174	509	154	3	109	343	11	343	11	121	22	14869	278	-260	538	210	-174	3	24	7	4	4	10	20	37	81	154	108	57	-139	113	-11	-109	-91	8	123	206	258	278	263	201	-200	52
169	PI069533	45.571	126.215	145	37	215	-167	544	163	4	106	364	14	364	14	123	22	14777	283	-254	537	215	-167	4	28	9	5	5	12	22	40	87	163	114	55	-129	121	-2	-99	-82	12	129	212	261	283	269	207	-192	59
170	PI069991	44.2342	126.086	214	43	213	-152	634	185	5	105	418	17	418	17	122	23	14122	278	-242	520	213	-152	5	34	14	6	6	13	27	49	100	185	133	62	-113	128	10	-80	-69	21	132	213	257	278	265	210	-178	64
171	PI069993	43.6333	126.5	315	40	208	-155	704	194	6	99	450	21	450	21	127	24	13987	273	-254	527	208	-155	6	38	18	8	7	15	35	59	109	194	147	68	-110	128	13	-75	-66	19	131	210	250	273	261	207	-182	61
172	PI069995	45.5333	126.983	144	34	209	-169	584	167	5	103	380	17	380	17	126	23	14616	277	-260	537	209	-169	5	31	11	6	6	13	25	42	90	167	123	65	-129	120	-1	-97	-84	14	129	209	257	277	263	205	-195	55
173	PI069996	44.3333	124.817	191	51	219	-138	523	162	3	111	358	11	358	11	115	22	13797	281	-221	502	219	-138	3	26	9	4	4	9	19	39	82	162	114	52	-106	130	13	-74	-59	27	135	215	262	281	267	212	-164	71
174	PI070001	45.4984	132.152	180	37	197	-149	571	123	6	81	312	25	312	25	111	22	13435	261	-224	485	197	-149	6	43	18	10	9	12	32	53	83	106	123	76	-119	120	4	-90	-77	11	117	191	232	261	255	201	-172	60
175	PI070013	46.7935	131.484	66	34	206	-162	539	126	5	92	320	19	320	19	109	21	14263	271	-237	508	206	-162	5	34	13	8	6	9	25	49	81	113	126	70	-133	111	-10	-108	-87	6	117	196	244	271	257	199	-185	55
176	PI070014	44.9266	129.071	963	-5	164	-198	697	165	6	95	436	23	436	23	126	24	13982	232	-287	519	164	-198	6	36	15	9	8	14	34	65	111	165	160	74	-155	81	-35	-126	-113	-23	86	165	206	232	219	162	-221	15
177	PI070017	44.4833	126.2	195	42	214	-154	616	181	5	104	407	16	407	16	123	23	14222	279	-245	524	214	-154	5	33	13	6	5	13	26	47	98	181	128	61	-115	128	9	-82	-71	19	132	212	257	279	266	210	-180	64
178	PI070021	46.4019	123.4	138	47	220	-145	390	127	1	118	281	5	281	5	117	22	14140	286	-223	509	220	-145	1	15	4	2	2	5	13	25	72	127	82	42	-113	120	0	-88	-66	28	135	217	267	286	271	212	-168	60
179	PI070036	43.2847	126.169	371	39	206	-155	734	197	7	97	466	24	466	24	127	24	13931	271	-255	526	206	-155	7	39	20	9	8	16	37	62	112	197	157	70	-110	128	13	-75	-66	20	130	209	249	271	260	206	-183	61
180	PI070076	42.7714	129.423	245	53	201	-113	550	137	5	93	334	17	334	17	127	27	12188	262	-198	460	201	-113	5	28	16	7	5	10	28	54	88	109	137	63	-69	143	36	-45	-28	44	140	203	234	262	262	214	-134	72
181	PI070077	49.2833	120.733	661	-16	168	-223	416	120	3	111	288	12	288	13	132	24	15163	246	-303	549	168	-189	4	13	6	6	3	5	16	29	68	120	100	46	-186	72	-59	-159	-139	-39	80	171	230	246	226	164	-245	5
182	PI070080	43.7122	128.243	394	34	194	-149	622	151	5	98	395	18	395	18	130	25	13281	259	-242	501	194	-149	5	30	15	7	6	11	31	58	100	151	144	64	-102	125	12	-72	-63	18	124	198	235	259	253	201	-172	54
183	PI070089	45.5333	126.983	144	34	209	-169	584	167	5	103	380	17	380	17	126	23	14616	277	-260	537	209	-169	5	31	11	6	6	13	25	42	90	167	123	65	-129	120	-1	-97	-84	14	129	209	257	277	263	205	-195	55
184	PI070189	42.55	129	448	43	190	-121	597	143	6	92	365	21	365	21	126	27	12054	252	-206	458	190	-121	6	29	18	9	6	12	31	57	96	126	143	64	-77	133	30	-51	-39	33	127	194	224	252	251	203	-142	63
185	PI070202	41.9367	121.607	133	85	235	-80	528	150	3	105	351	10	351	10	116	25	12230	294	-158	452	235	-80	3	27	8	3	4	8	25	40	80	150	121	59	-40	159	58	-15	-7	70	164	241	277	294	285	237	-99	96
186	PI070208	41.9367	121.607	133	85	235	-80	528	150	3	105	351	10	351	10	116	25	12230	294	-158	452	235	-80	3	27	8	3	4	8	25	40	80	150	121	59	-40	159	58	-15	-7	70	164	241	277	294	285	237	-99	96
187	PI070212	43.8932	124.661	207	52	218	-135	552	165	4	107	371	12	371	12	115	23	13641	282	-218	500	218	-135	4	30	11	4	4	11	19	44	81	165	125	54	-103	133	15	-70	-57	29	135	213	261	282	265	212	-161	73
188	PI070213	43.4661	126.171	287	43	210	-151	708	194	7	99	454	22	454	22	126	24	13953	275	-249	524	210	-151	7	38	18	8	7	15	34	59	109	194	151	68	-108	132	16	-73	-63	23	134	213	253	275	264	210	-179	65
189	PI070229	43.4661	126.171	287	43	210	-151	708	194	7	99	454	22	454	22	126	24	13953	275	-249	524	210	-151	7	38	18	8	7	15	34	59	109	194	151	68	-108	132	16	-73	-63	23	134	213	253	275	264	210	-179	65
190	PI070241	43.4661	126.171	287	43	210	-151	708	194	7	99	454	22	454	22	126	24	13953	275	-249	524	210	-151	7	38	18	8	7	15	34	59	109	194	151	68	-108	132	16	-73	-63	23	134	213	253	275	264	210	-179	65
191	PI070247	44.1048	130.809	407	31	186	-144	577	143	5	88	336	21	336	21	119	25	12777	251	-217	468	186	-144	5	37	19	8	8	10	27	56	85	108	143	71	-107	121	8	-80	-73	7	114	186	223	251	249	194	-162	55
192	PI070251	44.1186	129.227	282	41	204	-145	558	131	4	94	344	17	344	17	127	25	13486	268	-234	502	204	-145	4	30	14	7	6	10	27	54	90	123	131	62	-102	130	14	-74	-59	26	132	204	242	268	262	208	-168	62
193	PI070456	44.6333	126.183	159	43	215	-154	598	177	4	106	398	14	398	14	123	23	14261	281	-244	525	215	-154	4	32	12	5	5	13	25	45	96	177	125	59	-115	129	9	-82	-70	21	133	215	259	281	268	211	-180	65
194	PI070458	44.9833	126.017	194	40	214	-158	568	170	4	106	381	14	381	14	122	23	14400	280	-246	526	214	-158	4	29	10	5	5	12	23	42	92	170	119	57	-120	124	3	-90	-75	16	130	212	259	280	266	208	-183	61
195	PI070463	44.9667	126.883	178	36	210	-164	614	175	5	102	401	17	401	17	126	23	14449	277	-257	534	210	-164	5	32	13	6	6	14	27	46	96	175	130	64	-122	124	3	-89	-78	15	129	210	255	277	265	207	-190	58
196	PI070466_3	41.9431	126.429	473	42	201	-148	852	215	9	92	524	35	524	35	129	25	13431	267	-249	516	201	-148	9	41	28	14	12	18	53	73	126	215	183	80	-104	131	22	-74	-54	32	138	213	245	267	259	201	-177	61
197	PI070466_4	41.9431	126.429	473	42	201	-148	852	215	9	92	524	35	524	35	129	25	13431	267	-249	516	201	-148	9	41	28	14	12	18	53	73	126	215	183	80	-104	131	22	-74	-54	32	138	213	245	267	259	201	-177	61
198	PI070467	42.8311	126.498	279	46	210	-148	762	195	9	93	470	30	470	30	131	24	13817	276	-254	530	210	-148	9	40	23	11	10	17	43	66	113	195	162	73	-100	137	24	-65	-54	31	141	217	253	276	266	214	-177	67
199	PI070470	44.0906	126.472	179	44	213	-152	654	188	5	102	426	17	426	17	125	23	14103	279	-246	525	213	-152	5	36	15	6	6	14	29	52	103	188	135	65	-109	132	14	-76	-65	23	134	215	257	279	267	212	-178	66
200	PI070471	43.2919	126.009	247	46	213	-147	714	193	7	98	455	23	455	23	126	24	13885	279	-245	524	213	-147	7	39	19	8	8	15	35	60	108	193	154	68	-104	135	20	-69	-58	27	137	216	256	279	266	212	-175	68
201	PI070490	47.2566	124.913	155	30	210	-173	444	140	2	112	305	8	305	8	116	21	14807	273	-256	529	210	-173	2	17	5	4	2	6	17	32	67	140	98	54	-140	105	-18	-113	-90	9	120	202	256	273	257	195	-198	48
202	PI070501	43.2103	126.988	241	45	210	-149	704	182	7	95	438	25	438	25	132	24	13850	276	-253	529	210	-149	7	36	20	9	9	15	39	62	107	182	149	69	-99	136	23	-65	-56	29	138	215	252	276	266	214	-176	66
203	PI070503	44.3922	130.365	377	34	195	-147	556	134	4	90	333	19	333	19	122	25	13234	261	-226	487	195	-147	4	34	16	8	7	10	26	54	86	113	134	64	-109	122	7	-82	-70	13	122	194	234	261	255	199	-168	56
204	PI070507	44.5	123.45	144	55	221	-131	433	140	2	115	307	8	307	8	120	24	13638	285	-212	497	221	-131	2	19	6	3	3	7	14	31	69	140	98	41	-94	134	17	-68	-50	35	141	221	266	285	273	218	-153	73
205	PI070515	41.7933	120.631	204	85	232	-82	466	149	2	116	327	7	327	7	131	28	12249	297	-169	466	232	-82	2	19	6	2	3	6	18	38	74	149	104	45	-34	168	68	-8	0	77	175	250	282	297	287	241	-102	99
206	PI070520	46.1667	124.15	131	46	219	-149	411	133	2	115	290	7	290	7	116	22	14242	284	-230	514	219	-149	2	16	4	3	2	5	15	28	70	133	87	46	-116	120	0	-90	-68	25	133	214	265	284	268	209	-173	61
207	PI070541	45.75	126.65	145	33	213	-173	566	165	4	103	372	16	372	16	124	22	14922	282	-260	542	213	-173	4	31	10	6	6	15	23	42	89	165	118	57	-135	120	-5	-105	-88	8	127	210	259	282	268	205	-198	56
208	PI070559	44.15	125.333	186	50	219	-140	583	176	4	109	395	13	395	13	115	22	13869	280	-222	502	219	-140	4	30	12	5	4	11	22	43	92	176	127	57	-107	130	14	-75	-63	26	135	215	261	280	268	212	-165	70
209	PI070561	45.45	128.95	685	4	177	-196	674	166	6	96	422	22	422	22	126	23	14401	245	-287	532	177	-196	6	35	14	9	7	14	32	61	104	166	152	74	-154	90	-29	-124	-108	-14	97	176	220	245	231	174	-221	25
210	PI072227	30.5833	114.267	29	172	283	53	1229	222	30	57	564	116	503	119	81	24	8890	334	3	331	260	75	36	77	50	30	53	93	143	170	222	172	109	74	79	230	165	103	93	147	212	267	304	332	334	285	41	188
211	PI072232	28.8468	116.161	16	178	283	67	1116	180	35	48	459	128	418	132	78	24	8391	338	21	317	217	90	42	52	51	35	55	105	129	150	180	118	120	79	93	237	181	120	103	146	210	259	295	338	337	291	57	195
212	PI072328	46.3247	127.844	152	24	204	-184	607	162	5	101	388	18	388	18	126	23	14971	272	-275	547	204	-184	5	31	11	7	6	11	26	49	93	162	133	73	-145	111	-13	-113	-95	6	120	200	251	272	256	198	-210	47
213	PI072337	43.2333	124.2	137	64	224	-117	622	176	5	104	406	17	406	17	118	24	13225	286	-202	488	224	-117	5	33	14	6	6	13	27	51	92	176	138	61	-81	147	33	-49	-40	45	149	225	268	286	275	225	-142	85
214	PI072342	45.8333	126.233	121	36	216	-169	528	158	3	106	353	12	353	12	122	22	14883	284	-255	539	216	-169	3	27	9	5	4	12	21	39	84	158	111	55	-132	120	-4	-103	-85	12	129	212	261	284	269	207	-194	58
215	PI073583	46.195	126.068	187	31	210	-174	509	154	3	109	343	11	343	11	121	22	14869	278	-260	538	210	-174	3	24	7	4	4	10	20	37	81	154	108	57	-139	113	-11	-109	-91	8	123	206	258	278	263	201	-200	52
216	PI073585	46.195	126.068	187	31	210	-174	509	154	3	109	343	11	343	11	121	22	14869	278	-260	538	210	-174	3	24	7	4	4	10	20	37	81	154	108	57	-139	113	-11	-109	-91	8	123	206	258	278	263	201	-200	52
217	PI073587	46.195	126.068	187	31	210	-174	509	154	3	109	343	11	343	11	121	22	14869	278	-260	538	210	-174	3	24	7	4	4	10	20	37	81	154	108	57	-139	113	-11	-109	-91	8	123	206	258	278	263	201	-200	52
218	PI073772	45.75	126.65	145	33	213	-173	566	165	4	103	372	16	372	16	124	22	14922	282	-260	542	213	-173	4	31	10	6	6	15	23	42	89	165	118	57	-135	120	-5	-105	-88	8	127	210	259	282	268	205	-198	56
219	PI073780	45.75	126.65	145	33	213	-173	566	165	4	103	372	16	372	16	124	22	14922	282	-260	542	213	-173	4	31	10	6	6	15	23	42	89	165	118	57	-135	120	-5	-105	-88	8	127	210	259	282	268	205	-198	56
220	PI079583	46.643	125.426	145	32	211	-171	451	142	2	114	309	8	309	8	121	22	14764	279	-256	535	211	-171	2	18	5	4	2	6	17	32	69	142	98	56	-136	111	-11	-108	-86	13	124	207	260	279	262	201	-196	52
221	PI079586	46.643	125.426	145	32	211	-171	451	142	2	114	309	8	309	8	121	22	14764	279	-256	535	211	-171	2	18	5	4	2	6	17	32	69	142	98	56	-136	111	-11	-108	-86	13	124	207	260	279	262	201	-196	52
222	PI079587	46.643	125.426	145	32	211	-171	451	142	2	114	309	8	309	8	121	22	14764	279	-256	535	211	-171	2	18	5	4	2	6	17	32	69	142	98	56	-136	111	-11	-108	-86	13	124	207	260	279	262	201	-196	52
223	PI079596	46.643	125.426	145	32	211	-171	451	142	2	114	309	8	309	8	121	22	14764	279	-256	535	211	-171	2	18	5	4	2	6	17	32	69	142	98	56	-136	111	-11	-108	-86	13	124	207	260	279	262	201	-196	52
224	PI079602	46.643	125.426	145	32	211	-171	451	142	2	114	309	8	309	8	121	22	14764	279	-256	535	211	-171	2	18	5	4	2	6	17	32	69	142	98	56	-136	111	-11	-108	-86	13	124	207	260	279	262	201	-196	52
225	PI079609	46.643	125.426	145	32	211	-171	451	142	2	114	309	8	309	8	121	22	14764	279	-256	535	211	-171	2	18	5	4	2	6	17	32	69	142	98	56	-136	111	-11	-108	-86	13	124	207	260	279	262	201	-196	52
226	PI079610	46.643	125.426	145	32	211	-171	451	142	2	114	309	8	309	8	121	22	14764	279	-256	535	211	-171	2	18	5	4	2	6	17	32	69	142	98	56	-136	111	-11	-108	-86	13	124	207	260	279	262	201	-196	52
227	PI079616	42.4642	124.04	83	75	233	-102	679	179	6	98	429	21	429	21	121	24	12933	294	-191	485	233	-102	6	38	18	8	7	15	33	56	95	179	155	69	-63	158	49	-32	-23	58	160	233	274	294	286	235	-127	94
228	PI079617	42.4642	124.04	83	75	233	-102	679	179	6	98	429	21	429	21	121	24	12933	294	-191	485	233	-102	6	38	18	8	7	15	33	56	95	179	155	69	-63	158	49	-32	-23	58	160	233	274	294	286	235	-127	94
229	PI079620	42.4642	124.04	83	75	233	-102	679	179	6	98	429	21	429	21	121	24	12933	294	-191	485	233	-102	6	38	18	8	7	15	33	56	95	179	155	69	-63	158	49	-32	-23	58	160	233	274	294	286	235	-127	94
230	PI079627	42.4642	124.04	83	75	233	-102	679	179	6	98	429	21	429	21	121	24	12933	294	-191	485	233	-102	6	38	18	8	7	15	33	56	95	179	155	69	-63	158	49	-32	-23	58	160	233	274	294	286	235	-127	94
231	PI079628	42.4642	124.04	83	75	233	-102	679	179	6	98	429	21	429	21	121	24	12933	294	-191	485	233	-102	6	38	18	8	7	15	33	56	95	179	155	69	-63	158	49	-32	-23	58	160	233	274	294	286	235	-127	94
232	PI079645	42.4642	124.04	83	75	233	-102	679	179	6	98	429	21	429	21	121	24	12933	294	-191	485	233	-102	6	38	18	8	7	15	33	56	95	179	155	69	-63	158	49	-32	-23	58	160	233	274	294	286	235	-127	94
233	PI079648	42.4642	124.04	83	75	233	-102	679	179	6	98	429	21	429	21	121	24	12933	294	-191	485	233	-102	6	38	18	8	7	15	33	56	95	179	155	69	-63	158	49	-32	-23	58	160	233	274	294	286	235	-127	94
234	PI079691	45.75	126.65	145	33	213	-173	566	165	4	103	372	16	372	16	124	22	14922	282	-260	542	213	-173	4	31	10	6	6	15	23	42	89	165	118	57	-135	120	-5	-105	-88	8	127	210	259	282	268	205	-198	56
235	PI079691_4	45.75	126.65	145	33	213	-173	566	165	4	103	372	16	372	16	124	22	14922	282	-260	542	213	-173	4	31	10	6	6	15	23	42	89	165	118	57	-135	120	-5	-105	-88	8	127	210	259	282	268	205	-198	56
236	PI079692	45.75	126.65	145	33	213	-173	566	165	4	103	372	16	372	16	124	22	14922	282	-260	542	213	-173	4	31	10	6	6	15	23	42	89	165	118	57	-135	120	-5	-105	-88	8	127	210	259	282	268	205	-198	56
237	PI079693	45.75	126.65	145	33	213	-173	566	165	4	103	372	16	372	16	124	22	14922	282	-260	542	213	-173	4	31	10	6	6	15	23	42	89	165	118	57	-135	120	-5	-105	-88	8	127	210	259	282	268	205	-198	56
238	PI079694	45.75	126.65	145	33	213	-173	566	165	4	103	372	16	372	16	124	22	14922	282	-260	542	213	-173	4	31	10	6	6	15	23	42	89	165	118	57	-135	120	-5	-105	-88	8	127	210	259	282	268	205	-198	56
239	PI079696	45.75	126.65	145	33	213	-173	566	165	4	103	372	16	372	16	124	22	14922	282	-260	542	213	-173	4	31	10	6	6	15	23	42	89	165	118	57	-135	120	-5	-105	-88	8	127	210	259	282	268	205	-198	56
240	PI079699	45.75	126.65	145	33	213	-173	566	165	4	103	372	16	372	16	124	22	14922	282	-260	542	213	-173	4	31	10	6	6	15	23	42	89	165	118	57	-135	120	-5	-105	-88	8	127	210	259	282	268	205	-198	56
241	PI079710	45.75	126.65	145	33	213	-173	566	165	4	103	372	16	372	16	124	22	14922	282	-260	542	213	-173	4	31	10	6	6	15	23	42	89	165	118	57	-135	120	-5	-105	-88	8	127	210	259	282	268	205	-198	56
242	PI079712	45.75	126.65	145	33	213	-173	566	165	4	103	372	16	372	16	124	22	14922	282	-260	542	213	-173	4	31	10	6	6	15	23	42	89	165	118	57	-135	120	-5	-105	-88	8	127	210	259	282	268	205	-198	56
243	PI079726	45.75	126.65	145	33	213	-173	566	165	4	103	372	16	372	16	124	22	14922	282	-260	542	213	-173	4	31	10	6	6	15	23	42	89	165	118	57	-135	120	-5	-105	-88	8	127	210	259	282	268	205	-198	56
244	PI079727	45.75	126.65	145	33	213	-173	566	165	4	103	372	16	372	16	124	22	14922	282	-260	542	213	-173	4	31	10	6	6	15	23	42	89	165	118	57	-135	120	-5	-105	-88	8	127	210	259	282	268	205	-198	56
245	PI079732_3	45.75	126.65	145	33	213	-173	566	165	4	103	372	16	372	16	124	22	14922	282	-260	542	213	-173	4	31	10	6	6	15	23	42	89	165	118	57	-135	120	-5	-105	-88	8	127	210	259	282	268	205	-198	56
246	PI079732_4	45.75	126.65	145	33	213	-173	566	165	4	103	372	16	372	16	124	22	14922	282	-260	542	213	-173	4	31	10	6	6	15	23	42	89	165	118	57	-135	120	-5	-105	-88	8	127	210	259	282	268	205	-198	56
247	PI079737	46.643	125.426	145	32	211	-171	451	142	2	114	309	8	309	8	121	22	14764	279	-256	535	211	-171	2	18	5	4	2	6	17	32	69	142	98	56	-136	111	-11	-108	-86	13	124	207	260	279	262	201	-196	52
248	PI079739	46.643	125.426	145	32	211	-171	451	142	2	114	309	8	309	8	121	22	14764	279	-256	535	211	-171	2	18	5	4	2	6	17	32	69	142	98	56	-136	111	-11	-108	-86	13	124	207	260	279	262	201	-196	52
249	PI079743	46.643	125.426	145	32	211	-171	451	142	2	114	309	8	309	8	121	22	14764	279	-256	535	211	-171	2	18	5	4	2	6	17	32	69	142	98	56	-136	111	-11	-108	-86	13	124	207	260	279	262	201	-196	52
250	PI079746	46.643	125.426	145	32	211	-171	451	142	2	114	309	8	309	8	121	22	14764	279	-256	535	211	-171	2	18	5	4	2	6	17	32	69	142	98	56	-136	111	-11	-108	-86	13	124	207	260	279	262	201	-196	52
251	PI079756	46.643	125.426	145	32	211	-171	451	142	2	114	309	8	309	8	121	22	14764	279	-256	535	211	-171	2	18	5	4	2	6	17	32	69	142	98	56	-136	111	-11	-108	-86	13	124	207	260	279	262	201	-196	52
252	PI079760	46.643	125.426	145	32	211	-171	451	142	2	114	309	8	309	8	121	22	14764	279	-256	535	211	-171	2	18	5	4	2	6	17	32	69	142	98	56	-136	111	-11	-108	-86	13	124	207	260	279	262	201	-196	52
253	PI079761	46.643	125.426	145	32	211	-171	451	142	2	114	309	8	309	8	121	22	14764	279	-256	535	211	-171	2	18	5	4	2	6	17	32	69	142	98	56	-136	111	-11	-108	-86	13	124	207	260	279	262	201	-196	52
254	PI079773	42.4642	124.04	83	75	233	-102	679	179	6	98	429	21	429	21	121	24	12933	294	-191	485	233	-102	6	38	18	8	7	15	33	56	95	179	155	69	-63	158	49	-32	-23	58	160	233	274	294	286	235	-127	94
255	PI079797	46.195	126.068	187	31	210	-174	509	154	3	109	343	11	343	11	121	22	14869	278	-260	538	210	-174	3	24	7	4	4	10	20	37	81	154	108	57	-139	113	-11	-109	-91	8	123	206	258	278	263	201	-200	52
256	PI079825	45.75	126.65	145	33	213	-173	566	165	4	103	372	16	372	16	124	22	14922	282	-260	542	213	-173	4	31	10	6	6	15	23	42	89	165	118	57	-135	120	-5	-105	-88	8	127	210	259	282	268	205	-198	56
257	PI079825_1	45.75	126.65	145	33	213	-173	566	165	4	103	372	16	372	16	124	22	14922	282	-260	542	213	-173	4	31	10	6	6	15	23	42	89	165	118	57	-135	120	-5	-105	-88	8	127	210	259	282	268	205	-198	56
258	PI079832	45.75	126.65	145	33	213	-173	566	165	4	103	372	16	372	16	124	22	14922	282	-260	542	213	-173	4	31	10	6	6	15	23	42	89	165	118	57	-135	120	-5	-105	-88	8	127	210	259	282	268	205	-198	56
259	PI079848_1	46.643	125.426	145	32	211	-171	451	142	2	114	309	8	309	8	121	22	14764	279	-256	535	211	-171	2	18	5	4	2	6	17	32	69	142	98	56	-136	111	-11	-108	-86	13	124	207	260	279	262	201	-196	52
260	PI079861	46.1269	125.937	135	35	213	-170	494	151	3	109	334	10	334	10	122	22	14816	281	-255	536	213	-170	3	23	7	4	3	9	19	36	78	151	105	56	-134	117	-7	-105	-85	13	127	210	261	281	266	205	-195	56
261	PI080466	44	143	687	29	155	-103	1279	169	64	31	462	216	462	216	87	23	10182	214	-161	375	155	-103	74	120	103	78	64	83	79	104	112	128	169	165	-76	108	27	-37	-68	-23	63	127	165	204	214	172	-119	61
262	PI080468	44	143	687	29	155	-103	1279	169	64	31	462	216	462	216	87	23	10182	214	-161	375	155	-103	74	120	103	78	64	83	79	104	112	128	169	165	-76	108	27	-37	-68	-23	63	127	165	204	214	172	-119	61
263	PI080470	35.75	139.5	70	147	246	49	1481	202	45	46	560	148	547	148	90	28	7676	304	-12	316	218	49	45	173	76	47	56	91	109	145	192	160	185	202	91	205	158	116	97	129	182	225	248	288	304	261	39	165
264	PI080476	35.75	139.5	70	147	246	49	1481	202	45	46	560	148	547	148	90	28	7676	304	-12	316	218	49	45	173	76	47	56	91	109	145	192	160	185	202	91	205	158	116	97	129	182	225	248	288	304	261	39	165
265	PI080494	35.45	139.633	11	156	251	63	1547	210	54	40	522	176	482	176	79	26	7347	305	9	296	225	63	54	183	99	56	66	107	133	157	210	143	144	195	99	211	166	125	101	131	184	226	249	286	305	265	54	175
266	PI080498	44	143	687	29	155	-103	1279	169	64	31	462	216	462	216	87	23	10182	214	-161	375	155	-103	74	120	103	78	64	83	79	104	112	128	169	165	-76	108	27	-37	-68	-23	63	127	165	204	214	172	-119	61
267	PI080536	46.195	126.068	187	31	210	-174	509	154	3	109	343	11	343	11	121	22	14869	278	-260	538	210	-174	3	24	7	4	4	10	20	37	81	154	108	57	-139	113	-11	-109	-91	8	123	206	258	278	263	201	-200	52
268	PI080825	39.45	140.483	25	111	230	-5	1645	180	94	20	489	302	489	442	82	23	9256	295	-47	342	230	85	151	141	151	171	120	105	103	94	120	180	147	162	16	183	115	45	23	63	137	199	235	274	295	246	-16	135
269	PI080845_1	39.45	140.483	25	111	230	-5	1645	180	94	20	489	302	489	442	82	23	9256	295	-47	342	230	85	151	141	151	171	120	105	103	94	120	180	147	162	16	183	115	45	23	63	137	199	235	274	295	246	-16	135
270	PI080845_2	39.45	140.483	25	111	230	-5	1645	180	94	20	489	302	489	442	82	23	9256	295	-47	342	230	85	151	141	151	171	120	105	103	94	120	180	147	162	16	183	115	45	23	63	137	199	235	274	295	246	-16	135
271	PI081023	43.0667	141.35	21	83	202	-38	1152	140	58	28	395	188	356	309	79	22	9426	259	-87	346	169	116	111	115	105	107	91	79	64	58	66	76	140	140	-15	156	79	15	-7	33	110	168	208	245	259	218	-51	110
272	PI081029	43.0667	141.35	21	83	202	-38	1152	140	58	28	395	188	356	309	79	22	9426	259	-87	346	169	116	111	115	105	107	91	79	64	58	66	76	140	140	-15	156	79	15	-7	33	110	168	208	245	259	218	-51	110
273	PI081029_1	43.0667	141.35	21	83	202	-38	1152	140	58	28	395	188	356	309	79	22	9426	259	-87	346	169	116	111	115	105	107	91	79	64	58	66	76	140	140	-15	156	79	15	-7	33	110	168	208	245	259	218	-51	110
274	PI081030	43.0667	141.35	21	83	202	-38	1152	140	58	28	395	188	356	309	79	22	9426	259	-87	346	169	116	111	115	105	107	91	79	64	58	66	76	140	140	-15	156	79	15	-7	33	110	168	208	245	259	218	-51	110
275	PI081030_1	43.0667	141.35	21	83	202	-38	1152	140	58	28	395	188	356	309	79	22	9426	259	-87	346	169	116	111	115	105	107	91	79	64	58	66	76	140	140	-15	156	79	15	-7	33	110	168	208	245	259	218	-51	110
276	PI081031_1	43.0667	141.35	21	83	202	-38	1152	140	58	28	395	188	356	309	79	22	9426	259	-87	346	169	116	111	115	105	107	91	79	64	58	66	76	140	140	-15	156	79	15	-7	33	110	168	208	245	259	218	-51	110
277	PI081031_2	43.0667	141.35	21	83	202	-38	1152	140	58	28	395	188	356	309	79	22	9426	259	-87	346	169	116	111	115	105	107	91	79	64	58	66	76	140	140	-15	156	79	15	-7	33	110	168	208	245	259	218	-51	110
278	PI081033	43.0667	141.35	21	83	202	-38	1152	140	58	28	395	188	356	309	79	22	9426	259	-87	346	169	116	111	115	105	107	91	79	64	58	66	76	140	140	-15	156	79	15	-7	33	110	168	208	245	259	218	-51	110
279	PI081034_1	43.0667	141.35	21	83	202	-38	1152	140	58	28	395	188	356	309	79	22	9426	259	-87	346	169	116	111	115	105	107	91	79	64	58	66	76	140	140	-15	156	79	15	-7	33	110	168	208	245	259	218	-51	110
280	PI081034_2	43.0667	141.35	21	83	202	-38	1152	140	58	28	395	188	356	309	79	22	9426	259	-87	346	169	116	111	115	105	107	91	79	64	58	66	76	140	140	-15	156	79	15	-7	33	110	168	208	245	259	218	-51	110
281	PI081035	43.0667	141.35	21	83	202	-38	1152	140	58	28	395	188	356	309	79	22	9426	259	-87	346	169	116	111	115	105	107	91	79	64	58	66	76	140	140	-15	156	79	15	-7	33	110	168	208	245	259	218	-51	110
282	PI081037	43.0667	141.35	21	83	202	-38	1152	140	58	28	395	188	356	309	79	22	9426	259	-87	346	169	116	111	115	105	107	91	79	64	58	66	76	140	140	-15	156	79	15	-7	33	110	168	208	245	259	218	-51	110
283	PI081037_1	43.0667	141.35	21	83	202	-38	1152	140	58	28	395	188	356	309	79	22	9426	259	-87	346	169	116	111	115	105	107	91	79	64	58	66	76	140	140	-15	156	79	15	-7	33	110	168	208	245	259	218	-51	110
284	PI081037_2	43.0667	141.35	21	83	202	-38	1152	140	58	28	395	188	356	309	79	22	9426	259	-87	346	169	116	111	115	105	107	91	79	64	58	66	76	140	140	-15	156	79	15	-7	33	110	168	208	245	259	218	-51	110
285	PI081037_3	43.0667	141.35	21	83	202	-38	1152	140	58	28	395	188	356	309	79	22	9426	259	-87	346	169	116	111	115	105	107	91	79	64	58	66	76	140	140	-15	156	79	15	-7	33	110	168	208	245	259	218	-51	110
286	PI081037_4	43.0667	141.35	21	83	202	-38	1152	140	58	28	395	188	356	309	79	22	9426	259	-87	346	169	116	111	115	105	107	91	79	64	58	66	76	140	140	-15	156	79	15	-7	33	110	168	208	245	259	218	-51	110
287	PI081037_5	43.0667	141.35	21	83	202	-38	1152	140	58	28	395	188	356	309	79	22	9426	259	-87	346	169	116	111	115	105	107	91	79	64	58	66	76	140	140	-15	156	79	15	-7	33	110	168	208	245	259	218	-51	110
288	PI081038	43.0667	141.35	21	83	202	-38	1152	140	58	28	395	188	356	309	79	22	9426	259	-87	346	169	116	111	115	105	107	91	79	64	58	66	76	140	140	-15	156	79	15	-7	33	110	168	208	245	259	218	-51	110
289	PI081040	43.0667	141.35	21	83	202	-38	1152	140	58	28	395	188	356	309	79	22	9426	259	-87	346	169	116	111	115	105	107	91	79	64	58	66	76	140	140	-15	156	79	15	-7	33	110	168	208	245	259	218	-51	110
290	PI081041	43.0667	141.35	21	83	202	-38	1152	140	58	28	395	188	356	309	79	22	9426	259	-87	346	169	116	111	115	105	107	91	79	64	58	66	76	140	140	-15	156	79	15	-7	33	110	168	208	245	259	218	-51	110
291	PI081041_1	43.0667	141.35	21	83	202	-38	1152	140	58	28	395	188	356	309	79	22	9426	259	-87	346	169	116	111	115	105	107	91	79	64	58	66	76	140	140	-15	156	79	15	-7	33	110	168	208	245	259	218	-51	110
292	PI081042	43.0667	141.35	21	83	202	-38	1152	140	58	28	395	188	356	309	79	22	9426	259	-87	346	169	116	111	115	105	107	91	79	64	58	66	76	140	140	-15	156	79	15	-7	33	110	168	208	245	259	218	-51	110
293	PI081042_1	43.0667	141.35	21	83	202	-38	1152	140	58	28	395	188	356	309	79	22	9426	259	-87	346	169	116	111	115	105	107	91	79	64	58	66	76	140	140	-15	156	79	15	-7	33	110	168	208	245	259	218	-51	110
294	PI081042_2	43.0667	141.35	21	83	202	-38	1152	140	58	28	395	188	356	309	79	22	9426	259	-87	346	169	116	111	115	105	107	91	79	64	58	66	76	140	140	-15	156	79	15	-7	33	110	168	208	245	259	218	-51	110
295	PI081044_2	41.7758	140.737	5	91	201	-17	1174	174	59	37	462	195	462	214	80	24	8477	257	-65	322	201	20	77	105	92	78	59	61	75	82	83	125	163	174	7	172	101	38	14	52	116	164	195	234	257	226	-29	124
296	PI081763	46.195	126.068	187	31	210	-174	509	154	3	109	343	11	343	11	121	22	14869	278	-260	538	210	-174	3	24	7	4	4	10	20	37	81	154	108	57	-139	113	-11	-109	-91	8	123	206	258	278	263	201	-200	52
297	PI081765	46.195	126.068	187	31	210	-174	509	154	3	109	343	11	343	11	121	22	14869	278	-260	538	210	-174	3	24	7	4	4	10	20	37	81	154	108	57	-139	113	-11	-109	-91	8	123	206	258	278	263	201	-200	52
298	PI081767	46.195	126.068	187	31	210	-174	509	154	3	109	343	11	343	11	121	22	14869	278	-260	538	210	-174	3	24	7	4	4	10	20	37	81	154	108	57	-139	113	-11	-109	-91	8	123	206	258	278	263	201	-200	52
299	PI081768	46.195	126.068	187	31	210	-174	509	154	3	109	343	11	343	11	121	22	14869	278	-260	538	210	-174	3	24	7	4	4	10	20	37	81	154	108	57	-139	113	-11	-109	-91	8	123	206	258	278	263	201	-200	52
300	PI081771	46.195	126.068	187	31	210	-174	509	154	3	109	343	11	343	11	121	22	14869	278	-260	538	210	-174	3	24	7	4	4	10	20	37	81	154	108	57	-139	113	-11	-109	-91	8	123	206	258	278	263	201	-200	52
301	PI081772	46.195	126.068	187	31	210	-174	509	154	3	109	343	11	343	11	121	22	14869	278	-260	538	210	-174	3	24	7	4	4	10	20	37	81	154	108	57	-139	113	-11	-109	-91	8	123	206	258	278	263	201	-200	52
302	PI081774	40	140.5	703	71	189	-45	1670	194	101	22	565	320	565	368	81	23	9254	252	-88	340	189	-7	128	139	135	139	101	105	114	107	137	194	183	188	-25	139	71	5	-17	21	98	159	197	235	252	202	-57	92
303	PI081777	43.0708	141.303	22	83	202	-36	1161	139	57	28	394	188	353	316	78	22	9358	259	-84	343	170	117	114	116	108	109	93	80	65	57	66	75	139	139	-14	157	79	16	-6	32	110	168	208	245	259	217	-49	112
304	PI081780	43.0708	141.303	22	83	202	-36	1161	139	57	28	394	188	353	316	78	22	9358	259	-84	343	170	117	114	116	108	109	93	80	65	57	66	75	139	139	-14	157	79	16	-6	32	110	168	208	245	259	217	-49	112
305	PI081780S	43.0708	141.303	22	83	202	-36	1161	139	57	28	394	188	353	316	78	22	9358	259	-84	343	170	117	114	116	108	109	93	80	65	57	66	75	139	139	-14	157	79	16	-6	32	110	168	208	245	259	217	-49	112
306	PI081785	43.0708	141.303	22	83	202	-36	1161	139	57	28	394	188	353	316	78	22	9358	259	-84	343	170	117	114	116	108	109	93	80	65	57	66	75	139	139	-14	157	79	16	-6	32	110	168	208	245	259	217	-49	112
307	PI082184	37.5664	127	42	119	242	-17	1377	385	21	95	829	72	820	72	93	24	10063	298	-79	377	238	-17	21	51	46	25	26	49	95	84	151	385	284	160	6	195	112	35	36	95	174	230	266	287	298	255	-37	138
308	PI082184S	37.5664	127	42	119	242	-17	1377	385	21	95	829	72	820	72	93	24	10063	298	-79	377	238	-17	21	51	46	25	26	49	95	84	151	385	284	160	6	195	112	35	36	95	174	230	266	287	298	255	-37	138
309	PI082218	34.6723	125.422	101	136	240	33	1000	169	33	57	456	108	456	108	70	23	8098	289	-14	303	240	33	37	44	49	33	38	46	87	79	131	169	150	137	50	205	143	84	67	100	153	200	233	271	289	253	18	163
310	PI082235	37.5664	127	42	119	242	-17	1377	385	21	95	829	72	820	72	93	24	10063	298	-79	377	238	-17	21	51	46	25	26	49	95	84	151	385	284	160	6	195	112	35	36	95	174	230	266	287	298	255	-37	138
311	PI082246	37.5664	127	42	119	242	-17	1377	385	21	95	829	72	820	72	93	24	10063	298	-79	377	238	-17	21	51	46	25	26	49	95	84	151	385	284	160	6	195	112	35	36	95	174	230	266	287	298	255	-37	138
312	PI082246_1	37.5664	127	42	119	242	-17	1377	385	21	95	829	72	820	72	93	24	10063	298	-79	377	238	-17	21	51	46	25	26	49	95	84	151	385	284	160	6	195	112	35	36	95	174	230	266	287	298	255	-37	138
313	PI082259	37.5664	127	42	119	242	-17	1377	385	21	95	829	72	820	72	93	24	10063	298	-79	377	238	-17	21	51	46	25	26	49	95	84	151	385	284	160	6	195	112	35	36	95	174	230	266	287	298	255	-37	138
314	PI082263_1	37.5664	127	42	119	242	-17	1377	385	21	95	829	72	820	72	93	24	10063	298	-79	377	238	-17	21	51	46	25	26	49	95	84	151	385	284	160	6	195	112	35	36	95	174	230	266	287	298	255	-37	138
315	PI082263_2	37.5664	127	42	119	242	-17	1377	385	21	95	829	72	820	72	93	24	10063	298	-79	377	238	-17	21	51	46	25	26	49	95	84	151	385	284	160	6	195	112	35	36	95	174	230	266	287	298	255	-37	138
316	PI082263_3	37.5664	127	42	119	242	-17	1377	385	21	95	829	72	820	72	93	24	10063	298	-79	377	238	-17	21	51	46	25	26	49	95	84	151	385	284	160	6	195	112	35	36	95	174	230	266	287	298	255	-37	138
317	PI082264	37.5664	127	42	119	242	-17	1377	385	21	95	829	72	820	72	93	24	10063	298	-79	377	238	-17	21	51	46	25	26	49	95	84	151	385	284	160	6	195	112	35	36	95	174	230	266	287	298	255	-37	138
318	PI082286	37.5664	127	42	119	242	-17	1377	385	21	95	829	72	820	72	93	24	10063	298	-79	377	238	-17	21	51	46	25	26	49	95	84	151	385	284	160	6	195	112	35	36	95	174	230	266	287	298	255	-37	138
319	PI082291	37.5664	127	42	119	242	-17	1377	385	21	95	829	72	820	72	93	24	10063	298	-79	377	238	-17	21	51	46	25	26	49	95	84	151	385	284	160	6	195	112	35	36	95	174	230	266	287	298	255	-37	138
320	PI082295	37.5664	127	42	119	242	-17	1377	385	21	95	829	72	820	72	93	24	10063	298	-79	377	238	-17	21	51	46	25	26	49	95	84	151	385	284	160	6	195	112	35	36	95	174	230	266	287	298	255	-37	138
321	PI082296	37.5664	127	42	119	242	-17	1377	385	21	95	829	72	820	72	93	24	10063	298	-79	377	238	-17	21	51	46	25	26	49	95	84	151	385	284	160	6	195	112	35	36	95	174	230	266	287	298	255	-37	138
322	PI082302	37.5664	127	42	119	242	-17	1377	385	21	95	829	72	820	72	93	24	10063	298	-79	377	238	-17	21	51	46	25	26	49	95	84	151	385	284	160	6	195	112	35	36	95	174	230	266	287	298	255	-37	138
323	PI082307	37.5664	127	42	119	242	-17	1377	385	21	95	829	72	820	72	93	24	10063	298	-79	377	238	-17	21	51	46	25	26	49	95	84	151	385	284	160	6	195	112	35	36	95	174	230	266	287	298	255	-37	138
324	PI082312	37.5664	127	42	119	242	-17	1377	385	21	95	829	72	820	72	93	24	10063	298	-79	377	238	-17	21	51	46	25	26	49	95	84	151	385	284	160	6	195	112	35	36	95	174	230	266	287	298	255	-37	138
325	PI082312N	37.5664	127	42	119	242	-17	1377	385	21	95	829	72	820	72	93	24	10063	298	-79	377	238	-17	21	51	46	25	26	49	95	84	151	385	284	160	6	195	112	35	36	95	174	230	266	287	298	255	-37	138
326	PI082315	37.5664	127	42	119	242	-17	1377	385	21	95	829	72	820	72	93	24	10063	298	-79	377	238	-17	21	51	46	25	26	49	95	84	151	385	284	160	6	195	112	35	36	95	174	230	266	287	298	255	-37	138
327	PI082509	38.5072	125.756	32	103	229	-35	978	297	12	102	605	45	605	45	101	26	10253	281	-98	379	229	-35	12	38	39	17	16	26	40	80	110	297	198	105	2	183	99	19	22	79	159	218	260	281	281	242	-48	123
328	PI082544	38.5072	125.756	32	103	229	-35	978	297	12	102	605	45	605	45	101	26	10253	281	-98	379	229	-35	12	38	39	17	16	26	40	80	110	297	198	105	2	183	99	19	22	79	159	218	260	281	281	242	-48	123
329	PI083836	40.4596	128.9	38	86	200	-34	747	156	18	70	392	64	392	66	103	28	9061	259	-103	362	200	-22	22	45	46	26	18	24	37	53	84	130	156	106	7	176	97	31	22	66	133	181	209	247	259	227	-48	117
330	PI083853	37.5298	127	20	119	242	-16	1364	380	21	95	818	72	807	72	94	24	10041	299	-79	378	239	-16	21	51	46	25	26	48	96	85	148	380	279	159	8	196	113	37	37	95	174	230	264	288	299	256	-36	138
331	PI083858	37.8843	126.165	9	111	234	-24	1170	331	14	98	717	55	707	55	96	24	10077	292	-94	386	233	-24	14	42	45	23	18	36	66	88	121	331	255	131	0	194	112	36	32	87	158	217	255	282	292	250	-47	136
332	PI083868	39.1517	127.444	NA	NA	NA	NA	NA	NA	NA	NA	NA	NA	NA	NA	NA	NA	NA	NA	NA	NA	NA	NA	NA	NA	NA	NA	NA	NA	NA	NA	NA	NA	NA	NA	NA	NA	NA	NA	NA	NA	NA	NA	NA	NA	NA	NA	NA	NA
333	PI083881	39.1517	127.444	NA	NA	NA	NA	NA	NA	NA	NA	NA	NA	NA	NA	NA	NA	NA	NA	NA	NA	NA	NA	NA	NA	NA	NA	NA	NA	NA	NA	NA	NA	NA	NA	NA	NA	NA	NA	NA	NA	NA	NA	NA	NA	NA	NA	NA	NA
334	PI083881A	39.1517	127.444	NA	NA	NA	NA	NA	NA	NA	NA	NA	NA	NA	NA	NA	NA	NA	NA	NA	NA	NA	NA	NA	NA	NA	NA	NA	NA	NA	NA	NA	NA	NA	NA	NA	NA	NA	NA	NA	NA	NA	NA	NA	NA	NA	NA	NA	NA
335	PI083923	39.45	140.483	25	111	230	-5	1645	180	94	20	489	302	489	442	82	23	9256	295	-47	342	230	85	151	141	151	171	120	105	103	94	120	180	147	162	16	183	115	45	23	63	137	199	235	274	295	246	-16	135
336	PI083925	39.45	140.483	25	111	230	-5	1645	180	94	20	489	302	489	442	82	23	9256	295	-47	342	230	85	151	141	151	171	120	105	103	94	120	180	147	162	16	183	115	45	23	63	137	199	235	274	295	246	-16	135
337	PI084954	35.1697	129.027	133	139	238	34	1439	253	30	61	667	114	643	114	82	26	7929	288	-24	312	234	34	30	68	61	30	54	82	133	139	199	253	215	175	63	210	149	91	81	122	173	215	239	272	288	253	19	164
338	PI084957	33.95	130.95	0	162	258	71	1720	298	62	53	738	214	580	234	84	28	7287	314	23	291	221	94	77	91	75	62	95	120	158	164	298	276	97	207	99	233	185	132	105	138	187	228	256	294	314	277	61	183
339	PI084957_1	33.95	130.95	0	162	258	71	1720	298	62	53	738	214	580	234	84	28	7287	314	23	291	221	94	77	91	75	62	95	120	158	164	298	276	97	207	99	233	185	132	105	138	187	228	256	294	314	277	61	183
340	PI084959	33.95	130.95	0	162	258	71	1720	298	62	53	738	214	580	234	84	28	7287	314	23	291	221	94	77	91	75	62	95	120	158	164	298	276	97	207	99	233	185	132	105	138	187	228	256	294	314	277	61	183
341	PI084960	33.95	130.95	0	162	258	71	1720	298	62	53	738	214	580	234	84	28	7287	314	23	291	221	94	77	91	75	62	95	120	158	164	298	276	97	207	99	233	185	132	105	138	187	228	256	294	314	277	61	183
342	PI084964	34.6667	135.142	8	156	259	58	1368	199	56	41	502	174	452	174	77	25	7873	314	14	300	222	58	57	116	81	56	61	98	120	128	199	175	100	177	83	217	164	113	88	123	182	226	258	298	314	274	48	177
343	PI084965	34.6667	135.142	8	156	259	58	1368	199	56	41	502	174	452	174	77	25	7873	314	14	300	222	58	57	116	81	56	61	98	120	128	199	175	100	177	83	217	164	113	88	123	182	226	258	298	314	274	48	177
344	PI084970	35.0833	135.75	197	143	251	41	1747	242	74	39	654	247	622	247	87	27	8238	313	-5	318	246	41	85	124	89	74	88	120	144	160	241	242	171	209	68	207	153	98	75	111	177	224	256	298	313	267	31	162
345	PI084973	35.85	139.65	17	150	249	53	1415	194	42	45	525	141	510	141	88	28	7668	307	-7	314	221	53	42	168	77	44	55	91	110	136	182	153	163	194	93	209	161	117	99	130	184	227	251	290	307	264	43	169
346	PI084979	35.85	139.65	17	150	249	53	1415	194	42	45	525	141	510	141	88	28	7668	307	-7	314	221	53	42	168	77	44	55	91	110	136	182	153	163	194	93	209	161	117	99	130	184	227	251	290	307	264	43	169
347	PI084985	35.85	139.65	17	150	249	53	1415	194	42	45	525	141	510	141	88	28	7668	307	-7	314	221	53	42	168	77	44	55	91	110	136	182	153	163	194	93	209	161	117	99	130	184	227	251	290	307	264	43	169
348	PI084987	35.85	139.65	17	150	249	53	1415	194	42	45	525	141	510	141	88	28	7668	307	-7	314	221	53	42	168	77	44	55	91	110	136	182	153	163	194	93	209	161	117	99	130	184	227	251	290	307	264	43	169
349	PI084987A	35.85	139.65	17	150	249	53	1415	194	42	45	525	141	510	141	88	28	7668	307	-7	314	221	53	42	168	77	44	55	91	110	136	182	153	163	194	93	209	161	117	99	130	184	227	251	290	307	264	43	169
350	PI084992	35.85	139.65	17	150	249	53	1415	194	42	45	525	141	510	141	88	28	7668	307	-7	314	221	53	42	168	77	44	55	91	110	136	182	153	163	194	93	209	161	117	99	130	184	227	251	290	307	264	43	169
351	PI085009_1	35.85	139.65	17	150	249	53	1415	194	42	45	525	141	510	141	88	28	7668	307	-7	314	221	53	42	168	77	44	55	91	110	136	182	153	163	194	93	209	161	117	99	130	184	227	251	290	307	264	43	169
352	PI085009_2	35.85	139.65	17	150	249	53	1415	194	42	45	525	141	510	141	88	28	7668	307	-7	314	221	53	42	168	77	44	55	91	110	136	182	153	163	194	93	209	161	117	99	130	184	227	251	290	307	264	43	169
353	PI085010	35.85	139.65	17	150	249	53	1415	194	42	45	525	141	510	141	88	28	7668	307	-7	314	221	53	42	168	77	44	55	91	110	136	182	153	163	194	93	209	161	117	99	130	184	227	251	290	307	264	43	169
354	PI085012	35.85	139.65	17	150	249	53	1415	194	42	45	525	141	510	141	88	28	7668	307	-7	314	221	53	42	168	77	44	55	91	110	136	182	153	163	194	93	209	161	117	99	130	184	227	251	290	307	264	43	169
355	PI085014	35.85	139.65	17	150	249	53	1415	194	42	45	525	141	510	141	88	28	7668	307	-7	314	221	53	42	168	77	44	55	91	110	136	182	153	163	194	93	209	161	117	99	130	184	227	251	290	307	264	43	169
356	PI085019	39.0194	125.755	18	98	235	-56	965	306	12	105	605	43	597	43	105	24	11292	293	-129	422	230	-56	12	40	38	16	15	26	36	81	96	306	195	104	-24	183	90	2	8	73	160	221	267	288	293	249	-77	122
357	PI085021	39.0194	125.755	18	98	235	-56	965	306	12	105	605	43	597	43	105	24	11292	293	-129	422	230	-56	12	40	38	16	15	26	36	81	96	306	195	104	-24	183	90	2	8	73	160	221	267	288	293	249	-77	122
358	PI085089	37.2842	127.019	68	115	238	-19	1319	353	23	91	778	77	755	77	97	25	10004	294	-84	378	235	-19	23	51	49	26	28	50	97	87	130	353	272	153	9	192	112	37	34	93	171	226	261	284	294	252	-38	132
359	PI085252	37.2842	127.019	68	115	238	-19	1319	353	23	91	778	77	755	77	97	25	10004	294	-84	378	235	-19	23	51	49	26	28	50	97	87	130	353	272	153	9	192	112	37	34	93	171	226	261	284	294	252	-38	132
360	PI085272	37.2842	127.019	68	115	238	-19	1319	353	23	91	778	77	755	77	97	25	10004	294	-84	378	235	-19	23	51	49	26	28	50	97	87	130	353	272	153	9	192	112	37	34	93	171	226	261	284	294	252	-38	132
361	PI085342	37.2842	127.019	68	115	238	-19	1319	353	23	91	778	77	755	77	97	25	10004	294	-84	378	235	-19	23	51	49	26	28	50	97	87	130	353	272	153	9	192	112	37	34	93	171	226	261	284	294	252	-38	132
362	PI085355	37.2842	127.019	68	115	238	-19	1319	353	23	91	778	77	755	77	97	25	10004	294	-84	378	235	-19	23	51	49	26	28	50	97	87	130	353	272	153	9	192	112	37	34	93	171	226	261	284	294	252	-38	132
363	PI085356	37.2842	127.019	68	115	238	-19	1319	353	23	91	778	77	755	77	97	25	10004	294	-84	378	235	-19	23	51	49	26	28	50	97	87	130	353	272	153	9	192	112	37	34	93	171	226	261	284	294	252	-38	132
364	PI085407	37.2842	127.019	68	115	238	-19	1319	353	23	91	778	77	755	77	97	25	10004	294	-84	378	235	-19	23	51	49	26	28	50	97	87	130	353	272	153	9	192	112	37	34	93	171	226	261	284	294	252	-38	132
365	PI085416	37.2842	127.019	68	115	238	-19	1319	353	23	91	778	77	755	77	97	25	10004	294	-84	378	235	-19	23	51	49	26	28	50	97	87	130	353	272	153	9	192	112	37	34	93	171	226	261	284	294	252	-38	132
366	PI085420	37.2842	127.019	68	115	238	-19	1319	353	23	91	778	77	755	77	97	25	10004	294	-84	378	235	-19	23	51	49	26	28	50	97	87	130	353	272	153	9	192	112	37	34	93	171	226	261	284	294	252	-38	132
367	PI085420_1	37.2842	127.019	68	115	238	-19	1319	353	23	91	778	77	755	77	97	25	10004	294	-84	378	235	-19	23	51	49	26	28	50	97	87	130	353	272	153	9	192	112	37	34	93	171	226	261	284	294	252	-38	132
368	PI085424	37.2842	127.019	68	115	238	-19	1319	353	23	91	778	77	755	77	97	25	10004	294	-84	378	235	-19	23	51	49	26	28	50	97	87	130	353	272	153	9	192	112	37	34	93	171	226	261	284	294	252	-38	132
369	PI085437	37.2842	127.019	68	115	238	-19	1319	353	23	91	778	77	755	77	97	25	10004	294	-84	378	235	-19	23	51	49	26	28	50	97	87	130	353	272	153	9	192	112	37	34	93	171	226	261	284	294	252	-38	132
370	PI085441	37.2842	127.019	68	115	238	-19	1319	353	23	91	778	77	755	77	97	25	10004	294	-84	378	235	-19	23	51	49	26	28	50	97	87	130	353	272	153	9	192	112	37	34	93	171	226	261	284	294	252	-38	132
371	PI085456	37.2842	127.019	68	115	238	-19	1319	353	23	91	778	77	755	77	97	25	10004	294	-84	378	235	-19	23	51	49	26	28	50	97	87	130	353	272	153	9	192	112	37	34	93	171	226	261	284	294	252	-38	132
372	PI085465	37.2842	127.019	68	115	238	-19	1319	353	23	91	778	77	755	77	97	25	10004	294	-84	378	235	-19	23	51	49	26	28	50	97	87	130	353	272	153	9	192	112	37	34	93	171	226	261	284	294	252	-38	132
373	PI085469	37.2842	127.019	68	115	238	-19	1319	353	23	91	778	77	755	77	97	25	10004	294	-84	378	235	-19	23	51	49	26	28	50	97	87	130	353	272	153	9	192	112	37	34	93	171	226	261	284	294	252	-38	132
374	PI085476	37.2842	127.019	68	115	238	-19	1319	353	23	91	778	77	755	77	97	25	10004	294	-84	378	235	-19	23	51	49	26	28	50	97	87	130	353	272	153	9	192	112	37	34	93	171	226	261	284	294	252	-38	132
375	PI085490	37.2842	127.019	68	115	238	-19	1319	353	23	91	778	77	755	77	97	25	10004	294	-84	378	235	-19	23	51	49	26	28	50	97	87	130	353	272	153	9	192	112	37	34	93	171	226	261	284	294	252	-38	132
376	PI085492	37.2842	127.019	68	115	238	-19	1319	353	23	91	778	77	755	77	97	25	10004	294	-84	378	235	-19	23	51	49	26	28	50	97	87	130	353	272	153	9	192	112	37	34	93	171	226	261	284	294	252	-38	132
377	PI085505	37.2842	127.019	68	115	238	-19	1319	353	23	91	778	77	755	77	97	25	10004	294	-84	378	235	-19	23	51	49	26	28	50	97	87	130	353	272	153	9	192	112	37	34	93	171	226	261	284	294	252	-38	132
378	PI085506	37.2842	127.019	68	115	238	-19	1319	353	23	91	778	77	755	77	97	25	10004	294	-84	378	235	-19	23	51	49	26	28	50	97	87	130	353	272	153	9	192	112	37	34	93	171	226	261	284	294	252	-38	132
379	PI085508	37.2842	127.019	68	115	238	-19	1319	353	23	91	778	77	755	77	97	25	10004	294	-84	378	235	-19	23	51	49	26	28	50	97	87	130	353	272	153	9	192	112	37	34	93	171	226	261	284	294	252	-38	132
380	PI085519	37.2842	127.019	68	115	238	-19	1319	353	23	91	778	77	755	77	97	25	10004	294	-84	378	235	-19	23	51	49	26	28	50	97	87	130	353	272	153	9	192	112	37	34	93	171	226	261	284	294	252	-38	132
381	PI085559	37.2842	127.019	68	115	238	-19	1319	353	23	91	778	77	755	77	97	25	10004	294	-84	378	235	-19	23	51	49	26	28	50	97	87	130	353	272	153	9	192	112	37	34	93	171	226	261	284	294	252	-38	132
382	PI085590	37.2842	127.019	68	115	238	-19	1319	353	23	91	778	77	755	77	97	25	10004	294	-84	378	235	-19	23	51	49	26	28	50	97	87	130	353	272	153	9	192	112	37	34	93	171	226	261	284	294	252	-38	132
383	PI085619	37.2842	127.019	68	115	238	-19	1319	353	23	91	778	77	755	77	97	25	10004	294	-84	378	235	-19	23	51	49	26	28	50	97	87	130	353	272	153	9	192	112	37	34	93	171	226	261	284	294	252	-38	132
384	PI085624	37.2842	127.019	68	115	238	-19	1319	353	23	91	778	77	755	77	97	25	10004	294	-84	378	235	-19	23	51	49	26	28	50	97	87	130	353	272	153	9	192	112	37	34	93	171	226	261	284	294	252	-38	132
385	PI085625	37.2842	127.019	68	115	238	-19	1319	353	23	91	778	77	755	77	97	25	10004	294	-84	378	235	-19	23	51	49	26	28	50	97	87	130	353	272	153	9	192	112	37	34	93	171	226	261	284	294	252	-38	132
386	PI085626	37.2842	127.019	68	115	238	-19	1319	353	23	91	778	77	755	77	97	25	10004	294	-84	378	235	-19	23	51	49	26	28	50	97	87	130	353	272	153	9	192	112	37	34	93	171	226	261	284	294	252	-38	132
387	PI085630	37.2842	127.019	68	115	238	-19	1319	353	23	91	778	77	755	77	97	25	10004	294	-84	378	235	-19	23	51	49	26	28	50	97	87	130	353	272	153	9	192	112	37	34	93	171	226	261	284	294	252	-38	132
388	PI085658	37.2842	127.019	68	115	238	-19	1319	353	23	91	778	77	755	77	97	25	10004	294	-84	378	235	-19	23	51	49	26	28	50	97	87	130	353	272	153	9	192	112	37	34	93	171	226	261	284	294	252	-38	132
389	PI085668	46.195	126.068	187	31	210	-174	509	154	3	109	343	11	343	11	121	22	14869	278	-260	538	210	-174	3	24	7	4	4	10	20	37	81	154	108	57	-139	113	-11	-109	-91	8	123	206	258	278	263	201	-200	52
390	PI085671	46.195	126.068	187	31	210	-174	509	154	3	109	343	11	343	11	121	22	14869	278	-260	538	210	-174	3	24	7	4	4	10	20	37	81	154	108	57	-139	113	-11	-109	-91	8	123	206	258	278	263	201	-200	52
391	PI085897	35	138	471	135	232	37	2171	300	65	44	810	220	792	220	90	29	7555	286	-22	308	226	37	65	180	111	70	85	152	205	211	300	253	257	282	75	200	153	102	85	119	171	209	236	272	286	252	26	156
392	PI086004	42.9172	143.204	43	66	187	-67	1056	155	43	38	400	145	394	145	102	25	9950	249	-145	394	156	-67	48	111	76	54	43	56	77	89	108	105	134	155	-27	152	74	8	-13	30	111	173	203	235	249	210	-86	98
393	PI086006	42.9172	143.204	43	66	187	-67	1056	155	43	38	400	145	394	145	102	25	9950	249	-145	394	156	-67	48	111	76	54	43	56	77	89	108	105	134	155	-27	152	74	8	-13	30	111	173	203	235	249	210	-86	98
394	PI086007	42.9172	143.204	43	66	187	-67	1056	155	43	38	400	145	394	145	102	25	9950	249	-145	394	156	-67	48	111	76	54	43	56	77	89	108	105	134	155	-27	152	74	8	-13	30	111	173	203	235	249	210	-86	98
395	PI086021	42.9172	143.204	43	66	187	-67	1056	155	43	38	400	145	394	145	102	25	9950	249	-145	394	156	-67	48	111	76	54	43	56	77	89	108	105	134	155	-27	152	74	8	-13	30	111	173	203	235	249	210	-86	98
396	PI086022	42.9172	143.204	43	66	187	-67	1056	155	43	38	400	145	394	145	102	25	9950	249	-145	394	156	-67	48	111	76	54	43	56	77	89	108	105	134	155	-27	152	74	8	-13	30	111	173	203	235	249	210	-86	98
397	PI086023	42.9172	143.204	43	66	187	-67	1056	155	43	38	400	145	394	145	102	25	9950	249	-145	394	156	-67	48	111	76	54	43	56	77	89	108	105	134	155	-27	152	74	8	-13	30	111	173	203	235	249	210	-86	98
398	PI086024	42.9172	143.204	43	66	187	-67	1056	155	43	38	400	145	394	145	102	25	9950	249	-145	394	156	-67	48	111	76	54	43	56	77	89	108	105	134	155	-27	152	74	8	-13	30	111	173	203	235	249	210	-86	98
399	PI086026_1	42.9172	143.204	43	66	187	-67	1056	155	43	38	400	145	394	145	102	25	9950	249	-145	394	156	-67	48	111	76	54	43	56	77	89	108	105	134	155	-27	152	74	8	-13	30	111	173	203	235	249	210	-86	98
400	PI086027	42.9172	143.204	43	66	187	-67	1056	155	43	38	400	145	394	145	102	25	9950	249	-145	394	156	-67	48	111	76	54	43	56	77	89	108	105	134	155	-27	152	74	8	-13	30	111	173	203	235	249	210	-86	98
401	PI086028	42.9172	143.204	43	66	187	-67	1056	155	43	38	400	145	394	145	102	25	9950	249	-145	394	156	-67	48	111	76	54	43	56	77	89	108	105	134	155	-27	152	74	8	-13	30	111	173	203	235	249	210	-86	98
402	PI086029	42.9172	143.204	43	66	187	-67	1056	155	43	38	400	145	394	145	102	25	9950	249	-145	394	156	-67	48	111	76	54	43	56	77	89	108	105	134	155	-27	152	74	8	-13	30	111	173	203	235	249	210	-86	98
403	PI086031	42.9172	143.204	43	66	187	-67	1056	155	43	38	400	145	394	145	102	25	9950	249	-145	394	156	-67	48	111	76	54	43	56	77	89	108	105	134	155	-27	152	74	8	-13	30	111	173	203	235	249	210	-86	98
404	PI086032	42.9172	143.204	43	66	187	-67	1056	155	43	38	400	145	394	145	102	25	9950	249	-145	394	156	-67	48	111	76	54	43	56	77	89	108	105	134	155	-27	152	74	8	-13	30	111	173	203	235	249	210	-86	98
405	PI086038	42.9172	143.204	43	66	187	-67	1056	155	43	38	400	145	394	145	102	25	9950	249	-145	394	156	-67	48	111	76	54	43	56	77	89	108	105	134	155	-27	152	74	8	-13	30	111	173	203	235	249	210	-86	98
406	PI086045	42.9172	143.204	43	66	187	-67	1056	155	43	38	400	145	394	145	102	25	9950	249	-145	394	156	-67	48	111	76	54	43	56	77	89	108	105	134	155	-27	152	74	8	-13	30	111	173	203	235	249	210	-86	98
407	PI086045S	42.9172	143.204	43	66	187	-67	1056	155	43	38	400	145	394	145	102	25	9950	249	-145	394	156	-67	48	111	76	54	43	56	77	89	108	105	134	155	-27	152	74	8	-13	30	111	173	203	235	249	210	-86	98
408	PI086046	42.9172	143.204	43	66	187	-67	1056	155	43	38	400	145	394	145	102	25	9950	249	-145	394	156	-67	48	111	76	54	43	56	77	89	108	105	134	155	-27	152	74	8	-13	30	111	173	203	235	249	210	-86	98
409	PI086050	42.9172	143.204	43	66	187	-67	1056	155	43	38	400	145	394	145	102	25	9950	249	-145	394	156	-67	48	111	76	54	43	56	77	89	108	105	134	155	-27	152	74	8	-13	30	111	173	203	235	249	210	-86	98
410	PI086053	42.9172	143.204	43	66	187	-67	1056	155	43	38	400	145	394	145	102	25	9950	249	-145	394	156	-67	48	111	76	54	43	56	77	89	108	105	134	155	-27	152	74	8	-13	30	111	173	203	235	249	210	-86	98
411	PI086060	42.9172	143.204	43	66	187	-67	1056	155	43	38	400	145	394	145	102	25	9950	249	-145	394	156	-67	48	111	76	54	43	56	77	89	108	105	134	155	-27	152	74	8	-13	30	111	173	203	235	249	210	-86	98
412	PI086062	42.9172	143.204	43	66	187	-67	1056	155	43	38	400	145	394	145	102	25	9950	249	-145	394	156	-67	48	111	76	54	43	56	77	89	108	105	134	155	-27	152	74	8	-13	30	111	173	203	235	249	210	-86	98
413	PI086063	42.9172	143.204	43	66	187	-67	1056	155	43	38	400	145	394	145	102	25	9950	249	-145	394	156	-67	48	111	76	54	43	56	77	89	108	105	134	155	-27	152	74	8	-13	30	111	173	203	235	249	210	-86	98
414	PI086069	42.9172	143.204	43	66	187	-67	1056	155	43	38	400	145	394	145	102	25	9950	249	-145	394	156	-67	48	111	76	54	43	56	77	89	108	105	134	155	-27	152	74	8	-13	30	111	173	203	235	249	210	-86	98
415	PI086071	42.9172	143.204	43	66	187	-67	1056	155	43	38	400	145	394	145	102	25	9950	249	-145	394	156	-67	48	111	76	54	43	56	77	89	108	105	134	155	-27	152	74	8	-13	30	111	173	203	235	249	210	-86	98
416	PI086073	42.9172	143.204	43	66	187	-67	1056	155	43	38	400	145	394	145	102	25	9950	249	-145	394	156	-67	48	111	76	54	43	56	77	89	108	105	134	155	-27	152	74	8	-13	30	111	173	203	235	249	210	-86	98
417	PI086078	42.9172	143.204	43	66	187	-67	1056	155	43	38	400	145	394	145	102	25	9950	249	-145	394	156	-67	48	111	76	54	43	56	77	89	108	105	134	155	-27	152	74	8	-13	30	111	173	203	235	249	210	-86	98
418	PI086078_1	42.9172	143.204	43	66	187	-67	1056	155	43	38	400	145	394	145	102	25	9950	249	-145	394	156	-67	48	111	76	54	43	56	77	89	108	105	134	155	-27	152	74	8	-13	30	111	173	203	235	249	210	-86	98
419	PI086084	42.9172	143.204	43	66	187	-67	1056	155	43	38	400	145	394	145	102	25	9950	249	-145	394	156	-67	48	111	76	54	43	56	77	89	108	105	134	155	-27	152	74	8	-13	30	111	173	203	235	249	210	-86	98
420	PI086091	42.9172	143.204	43	66	187	-67	1056	155	43	38	400	145	394	145	102	25	9950	249	-145	394	156	-67	48	111	76	54	43	56	77	89	108	105	134	155	-27	152	74	8	-13	30	111	173	203	235	249	210	-86	98
421	PI086091_1	42.9172	143.204	43	66	187	-67	1056	155	43	38	400	145	394	145	102	25	9950	249	-145	394	156	-67	48	111	76	54	43	56	77	89	108	105	134	155	-27	152	74	8	-13	30	111	173	203	235	249	210	-86	98
422	PI086098	42.9172	143.204	43	66	187	-67	1056	155	43	38	400	145	394	145	102	25	9950	249	-145	394	156	-67	48	111	76	54	43	56	77	89	108	105	134	155	-27	152	74	8	-13	30	111	173	203	235	249	210	-86	98
423	PI086102	42.9172	143.204	43	66	187	-67	1056	155	43	38	400	145	394	145	102	25	9950	249	-145	394	156	-67	48	111	76	54	43	56	77	89	108	105	134	155	-27	152	74	8	-13	30	111	173	203	235	249	210	-86	98
424	PI086103	42.9172	143.204	43	66	187	-67	1056	155	43	38	400	145	394	145	102	25	9950	249	-145	394	156	-67	48	111	76	54	43	56	77	89	108	105	134	155	-27	152	74	8	-13	30	111	173	203	235	249	210	-86	98
425	PI086109	42.9172	143.204	43	66	187	-67	1056	155	43	38	400	145	394	145	102	25	9950	249	-145	394	156	-67	48	111	76	54	43	56	77	89	108	105	134	155	-27	152	74	8	-13	30	111	173	203	235	249	210	-86	98
426	PI086109B	42.9172	143.204	43	66	187	-67	1056	155	43	38	400	145	394	145	102	25	9950	249	-145	394	156	-67	48	111	76	54	43	56	77	89	108	105	134	155	-27	152	74	8	-13	30	111	173	203	235	249	210	-86	98
427	PI086111	42.9172	143.204	43	66	187	-67	1056	155	43	38	400	145	394	145	102	25	9950	249	-145	394	156	-67	48	111	76	54	43	56	77	89	108	105	134	155	-27	152	74	8	-13	30	111	173	203	235	249	210	-86	98
428	PI086112	42.9172	143.204	43	66	187	-67	1056	155	43	38	400	145	394	145	102	25	9950	249	-145	394	156	-67	48	111	76	54	43	56	77	89	108	105	134	155	-27	152	74	8	-13	30	111	173	203	235	249	210	-86	98
429	PI086112_1	42.9172	143.204	43	66	187	-67	1056	155	43	38	400	145	394	145	102	25	9950	249	-145	394	156	-67	48	111	76	54	43	56	77	89	108	105	134	155	-27	152	74	8	-13	30	111	173	203	235	249	210	-86	98
430	PI086113	42.9172	143.204	43	66	187	-67	1056	155	43	38	400	145	394	145	102	25	9950	249	-145	394	156	-67	48	111	76	54	43	56	77	89	108	105	134	155	-27	152	74	8	-13	30	111	173	203	235	249	210	-86	98
431	PI086113S	42.9172	143.204	43	66	187	-67	1056	155	43	38	400	145	394	145	102	25	9950	249	-145	394	156	-67	48	111	76	54	43	56	77	89	108	105	134	155	-27	152	74	8	-13	30	111	173	203	235	249	210	-86	98
432	PI086115	42.9172	143.204	43	66	187	-67	1056	155	43	38	400	145	394	145	102	25	9950	249	-145	394	156	-67	48	111	76	54	43	56	77	89	108	105	134	155	-27	152	74	8	-13	30	111	173	203	235	249	210	-86	98
433	PI086116	42.9172	143.204	43	66	187	-67	1056	155	43	38	400	145	394	145	102	25	9950	249	-145	394	156	-67	48	111	76	54	43	56	77	89	108	105	134	155	-27	152	74	8	-13	30	111	173	203	235	249	210	-86	98
434	PI086122	42.9172	143.204	43	66	187	-67	1056	155	43	38	400	145	394	145	102	25	9950	249	-145	394	156	-67	48	111	76	54	43	56	77	89	108	105	134	155	-27	152	74	8	-13	30	111	173	203	235	249	210	-86	98
435	PI086123	42.9172	143.204	43	66	187	-67	1056	155	43	38	400	145	394	145	102	25	9950	249	-145	394	156	-67	48	111	76	54	43	56	77	89	108	105	134	155	-27	152	74	8	-13	30	111	173	203	235	249	210	-86	98
436	PI086128	42.9172	143.204	43	66	187	-67	1056	155	43	38	400	145	394	145	102	25	9950	249	-145	394	156	-67	48	111	76	54	43	56	77	89	108	105	134	155	-27	152	74	8	-13	30	111	173	203	235	249	210	-86	98
437	PI086133	42.9172	143.204	43	66	187	-67	1056	155	43	38	400	145	394	145	102	25	9950	249	-145	394	156	-67	48	111	76	54	43	56	77	89	108	105	134	155	-27	152	74	8	-13	30	111	173	203	235	249	210	-86	98
438	PI086134_1	42.9172	143.204	43	66	187	-67	1056	155	43	38	400	145	394	145	102	25	9950	249	-145	394	156	-67	48	111	76	54	43	56	77	89	108	105	134	155	-27	152	74	8	-13	30	111	173	203	235	249	210	-86	98
439	PI086134_2	42.9172	143.204	43	66	187	-67	1056	155	43	38	400	145	394	145	102	25	9950	249	-145	394	156	-67	48	111	76	54	43	56	77	89	108	105	134	155	-27	152	74	8	-13	30	111	173	203	235	249	210	-86	98
440	PI086134_3	42.9172	143.204	43	66	187	-67	1056	155	43	38	400	145	394	145	102	25	9950	249	-145	394	156	-67	48	111	76	54	43	56	77	89	108	105	134	155	-27	152	74	8	-13	30	111	173	203	235	249	210	-86	98
441	PI086134_4	42.9172	143.204	43	66	187	-67	1056	155	43	38	400	145	394	145	102	25	9950	249	-145	394	156	-67	48	111	76	54	43	56	77	89	108	105	134	155	-27	152	74	8	-13	30	111	173	203	235	249	210	-86	98
442	PI086136	42.9172	143.204	43	66	187	-67	1056	155	43	38	400	145	394	145	102	25	9950	249	-145	394	156	-67	48	111	76	54	43	56	77	89	108	105	134	155	-27	152	74	8	-13	30	111	173	203	235	249	210	-86	98
443	PI086137	42.9172	143.204	43	66	187	-67	1056	155	43	38	400	145	394	145	102	25	9950	249	-145	394	156	-67	48	111	76	54	43	56	77	89	108	105	134	155	-27	152	74	8	-13	30	111	173	203	235	249	210	-86	98
444	PI086137_1	42.9172	143.204	43	66	187	-67	1056	155	43	38	400	145	394	145	102	25	9950	249	-145	394	156	-67	48	111	76	54	43	56	77	89	108	105	134	155	-27	152	74	8	-13	30	111	173	203	235	249	210	-86	98
445	PI086138	42.9172	143.204	43	66	187	-67	1056	155	43	38	400	145	394	145	102	25	9950	249	-145	394	156	-67	48	111	76	54	43	56	77	89	108	105	134	155	-27	152	74	8	-13	30	111	173	203	235	249	210	-86	98
446	PI086138R	42.9172	143.204	43	66	187	-67	1056	155	43	38	400	145	394	145	102	25	9950	249	-145	394	156	-67	48	111	76	54	43	56	77	89	108	105	134	155	-27	152	74	8	-13	30	111	173	203	235	249	210	-86	98
447	PI086142	42.9172	143.204	43	66	187	-67	1056	155	43	38	400	145	394	145	102	25	9950	249	-145	394	156	-67	48	111	76	54	43	56	77	89	108	105	134	155	-27	152	74	8	-13	30	111	173	203	235	249	210	-86	98
448	PI086144	42.9172	143.204	43	66	187	-67	1056	155	43	38	400	145	394	145	102	25	9950	249	-145	394	156	-67	48	111	76	54	43	56	77	89	108	105	134	155	-27	152	74	8	-13	30	111	173	203	235	249	210	-86	98
449	PI086146	39.7	141.25	326	91	204	-23	1370	186	66	33	519	227	519	227	91	26	8942	269	-74	343	204	-19	75	120	93	86	66	86	102	96	127	176	157	186	5	162	98	35	13	53	129	186	216	251	269	221	-35	110
450	PI086150	39.7	141.25	326	91	204	-23	1370	186	66	33	519	227	519	227	91	26	8942	269	-74	343	204	-19	75	120	93	86	66	86	102	96	127	176	157	186	5	162	98	35	13	53	129	186	216	251	269	221	-35	110
451	PI086153	35	138	471	135	232	37	2171	300	65	44	810	220	792	220	90	29	7555	286	-22	308	226	37	65	180	111	70	85	152	205	211	300	253	257	282	75	200	153	102	85	119	171	209	236	272	286	252	26	156
452	PI086154	42.9172	143.204	43	66	187	-67	1056	155	43	38	400	145	394	145	102	25	9950	249	-145	394	156	-67	48	111	76	54	43	56	77	89	108	105	134	155	-27	152	74	8	-13	30	111	173	203	235	249	210	-86	98
453	PI086410	35.7	139.667	40	153	251	56	1450	191	46	42	522	154	490	154	82	26	7586	306	0	306	223	56	46	173	85	49	59	98	119	142	189	141	158	191	93	208	161	118	98	131	184	226	250	288	306	263	46	170
454	PI086411	35.7	139.667	40	153	251	56	1450	191	46	42	522	154	490	154	82	26	7586	306	0	306	223	56	46	173	85	49	59	98	119	142	189	141	158	191	93	208	161	118	98	131	184	226	250	288	306	263	46	170
455	PI086425	39.45	140.483	25	111	230	-5	1645	180	94	20	489	302	489	442	82	23	9256	295	-47	342	230	85	151	141	151	171	120	105	103	94	120	180	147	162	16	183	115	45	23	63	137	199	235	274	295	246	-16	135
456	PI086443	39.45	140.483	25	111	230	-5	1645	180	94	20	489	302	489	442	82	23	9256	295	-47	342	230	85	151	141	151	171	120	105	103	94	120	180	147	162	16	183	115	45	23	63	137	199	235	274	295	246	-16	135
457	PI086445	39.45	140.483	25	111	230	-5	1645	180	94	20	489	302	489	442	82	23	9256	295	-47	342	230	85	151	141	151	171	120	105	103	94	120	180	147	162	16	183	115	45	23	63	137	199	235	274	295	246	-16	135
458	PI086449	39.45	140.483	25	111	230	-5	1645	180	94	20	489	302	489	442	82	23	9256	295	-47	342	230	85	151	141	151	171	120	105	103	94	120	180	147	162	16	183	115	45	23	63	137	199	235	274	295	246	-16	135
459	PI086449_0	39.45	140.483	25	111	230	-5	1645	180	94	20	489	302	489	442	82	23	9256	295	-47	342	230	85	151	141	151	171	120	105	103	94	120	180	147	162	16	183	115	45	23	63	137	199	235	274	295	246	-16	135
460	PI086452	39.45	140.483	25	111	230	-5	1645	180	94	20	489	302	489	442	82	23	9256	295	-47	342	230	85	151	141	151	171	120	105	103	94	120	180	147	162	16	183	115	45	23	63	137	199	235	274	295	246	-16	135
461	PI086457_1	39.45	140.483	25	111	230	-5	1645	180	94	20	489	302	489	442	82	23	9256	295	-47	342	230	85	151	141	151	171	120	105	103	94	120	180	147	162	16	183	115	45	23	63	137	199	235	274	295	246	-16	135
462	PI086463	39.45	140.483	25	111	230	-5	1645	180	94	20	489	302	489	442	82	23	9256	295	-47	342	230	85	151	141	151	171	120	105	103	94	120	180	147	162	16	183	115	45	23	63	137	199	235	274	295	246	-16	135
463	PI086465	39.45	140.483	25	111	230	-5	1645	180	94	20	489	302	489	442	82	23	9256	295	-47	342	230	85	151	141	151	171	120	105	103	94	120	180	147	162	16	183	115	45	23	63	137	199	235	274	295	246	-16	135
464	PI086469	39.45	140.483	25	111	230	-5	1645	180	94	20	489	302	489	442	82	23	9256	295	-47	342	230	85	151	141	151	171	120	105	103	94	120	180	147	162	16	183	115	45	23	63	137	199	235	274	295	246	-16	135
465	PI086482	39.45	140.483	25	111	230	-5	1645	180	94	20	489	302	489	442	82	23	9256	295	-47	342	230	85	151	141	151	171	120	105	103	94	120	180	147	162	16	183	115	45	23	63	137	199	235	274	295	246	-16	135
466	PI086482_1	39.45	140.483	25	111	230	-5	1645	180	94	20	489	302	489	442	82	23	9256	295	-47	342	230	85	151	141	151	171	120	105	103	94	120	180	147	162	16	183	115	45	23	63	137	199	235	274	295	246	-16	135
467	PI086490	39.45	140.483	25	111	230	-5	1645	180	94	20	489	302	489	442	82	23	9256	295	-47	342	230	85	151	141	151	171	120	105	103	94	120	180	147	162	16	183	115	45	23	63	137	199	235	274	295	246	-16	135
468	PI086490_2	39.45	140.483	25	111	230	-5	1645	180	94	20	489	302	489	442	82	23	9256	295	-47	342	230	85	151	141	151	171	120	105	103	94	120	180	147	162	16	183	115	45	23	63	137	199	235	274	295	246	-16	135
469	PI086490_3	39.45	140.483	25	111	230	-5	1645	180	94	20	489	302	489	442	82	23	9256	295	-47	342	230	85	151	141	151	171	120	105	103	94	120	180	147	162	16	183	115	45	23	63	137	199	235	274	295	246	-16	135
470	PI086490_4	39.45	140.483	25	111	230	-5	1645	180	94	20	489	302	489	442	82	23	9256	295	-47	342	230	85	151	141	151	171	120	105	103	94	120	180	147	162	16	183	115	45	23	63	137	199	235	274	295	246	-16	135
471	PI086491	39.45	140.483	25	111	230	-5	1645	180	94	20	489	302	489	442	82	23	9256	295	-47	342	230	85	151	141	151	171	120	105	103	94	120	180	147	162	16	183	115	45	23	63	137	199	235	274	295	246	-16	135
472	PI086504	39.45	140.483	25	111	230	-5	1645	180	94	20	489	302	489	442	82	23	9256	295	-47	342	230	85	151	141	151	171	120	105	103	94	120	180	147	162	16	183	115	45	23	63	137	199	235	274	295	246	-16	135
473	PI086510	39.45	140.483	25	111	230	-5	1645	180	94	20	489	302	489	442	82	23	9256	295	-47	342	230	85	151	141	151	171	120	105	103	94	120	180	147	162	16	183	115	45	23	63	137	199	235	274	295	246	-16	135
474	PI086736	36.025	139.508	17	146	248	47	1355	194	35	51	533	120	533	120	96	29	7833	308	-17	325	248	47	35	163	65	38	47	74	94	127	179	171	168	194	92	209	161	116	98	129	184	228	253	292	308	263	37	165
475	PI086741	46.195	126.068	187	31	210	-174	509	154	3	109	343	11	343	11	121	22	14869	278	-260	538	210	-174	3	24	7	4	4	10	20	37	81	154	108	57	-139	113	-11	-109	-91	8	123	206	258	278	263	201	-200	52
476	PI086876	26.2072	127.673	NA	NA	NA	NA	NA	NA	NA	NA	NA	NA	NA	NA	NA	NA	NA	NA	NA	NA	NA	NA	NA	NA	NA	NA	NA	NA	NA	NA	NA	NA	NA	NA	NA	NA	NA	NA	NA	NA	NA	NA	NA	NA	NA	NA	NA	NA
477	PI086878	46.195	126.068	187	31	210	-174	509	154	3	109	343	11	343	11	121	22	14869	278	-260	538	210	-174	3	24	7	4	4	10	20	37	81	154	108	57	-139	113	-11	-109	-91	8	123	206	258	278	263	201	-200	52
478	PI086878_2	46.195	126.068	187	31	210	-174	509	154	3	109	343	11	343	11	121	22	14869	278	-260	538	210	-174	3	24	7	4	4	10	20	37	81	154	108	57	-139	113	-11	-109	-91	8	123	206	258	278	263	201	-200	52
479	PI087524	46.195	126.068	187	31	210	-174	509	154	3	109	343	11	343	11	121	22	14869	278	-260	538	210	-174	3	24	7	4	4	10	20	37	81	154	108	57	-139	113	-11	-109	-91	8	123	206	258	278	263	201	-200	52
480	PI087525	26.2072	127.673	NA	NA	NA	NA	NA	NA	NA	NA	NA	NA	NA	NA	NA	NA	NA	NA	NA	NA	NA	NA	NA	NA	NA	NA	NA	NA	NA	NA	NA	NA	NA	NA	NA	NA	NA	NA	NA	NA	NA	NA	NA	NA	NA	NA	NA	NA
481	PI087530	41.7956	129.776	6	79	195	-44	667	154	10	81	360	34	360	34	109	29	9265	257	-112	369	191	-44	10	44	29	14	10	19	30	57	94	112	154	94	-1	167	89	22	15	67	133	183	206	245	257	225	-57	105
482	PI087531	46.195	126.068	187	31	210	-174	509	154	3	109	343	11	343	11	121	22	14869	278	-260	538	210	-174	3	24	7	4	4	10	20	37	81	154	108	57	-139	113	-11	-109	-91	8	123	206	258	278	263	201	-200	52
483	PI087622	36.1333	139.383	32	145	247	45	1296	191	31	55	529	105	529	105	100	30	7914	309	-23	332	247	45	31	158	59	33	41	62	84	118	181	176	162	191	91	209	162	116	98	127	185	230	254	292	309	263	34	163
484	PI087623	36.1333	139.383	32	145	247	45	1296	191	31	55	529	105	529	105	100	30	7914	309	-23	332	247	45	31	158	59	33	41	62	84	118	181	176	162	191	91	209	162	116	98	127	185	230	254	292	309	263	34	163
485	PI087628	36.1333	139.383	32	145	247	45	1296	191	31	55	529	105	529	105	100	30	7914	309	-23	332	247	45	31	158	59	33	41	62	84	118	181	176	162	191	91	209	162	116	98	127	185	230	254	292	309	263	34	163
486	PI087629	36.1333	139.383	32	145	247	45	1296	191	31	55	529	105	529	105	100	30	7914	309	-23	332	247	45	31	158	59	33	41	62	84	118	181	176	162	191	91	209	162	116	98	127	185	230	254	292	309	263	34	163
487	PI087630	36.1333	139.383	32	145	247	45	1296	191	31	55	529	105	529	105	100	30	7914	309	-23	332	247	45	31	158	59	33	41	62	84	118	181	176	162	191	91	209	162	116	98	127	185	230	254	292	309	263	34	163
488	PI087631	36.1333	139.383	32	145	247	45	1296	191	31	55	529	105	529	105	100	30	7914	309	-23	332	247	45	31	158	59	33	41	62	84	118	181	176	162	191	91	209	162	116	98	127	185	230	254	292	309	263	34	163
489	PI087631_1	36.1333	139.383	32	145	247	45	1296	191	31	55	529	105	529	105	100	30	7914	309	-23	332	247	45	31	158	59	33	41	62	84	118	181	176	162	191	91	209	162	116	98	127	185	230	254	292	309	263	34	163
490	PI087631_3	36.1333	139.383	32	145	247	45	1296	191	31	55	529	105	529	105	100	30	7914	309	-23	332	247	45	31	158	59	33	41	62	84	118	181	176	162	191	91	209	162	116	98	127	185	230	254	292	309	263	34	163
491	PI087632	36.1333	139.383	32	145	247	45	1296	191	31	55	529	105	529	105	100	30	7914	309	-23	332	247	45	31	158	59	33	41	62	84	118	181	176	162	191	91	209	162	116	98	127	185	230	254	292	309	263	34	163
492	PI087634	36.1333	139.383	32	145	247	45	1296	191	31	55	529	105	529	105	100	30	7914	309	-23	332	247	45	31	158	59	33	41	62	84	118	181	176	162	191	91	209	162	116	98	127	185	230	254	292	309	263	34	163
493	PI088282	43.5072	124.812	209	52	219	-136	600	168	5	103	392	15	392	15	117	22	13676	286	-224	510	219	-136	5	35	14	5	5	13	21	53	84	168	140	57	-105	138	18	-69	-55	29	134	211	262	286	264	211	-165	77
494	PI088287	43.5072	124.812	209	52	219	-136	600	168	5	103	392	15	392	15	117	22	13676	286	-224	510	219	-136	5	35	14	5	5	13	21	53	84	168	140	57	-105	138	18	-69	-55	29	134	211	262	286	264	211	-165	77
495	PI088288	43.5072	124.812	209	52	219	-136	600	168	5	103	392	15	392	15	117	22	13676	286	-224	510	219	-136	5	35	14	5	5	13	21	53	84	168	140	57	-105	138	18	-69	-55	29	134	211	262	286	264	211	-165	77
496	PI088289	43.5072	124.812	209	52	219	-136	600	168	5	103	392	15	392	15	117	22	13676	286	-224	510	219	-136	5	35	14	5	5	13	21	53	84	168	140	57	-105	138	18	-69	-55	29	134	211	262	286	264	211	-165	77
497	PI088290	43.5072	124.812	209	52	219	-136	600	168	5	103	392	15	392	15	117	22	13676	286	-224	510	219	-136	5	35	14	5	5	13	21	53	84	168	140	57	-105	138	18	-69	-55	29	134	211	262	286	264	211	-165	77
498	PI088291	43.5072	124.812	209	52	219	-136	600	168	5	103	392	15	392	15	117	22	13676	286	-224	510	219	-136	5	35	14	5	5	13	21	53	84	168	140	57	-105	138	18	-69	-55	29	134	211	262	286	264	211	-165	77
499	PI088292	43.5072	124.812	209	52	219	-136	600	168	5	103	392	15	392	15	117	22	13676	286	-224	510	219	-136	5	35	14	5	5	13	21	53	84	168	140	57	-105	138	18	-69	-55	29	134	211	262	286	264	211	-165	77
500	PI088293	43.5072	124.812	209	52	219	-136	600	168	5	103	392	15	392	15	117	22	13676	286	-224	510	219	-136	5	35	14	5	5	13	21	53	84	168	140	57	-105	138	18	-69	-55	29	134	211	262	286	264	211	-165	77
501	PI088297	43.88	125.323	216	50	217	-140	621	183	5	108	419	15	419	15	114	22	13798	279	-222	501	217	-140	5	33	14	5	5	12	23	46	97	183	139	59	-108	130	14	-75	-64	24	133	214	259	279	266	211	-165	70
502	PI088300	41.2391	124.171	446	57	206	-111	941	252	9	102	601	33	601	33	121	25	12230	265	-201	466	206	-111	9	52	28	13	11	20	47	70	115	252	234	90	-67	143	40	-40	-31	40	137	207	242	265	265	215	-134	77
503	PI088302_1	41.7922	123.433	51	86	237	-84	699	181	6	97	434	22	434	22	110	23	12439	295	-165	460	237	-84	6	40	19	9	7	16	35	56	90	181	163	77	-50	163	58	-22	-12	67	164	234	273	295	289	240	-108	103
504	PI088302_2	41.7922	123.433	51	86	237	-84	699	181	6	97	434	22	434	22	110	23	12439	295	-165	460	237	-84	6	40	19	9	7	16	35	56	90	181	163	77	-50	163	58	-22	-12	67	164	234	273	295	289	240	-108	103
505	PI088304	43.1845	124.451	198	60	221	-122	650	182	5	101	421	17	421	17	119	24	13254	284	-208	492	221	-122	5	35	15	6	6	14	29	56	95	182	144	63	-86	143	29	-53	-44	40	145	220	264	284	270	220	-147	81
506	PI088305	42.4642	124.04	83	75	233	-102	679	179	6	98	429	21	429	21	121	24	12933	294	-191	485	233	-102	6	38	18	8	7	15	33	56	95	179	155	69	-63	158	49	-32	-23	58	160	233	274	294	286	235	-127	94
507	PI088306	41.9241	124.139	123	76	230	-99	772	199	7	98	484	25	484	25	122	25	12653	291	-190	481	230	-99	7	44	23	10	8	17	39	62	101	199	184	78	-57	160	54	-28	-17	60	159	231	270	291	285	235	-124	94
508	PI088306_1	41.9241	124.139	123	76	230	-99	772	199	7	98	484	25	484	25	122	25	12653	291	-190	481	230	-99	7	44	23	10	8	17	39	62	101	199	184	78	-57	160	54	-28	-17	60	159	231	270	291	285	235	-124	94
509	PI088309	44.0819	124.668	217	51	217	-136	537	164	4	110	364	12	364	12	115	23	13674	280	-219	499	217	-136	4	28	10	4	4	10	19	42	81	164	119	52	-105	131	13	-72	-59	28	134	213	260	280	265	212	-162	72
510	PI088353	43.5072	124.812	209	52	219	-136	600	168	5	103	392	15	392	15	117	22	13676	286	-224	510	219	-136	5	35	14	5	5	13	21	53	84	168	140	57	-105	138	18	-69	-55	29	134	211	262	286	264	211	-165	77
511	PI088355	42.7228	124.331	127	69	227	-111	682	182	6	100	434	20	434	20	122	24	13057	290	-201	491	227	-111	6	38	17	7	7	15	33	57	98	182	154	68	-71	153	42	-39	-31	51	155	229	270	290	280	230	-136	88
512	PI088356	42.7228	124.331	127	69	227	-111	682	182	6	100	434	20	434	20	122	24	13057	290	-201	491	227	-111	6	38	17	7	7	15	33	57	98	182	154	68	-71	153	42	-39	-31	51	155	229	270	290	280	230	-136	88
513	PI088358	42.7228	124.331	127	69	227	-111	682	182	6	100	434	20	434	20	122	24	13057	290	-201	491	227	-111	6	38	17	7	7	15	33	57	98	182	154	68	-71	153	42	-39	-31	51	155	229	270	290	280	230	-136	88
514	PI088442	46.195	126.068	187	31	210	-174	509	154	3	109	343	11	343	11	121	22	14869	278	-260	538	210	-174	3	24	7	4	4	10	20	37	81	154	108	57	-139	113	-11	-109	-91	8	123	206	258	278	263	201	-200	52
515	PI088443	46.195	126.068	187	31	210	-174	509	154	3	109	343	11	343	11	121	22	14869	278	-260	538	210	-174	3	24	7	4	4	10	20	37	81	154	108	57	-139	113	-11	-109	-91	8	123	206	258	278	263	201	-200	52
516	PI088444	46.195	126.068	187	31	210	-174	509	154	3	109	343	11	343	11	121	22	14869	278	-260	538	210	-174	3	24	7	4	4	10	20	37	81	154	108	57	-139	113	-11	-109	-91	8	123	206	258	278	263	201	-200	52
517	PI088445	46.195	126.068	187	31	210	-174	509	154	3	109	343	11	343	11	121	22	14869	278	-260	538	210	-174	3	24	7	4	4	10	20	37	81	154	108	57	-139	113	-11	-109	-91	8	123	206	258	278	263	201	-200	52
518	PI088447	46.195	126.068	187	31	210	-174	509	154	3	109	343	11	343	11	121	22	14869	278	-260	538	210	-174	3	24	7	4	4	10	20	37	81	154	108	57	-139	113	-11	-109	-91	8	123	206	258	278	263	201	-200	52
519	PI088447_3	46.195	126.068	187	31	210	-174	509	154	3	109	343	11	343	11	121	22	14869	278	-260	538	210	-174	3	24	7	4	4	10	20	37	81	154	108	57	-139	113	-11	-109	-91	8	123	206	258	278	263	201	-200	52
520	PI088448	46.195	126.068	187	31	210	-174	509	154	3	109	343	11	343	11	121	22	14869	278	-260	538	210	-174	3	24	7	4	4	10	20	37	81	154	108	57	-139	113	-11	-109	-91	8	123	206	258	278	263	201	-200	52
521	PI088452	40.6223	122.561	70	86	230	-74	706	186	8	99	435	27	433	27	97	22	11781	280	-148	428	219	-74	8	44	21	10	9	13	38	52	76	186	171	78	-42	160	64	-12	-13	57	146	215	255	280	278	231	-95	106
522	PI088455	40.1753	122.123	16	91	234	-69	663	184	7	105	425	25	421	25	90	21	11701	281	-138	419	222	-69	7	41	21	10	8	11	33	43	64	184	173	68	-41	157	66	-11	-10	60	150	218	258	281	277	229	-90	108
523	PI088458	40.1753	122.123	16	91	234	-69	663	184	7	105	425	25	421	25	90	21	11701	281	-138	419	222	-69	7	41	21	10	8	11	33	43	64	184	173	68	-41	157	66	-11	-10	60	150	218	258	281	277	229	-90	108
524	PI088459	40.1753	122.123	16	91	234	-69	663	184	7	105	425	25	421	25	90	21	11701	281	-138	419	222	-69	7	41	21	10	8	11	33	43	64	184	173	68	-41	157	66	-11	-10	60	150	218	258	281	277	229	-90	108
525	PI088461	40.1753	122.123	16	91	234	-69	663	184	7	105	425	25	421	25	90	21	11701	281	-138	419	222	-69	7	41	21	10	8	11	33	43	64	184	173	68	-41	157	66	-11	-10	60	150	218	258	281	277	229	-90	108
526	PI088466	40.1753	122.123	16	91	234	-69	663	184	7	105	425	25	421	25	90	21	11701	281	-138	419	222	-69	7	41	21	10	8	11	33	43	64	184	173	68	-41	157	66	-11	-10	60	150	218	258	281	277	229	-90	108
527	PI088466_1	40.1753	122.123	16	91	234	-69	663	184	7	105	425	25	421	25	90	21	11701	281	-138	419	222	-69	7	41	21	10	8	11	33	43	64	184	173	68	-41	157	66	-11	-10	60	150	218	258	281	277	229	-90	108
528	PI088468	40.1753	122.123	16	91	234	-69	663	184	7	105	425	25	421	25	90	21	11701	281	-138	419	222	-69	7	41	21	10	8	11	33	43	64	184	173	68	-41	157	66	-11	-10	60	150	218	258	281	277	229	-90	108
529	PI088484	40.1753	122.123	16	91	234	-69	663	184	7	105	425	25	421	25	90	21	11701	281	-138	419	222	-69	7	41	21	10	8	11	33	43	64	184	173	68	-41	157	66	-11	-10	60	150	218	258	281	277	229	-90	108
530	PI088486	40.1753	122.123	16	91	234	-69	663	184	7	105	425	25	421	25	90	21	11701	281	-138	419	222	-69	7	41	21	10	8	11	33	43	64	184	173	68	-41	157	66	-11	-10	60	150	218	258	281	277	229	-90	108
531	PI088490	40.1753	122.123	16	91	234	-69	663	184	7	105	425	25	421	25	90	21	11701	281	-138	419	222	-69	7	41	21	10	8	11	33	43	64	184	173	68	-41	157	66	-11	-10	60	150	218	258	281	277	229	-90	108
532	PI088490_1	40.1753	122.123	16	91	234	-69	663	184	7	105	425	25	421	25	90	21	11701	281	-138	419	222	-69	7	41	21	10	8	11	33	43	64	184	173	68	-41	157	66	-11	-10	60	150	218	258	281	277	229	-90	108
533	PI088490_2	40.1753	122.123	16	91	234	-69	663	184	7	105	425	25	421	25	90	21	11701	281	-138	419	222	-69	7	41	21	10	8	11	33	43	64	184	173	68	-41	157	66	-11	-10	60	150	218	258	281	277	229	-90	108
534	PI088491	40.1753	122.123	16	91	234	-69	663	184	7	105	425	25	421	25	90	21	11701	281	-138	419	222	-69	7	41	21	10	8	11	33	43	64	184	173	68	-41	157	66	-11	-10	60	150	218	258	281	277	229	-90	108
535	PI088492	40.1753	122.123	16	91	234	-69	663	184	7	105	425	25	421	25	90	21	11701	281	-138	419	222	-69	7	41	21	10	8	11	33	43	64	184	173	68	-41	157	66	-11	-10	60	150	218	258	281	277	229	-90	108
536	PI088495	40.1753	122.123	16	91	234	-69	663	184	7	105	425	25	421	25	90	21	11701	281	-138	419	222	-69	7	41	21	10	8	11	33	43	64	184	173	68	-41	157	66	-11	-10	60	150	218	258	281	277	229	-90	108
537	PI088497	40.1753	122.123	16	91	234	-69	663	184	7	105	425	25	421	25	90	21	11701	281	-138	419	222	-69	7	41	21	10	8	11	33	43	64	184	173	68	-41	157	66	-11	-10	60	150	218	258	281	277	229	-90	108
538	PI088499	40.1753	122.123	16	91	234	-69	663	184	7	105	425	25	421	25	90	21	11701	281	-138	419	222	-69	7	41	21	10	8	11	33	43	64	184	173	68	-41	157	66	-11	-10	60	150	218	258	281	277	229	-90	108
539	PI088502	40.1753	122.123	16	91	234	-69	663	184	7	105	425	25	421	25	90	21	11701	281	-138	419	222	-69	7	41	21	10	8	11	33	43	64	184	173	68	-41	157	66	-11	-10	60	150	218	258	281	277	229	-90	108
540	PI088508	40.1753	122.123	16	91	234	-69	663	184	7	105	425	25	421	25	90	21	11701	281	-138	419	222	-69	7	41	21	10	8	11	33	43	64	184	173	68	-41	157	66	-11	-10	60	150	218	258	281	277	229	-90	108
541	PI088777	46.195	126.068	187	31	210	-174	509	154	3	109	343	11	343	11	121	22	14869	278	-260	538	210	-174	3	24	7	4	4	10	20	37	81	154	108	57	-139	113	-11	-109	-91	8	123	206	258	278	263	201	-200	52
542	PI088780	46.195	126.068	187	31	210	-174	509	154	3	109	343	11	343	11	121	22	14869	278	-260	538	210	-174	3	24	7	4	4	10	20	37	81	154	108	57	-139	113	-11	-109	-91	8	123	206	258	278	263	201	-200	52
543	PI088782	46.195	126.068	187	31	210	-174	509	154	3	109	343	11	343	11	121	22	14869	278	-260	538	210	-174	3	24	7	4	4	10	20	37	81	154	108	57	-139	113	-11	-109	-91	8	123	206	258	278	263	201	-200	52
544	PI088783	50.1444	125.528	389	-15	175	-233	508	137	3	104	332	13	332	13	138	24	15867	252	-323	575	175	-233	4	20	8	6	3	7	24	39	78	137	117	65	-187	73	-67	-170	-130	-27	87	178	236	252	232	169	-255	6
545	PI088787	50.1444	125.528	389	-15	175	-233	508	137	3	104	332	13	332	13	138	24	15867	252	-323	575	175	-233	4	20	8	6	3	7	24	39	78	137	117	65	-187	73	-67	-170	-130	-27	87	178	236	252	232	169	-255	6
546	PI088788	42.7228	124.331	127	69	227	-111	682	182	6	100	434	20	434	20	122	24	13057	290	-201	491	227	-111	6	38	17	7	7	15	33	57	98	182	154	68	-71	153	42	-39	-31	51	155	229	270	290	280	230	-136	88
547	PI088789	46.195	126.068	187	31	210	-174	509	154	3	109	343	11	343	11	121	22	14869	278	-260	538	210	-174	3	24	7	4	4	10	20	37	81	154	108	57	-139	113	-11	-109	-91	8	123	206	258	278	263	201	-200	52
548	PI088790	46.195	126.068	187	31	210	-174	509	154	3	109	343	11	343	11	121	22	14869	278	-260	538	210	-174	3	24	7	4	4	10	20	37	81	154	108	57	-139	113	-11	-109	-91	8	123	206	258	278	263	201	-200	52
549	PI088793	46.195	126.068	187	31	210	-174	509	154	3	109	343	11	343	11	121	22	14869	278	-260	538	210	-174	3	24	7	4	4	10	20	37	81	154	108	57	-139	113	-11	-109	-91	8	123	206	258	278	263	201	-200	52
550	PI088797	46.195	126.068	187	31	210	-174	509	154	3	109	343	11	343	11	121	22	14869	278	-260	538	210	-174	3	24	7	4	4	10	20	37	81	154	108	57	-139	113	-11	-109	-91	8	123	206	258	278	263	201	-200	52
551	PI088798	46.195	126.068	187	31	210	-174	509	154	3	109	343	11	343	11	121	22	14869	278	-260	538	210	-174	3	24	7	4	4	10	20	37	81	154	108	57	-139	113	-11	-109	-91	8	123	206	258	278	263	201	-200	52
552	PI088799	46.195	126.068	187	31	210	-174	509	154	3	109	343	11	343	11	121	22	14869	278	-260	538	210	-174	3	24	7	4	4	10	20	37	81	154	108	57	-139	113	-11	-109	-91	8	123	206	258	278	263	201	-200	52
553	PI088803	46.195	126.068	187	31	210	-174	509	154	3	109	343	11	343	11	121	22	14869	278	-260	538	210	-174	3	24	7	4	4	10	20	37	81	154	108	57	-139	113	-11	-109	-91	8	123	206	258	278	263	201	-200	52
554	PI088803_1	46.195	126.068	187	31	210	-174	509	154	3	109	343	11	343	11	121	22	14869	278	-260	538	210	-174	3	24	7	4	4	10	20	37	81	154	108	57	-139	113	-11	-109	-91	8	123	206	258	278	263	201	-200	52
555	PI088804	46.195	126.068	187	31	210	-174	509	154	3	109	343	11	343	11	121	22	14869	278	-260	538	210	-174	3	24	7	4	4	10	20	37	81	154	108	57	-139	113	-11	-109	-91	8	123	206	258	278	263	201	-200	52
556	PI088805_2	41.7922	123.433	51	86	237	-84	699	181	6	97	434	22	434	22	110	23	12439	295	-165	460	237	-84	6	40	19	9	7	16	35	56	90	181	163	77	-50	163	58	-22	-12	67	164	234	273	295	289	240	-108	103
557	PI088805_4	41.7922	123.433	51	86	237	-84	699	181	6	97	434	22	434	22	110	23	12439	295	-165	460	237	-84	6	40	19	9	7	16	35	56	90	181	163	77	-50	163	58	-22	-12	67	164	234	273	295	289	240	-108	103
558	PI088806	46.195	126.068	187	31	210	-174	509	154	3	109	343	11	343	11	121	22	14869	278	-260	538	210	-174	3	24	7	4	4	10	20	37	81	154	108	57	-139	113	-11	-109	-91	8	123	206	258	278	263	201	-200	52
559	PI088809	40.9714	126.598	320	66	214	-102	916	235	11	96	567	40	567	40	121	25	12139	279	-189	468	214	-102	11	42	32	16	13	21	51	72	113	235	219	91	-54	146	45	-42	-17	56	151	218	256	279	268	214	-122	79
560	PI088810	40.9714	126.598	320	66	214	-102	916	235	11	96	567	40	567	40	121	25	12139	279	-189	468	214	-102	11	42	32	16	13	21	51	72	113	235	219	91	-54	146	45	-42	-17	56	151	218	256	279	268	214	-122	79
561	PI088811	40.9714	126.598	320	66	214	-102	916	235	11	96	567	40	567	40	121	25	12139	279	-189	468	214	-102	11	42	32	16	13	21	51	72	113	235	219	91	-54	146	45	-42	-17	56	151	218	256	279	268	214	-122	79
562	PI088813	40.9714	126.598	320	66	214	-102	916	235	11	96	567	40	567	40	121	25	12139	279	-189	468	214	-102	11	42	32	16	13	21	51	72	113	235	219	91	-54	146	45	-42	-17	56	151	218	256	279	268	214	-122	79
563	PI088814	40.9714	126.598	320	66	214	-102	916	235	11	96	567	40	567	40	121	25	12139	279	-189	468	214	-102	11	42	32	16	13	21	51	72	113	235	219	91	-54	146	45	-42	-17	56	151	218	256	279	268	214	-122	79
564	PI088815	40.9714	126.598	320	66	214	-102	916	235	11	96	567	40	567	40	121	25	12139	279	-189	468	214	-102	11	42	32	16	13	21	51	72	113	235	219	91	-54	146	45	-42	-17	56	151	218	256	279	268	214	-122	79
565	PI088816	40.9714	126.598	320	66	214	-102	916	235	11	96	567	40	567	40	121	25	12139	279	-189	468	214	-102	11	42	32	16	13	21	51	72	113	235	219	91	-54	146	45	-42	-17	56	151	218	256	279	268	214	-122	79
566	PI088816S	40.9714	126.598	320	66	214	-102	916	235	11	96	567	40	567	40	121	25	12139	279	-189	468	214	-102	11	42	32	16	13	21	51	72	113	235	219	91	-54	146	45	-42	-17	56	151	218	256	279	268	214	-122	79
567	PI088818	46.195	126.068	187	31	210	-174	509	154	3	109	343	11	343	11	121	22	14869	278	-260	538	210	-174	3	24	7	4	4	10	20	37	81	154	108	57	-139	113	-11	-109	-91	8	123	206	258	278	263	201	-200	52
568	PI088820	40.9714	126.598	320	66	214	-102	916	235	11	96	567	40	567	40	121	25	12139	279	-189	468	214	-102	11	42	32	16	13	21	51	72	113	235	219	91	-54	146	45	-42	-17	56	151	218	256	279	268	214	-122	79
569	PI088820N	40.9714	126.598	320	66	214	-102	916	235	11	96	567	40	567	40	121	25	12139	279	-189	468	214	-102	11	42	32	16	13	21	51	72	113	235	219	91	-54	146	45	-42	-17	56	151	218	256	279	268	214	-122	79
570	PI088823	40.9714	126.598	320	66	214	-102	916	235	11	96	567	40	567	40	121	25	12139	279	-189	468	214	-102	11	42	32	16	13	21	51	72	113	235	219	91	-54	146	45	-42	-17	56	151	218	256	279	268	214	-122	79
571	PI088825	40.9714	126.598	320	66	214	-102	916	235	11	96	567	40	567	40	121	25	12139	279	-189	468	214	-102	11	42	32	16	13	21	51	72	113	235	219	91	-54	146	45	-42	-17	56	151	218	256	279	268	214	-122	79
572	PI088826	40.9714	126.598	320	66	214	-102	916	235	11	96	567	40	567	40	121	25	12139	279	-189	468	214	-102	11	42	32	16	13	21	51	72	113	235	219	91	-54	146	45	-42	-17	56	151	218	256	279	268	214	-122	79
573	PI088997	46.195	126.068	187	31	210	-174	509	154	3	109	343	11	343	11	121	22	14869	278	-260	538	210	-174	3	24	7	4	4	10	20	37	81	154	108	57	-139	113	-11	-109	-91	8	123	206	258	278	263	201	-200	52
574	PI088998_1	46.195	126.068	187	31	210	-174	509	154	3	109	343	11	343	11	121	22	14869	278	-260	538	210	-174	3	24	7	4	4	10	20	37	81	154	108	57	-139	113	-11	-109	-91	8	123	206	258	278	263	201	-200	52
575	PI088998_2	46.195	126.068	187	31	210	-174	509	154	3	109	343	11	343	11	121	22	14869	278	-260	538	210	-174	3	24	7	4	4	10	20	37	81	154	108	57	-139	113	-11	-109	-91	8	123	206	258	278	263	201	-200	52
576	PI089000	46.195	126.068	187	31	210	-174	509	154	3	109	343	11	343	11	121	22	14869	278	-260	538	210	-174	3	24	7	4	4	10	20	37	81	154	108	57	-139	113	-11	-109	-91	8	123	206	258	278	263	201	-200	52
577	PI089001	46.195	126.068	187	31	210	-174	509	154	3	109	343	11	343	11	121	22	14869	278	-260	538	210	-174	3	24	7	4	4	10	20	37	81	154	108	57	-139	113	-11	-109	-91	8	123	206	258	278	263	201	-200	52
578	PI089002	46.195	126.068	187	31	210	-174	509	154	3	109	343	11	343	11	121	22	14869	278	-260	538	210	-174	3	24	7	4	4	10	20	37	81	154	108	57	-139	113	-11	-109	-91	8	123	206	258	278	263	201	-200	52
579	PI089002_2	46.195	126.068	187	31	210	-174	509	154	3	109	343	11	343	11	121	22	14869	278	-260	538	210	-174	3	24	7	4	4	10	20	37	81	154	108	57	-139	113	-11	-109	-91	8	123	206	258	278	263	201	-200	52
580	PI089003_1	46.195	126.068	187	31	210	-174	509	154	3	109	343	11	343	11	121	22	14869	278	-260	538	210	-174	3	24	7	4	4	10	20	37	81	154	108	57	-139	113	-11	-109	-91	8	123	206	258	278	263	201	-200	52
581	PI089003_2	46.195	126.068	187	31	210	-174	509	154	3	109	343	11	343	11	121	22	14869	278	-260	538	210	-174	3	24	7	4	4	10	20	37	81	154	108	57	-139	113	-11	-109	-91	8	123	206	258	278	263	201	-200	52
582	PI089004	46.195	126.068	187	31	210	-174	509	154	3	109	343	11	343	11	121	22	14869	278	-260	538	210	-174	3	24	7	4	4	10	20	37	81	154	108	57	-139	113	-11	-109	-91	8	123	206	258	278	263	201	-200	52
583	PI089005_4	46.195	126.068	187	31	210	-174	509	154	3	109	343	11	343	11	121	22	14869	278	-260	538	210	-174	3	24	7	4	4	10	20	37	81	154	108	57	-139	113	-11	-109	-91	8	123	206	258	278	263	201	-200	52
584	PI089005_5	46.195	126.068	187	31	210	-174	509	154	3	109	343	11	343	11	121	22	14869	278	-260	538	210	-174	3	24	7	4	4	10	20	37	81	154	108	57	-139	113	-11	-109	-91	8	123	206	258	278	263	201	-200	52
585	PI089006	46.195	126.068	187	31	210	-174	509	154	3	109	343	11	343	11	121	22	14869	278	-260	538	210	-174	3	24	7	4	4	10	20	37	81	154	108	57	-139	113	-11	-109	-91	8	123	206	258	278	263	201	-200	52
586	PI089006_2	46.195	126.068	187	31	210	-174	509	154	3	109	343	11	343	11	121	22	14869	278	-260	538	210	-174	3	24	7	4	4	10	20	37	81	154	108	57	-139	113	-11	-109	-91	8	123	206	258	278	263	201	-200	52
587	PI089007	46.195	126.068	187	31	210	-174	509	154	3	109	343	11	343	11	121	22	14869	278	-260	538	210	-174	3	24	7	4	4	10	20	37	81	154	108	57	-139	113	-11	-109	-91	8	123	206	258	278	263	201	-200	52
588	PI089008	46.195	126.068	187	31	210	-174	509	154	3	109	343	11	343	11	121	22	14869	278	-260	538	210	-174	3	24	7	4	4	10	20	37	81	154	108	57	-139	113	-11	-109	-91	8	123	206	258	278	263	201	-200	52
589	PI089009	46.195	126.068	187	31	210	-174	509	154	3	109	343	11	343	11	121	22	14869	278	-260	538	210	-174	3	24	7	4	4	10	20	37	81	154	108	57	-139	113	-11	-109	-91	8	123	206	258	278	263	201	-200	52
590	PI089010	46.195	126.068	187	31	210	-174	509	154	3	109	343	11	343	11	121	22	14869	278	-260	538	210	-174	3	24	7	4	4	10	20	37	81	154	108	57	-139	113	-11	-109	-91	8	123	206	258	278	263	201	-200	52
591	PI089012	46.195	126.068	187	31	210	-174	509	154	3	109	343	11	343	11	121	22	14869	278	-260	538	210	-174	3	24	7	4	4	10	20	37	81	154	108	57	-139	113	-11	-109	-91	8	123	206	258	278	263	201	-200	52
592	PI089012_1	46.195	126.068	187	31	210	-174	509	154	3	109	343	11	343	11	121	22	14869	278	-260	538	210	-174	3	24	7	4	4	10	20	37	81	154	108	57	-139	113	-11	-109	-91	8	123	206	258	278	263	201	-200	52
593	PI089013	46.195	126.068	187	31	210	-174	509	154	3	109	343	11	343	11	121	22	14869	278	-260	538	210	-174	3	24	7	4	4	10	20	37	81	154	108	57	-139	113	-11	-109	-91	8	123	206	258	278	263	201	-200	52
594	PI089014	46.195	126.068	187	31	210	-174	509	154	3	109	343	11	343	11	121	22	14869	278	-260	538	210	-174	3	24	7	4	4	10	20	37	81	154	108	57	-139	113	-11	-109	-91	8	123	206	258	278	263	201	-200	52
595	PI089053	46.195	126.068	187	31	210	-174	509	154	3	109	343	11	343	11	121	22	14869	278	-260	538	210	-174	3	24	7	4	4	10	20	37	81	154	108	57	-139	113	-11	-109	-91	8	123	206	258	278	263	201	-200	52
596	PI089055	46.195	126.068	187	31	210	-174	509	154	3	109	343	11	343	11	121	22	14869	278	-260	538	210	-174	3	24	7	4	4	10	20	37	81	154	108	57	-139	113	-11	-109	-91	8	123	206	258	278	263	201	-200	52
597	PI089055_1	46.195	126.068	187	31	210	-174	509	154	3	109	343	11	343	11	121	22	14869	278	-260	538	210	-174	3	24	7	4	4	10	20	37	81	154	108	57	-139	113	-11	-109	-91	8	123	206	258	278	263	201	-200	52
598	PI089056_2	46.195	126.068	187	31	210	-174	509	154	3	109	343	11	343	11	121	22	14869	278	-260	538	210	-174	3	24	7	4	4	10	20	37	81	154	108	57	-139	113	-11	-109	-91	8	123	206	258	278	263	201	-200	52
599	PI089056_3	46.195	126.068	187	31	210	-174	509	154	3	109	343	11	343	11	121	22	14869	278	-260	538	210	-174	3	24	7	4	4	10	20	37	81	154	108	57	-139	113	-11	-109	-91	8	123	206	258	278	263	201	-200	52
600	PI089057	46.195	126.068	187	31	210	-174	509	154	3	109	343	11	343	11	121	22	14869	278	-260	538	210	-174	3	24	7	4	4	10	20	37	81	154	108	57	-139	113	-11	-109	-91	8	123	206	258	278	263	201	-200	52
601	PI089058	46.195	126.068	187	31	210	-174	509	154	3	109	343	11	343	11	121	22	14869	278	-260	538	210	-174	3	24	7	4	4	10	20	37	81	154	108	57	-139	113	-11	-109	-91	8	123	206	258	278	263	201	-200	52
602	PI089059	46.195	126.068	187	31	210	-174	509	154	3	109	343	11	343	11	121	22	14869	278	-260	538	210	-174	3	24	7	4	4	10	20	37	81	154	108	57	-139	113	-11	-109	-91	8	123	206	258	278	263	201	-200	52
603	PI089060	46.195	126.068	187	31	210	-174	509	154	3	109	343	11	343	11	121	22	14869	278	-260	538	210	-174	3	24	7	4	4	10	20	37	81	154	108	57	-139	113	-11	-109	-91	8	123	206	258	278	263	201	-200	52
604	PI089061	46.195	126.068	187	31	210	-174	509	154	3	109	343	11	343	11	121	22	14869	278	-260	538	210	-174	3	24	7	4	4	10	20	37	81	154	108	57	-139	113	-11	-109	-91	8	123	206	258	278	263	201	-200	52
605	PI089061_1	46.195	126.068	187	31	210	-174	509	154	3	109	343	11	343	11	121	22	14869	278	-260	538	210	-174	3	24	7	4	4	10	20	37	81	154	108	57	-139	113	-11	-109	-91	8	123	206	258	278	263	201	-200	52
606	PI089061_2	46.195	126.068	187	31	210	-174	509	154	3	109	343	11	343	11	121	22	14869	278	-260	538	210	-174	3	24	7	4	4	10	20	37	81	154	108	57	-139	113	-11	-109	-91	8	123	206	258	278	263	201	-200	52
607	PI089061_3	46.195	126.068	187	31	210	-174	509	154	3	109	343	11	343	11	121	22	14869	278	-260	538	210	-174	3	24	7	4	4	10	20	37	81	154	108	57	-139	113	-11	-109	-91	8	123	206	258	278	263	201	-200	52
608	PI089061N	46.195	126.068	187	31	210	-174	509	154	3	109	343	11	343	11	121	22	14869	278	-260	538	210	-174	3	24	7	4	4	10	20	37	81	154	108	57	-139	113	-11	-109	-91	8	123	206	258	278	263	201	-200	52
609	PI089063	46.195	126.068	187	31	210	-174	509	154	3	109	343	11	343	11	121	22	14869	278	-260	538	210	-174	3	24	7	4	4	10	20	37	81	154	108	57	-139	113	-11	-109	-91	8	123	206	258	278	263	201	-200	52
610	PI089064	46.195	126.068	187	31	210	-174	509	154	3	109	343	11	343	11	121	22	14869	278	-260	538	210	-174	3	24	7	4	4	10	20	37	81	154	108	57	-139	113	-11	-109	-91	8	123	206	258	278	263	201	-200	52
611	PI089065	46.195	126.068	187	31	210	-174	509	154	3	109	343	11	343	11	121	22	14869	278	-260	538	210	-174	3	24	7	4	4	10	20	37	81	154	108	57	-139	113	-11	-109	-91	8	123	206	258	278	263	201	-200	52
612	PI089065_2	46.195	126.068	187	31	210	-174	509	154	3	109	343	11	343	11	121	22	14869	278	-260	538	210	-174	3	24	7	4	4	10	20	37	81	154	108	57	-139	113	-11	-109	-91	8	123	206	258	278	263	201	-200	52
613	PI089066	46.195	126.068	187	31	210	-174	509	154	3	109	343	11	343	11	121	22	14869	278	-260	538	210	-174	3	24	7	4	4	10	20	37	81	154	108	57	-139	113	-11	-109	-91	8	123	206	258	278	263	201	-200	52
614	PI089067	46.195	126.068	187	31	210	-174	509	154	3	109	343	11	343	11	121	22	14869	278	-260	538	210	-174	3	24	7	4	4	10	20	37	81	154	108	57	-139	113	-11	-109	-91	8	123	206	258	278	263	201	-200	52
615	PI089070	46.195	126.068	187	31	210	-174	509	154	3	109	343	11	343	11	121	22	14869	278	-260	538	210	-174	3	24	7	4	4	10	20	37	81	154	108	57	-139	113	-11	-109	-91	8	123	206	258	278	263	201	-200	52
616	PI089072	46.195	126.068	187	31	210	-174	509	154	3	109	343	11	343	11	121	22	14869	278	-260	538	210	-174	3	24	7	4	4	10	20	37	81	154	108	57	-139	113	-11	-109	-91	8	123	206	258	278	263	201	-200	52
617	PI089073	46.195	126.068	187	31	210	-174	509	154	3	109	343	11	343	11	121	22	14869	278	-260	538	210	-174	3	24	7	4	4	10	20	37	81	154	108	57	-139	113	-11	-109	-91	8	123	206	258	278	263	201	-200	52
618	PI089074	46.195	126.068	187	31	210	-174	509	154	3	109	343	11	343	11	121	22	14869	278	-260	538	210	-174	3	24	7	4	4	10	20	37	81	154	108	57	-139	113	-11	-109	-91	8	123	206	258	278	263	201	-200	52
619	PI089075	46.195	126.068	187	31	210	-174	509	154	3	109	343	11	343	11	121	22	14869	278	-260	538	210	-174	3	24	7	4	4	10	20	37	81	154	108	57	-139	113	-11	-109	-91	8	123	206	258	278	263	201	-200	52
620	PI089128	41.6697	129.664	12	80	196	-45	665	149	10	79	357	36	355	36	109	29	9328	258	-114	372	192	-45	11	43	31	15	10	19	31	56	94	114	149	92	-3	168	88	21	15	68	134	184	208	247	258	225	-59	106
621	PI089133	41.6697	129.664	12	80	196	-45	665	149	10	79	357	36	355	36	109	29	9328	258	-114	372	192	-45	11	43	31	15	10	19	31	56	94	114	149	92	-3	168	88	21	15	68	134	184	208	247	258	225	-59	106
622	PI089134	41.6697	129.664	12	80	196	-45	665	149	10	79	357	36	355	36	109	29	9328	258	-114	372	192	-45	11	43	31	15	10	19	31	56	94	114	149	92	-3	168	88	21	15	68	134	184	208	247	258	225	-59	106
623	PI089138	41.6697	129.664	12	80	196	-45	665	149	10	79	357	36	355	36	109	29	9328	258	-114	372	192	-45	11	43	31	15	10	19	31	56	94	114	149	92	-3	168	88	21	15	68	134	184	208	247	258	225	-59	106
624	PI089143	41.6697	129.664	12	80	196	-45	665	149	10	79	357	36	355	36	109	29	9328	258	-114	372	192	-45	11	43	31	15	10	19	31	56	94	114	149	92	-3	168	88	21	15	68	134	184	208	247	258	225	-59	106
625	PI089146	41.6697	129.664	12	80	196	-45	665	149	10	79	357	36	355	36	109	29	9328	258	-114	372	192	-45	11	43	31	15	10	19	31	56	94	114	149	92	-3	168	88	21	15	68	134	184	208	247	258	225	-59	106
626	PI089150	41.6697	129.664	12	80	196	-45	665	149	10	79	357	36	355	36	109	29	9328	258	-114	372	192	-45	11	43	31	15	10	19	31	56	94	114	149	92	-3	168	88	21	15	68	134	184	208	247	258	225	-59	106
627	PI089152	41.6697	129.664	12	80	196	-45	665	149	10	79	357	36	355	36	109	29	9328	258	-114	372	192	-45	11	43	31	15	10	19	31	56	94	114	149	92	-3	168	88	21	15	68	134	184	208	247	258	225	-59	106
628	PI089153	41.6697	129.664	12	80	196	-45	665	149	10	79	357	36	355	36	109	29	9328	258	-114	372	192	-45	11	43	31	15	10	19	31	56	94	114	149	92	-3	168	88	21	15	68	134	184	208	247	258	225	-59	106
629	PI089154	41.6697	129.664	12	80	196	-45	665	149	10	79	357	36	355	36	109	29	9328	258	-114	372	192	-45	11	43	31	15	10	19	31	56	94	114	149	92	-3	168	88	21	15	68	134	184	208	247	258	225	-59	106
630	PI089154_1	41.6697	129.664	12	80	196	-45	665	149	10	79	357	36	355	36	109	29	9328	258	-114	372	192	-45	11	43	31	15	10	19	31	56	94	114	149	92	-3	168	88	21	15	68	134	184	208	247	258	225	-59	106
631	PI089154_2	41.6697	129.664	12	80	196	-45	665	149	10	79	357	36	355	36	109	29	9328	258	-114	372	192	-45	11	43	31	15	10	19	31	56	94	114	149	92	-3	168	88	21	15	68	134	184	208	247	258	225	-59	106
632	PI089154S	41.6697	129.664	12	80	196	-45	665	149	10	79	357	36	355	36	109	29	9328	258	-114	372	192	-45	11	43	31	15	10	19	31	56	94	114	149	92	-3	168	88	21	15	68	134	184	208	247	258	225	-59	106
633	PI089156	41.6697	129.664	12	80	196	-45	665	149	10	79	357	36	355	36	109	29	9328	258	-114	372	192	-45	11	43	31	15	10	19	31	56	94	114	149	92	-3	168	88	21	15	68	134	184	208	247	258	225	-59	106
634	PI089162	41.6697	129.664	12	80	196	-45	665	149	10	79	357	36	355	36	109	29	9328	258	-114	372	192	-45	11	43	31	15	10	19	31	56	94	114	149	92	-3	168	88	21	15	68	134	184	208	247	258	225	-59	106
635	PI089167	46.195	126.068	187	31	210	-174	509	154	3	109	343	11	343	11	121	22	14869	278	-260	538	210	-174	3	24	7	4	4	10	20	37	81	154	108	57	-139	113	-11	-109	-91	8	123	206	258	278	263	201	-200	52
636	PI089168	46.195	126.068	187	31	210	-174	509	154	3	109	343	11	343	11	121	22	14869	278	-260	538	210	-174	3	24	7	4	4	10	20	37	81	154	108	57	-139	113	-11	-109	-91	8	123	206	258	278	263	201	-200	52
637	PI089170	46.195	126.068	187	31	210	-174	509	154	3	109	343	11	343	11	121	22	14869	278	-260	538	210	-174	3	24	7	4	4	10	20	37	81	154	108	57	-139	113	-11	-109	-91	8	123	206	258	278	263	201	-200	52
638	PI089171	46.195	126.068	187	31	210	-174	509	154	3	109	343	11	343	11	121	22	14869	278	-260	538	210	-174	3	24	7	4	4	10	20	37	81	154	108	57	-139	113	-11	-109	-91	8	123	206	258	278	263	201	-200	52
639	PI090208	39.0194	125.755	18	98	235	-56	965	306	12	105	605	43	597	43	105	24	11292	293	-129	422	230	-56	12	40	38	16	15	26	36	81	96	306	195	104	-24	183	90	2	8	73	160	221	267	288	293	249	-77	122
640	PI090233	39.0194	125.755	18	98	235	-56	965	306	12	105	605	43	597	43	105	24	11292	293	-129	422	230	-56	12	40	38	16	15	26	36	81	96	306	195	104	-24	183	90	2	8	73	160	221	267	288	293	249	-77	122
641	PI090241	38.8939	125.351	157	93	221	-49	950	284	14	100	581	46	579	46	94	24	10484	275	-110	385	217	-49	14	43	37	17	15	25	39	79	100	284	195	102	-15	172	87	4	4	63	144	204	247	271	275	233	-63	118
642	PI090243	38.8939	125.351	157	93	221	-49	950	284	14	100	581	46	579	46	94	24	10484	275	-110	385	217	-49	14	43	37	17	15	25	39	79	100	284	195	102	-15	172	87	4	4	63	144	204	247	271	275	233	-63	118
643	PI090245	38.8939	125.351	157	93	221	-49	950	284	14	100	581	46	579	46	94	24	10484	275	-110	385	217	-49	14	43	37	17	15	25	39	79	100	284	195	102	-15	172	87	4	4	63	144	204	247	271	275	233	-63	118
644	PI090249	38.8939	125.351	157	93	221	-49	950	284	14	100	581	46	579	46	94	24	10484	275	-110	385	217	-49	14	43	37	17	15	25	39	79	100	284	195	102	-15	172	87	4	4	63	144	204	247	271	275	233	-63	118
645	PI090251	37.5667	127	29	119	243	-17	1378	388	21	96	831	72	821	72	94	24	10078	299	-81	380	239	-17	21	51	46	25	26	49	95	83	151	388	282	161	7	196	112	36	37	97	174	230	265	288	299	256	-37	138
646	PI090256	38.864	126.259	89	96	231	-55	1044	316	13	104	671	47	647	47	118	27	11010	290	-137	427	225	-55	14	42	39	20	13	29	46	73	97	316	234	121	-9	186	93	10	17	84	167	222	267	288	290	246	-73	117
647	PI090392	39.1333	117.2	9	124	255	-23	542	183	4	127	404	12	404	12	99	25	10796	304	-84	388	255	-23	4	17	10	4	4	8	17	31	68	183	153	43	11	192	99	27	36	104	195	260	296	304	297	257	-37	140
648	PI090401	39.6333	118.183	37	111	243	-39	630	205	4	125	465	14	465	14	113	27	10940	298	-114	412	243	-39	4	21	8	4	6	9	23	36	81	205	179	54	2	186	95	23	30	100	187	253	288	298	291	254	-56	125
649	PI090402	39.6333	118.183	37	111	243	-39	630	205	4	125	465	14	465	14	113	27	10940	298	-114	412	243	-39	4	21	8	4	6	9	23	36	81	205	179	54	2	186	95	23	30	100	187	253	288	298	291	254	-56	125
650	PI090406	40.1873	116.198	56	121	254	-27	629	221	3	142	499	12	499	12	117	28	10885	316	-99	415	254	-27	5	13	7	3	4	8	15	29	69	221	209	46	13	193	100	31	43	115	203	270	309	316	302	262	-43	131
651	PI090406_1	40.1873	116.198	56	121	254	-27	629	221	3	142	499	12	499	12	117	28	10885	316	-99	415	254	-27	5	13	7	3	4	8	15	29	69	221	209	46	13	193	100	31	43	115	203	270	309	316	302	262	-43	131
652	PI090407	40.1873	116.198	56	121	254	-27	629	221	3	142	499	12	499	12	117	28	10885	316	-99	415	254	-27	5	13	7	3	4	8	15	29	69	221	209	46	13	193	100	31	43	115	203	270	309	316	302	262	-43	131
653	PI090499	40.81	114.879	761	91	230	-66	383	118	2	116	265	8	265	8	110	26	11498	292	-131	423	230	-66	2	14	5	2	4	7	12	33	53	118	94	39	-31	161	57	-15	2	80	174	245	281	292	273	230	-81	103
654	PI090499_1	40.81	114.879	761	91	230	-66	383	118	2	116	265	8	265	8	110	26	11498	292	-131	423	230	-66	2	14	5	2	4	7	12	33	53	118	94	39	-31	161	57	-15	2	80	174	245	281	292	273	230	-81	103
655	PI090499_2	40.81	114.879	761	91	230	-66	383	118	2	116	265	8	265	8	110	26	11498	292	-131	423	230	-66	2	14	5	2	4	7	12	33	53	118	94	39	-31	161	57	-15	2	80	174	245	281	292	273	230	-81	103
656	PI090560	43.6936	125.068	213	52	218	-136	605	176	5	106	402	15	402	15	115	22	13683	282	-220	502	218	-136	5	34	14	5	5	12	22	48	89	176	137	58	-104	133	16	-71	-58	28	136	214	261	282	265	212	-162	73
657	PI090563	44.815	125.986	162	43	216	-154	573	171	4	107	383	14	383	14	121	23	14293	281	-242	523	216	-154	4	30	11	5	5	12	23	43	92	171	120	57	-116	126	7	-85	-71	20	133	214	260	281	268	211	-179	63
658	PI090566	46.195	126.068	187	31	210	-174	509	154	3	109	343	11	343	11	121	22	14869	278	-260	538	210	-174	3	24	7	4	4	10	20	37	81	154	108	57	-139	113	-11	-109	-91	8	123	206	258	278	263	201	-200	52
659	PI090566_1	46.195	126.068	187	31	210	-174	509	154	3	109	343	11	343	11	121	22	14869	278	-260	538	210	-174	3	24	7	4	4	10	20	37	81	154	108	57	-139	113	-11	-109	-91	8	123	206	258	278	263	201	-200	52
660	PI090567	43.88	125.323	216	50	217	-140	621	183	5	108	419	15	419	15	114	22	13798	279	-222	501	217	-140	5	33	14	5	5	12	23	46	97	183	139	59	-108	130	14	-75	-64	24	133	214	259	279	266	211	-165	70
661	PI090567_1	43.88	125.323	216	50	217	-140	621	183	5	108	419	15	419	15	114	22	13798	279	-222	501	217	-140	5	33	14	5	5	12	23	46	97	183	139	59	-108	130	14	-75	-64	24	133	214	259	279	266	211	-165	70
662	PI090570	46.195	126.068	187	31	210	-174	509	154	3	109	343	11	343	11	121	22	14869	278	-260	538	210	-174	3	24	7	4	4	10	20	37	81	154	108	57	-139	113	-11	-109	-91	8	123	206	258	278	263	201	-200	52
663	PI090573	44.815	125.986	162	43	216	-154	573	171	4	107	383	14	383	14	121	23	14293	281	-242	523	216	-154	4	30	11	5	5	12	23	43	92	171	120	57	-116	126	7	-85	-71	20	133	214	260	281	268	211	-179	63
664	PI090574	43.88	125.323	216	50	217	-140	621	183	5	108	419	15	419	15	114	22	13798	279	-222	501	217	-140	5	33	14	5	5	12	23	46	97	183	139	59	-108	130	14	-75	-64	24	133	214	259	279	266	211	-165	70
665	PI090575	46.195	126.068	187	31	210	-174	509	154	3	109	343	11	343	11	121	22	14869	278	-260	538	210	-174	3	24	7	4	4	10	20	37	81	154	108	57	-139	113	-11	-109	-91	8	123	206	258	278	263	201	-200	52
666	PI090576_1	43.88	125.323	216	50	217	-140	621	183	5	108	419	15	419	15	114	22	13798	279	-222	501	217	-140	5	33	14	5	5	12	23	46	97	183	139	59	-108	130	14	-75	-64	24	133	214	259	279	266	211	-165	70
667	PI090576_2	43.88	125.323	216	50	217	-140	621	183	5	108	419	15	419	15	114	22	13798	279	-222	501	217	-140	5	33	14	5	5	12	23	46	97	183	139	59	-108	130	14	-75	-64	24	133	214	259	279	266	211	-165	70
668	PI090577	46.195	126.068	187	31	210	-174	509	154	3	109	343	11	343	11	121	22	14869	278	-260	538	210	-174	3	24	7	4	4	10	20	37	81	154	108	57	-139	113	-11	-109	-91	8	123	206	258	278	263	201	-200	52
669	PI090578	46.195	126.068	187	31	210	-174	509	154	3	109	343	11	343	11	121	22	14869	278	-260	538	210	-174	3	24	7	4	4	10	20	37	81	154	108	57	-139	113	-11	-109	-91	8	123	206	258	278	263	201	-200	52
670	PI090579	46.195	126.068	187	31	210	-174	509	154	3	109	343	11	343	11	121	22	14869	278	-260	538	210	-174	3	24	7	4	4	10	20	37	81	154	108	57	-139	113	-11	-109	-91	8	123	206	258	278	263	201	-200	52
671	PI090763	39.9053	116.599	31	119	251	-28	587	205	4	133	448	12	448	12	111	27	10820	307	-97	404	251	-28	4	16	6	4	4	8	17	32	75	205	168	48	12	188	97	29	37	110	199	266	303	307	295	257	-43	129
672	PI090768	39.9053	116.599	31	119	251	-28	587	205	4	133	448	12	448	12	111	27	10820	307	-97	404	251	-28	4	16	6	4	4	8	17	32	75	205	168	48	12	188	97	29	37	110	199	266	303	307	295	257	-43	129
673	PI091089	43.88	125.323	216	50	217	-140	621	183	5	108	419	15	419	15	114	22	13798	279	-222	501	217	-140	5	33	14	5	5	12	23	46	97	183	139	59	-108	130	14	-75	-64	24	133	214	259	279	266	211	-165	70
674	PI091091	43.88	125.323	216	50	217	-140	621	183	5	108	419	15	419	15	114	22	13798	279	-222	501	217	-140	5	33	14	5	5	12	23	46	97	183	139	59	-108	130	14	-75	-64	24	133	214	259	279	266	211	-165	70
675	PI091100	43.5072	124.812	209	52	219	-136	600	168	5	103	392	15	392	15	117	22	13676	286	-224	510	219	-136	5	35	14	5	5	13	21	53	84	168	140	57	-105	138	18	-69	-55	29	134	211	262	286	264	211	-165	77
676	PI091100_1	43.5072	124.812	209	52	219	-136	600	168	5	103	392	15	392	15	117	22	13676	286	-224	510	219	-136	5	35	14	5	5	13	21	53	84	168	140	57	-105	138	18	-69	-55	29	134	211	262	286	264	211	-165	77
677	PI091100_2	43.5072	124.812	209	52	219	-136	600	168	5	103	392	15	392	15	117	22	13676	286	-224	510	219	-136	5	35	14	5	5	13	21	53	84	168	140	57	-105	138	18	-69	-55	29	134	211	262	286	264	211	-165	77
678	PI091100_3	43.5072	124.812	209	52	219	-136	600	168	5	103	392	15	392	15	117	22	13676	286	-224	510	219	-136	5	35	14	5	5	13	21	53	84	168	140	57	-105	138	18	-69	-55	29	134	211	262	286	264	211	-165	77
679	PI091100_4	43.5072	124.812	209	52	219	-136	600	168	5	103	392	15	392	15	117	22	13676	286	-224	510	219	-136	5	35	14	5	5	13	21	53	84	168	140	57	-105	138	18	-69	-55	29	134	211	262	286	264	211	-165	77
680	PI091102	43.1845	124.451	198	60	221	-122	650	182	5	101	421	17	421	17	119	24	13254	284	-208	492	221	-122	5	35	15	6	6	14	29	56	95	182	144	63	-86	143	29	-53	-44	40	145	220	264	284	270	220	-147	81
681	PI091103	43.1845	124.451	198	60	221	-122	650	182	5	101	421	17	421	17	119	24	13254	284	-208	492	221	-122	5	35	15	6	6	14	29	56	95	182	144	63	-86	143	29	-53	-44	40	145	220	264	284	270	220	-147	81
682	PI091104	43.1845	124.451	198	60	221	-122	650	182	5	101	421	17	421	17	119	24	13254	284	-208	492	221	-122	5	35	15	6	6	14	29	56	95	182	144	63	-86	143	29	-53	-44	40	145	220	264	284	270	220	-147	81
683	PI091108_1	46.643	125.426	145	32	211	-171	451	142	2	114	309	8	309	8	121	22	14764	279	-256	535	211	-171	2	18	5	4	2	6	17	32	69	142	98	56	-136	111	-11	-108	-86	13	124	207	260	279	262	201	-196	52
684	PI091108_2	46.643	125.426	145	32	211	-171	451	142	2	114	309	8	309	8	121	22	14764	279	-256	535	211	-171	2	18	5	4	2	6	17	32	69	142	98	56	-136	111	-11	-108	-86	13	124	207	260	279	262	201	-196	52
685	PI091108N	46.643	125.426	145	32	211	-171	451	142	2	114	309	8	309	8	121	22	14764	279	-256	535	211	-171	2	18	5	4	2	6	17	32	69	142	98	56	-136	111	-11	-108	-86	13	124	207	260	279	262	201	-196	52
686	PI091113	44.6626	125.863	190	44	215	-152	578	173	4	106	388	14	388	14	120	23	14226	280	-240	520	215	-152	4	30	11	5	5	12	23	43	93	173	122	57	-115	126	7	-83	-71	20	131	214	259	280	267	210	-178	64
687	PI091114	44.9833	126.017	194	40	214	-158	568	170	4	106	381	14	381	14	122	23	14400	280	-246	526	214	-158	4	29	10	5	5	12	23	42	92	170	119	57	-120	124	3	-90	-75	16	130	212	259	280	266	208	-183	61
688	PI091116	46.25	125.667	157	34	212	-170	474	147	3	111	322	10	322	10	122	22	14765	280	-256	536	212	-170	3	20	6	4	3	8	18	34	74	147	101	56	-133	114	-7	-105	-85	13	126	209	261	280	265	203	-195	54
689	PI091120	44.88	125.9	184	42	215	-155	565	170	4	106	379	14	379	14	121	23	14323	281	-243	524	215	-155	4	29	10	5	5	12	23	42	91	170	118	56	-118	125	6	-86	-72	19	131	213	259	281	267	210	-181	63
690	PI091120_2	44.88	125.9	184	42	215	-155	565	170	4	106	379	14	379	14	121	23	14323	281	-243	524	215	-155	4	29	10	5	5	12	23	42	91	170	118	56	-118	125	6	-86	-72	19	131	213	259	281	267	210	-181	63
691	PI091120_3	44.88	125.9	184	42	215	-155	565	170	4	106	379	14	379	14	121	23	14323	281	-243	524	215	-155	4	29	10	5	5	12	23	42	91	170	118	56	-118	125	6	-86	-72	19	131	213	259	281	267	210	-181	63
692	PI091123	46.643	125.426	145	32	211	-171	451	142	2	114	309	8	309	8	121	22	14764	279	-256	535	211	-171	2	18	5	4	2	6	17	32	69	142	98	56	-136	111	-11	-108	-86	13	124	207	260	279	262	201	-196	52
693	PI091138	43.8932	124.661	207	52	218	-135	552	165	4	107	371	12	371	12	115	23	13641	282	-218	500	218	-135	4	30	11	4	4	11	19	44	81	165	125	54	-103	133	15	-70	-57	29	135	213	261	282	265	212	-161	73
694	PI091153	42.8022	126.161	294	47	211	-146	765	197	8	95	476	27	476	27	130	24	13743	277	-249	526	211	-146	8	41	23	10	9	17	42	66	114	197	165	73	-99	137	24	-66	-53	31	141	217	254	277	266	212	-174	68
695	PI091153_1	42.8022	126.161	294	47	211	-146	765	197	8	95	476	27	476	27	130	24	13743	277	-249	526	211	-146	8	41	23	10	9	17	42	66	114	197	165	73	-99	137	24	-66	-53	31	141	217	254	277	266	212	-174	68
696	PI091153_7	42.8022	126.161	294	47	211	-146	765	197	8	95	476	27	476	27	130	24	13743	277	-249	526	211	-146	8	41	23	10	9	17	42	66	114	197	165	73	-99	137	24	-66	-53	31	141	217	254	277	266	212	-174	68
697	PI091156	42.7228	124.331	127	69	227	-111	682	182	6	100	434	20	434	20	122	24	13057	290	-201	491	227	-111	6	38	17	7	7	15	33	57	98	182	154	68	-71	153	42	-39	-31	51	155	229	270	290	280	230	-136	88
698	PI091159	42.7228	124.331	127	69	227	-111	682	182	6	100	434	20	434	20	122	24	13057	290	-201	491	227	-111	6	38	17	7	7	15	33	57	98	182	154	68	-71	153	42	-39	-31	51	155	229	270	290	280	230	-136	88
699	PI091159_4	42.7228	124.331	127	69	227	-111	682	182	6	100	434	20	434	20	122	24	13057	290	-201	491	227	-111	6	38	17	7	7	15	33	57	98	182	154	68	-71	153	42	-39	-31	51	155	229	270	290	280	230	-136	88
700	PI091159S	42.7228	124.331	127	69	227	-111	682	182	6	100	434	20	434	20	122	24	13057	290	-201	491	227	-111	6	38	17	7	7	15	33	57	98	182	154	68	-71	153	42	-39	-31	51	155	229	270	290	280	230	-136	88
701	PI091160	42.7228	124.331	127	69	227	-111	682	182	6	100	434	20	434	20	122	24	13057	290	-201	491	227	-111	6	38	17	7	7	15	33	57	98	182	154	68	-71	153	42	-39	-31	51	155	229	270	290	280	230	-136	88
702	PI091161	42.7228	124.331	127	69	227	-111	682	182	6	100	434	20	434	20	122	24	13057	290	-201	491	227	-111	6	38	17	7	7	15	33	57	98	182	154	68	-71	153	42	-39	-31	51	155	229	270	290	280	230	-136	88
703	PI091162	42.7228	124.331	127	69	227	-111	682	182	6	100	434	20	434	20	122	24	13057	290	-201	491	227	-111	6	38	17	7	7	15	33	57	98	182	154	68	-71	153	42	-39	-31	51	155	229	270	290	280	230	-136	88
704	PI091163	42.7228	124.331	127	69	227	-111	682	182	6	100	434	20	434	20	122	24	13057	290	-201	491	227	-111	6	38	17	7	7	15	33	57	98	182	154	68	-71	153	42	-39	-31	51	155	229	270	290	280	230	-136	88
705	PI091164	42.7228	124.331	127	69	227	-111	682	182	6	100	434	20	434	20	122	24	13057	290	-201	491	227	-111	6	38	17	7	7	15	33	57	98	182	154	68	-71	153	42	-39	-31	51	155	229	270	290	280	230	-136	88
706	PI091165	42.7228	124.331	127	69	227	-111	682	182	6	100	434	20	434	20	122	24	13057	290	-201	491	227	-111	6	38	17	7	7	15	33	57	98	182	154	68	-71	153	42	-39	-31	51	155	229	270	290	280	230	-136	88
707	PI091166	42.7228	124.331	127	69	227	-111	682	182	6	100	434	20	434	20	122	24	13057	290	-201	491	227	-111	6	38	17	7	7	15	33	57	98	182	154	68	-71	153	42	-39	-31	51	155	229	270	290	280	230	-136	88
708	PI091167	42.7228	124.331	127	69	227	-111	682	182	6	100	434	20	434	20	122	24	13057	290	-201	491	227	-111	6	38	17	7	7	15	33	57	98	182	154	68	-71	153	42	-39	-31	51	155	229	270	290	280	230	-136	88
709	PI091171	42.7228	124.331	127	69	227	-111	682	182	6	100	434	20	434	20	122	24	13057	290	-201	491	227	-111	6	38	17	7	7	15	33	57	98	182	154	68	-71	153	42	-39	-31	51	155	229	270	290	280	230	-136	88
710	PI091174	42.7228	124.331	127	69	227	-111	682	182	6	100	434	20	434	20	122	24	13057	290	-201	491	227	-111	6	38	17	7	7	15	33	57	98	182	154	68	-71	153	42	-39	-31	51	155	229	270	290	280	230	-136	88
711	PI091178	42.7228	124.331	127	69	227	-111	682	182	6	100	434	20	434	20	122	24	13057	290	-201	491	227	-111	6	38	17	7	7	15	33	57	98	182	154	68	-71	153	42	-39	-31	51	155	229	270	290	280	230	-136	88
712	PI091178_1	42.7228	124.331	127	69	227	-111	682	182	6	100	434	20	434	20	122	24	13057	290	-201	491	227	-111	6	38	17	7	7	15	33	57	98	182	154	68	-71	153	42	-39	-31	51	155	229	270	290	280	230	-136	88
713	PI091180	42.7228	124.331	127	69	227	-111	682	182	6	100	434	20	434	20	122	24	13057	290	-201	491	227	-111	6	38	17	7	7	15	33	57	98	182	154	68	-71	153	42	-39	-31	51	155	229	270	290	280	230	-136	88
714	PI091340	40.81	114.879	761	91	230	-66	383	118	2	116	265	8	265	8	110	26	11498	292	-131	423	230	-66	2	14	5	2	4	7	12	33	53	118	94	39	-31	161	57	-15	2	80	174	245	281	292	273	230	-81	103
715	PI091341	40.81	114.879	761	91	230	-66	383	118	2	116	265	8	265	8	110	26	11498	292	-131	423	230	-66	2	14	5	2	4	7	12	33	53	118	94	39	-31	161	57	-15	2	80	174	245	281	292	273	230	-81	103
716	PI091343	40.81	114.879	761	91	230	-66	383	118	2	116	265	8	265	8	110	26	11498	292	-131	423	230	-66	2	14	5	2	4	7	12	33	53	118	94	39	-31	161	57	-15	2	80	174	245	281	292	273	230	-81	103
717	PI091346	40.81	114.879	761	91	230	-66	383	118	2	116	265	8	265	8	110	26	11498	292	-131	423	230	-66	2	14	5	2	4	7	12	33	53	118	94	39	-31	161	57	-15	2	80	174	245	281	292	273	230	-81	103
718	PI091349	40.81	114.879	761	91	230	-66	383	118	2	116	265	8	265	8	110	26	11498	292	-131	423	230	-66	2	14	5	2	4	7	12	33	53	118	94	39	-31	161	57	-15	2	80	174	245	281	292	273	230	-81	103
719	PI091557	42.8788	129.837	109	57	205	-106	557	136	4	89	322	15	322	15	121	26	12082	268	-186	454	205	-106	4	34	17	6	5	11	26	59	85	101	136	73	-64	150	42	-38	-28	39	134	195	233	264	268	220	-125	82
720	PI091559	42.8788	129.837	109	57	205	-106	557	136	4	89	322	15	322	15	121	26	12082	268	-186	454	205	-106	4	34	17	6	5	11	26	59	85	101	136	73	-64	150	42	-38	-28	39	134	195	233	264	268	220	-125	82
721	PI091730	43.5072	124.812	209	52	219	-136	600	168	5	103	392	15	392	15	117	22	13676	286	-224	510	219	-136	5	35	14	5	5	13	21	53	84	168	140	57	-105	138	18	-69	-55	29	134	211	262	286	264	211	-165	77
722	PI091730_1	43.5072	124.812	209	52	219	-136	600	168	5	103	392	15	392	15	117	22	13676	286	-224	510	219	-136	5	35	14	5	5	13	21	53	84	168	140	57	-105	138	18	-69	-55	29	134	211	262	286	264	211	-165	77
723	PI091731	43.5072	124.812	209	52	219	-136	600	168	5	103	392	15	392	15	117	22	13676	286	-224	510	219	-136	5	35	14	5	5	13	21	53	84	168	140	57	-105	138	18	-69	-55	29	134	211	262	286	264	211	-165	77
724	PI091731_1	43.5072	124.812	209	52	219	-136	600	168	5	103	392	15	392	15	117	22	13676	286	-224	510	219	-136	5	35	14	5	5	13	21	53	84	168	140	57	-105	138	18	-69	-55	29	134	211	262	286	264	211	-165	77
725	PI091732_1	43.5072	124.812	209	52	219	-136	600	168	5	103	392	15	392	15	117	22	13676	286	-224	510	219	-136	5	35	14	5	5	13	21	53	84	168	140	57	-105	138	18	-69	-55	29	134	211	262	286	264	211	-165	77
726	PI091732_2	43.5072	124.812	209	52	219	-136	600	168	5	103	392	15	392	15	117	22	13676	286	-224	510	219	-136	5	35	14	5	5	13	21	53	84	168	140	57	-105	138	18	-69	-55	29	134	211	262	286	264	211	-165	77
727	PI091733	43.5072	124.812	209	52	219	-136	600	168	5	103	392	15	392	15	117	22	13676	286	-224	510	219	-136	5	35	14	5	5	13	21	53	84	168	140	57	-105	138	18	-69	-55	29	134	211	262	286	264	211	-165	77
728	PI091733_1	43.5072	124.812	209	52	219	-136	600	168	5	103	392	15	392	15	117	22	13676	286	-224	510	219	-136	5	35	14	5	5	13	21	53	84	168	140	57	-105	138	18	-69	-55	29	134	211	262	286	264	211	-165	77
729	PI091734	43.5072	124.812	209	52	219	-136	600	168	5	103	392	15	392	15	117	22	13676	286	-224	510	219	-136	5	35	14	5	5	13	21	53	84	168	140	57	-105	138	18	-69	-55	29	134	211	262	286	264	211	-165	77
730	PI092466	45.75	126.65	145	33	213	-173	566	165	4	103	372	16	372	16	124	22	14922	282	-260	542	213	-173	4	31	10	6	6	15	23	42	89	165	118	57	-135	120	-5	-105	-88	8	127	210	259	282	268	205	-198	56
731	PI092557	43.5072	124.812	209	52	219	-136	600	168	5	103	392	15	392	15	117	22	13676	286	-224	510	219	-136	5	35	14	5	5	13	21	53	84	168	140	57	-105	138	18	-69	-55	29	134	211	262	286	264	211	-165	77
732	PI092560	43.5072	124.812	209	52	219	-136	600	168	5	103	392	15	392	15	117	22	13676	286	-224	510	219	-136	5	35	14	5	5	13	21	53	84	168	140	57	-105	138	18	-69	-55	29	134	211	262	286	264	211	-165	77
733	PI092561	43.5072	124.812	209	52	219	-136	600	168	5	103	392	15	392	15	117	22	13676	286	-224	510	219	-136	5	35	14	5	5	13	21	53	84	168	140	57	-105	138	18	-69	-55	29	134	211	262	286	264	211	-165	77
734	PI092565	43.5072	124.812	209	52	219	-136	600	168	5	103	392	15	392	15	117	22	13676	286	-224	510	219	-136	5	35	14	5	5	13	21	53	84	168	140	57	-105	138	18	-69	-55	29	134	211	262	286	264	211	-165	77
735	PI092567	43.5072	124.812	209	52	219	-136	600	168	5	103	392	15	392	15	117	22	13676	286	-224	510	219	-136	5	35	14	5	5	13	21	53	84	168	140	57	-105	138	18	-69	-55	29	134	211	262	286	264	211	-165	77
736	PI092568	43.5072	124.812	209	52	219	-136	600	168	5	103	392	15	392	15	117	22	13676	286	-224	510	219	-136	5	35	14	5	5	13	21	53	84	168	140	57	-105	138	18	-69	-55	29	134	211	262	286	264	211	-165	77
737	PI092569	43.5072	124.812	209	52	219	-136	600	168	5	103	392	15	392	15	117	22	13676	286	-224	510	219	-136	5	35	14	5	5	13	21	53	84	168	140	57	-105	138	18	-69	-55	29	134	211	262	286	264	211	-165	77
738	PI092570	43.5072	124.812	209	52	219	-136	600	168	5	103	392	15	392	15	117	22	13676	286	-224	510	219	-136	5	35	14	5	5	13	21	53	84	168	140	57	-105	138	18	-69	-55	29	134	211	262	286	264	211	-165	77
739	PI092571	43.5072	124.812	209	52	219	-136	600	168	5	103	392	15	392	15	117	22	13676	286	-224	510	219	-136	5	35	14	5	5	13	21	53	84	168	140	57	-105	138	18	-69	-55	29	134	211	262	286	264	211	-165	77
740	PI092572	43.5072	124.812	209	52	219	-136	600	168	5	103	392	15	392	15	117	22	13676	286	-224	510	219	-136	5	35	14	5	5	13	21	53	84	168	140	57	-105	138	18	-69	-55	29	134	211	262	286	264	211	-165	77
741	PI092573	43.5072	124.812	209	52	219	-136	600	168	5	103	392	15	392	15	117	22	13676	286	-224	510	219	-136	5	35	14	5	5	13	21	53	84	168	140	57	-105	138	18	-69	-55	29	134	211	262	286	264	211	-165	77
742	PI092576	43.5072	124.812	209	52	219	-136	600	168	5	103	392	15	392	15	117	22	13676	286	-224	510	219	-136	5	35	14	5	5	13	21	53	84	168	140	57	-105	138	18	-69	-55	29	134	211	262	286	264	211	-165	77
743	PI092577	43.5072	124.812	209	52	219	-136	600	168	5	103	392	15	392	15	117	22	13676	286	-224	510	219	-136	5	35	14	5	5	13	21	53	84	168	140	57	-105	138	18	-69	-55	29	134	211	262	286	264	211	-165	77
744	PI092580	43.5072	124.812	209	52	219	-136	600	168	5	103	392	15	392	15	117	22	13676	286	-224	510	219	-136	5	35	14	5	5	13	21	53	84	168	140	57	-105	138	18	-69	-55	29	134	211	262	286	264	211	-165	77
745	PI092582	43.5072	124.812	209	52	219	-136	600	168	5	103	392	15	392	15	117	22	13676	286	-224	510	219	-136	5	35	14	5	5	13	21	53	84	168	140	57	-105	138	18	-69	-55	29	134	211	262	286	264	211	-165	77
746	PI092583	43.5072	124.812	209	52	219	-136	600	168	5	103	392	15	392	15	117	22	13676	286	-224	510	219	-136	5	35	14	5	5	13	21	53	84	168	140	57	-105	138	18	-69	-55	29	134	211	262	286	264	211	-165	77
747	PI092589	43.5072	124.812	209	52	219	-136	600	168	5	103	392	15	392	15	117	22	13676	286	-224	510	219	-136	5	35	14	5	5	13	21	53	84	168	140	57	-105	138	18	-69	-55	29	134	211	262	286	264	211	-165	77
748	PI092590	43.5072	124.812	209	52	219	-136	600	168	5	103	392	15	392	15	117	22	13676	286	-224	510	219	-136	5	35	14	5	5	13	21	53	84	168	140	57	-105	138	18	-69	-55	29	134	211	262	286	264	211	-165	77
749	PI092595	43.5072	124.812	209	52	219	-136	600	168	5	103	392	15	392	15	117	22	13676	286	-224	510	219	-136	5	35	14	5	5	13	21	53	84	168	140	57	-105	138	18	-69	-55	29	134	211	262	286	264	211	-165	77
750	PI092596	43.5072	124.812	209	52	219	-136	600	168	5	103	392	15	392	15	117	22	13676	286	-224	510	219	-136	5	35	14	5	5	13	21	53	84	168	140	57	-105	138	18	-69	-55	29	134	211	262	286	264	211	-165	77
751	PI092598	43.5072	124.812	209	52	219	-136	600	168	5	103	392	15	392	15	117	22	13676	286	-224	510	219	-136	5	35	14	5	5	13	21	53	84	168	140	57	-105	138	18	-69	-55	29	134	211	262	286	264	211	-165	77
752	PI092601	43.5072	124.812	209	52	219	-136	600	168	5	103	392	15	392	15	117	22	13676	286	-224	510	219	-136	5	35	14	5	5	13	21	53	84	168	140	57	-105	138	18	-69	-55	29	134	211	262	286	264	211	-165	77
753	PI092601_1	43.5072	124.812	209	52	219	-136	600	168	5	103	392	15	392	15	117	22	13676	286	-224	510	219	-136	5	35	14	5	5	13	21	53	84	168	140	57	-105	138	18	-69	-55	29	134	211	262	286	264	211	-165	77
754	PI092601_2	43.5072	124.812	209	52	219	-136	600	168	5	103	392	15	392	15	117	22	13676	286	-224	510	219	-136	5	35	14	5	5	13	21	53	84	168	140	57	-105	138	18	-69	-55	29	134	211	262	286	264	211	-165	77
755	PI092601_5	43.5072	124.812	209	52	219	-136	600	168	5	103	392	15	392	15	117	22	13676	286	-224	510	219	-136	5	35	14	5	5	13	21	53	84	168	140	57	-105	138	18	-69	-55	29	134	211	262	286	264	211	-165	77
756	PI092602	43.5072	124.812	209	52	219	-136	600	168	5	103	392	15	392	15	117	22	13676	286	-224	510	219	-136	5	35	14	5	5	13	21	53	84	168	140	57	-105	138	18	-69	-55	29	134	211	262	286	264	211	-165	77
757	PI092604	43.5072	124.812	209	52	219	-136	600	168	5	103	392	15	392	15	117	22	13676	286	-224	510	219	-136	5	35	14	5	5	13	21	53	84	168	140	57	-105	138	18	-69	-55	29	134	211	262	286	264	211	-165	77
758	PI092606	43.5072	124.812	209	52	219	-136	600	168	5	103	392	15	392	15	117	22	13676	286	-224	510	219	-136	5	35	14	5	5	13	21	53	84	168	140	57	-105	138	18	-69	-55	29	134	211	262	286	264	211	-165	77
759	PI092618	43.5072	124.812	209	52	219	-136	600	168	5	103	392	15	392	15	117	22	13676	286	-224	510	219	-136	5	35	14	5	5	13	21	53	84	168	140	57	-105	138	18	-69	-55	29	134	211	262	286	264	211	-165	77
760	PI092623	43.5072	124.812	209	52	219	-136	600	168	5	103	392	15	392	15	117	22	13676	286	-224	510	219	-136	5	35	14	5	5	13	21	53	84	168	140	57	-105	138	18	-69	-55	29	134	211	262	286	264	211	-165	77
761	PI092625	43.5072	124.812	209	52	219	-136	600	168	5	103	392	15	392	15	117	22	13676	286	-224	510	219	-136	5	35	14	5	5	13	21	53	84	168	140	57	-105	138	18	-69	-55	29	134	211	262	286	264	211	-165	77
762	PI092627	43.5072	124.812	209	52	219	-136	600	168	5	103	392	15	392	15	117	22	13676	286	-224	510	219	-136	5	35	14	5	5	13	21	53	84	168	140	57	-105	138	18	-69	-55	29	134	211	262	286	264	211	-165	77
763	PI092629	43.5072	124.812	209	52	219	-136	600	168	5	103	392	15	392	15	117	22	13676	286	-224	510	219	-136	5	35	14	5	5	13	21	53	84	168	140	57	-105	138	18	-69	-55	29	134	211	262	286	264	211	-165	77
764	PI092630	43.5072	124.812	209	52	219	-136	600	168	5	103	392	15	392	15	117	22	13676	286	-224	510	219	-136	5	35	14	5	5	13	21	53	84	168	140	57	-105	138	18	-69	-55	29	134	211	262	286	264	211	-165	77
765	PI092633	43.5072	124.812	209	52	219	-136	600	168	5	103	392	15	392	15	117	22	13676	286	-224	510	219	-136	5	35	14	5	5	13	21	53	84	168	140	57	-105	138	18	-69	-55	29	134	211	262	286	264	211	-165	77
766	PI092636	43.5072	124.812	209	52	219	-136	600	168	5	103	392	15	392	15	117	22	13676	286	-224	510	219	-136	5	35	14	5	5	13	21	53	84	168	140	57	-105	138	18	-69	-55	29	134	211	262	286	264	211	-165	77
767	PI092639	43.5072	124.812	209	52	219	-136	600	168	5	103	392	15	392	15	117	22	13676	286	-224	510	219	-136	5	35	14	5	5	13	21	53	84	168	140	57	-105	138	18	-69	-55	29	134	211	262	286	264	211	-165	77
768	PI092640	43.5072	124.812	209	52	219	-136	600	168	5	103	392	15	392	15	117	22	13676	286	-224	510	219	-136	5	35	14	5	5	13	21	53	84	168	140	57	-105	138	18	-69	-55	29	134	211	262	286	264	211	-165	77
769	PI092641	43.5072	124.812	209	52	219	-136	600	168	5	103	392	15	392	15	117	22	13676	286	-224	510	219	-136	5	35	14	5	5	13	21	53	84	168	140	57	-105	138	18	-69	-55	29	134	211	262	286	264	211	-165	77
770	PI092641B	43.5072	124.812	209	52	219	-136	600	168	5	103	392	15	392	15	117	22	13676	286	-224	510	219	-136	5	35	14	5	5	13	21	53	84	168	140	57	-105	138	18	-69	-55	29	134	211	262	286	264	211	-165	77
771	PI092642	43.5072	124.812	209	52	219	-136	600	168	5	103	392	15	392	15	117	22	13676	286	-224	510	219	-136	5	35	14	5	5	13	21	53	84	168	140	57	-105	138	18	-69	-55	29	134	211	262	286	264	211	-165	77
772	PI092643	43.5072	124.812	209	52	219	-136	600	168	5	103	392	15	392	15	117	22	13676	286	-224	510	219	-136	5	35	14	5	5	13	21	53	84	168	140	57	-105	138	18	-69	-55	29	134	211	262	286	264	211	-165	77
773	PI092645	43.5072	124.812	209	52	219	-136	600	168	5	103	392	15	392	15	117	22	13676	286	-224	510	219	-136	5	35	14	5	5	13	21	53	84	168	140	57	-105	138	18	-69	-55	29	134	211	262	286	264	211	-165	77
774	PI092649	43.5072	124.812	209	52	219	-136	600	168	5	103	392	15	392	15	117	22	13676	286	-224	510	219	-136	5	35	14	5	5	13	21	53	84	168	140	57	-105	138	18	-69	-55	29	134	211	262	286	264	211	-165	77
775	PI092651	43.5072	124.812	209	52	219	-136	600	168	5	103	392	15	392	15	117	22	13676	286	-224	510	219	-136	5	35	14	5	5	13	21	53	84	168	140	57	-105	138	18	-69	-55	29	134	211	262	286	264	211	-165	77
776	PI092654	43.5072	124.812	209	52	219	-136	600	168	5	103	392	15	392	15	117	22	13676	286	-224	510	219	-136	5	35	14	5	5	13	21	53	84	168	140	57	-105	138	18	-69	-55	29	134	211	262	286	264	211	-165	77
777	PI092660	43.5072	124.812	209	52	219	-136	600	168	5	103	392	15	392	15	117	22	13676	286	-224	510	219	-136	5	35	14	5	5	13	21	53	84	168	140	57	-105	138	18	-69	-55	29	134	211	262	286	264	211	-165	77
778	PI092661	43.5072	124.812	209	52	219	-136	600	168	5	103	392	15	392	15	117	22	13676	286	-224	510	219	-136	5	35	14	5	5	13	21	53	84	168	140	57	-105	138	18	-69	-55	29	134	211	262	286	264	211	-165	77
779	PI092662	43.5072	124.812	209	52	219	-136	600	168	5	103	392	15	392	15	117	22	13676	286	-224	510	219	-136	5	35	14	5	5	13	21	53	84	168	140	57	-105	138	18	-69	-55	29	134	211	262	286	264	211	-165	77
780	PI092663	43.5072	124.812	209	52	219	-136	600	168	5	103	392	15	392	15	117	22	13676	286	-224	510	219	-136	5	35	14	5	5	13	21	53	84	168	140	57	-105	138	18	-69	-55	29	134	211	262	286	264	211	-165	77
781	PI092671	43.5072	124.812	209	52	219	-136	600	168	5	103	392	15	392	15	117	22	13676	286	-224	510	219	-136	5	35	14	5	5	13	21	53	84	168	140	57	-105	138	18	-69	-55	29	134	211	262	286	264	211	-165	77
782	PI092672	43.5072	124.812	209	52	219	-136	600	168	5	103	392	15	392	15	117	22	13676	286	-224	510	219	-136	5	35	14	5	5	13	21	53	84	168	140	57	-105	138	18	-69	-55	29	134	211	262	286	264	211	-165	77
783	PI092677	43.5072	124.812	209	52	219	-136	600	168	5	103	392	15	392	15	117	22	13676	286	-224	510	219	-136	5	35	14	5	5	13	21	53	84	168	140	57	-105	138	18	-69	-55	29	134	211	262	286	264	211	-165	77
784	PI092681	43.5072	124.812	209	52	219	-136	600	168	5	103	392	15	392	15	117	22	13676	286	-224	510	219	-136	5	35	14	5	5	13	21	53	84	168	140	57	-105	138	18	-69	-55	29	134	211	262	286	264	211	-165	77
785	PI092683	43.5072	124.812	209	52	219	-136	600	168	5	103	392	15	392	15	117	22	13676	286	-224	510	219	-136	5	35	14	5	5	13	21	53	84	168	140	57	-105	138	18	-69	-55	29	134	211	262	286	264	211	-165	77
786	PI092686	43.5072	124.812	209	52	219	-136	600	168	5	103	392	15	392	15	117	22	13676	286	-224	510	219	-136	5	35	14	5	5	13	21	53	84	168	140	57	-105	138	18	-69	-55	29	134	211	262	286	264	211	-165	77
787	PI092687	43.5072	124.812	209	52	219	-136	600	168	5	103	392	15	392	15	117	22	13676	286	-224	510	219	-136	5	35	14	5	5	13	21	53	84	168	140	57	-105	138	18	-69	-55	29	134	211	262	286	264	211	-165	77
788	PI092688	43.5072	124.812	209	52	219	-136	600	168	5	103	392	15	392	15	117	22	13676	286	-224	510	219	-136	5	35	14	5	5	13	21	53	84	168	140	57	-105	138	18	-69	-55	29	134	211	262	286	264	211	-165	77
789	PI092688_2	43.5072	124.812	209	52	219	-136	600	168	5	103	392	15	392	15	117	22	13676	286	-224	510	219	-136	5	35	14	5	5	13	21	53	84	168	140	57	-105	138	18	-69	-55	29	134	211	262	286	264	211	-165	77
790	PI092689	43.5072	124.812	209	52	219	-136	600	168	5	103	392	15	392	15	117	22	13676	286	-224	510	219	-136	5	35	14	5	5	13	21	53	84	168	140	57	-105	138	18	-69	-55	29	134	211	262	286	264	211	-165	77
791	PI092690	43.5072	124.812	209	52	219	-136	600	168	5	103	392	15	392	15	117	22	13676	286	-224	510	219	-136	5	35	14	5	5	13	21	53	84	168	140	57	-105	138	18	-69	-55	29	134	211	262	286	264	211	-165	77
792	PI092691	43.5072	124.812	209	52	219	-136	600	168	5	103	392	15	392	15	117	22	13676	286	-224	510	219	-136	5	35	14	5	5	13	21	53	84	168	140	57	-105	138	18	-69	-55	29	134	211	262	286	264	211	-165	77
793	PI092694	43.5072	124.812	209	52	219	-136	600	168	5	103	392	15	392	15	117	22	13676	286	-224	510	219	-136	5	35	14	5	5	13	21	53	84	168	140	57	-105	138	18	-69	-55	29	134	211	262	286	264	211	-165	77
794	PI092696	43.5072	124.812	209	52	219	-136	600	168	5	103	392	15	392	15	117	22	13676	286	-224	510	219	-136	5	35	14	5	5	13	21	53	84	168	140	57	-105	138	18	-69	-55	29	134	211	262	286	264	211	-165	77
795	PI092698	43.5072	124.812	209	52	219	-136	600	168	5	103	392	15	392	15	117	22	13676	286	-224	510	219	-136	5	35	14	5	5	13	21	53	84	168	140	57	-105	138	18	-69	-55	29	134	211	262	286	264	211	-165	77
796	PI092702	43.5072	124.812	209	52	219	-136	600	168	5	103	392	15	392	15	117	22	13676	286	-224	510	219	-136	5	35	14	5	5	13	21	53	84	168	140	57	-105	138	18	-69	-55	29	134	211	262	286	264	211	-165	77
797	PI092704	43.5072	124.812	209	52	219	-136	600	168	5	103	392	15	392	15	117	22	13676	286	-224	510	219	-136	5	35	14	5	5	13	21	53	84	168	140	57	-105	138	18	-69	-55	29	134	211	262	286	264	211	-165	77
798	PI092705	43.5072	124.812	209	52	219	-136	600	168	5	103	392	15	392	15	117	22	13676	286	-224	510	219	-136	5	35	14	5	5	13	21	53	84	168	140	57	-105	138	18	-69	-55	29	134	211	262	286	264	211	-165	77
799	PI092706	43.5072	124.812	209	52	219	-136	600	168	5	103	392	15	392	15	117	22	13676	286	-224	510	219	-136	5	35	14	5	5	13	21	53	84	168	140	57	-105	138	18	-69	-55	29	134	211	262	286	264	211	-165	77
800	PI092707	43.5072	124.812	209	52	219	-136	600	168	5	103	392	15	392	15	117	22	13676	286	-224	510	219	-136	5	35	14	5	5	13	21	53	84	168	140	57	-105	138	18	-69	-55	29	134	211	262	286	264	211	-165	77
801	PI092707_2	43.5072	124.812	209	52	219	-136	600	168	5	103	392	15	392	15	117	22	13676	286	-224	510	219	-136	5	35	14	5	5	13	21	53	84	168	140	57	-105	138	18	-69	-55	29	134	211	262	286	264	211	-165	77
802	PI092707S	43.5072	124.812	209	52	219	-136	600	168	5	103	392	15	392	15	117	22	13676	286	-224	510	219	-136	5	35	14	5	5	13	21	53	84	168	140	57	-105	138	18	-69	-55	29	134	211	262	286	264	211	-165	77
803	PI092713	43.5072	124.812	209	52	219	-136	600	168	5	103	392	15	392	15	117	22	13676	286	-224	510	219	-136	5	35	14	5	5	13	21	53	84	168	140	57	-105	138	18	-69	-55	29	134	211	262	286	264	211	-165	77
804	PI092717	43.5072	124.812	209	52	219	-136	600	168	5	103	392	15	392	15	117	22	13676	286	-224	510	219	-136	5	35	14	5	5	13	21	53	84	168	140	57	-105	138	18	-69	-55	29	134	211	262	286	264	211	-165	77
805	PI092718	43.5072	124.812	209	52	219	-136	600	168	5	103	392	15	392	15	117	22	13676	286	-224	510	219	-136	5	35	14	5	5	13	21	53	84	168	140	57	-105	138	18	-69	-55	29	134	211	262	286	264	211	-165	77
806	PI092718_2	43.5072	124.812	209	52	219	-136	600	168	5	103	392	15	392	15	117	22	13676	286	-224	510	219	-136	5	35	14	5	5	13	21	53	84	168	140	57	-105	138	18	-69	-55	29	134	211	262	286	264	211	-165	77
807	PI092719	43.5072	124.812	209	52	219	-136	600	168	5	103	392	15	392	15	117	22	13676	286	-224	510	219	-136	5	35	14	5	5	13	21	53	84	168	140	57	-105	138	18	-69	-55	29	134	211	262	286	264	211	-165	77
808	PI092720	43.5072	124.812	209	52	219	-136	600	168	5	103	392	15	392	15	117	22	13676	286	-224	510	219	-136	5	35	14	5	5	13	21	53	84	168	140	57	-105	138	18	-69	-55	29	134	211	262	286	264	211	-165	77
809	PI092722	43.5072	124.812	209	52	219	-136	600	168	5	103	392	15	392	15	117	22	13676	286	-224	510	219	-136	5	35	14	5	5	13	21	53	84	168	140	57	-105	138	18	-69	-55	29	134	211	262	286	264	211	-165	77
810	PI092728	43.5072	124.812	209	52	219	-136	600	168	5	103	392	15	392	15	117	22	13676	286	-224	510	219	-136	5	35	14	5	5	13	21	53	84	168	140	57	-105	138	18	-69	-55	29	134	211	262	286	264	211	-165	77
811	PI092733	43.5072	124.812	209	52	219	-136	600	168	5	103	392	15	392	15	117	22	13676	286	-224	510	219	-136	5	35	14	5	5	13	21	53	84	168	140	57	-105	138	18	-69	-55	29	134	211	262	286	264	211	-165	77
812	PI093055	30.2553	120.169	21	167	274	55	1375	201	46	43	505	164	482	198	80	24	8500	332	8	324	247	80	63	65	55	46	89	111	123	168	201	136	145	173	82	228	169	109	90	137	200	249	286	332	326	276	45	187
813	PI093055S	30.2553	120.169	21	167	274	55	1375	201	46	43	505	164	482	198	80	24	8500	332	8	324	247	80	63	65	55	46	89	111	123	168	201	136	145	173	82	228	169	109	90	137	200	249	286	332	326	276	45	187
814	PI093559	40.6223	122.536	20	89	233	-71	696	184	7	98	430	26	428	26	97	22	11776	283	-145	428	222	-71	7	43	21	10	9	13	37	51	75	184	169	77	-39	163	68	-9	-10	60	149	217	258	283	281	234	-92	109
815	PI093560	41.7922	123.433	51	86	237	-84	699	181	6	97	434	22	434	22	110	23	12439	295	-165	460	237	-84	6	40	19	9	7	16	35	56	90	181	163	77	-50	163	58	-22	-12	67	164	234	273	295	289	240	-108	103
816	PI093563	43.1633	124.369	172	63	222	-118	649	183	5	102	422	17	422	17	119	24	13177	285	-204	489	222	-118	5	35	14	6	6	13	30	55	96	183	143	63	-82	145	32	-49	-41	43	148	223	266	285	272	223	-143	83
817	PI093565	43.8508	126.56	196	44	213	-150	676	190	6	100	435	20	435	20	127	24	14018	278	-248	526	213	-150	6	37	16	7	7	14	32	55	105	190	140	67	-106	133	17	-72	-63	25	136	215	256	278	267	213	-177	66
818	PI093565A	43.8508	126.56	196	44	213	-150	676	190	6	100	435	20	435	20	127	24	14018	278	-248	526	213	-150	6	37	16	7	7	14	32	55	105	190	140	67	-106	133	17	-72	-63	25	136	215	256	278	267	213	-177	66
819	PI095740	35.7069	127.014	33	130	246	7	1273	274	36	72	667	115	667	115	101	28	9314	305	-53	358	246	7	36	55	56	37	42	58	94	91	152	274	241	137	37	208	133	68	57	112	183	234	268	295	305	262	-8	147
820	PI095853	36.5442	126.789	33	120	238	-6	1235	277	28	78	667	94	665	94	108	29	9482	299	-72	371	235	-6	28	51	55	33	33	51	90	91	136	277	252	138	28	203	126	60	48	105	175	227	266	289	299	260	-22	138
821	PI095860	36.5442	126.789	33	120	238	-6	1235	277	28	78	667	94	665	94	108	29	9482	299	-72	371	235	-6	28	51	55	33	33	51	90	91	136	277	252	138	28	203	126	60	48	105	175	227	266	289	299	260	-22	138
822	PI096188	42.4642	124.04	83	75	233	-102	679	179	6	98	429	21	429	21	121	24	12933	294	-191	485	233	-102	6	38	18	8	7	15	33	56	95	179	155	69	-63	158	49	-32	-23	58	160	233	274	294	286	235	-127	94
823	PI096193	42.4642	124.04	83	75	233	-102	679	179	6	98	429	21	429	21	121	24	12933	294	-191	485	233	-102	6	38	18	8	7	15	33	56	95	179	155	69	-63	158	49	-32	-23	58	160	233	274	294	286	235	-127	94
824	PI096194_3	42.4642	124.04	83	75	233	-102	679	179	6	98	429	21	429	21	121	24	12933	294	-191	485	233	-102	6	38	18	8	7	15	33	56	95	179	155	69	-63	158	49	-32	-23	58	160	233	274	294	286	235	-127	94
825	PI096194P	42.4642	124.04	83	75	233	-102	679	179	6	98	429	21	429	21	121	24	12933	294	-191	485	233	-102	6	38	18	8	7	15	33	56	95	179	155	69	-63	158	49	-32	-23	58	160	233	274	294	286	235	-127	94
826	PI096195	42.4642	124.04	83	75	233	-102	679	179	6	98	429	21	429	21	121	24	12933	294	-191	485	233	-102	6	38	18	8	7	15	33	56	95	179	155	69	-63	158	49	-32	-23	58	160	233	274	294	286	235	-127	94
827	PI096199	42.4642	124.04	83	75	233	-102	679	179	6	98	429	21	429	21	121	24	12933	294	-191	485	233	-102	6	38	18	8	7	15	33	56	95	179	155	69	-63	158	49	-32	-23	58	160	233	274	294	286	235	-127	94
828	PI096201	42.4642	124.04	83	75	233	-102	679	179	6	98	429	21	429	21	121	24	12933	294	-191	485	233	-102	6	38	18	8	7	15	33	56	95	179	155	69	-63	158	49	-32	-23	58	160	233	274	294	286	235	-127	94
829	PI096549	38.5072	125.756	32	103	229	-35	978	297	12	102	605	45	605	45	101	26	10253	281	-98	379	229	-35	12	38	39	17	16	26	40	80	110	297	198	105	2	183	99	19	22	79	159	218	260	281	281	242	-48	123
830	PI096550	38.5072	125.756	32	103	229	-35	978	297	12	102	605	45	605	45	101	26	10253	281	-98	379	229	-35	12	38	39	17	16	26	40	80	110	297	198	105	2	183	99	19	22	79	159	218	260	281	281	242	-48	123
831	PI096783	38.5072	125.756	32	103	229	-35	978	297	12	102	605	45	605	45	101	26	10253	281	-98	379	229	-35	12	38	39	17	16	26	40	80	110	297	198	105	2	183	99	19	22	79	159	218	260	281	281	242	-48	123
832	PI096786	38.5072	125.756	32	103	229	-35	978	297	12	102	605	45	605	45	101	26	10253	281	-98	379	229	-35	12	38	39	17	16	26	40	80	110	297	198	105	2	183	99	19	22	79	159	218	260	281	281	242	-48	123
833	PI096786_1	38.5072	125.756	32	103	229	-35	978	297	12	102	605	45	605	45	101	26	10253	281	-98	379	229	-35	12	38	39	17	16	26	40	80	110	297	198	105	2	183	99	19	22	79	159	218	260	281	281	242	-48	123
834	PI096787	38.5072	125.756	32	103	229	-35	978	297	12	102	605	45	605	45	101	26	10253	281	-98	379	229	-35	12	38	39	17	16	26	40	80	110	297	198	105	2	183	99	19	22	79	159	218	260	281	281	242	-48	123
835	PI096808	38.5072	125.756	32	103	229	-35	978	297	12	102	605	45	605	45	101	26	10253	281	-98	379	229	-35	12	38	39	17	16	26	40	80	110	297	198	105	2	183	99	19	22	79	159	218	260	281	281	242	-48	123
836	PI096927	38.5072	125.756	32	103	229	-35	978	297	12	102	605	45	605	45	101	26	10253	281	-98	379	229	-35	12	38	39	17	16	26	40	80	110	297	198	105	2	183	99	19	22	79	159	218	260	281	281	242	-48	123
837	PI096978	38.5072	125.756	32	103	229	-35	978	297	12	102	605	45	605	45	101	26	10253	281	-98	379	229	-35	12	38	39	17	16	26	40	80	110	297	198	105	2	183	99	19	22	79	159	218	260	281	281	242	-48	123
838	PI096983	38.5072	125.756	32	103	229	-35	978	297	12	102	605	45	605	45	101	26	10253	281	-98	379	229	-35	12	38	39	17	16	26	40	80	110	297	198	105	2	183	99	19	22	79	159	218	260	281	281	242	-48	123
839	PI096984	38.5072	125.756	32	103	229	-35	978	297	12	102	605	45	605	45	101	26	10253	281	-98	379	229	-35	12	38	39	17	16	26	40	80	110	297	198	105	2	183	99	19	22	79	159	218	260	281	281	242	-48	123
840	PI097038	38.5072	125.756	32	103	229	-35	978	297	12	102	605	45	605	45	101	26	10253	281	-98	379	229	-35	12	38	39	17	16	26	40	80	110	297	198	105	2	183	99	19	22	79	159	218	260	281	281	242	-48	123
841	PI097066	38.5072	125.756	32	103	229	-35	978	297	12	102	605	45	605	45	101	26	10253	281	-98	379	229	-35	12	38	39	17	16	26	40	80	110	297	198	105	2	183	99	19	22	79	159	218	260	281	281	242	-48	123
842	PI097081	38.5072	125.756	32	103	229	-35	978	297	12	102	605	45	605	45	101	26	10253	281	-98	379	229	-35	12	38	39	17	16	26	40	80	110	297	198	105	2	183	99	19	22	79	159	218	260	281	281	242	-48	123
843	PI097094	38.5072	125.756	32	103	229	-35	978	297	12	102	605	45	605	45	101	26	10253	281	-98	379	229	-35	12	38	39	17	16	26	40	80	110	297	198	105	2	183	99	19	22	79	159	218	260	281	281	242	-48	123
844	PI097100	38.5072	125.756	32	103	229	-35	978	297	12	102	605	45	605	45	101	26	10253	281	-98	379	229	-35	12	38	39	17	16	26	40	80	110	297	198	105	2	183	99	19	22	79	159	218	260	281	281	242	-48	123
845	PI097139	38.5072	125.756	32	103	229	-35	978	297	12	102	605	45	605	45	101	26	10253	281	-98	379	229	-35	12	38	39	17	16	26	40	80	110	297	198	105	2	183	99	19	22	79	159	218	260	281	281	242	-48	123
846	PI097150	38.5072	125.756	32	103	229	-35	978	297	12	102	605	45	605	45	101	26	10253	281	-98	379	229	-35	12	38	39	17	16	26	40	80	110	297	198	105	2	183	99	19	22	79	159	218	260	281	281	242	-48	123
847	PI097155	38.5072	125.756	32	103	229	-35	978	297	12	102	605	45	605	45	101	26	10253	281	-98	379	229	-35	12	38	39	17	16	26	40	80	110	297	198	105	2	183	99	19	22	79	159	218	260	281	281	242	-48	123
848	PI097161	38.5072	125.756	32	103	229	-35	978	297	12	102	605	45	605	45	101	26	10253	281	-98	379	229	-35	12	38	39	17	16	26	40	80	110	297	198	105	2	183	99	19	22	79	159	218	260	281	281	242	-48	123
849	PI097220	38.5072	125.756	32	103	229	-35	978	297	12	102	605	45	605	45	101	26	10253	281	-98	379	229	-35	12	38	39	17	16	26	40	80	110	297	198	105	2	183	99	19	22	79	159	218	260	281	281	242	-48	123
850	PI097222	38.5072	125.756	32	103	229	-35	978	297	12	102	605	45	605	45	101	26	10253	281	-98	379	229	-35	12	38	39	17	16	26	40	80	110	297	198	105	2	183	99	19	22	79	159	218	260	281	281	242	-48	123
851	PI097225	38.5072	125.756	32	103	229	-35	978	297	12	102	605	45	605	45	101	26	10253	281	-98	379	229	-35	12	38	39	17	16	26	40	80	110	297	198	105	2	183	99	19	22	79	159	218	260	281	281	242	-48	123
852	PI097235	38.5072	125.756	32	103	229	-35	978	297	12	102	605	45	605	45	101	26	10253	281	-98	379	229	-35	12	38	39	17	16	26	40	80	110	297	198	105	2	183	99	19	22	79	159	218	260	281	281	242	-48	123
853	PI103414	46.3167	129.567	99	31	207	-172	575	139	5	97	355	19	355	19	124	23	14658	275	-261	536	207	-172	5	33	12	8	6	10	25	52	84	139	132	69	-133	115	-7	-107	-82	13	125	203	250	275	259	203	-197	53
854	PI103415	46.3167	129.567	99	31	207	-172	575	139	5	97	355	19	355	19	124	23	14658	275	-261	536	207	-172	5	33	12	8	6	10	25	52	84	139	132	69	-133	115	-7	-107	-82	13	125	203	250	275	259	203	-197	53
855	PI103419A	45.0667	128.05	207	29	201	-169	662	170	6	97	420	22	420	22	132	24	14300	269	-265	534	201	-169	6	33	15	8	8	15	32	52	101	170	149	73	-123	120	0	-91	-80	13	124	203	245	269	257	203	-194	51
856	PI103419B	45.0667	128.05	207	29	201	-169	662	170	6	97	420	22	420	22	132	24	14300	269	-265	534	201	-169	6	33	15	8	8	15	32	52	101	170	149	73	-123	120	0	-91	-80	13	124	203	245	269	257	203	-194	51
857	PI135589	46.0732	125.244	152	38	215	-162	449	143	2	114	310	8	310	8	122	23	14563	282	-248	530	215	-162	2	18	5	3	3	7	17	31	71	143	96	53	-125	117	-2	-97	-78	19	129	210	262	282	267	206	-187	57
858	PI135590	46.0732	125.244	152	38	215	-162	449	143	2	114	310	8	310	8	122	23	14563	282	-248	530	215	-162	2	18	5	3	3	7	17	31	71	143	96	53	-125	117	-2	-97	-78	19	129	210	262	282	267	206	-187	57
859	PI142491	46.195	126.068	187	31	210	-174	509	154	3	109	343	11	343	11	121	22	14869	278	-260	538	210	-174	3	24	7	4	4	10	20	37	81	154	108	57	-139	113	-11	-109	-91	8	123	206	258	278	263	201	-200	52
860	PI171428	39.7572	116.543	31	119	250	-28	621	203	3	135	479	11	479	11	109	27	10795	307	-96	403	250	-28	3	16	7	4	4	8	19	31	76	203	200	50	10	188	95	27	36	108	198	266	301	307	293	255	-43	130
861	PI171429	36.1911	114.402	73	143	267	7	569	173	5	108	370	20	370	20	115	29	10046	328	-61	389	267	7	5	30	17	7	8	13	26	38	57	173	140	55	42	221	130	65	72	140	222	284	327	328	308	274	-10	156
862	PI200593	46.195	126.068	187	31	210	-174	509	154	3	109	343	11	343	11	121	22	14869	278	-260	538	210	-174	3	24	7	4	4	10	20	37	81	154	108	57	-139	113	-11	-109	-91	8	123	206	258	278	263	201	-200	52
863	PI200594	46.195	126.068	187	31	210	-174	509	154	3	109	343	11	343	11	121	22	14869	278	-260	538	210	-174	3	24	7	4	4	10	20	37	81	154	108	57	-139	113	-11	-109	-91	8	123	206	258	278	263	201	-200	52
864	PI200595	46.195	126.068	187	31	210	-174	509	154	3	109	343	11	343	11	121	22	14869	278	-260	538	210	-174	3	24	7	4	4	10	20	37	81	154	108	57	-139	113	-11	-109	-91	8	123	206	258	278	263	201	-200	52
865	PI227214	35.1667	136.917	12	158	262	55	1616	223	51	45	597	170	587	170	88	27	8117	324	3	321	227	55	52	132	83	51	67	111	151	160	222	215	149	223	86	225	170	115	96	133	192	236	267	304	324	280	44	180
866	PI238108	26.7233	127.788	76	219	276	159	2218	300	117	32	781	367	655	367	55	29	4604	309	122	187	273	159	120	171	140	117	130	155	174	256	300	203	278	174	180	269	235	200	184	204	233	259	284	309	306	297	151	240
867	PI238109	24.7833	125.333	27	236	283	185	2130	242	136	21	642	415	618	427	49	30	3872	316	155	161	271	187	142	185	147	148	137	136	170	223	224	161	242	215	202	277	247	218	208	226	252	278	297	316	311	301	178	254
868	PI274455	24.7833	125.333	27	236	283	185	2130	242	136	21	642	415	618	427	49	30	3872	316	155	161	271	187	142	185	147	148	137	136	170	223	224	161	242	215	202	277	247	218	208	226	252	278	297	316	311	301	178	254
869	PI274582	26.7233	127.788	76	219	276	159	2218	300	117	32	781	367	655	367	55	29	4604	309	122	187	273	159	120	171	140	117	130	155	174	256	300	203	278	174	180	269	235	200	184	204	233	259	284	309	306	297	151	240
870	PI340000	37.3808	128.661	312	103	218	-21	1345	275	34	72	717	118	679	118	105	28	9275	274	-89	363	213	-21	39	73	58	34	45	62	87	90	140	264	275	178	15	183	109	44	33	86	164	216	246	269	274	233	-37	121
871	PI398181	37.5381	126.969	18	119	243	-16	1356	379	21	94	812	72	804	72	93	24	10057	299	-78	377	239	-16	21	52	45	26	25	47	96	83	149	379	276	157	7	196	113	36	36	94	173	229	263	288	299	256	-36	139
872	PI398182	37.5381	126.969	18	119	243	-16	1356	379	21	94	812	72	804	72	93	24	10057	299	-78	377	239	-16	21	52	45	26	25	47	96	83	149	379	276	157	7	196	113	36	36	94	173	229	263	288	299	256	-36	139
873	PI398183	37.5381	126.969	18	119	243	-16	1356	379	21	94	812	72	804	72	93	24	10057	299	-78	377	239	-16	21	52	45	26	25	47	96	83	149	379	276	157	7	196	113	36	36	94	173	229	263	288	299	256	-36	139
874	PI398184	37.5381	126.969	18	119	243	-16	1356	379	21	94	812	72	804	72	93	24	10057	299	-78	377	239	-16	21	52	45	26	25	47	96	83	149	379	276	157	7	196	113	36	36	94	173	229	263	288	299	256	-36	139
875	PI398186	37.5381	126.969	18	119	243	-16	1356	379	21	94	812	72	804	72	93	24	10057	299	-78	377	239	-16	21	52	45	26	25	47	96	83	149	379	276	157	7	196	113	36	36	94	173	229	263	288	299	256	-36	139
876	PI398187	37.5381	126.969	18	119	243	-16	1356	379	21	94	812	72	804	72	93	24	10057	299	-78	377	239	-16	21	52	45	26	25	47	96	83	149	379	276	157	7	196	113	36	36	94	173	229	263	288	299	256	-36	139
877	PI398188	37.5381	126.969	18	119	243	-16	1356	379	21	94	812	72	804	72	93	24	10057	299	-78	377	239	-16	21	52	45	26	25	47	96	83	149	379	276	157	7	196	113	36	36	94	173	229	263	288	299	256	-36	139
878	PI398190	37.5381	126.969	18	119	243	-16	1356	379	21	94	812	72	804	72	93	24	10057	299	-78	377	239	-16	21	52	45	26	25	47	96	83	149	379	276	157	7	196	113	36	36	94	173	229	263	288	299	256	-36	139
879	PI398192	37.5381	126.969	18	119	243	-16	1356	379	21	94	812	72	804	72	93	24	10057	299	-78	377	239	-16	21	52	45	26	25	47	96	83	149	379	276	157	7	196	113	36	36	94	173	229	263	288	299	256	-36	139
880	PI398193	37.5381	126.969	18	119	243	-16	1356	379	21	94	812	72	804	72	93	24	10057	299	-78	377	239	-16	21	52	45	26	25	47	96	83	149	379	276	157	7	196	113	36	36	94	173	229	263	288	299	256	-36	139
881	PI398194	37.5381	126.969	18	119	243	-16	1356	379	21	94	812	72	804	72	93	24	10057	299	-78	377	239	-16	21	52	45	26	25	47	96	83	149	379	276	157	7	196	113	36	36	94	173	229	263	288	299	256	-36	139
882	PI398195	37.4372	127.139	43	117	241	-20	1361	376	22	93	811	75	794	75	101	26	10123	298	-88	386	236	-20	22	49	48	25	28	51	96	88	143	376	275	160	8	196	112	36	37	98	176	232	268	288	298	256	-40	135
883	PI398196	37.4372	127.139	43	117	241	-20	1361	376	22	93	811	75	794	75	101	26	10123	298	-88	386	236	-20	22	49	48	25	28	51	96	88	143	376	275	160	8	196	112	36	37	98	176	232	268	288	298	256	-40	135
884	PI398198	37.4372	127.139	43	117	241	-20	1361	376	22	93	811	75	794	75	101	26	10123	298	-88	386	236	-20	22	49	48	25	28	51	96	88	143	376	275	160	8	196	112	36	37	98	176	232	268	288	298	256	-40	135
885	PI398199	37.4372	127.139	43	117	241	-20	1361	376	22	93	811	75	794	75	101	26	10123	298	-88	386	236	-20	22	49	48	25	28	51	96	88	143	376	275	160	8	196	112	36	37	98	176	232	268	288	298	256	-40	135
886	PI398201	37.4372	127.139	43	117	241	-20	1361	376	22	93	811	75	794	75	101	26	10123	298	-88	386	236	-20	22	49	48	25	28	51	96	88	143	376	275	160	8	196	112	36	37	98	176	232	268	288	298	256	-40	135
887	PI398202	37.4372	127.139	43	117	241	-20	1361	376	22	93	811	75	794	75	101	26	10123	298	-88	386	236	-20	22	49	48	25	28	51	96	88	143	376	275	160	8	196	112	36	37	98	176	232	268	288	298	256	-40	135
888	PI398203	37.4372	127.139	43	117	241	-20	1361	376	22	93	811	75	794	75	101	26	10123	298	-88	386	236	-20	22	49	48	25	28	51	96	88	143	376	275	160	8	196	112	36	37	98	176	232	268	288	298	256	-40	135
889	PI398204	37.5667	127	29	119	243	-17	1378	388	21	96	831	72	821	72	94	24	10078	299	-81	380	239	-17	21	51	46	25	26	49	95	83	151	388	282	161	7	196	112	36	37	97	174	230	265	288	299	256	-37	138
890	PI398206	37.5667	127	29	119	243	-17	1378	388	21	96	831	72	821	72	94	24	10078	299	-81	380	239	-17	21	51	46	25	26	49	95	83	151	388	282	161	7	196	112	36	37	97	174	230	265	288	299	256	-37	138
891	PI398207	37.5667	127	29	119	243	-17	1378	388	21	96	831	72	821	72	94	24	10078	299	-81	380	239	-17	21	51	46	25	26	49	95	83	151	388	282	161	7	196	112	36	37	97	174	230	265	288	299	256	-37	138
892	PI398208	37.5667	127	29	119	243	-17	1378	388	21	96	831	72	821	72	94	24	10078	299	-81	380	239	-17	21	51	46	25	26	49	95	83	151	388	282	161	7	196	112	36	37	97	174	230	265	288	299	256	-37	138
893	PI398209	37.5667	127	29	119	243	-17	1378	388	21	96	831	72	821	72	94	24	10078	299	-81	380	239	-17	21	51	46	25	26	49	95	83	151	388	282	161	7	196	112	36	37	97	174	230	265	288	299	256	-37	138
894	PI398210	37.5667	127	29	119	243	-17	1378	388	21	96	831	72	821	72	94	24	10078	299	-81	380	239	-17	21	51	46	25	26	49	95	83	151	388	282	161	7	196	112	36	37	97	174	230	265	288	299	256	-37	138
895	PI398211	37.5667	127	29	119	243	-17	1378	388	21	96	831	72	821	72	94	24	10078	299	-81	380	239	-17	21	51	46	25	26	49	95	83	151	388	282	161	7	196	112	36	37	97	174	230	265	288	299	256	-37	138
896	PI398212	37.5667	127	29	119	243	-17	1378	388	21	96	831	72	821	72	94	24	10078	299	-81	380	239	-17	21	51	46	25	26	49	95	83	151	388	282	161	7	196	112	36	37	97	174	230	265	288	299	256	-37	138
897	PI398213	37.5667	127	29	119	243	-17	1378	388	21	96	831	72	821	72	94	24	10078	299	-81	380	239	-17	21	51	46	25	26	49	95	83	151	388	282	161	7	196	112	36	37	97	174	230	265	288	299	256	-37	138
898	PI398214	37.5667	127	29	119	243	-17	1378	388	21	96	831	72	821	72	94	24	10078	299	-81	380	239	-17	21	51	46	25	26	49	95	83	151	388	282	161	7	196	112	36	37	97	174	230	265	288	299	256	-37	138
899	PI398216	37.5667	127	29	119	243	-17	1378	388	21	96	831	72	821	72	94	24	10078	299	-81	380	239	-17	21	51	46	25	26	49	95	83	151	388	282	161	7	196	112	36	37	97	174	230	265	288	299	256	-37	138
900	PI398218	37.5667	127	29	119	243	-17	1378	388	21	96	831	72	821	72	94	24	10078	299	-81	380	239	-17	21	51	46	25	26	49	95	83	151	388	282	161	7	196	112	36	37	97	174	230	265	288	299	256	-37	138
901	PI398219	37.5667	127	29	119	243	-17	1378	388	21	96	831	72	821	72	94	24	10078	299	-81	380	239	-17	21	51	46	25	26	49	95	83	151	388	282	161	7	196	112	36	37	97	174	230	265	288	299	256	-37	138
902	PI398220	37.5667	127	29	119	243	-17	1378	388	21	96	831	72	821	72	94	24	10078	299	-81	380	239	-17	21	51	46	25	26	49	95	83	151	388	282	161	7	196	112	36	37	97	174	230	265	288	299	256	-37	138
903	PI398223	37.5	127.583	100	109	236	-31	1304	358	22	93	771	75	762	75	119	29	10321	298	-111	409	230	-31	22	44	44	26	27	46	86	94	144	358	260	153	8	193	107	34	38	105	183	237	273	290	298	255	-52	124
904	PI398225	37.5	127.583	100	109	236	-31	1304	358	22	93	771	75	762	75	119	29	10321	298	-111	409	230	-31	22	44	44	26	27	46	86	94	144	358	260	153	8	193	107	34	38	105	183	237	273	290	298	255	-52	124
905	PI398226	37.5	127.583	100	109	236	-31	1304	358	22	93	771	75	762	75	119	29	10321	298	-111	409	230	-31	22	44	44	26	27	46	86	94	144	358	260	153	8	193	107	34	38	105	183	237	273	290	298	255	-52	124
906	PI398228	37.5	127.583	100	109	236	-31	1304	358	22	93	771	75	762	75	119	29	10321	298	-111	409	230	-31	22	44	44	26	27	46	86	94	144	358	260	153	8	193	107	34	38	105	183	237	273	290	298	255	-52	124
907	PI398229	37.5	127.583	100	109	236	-31	1304	358	22	93	771	75	762	75	119	29	10321	298	-111	409	230	-31	22	44	44	26	27	46	86	94	144	358	260	153	8	193	107	34	38	105	183	237	273	290	298	255	-52	124
908	PI398230	37.5	127.583	100	109	236	-31	1304	358	22	93	771	75	762	75	119	29	10321	298	-111	409	230	-31	22	44	44	26	27	46	86	94	144	358	260	153	8	193	107	34	38	105	183	237	273	290	298	255	-52	124
909	PI398234	37.6667	126.417	11	113	233	-19	1248	317	17	92	747	63	735	63	96	25	9823	291	-85	376	231	-19	17	45	46	26	20	38	84	89	136	317	282	148	7	194	114	41	34	91	161	217	255	280	291	252	-39	137
910	PI398235	37.6667	126.417	11	113	233	-19	1248	317	17	92	747	63	735	63	96	25	9823	291	-85	376	231	-19	17	45	46	26	20	38	84	89	136	317	282	148	7	194	114	41	34	91	161	217	255	280	291	252	-39	137
911	PI398239	37.6667	126.417	11	113	233	-19	1248	317	17	92	747	63	735	63	96	25	9823	291	-85	376	231	-19	17	45	46	26	20	38	84	89	136	317	282	148	7	194	114	41	34	91	161	217	255	280	291	252	-39	137
912	PI398240	37.6667	126.417	11	113	233	-19	1248	317	17	92	747	63	735	63	96	25	9823	291	-85	376	231	-19	17	45	46	26	20	38	84	89	136	317	282	148	7	194	114	41	34	91	161	217	255	280	291	252	-39	137
913	PI398244	37.6667	126.417	11	113	233	-19	1248	317	17	92	747	63	735	63	96	25	9823	291	-85	376	231	-19	17	45	46	26	20	38	84	89	136	317	282	148	7	194	114	41	34	91	161	217	255	280	291	252	-39	137
914	PI398245	37.6667	126.417	11	113	233	-19	1248	317	17	92	747	63	735	63	96	25	9823	291	-85	376	231	-19	17	45	46	26	20	38	84	89	136	317	282	148	7	194	114	41	34	91	161	217	255	280	291	252	-39	137
915	PI398246	37.6667	126.417	11	113	233	-19	1248	317	17	92	747	63	735	63	96	25	9823	291	-85	376	231	-19	17	45	46	26	20	38	84	89	136	317	282	148	7	194	114	41	34	91	161	217	255	280	291	252	-39	137
916	PI398247	37.6667	126.417	11	113	233	-19	1248	317	17	92	747	63	735	63	96	25	9823	291	-85	376	231	-19	17	45	46	26	20	38	84	89	136	317	282	148	7	194	114	41	34	91	161	217	255	280	291	252	-39	137
917	PI398250	37.6667	126.417	11	113	233	-19	1248	317	17	92	747	63	735	63	96	25	9823	291	-85	376	231	-19	17	45	46	26	20	38	84	89	136	317	282	148	7	194	114	41	34	91	161	217	255	280	291	252	-39	137
918	PI398251	37.6667	126.417	11	113	233	-19	1248	317	17	92	747	63	735	63	96	25	9823	291	-85	376	231	-19	17	45	46	26	20	38	84	89	136	317	282	148	7	194	114	41	34	91	161	217	255	280	291	252	-39	137
919	PI398254	37.6667	126.417	11	113	233	-19	1248	317	17	92	747	63	735	63	96	25	9823	291	-85	376	231	-19	17	45	46	26	20	38	84	89	136	317	282	148	7	194	114	41	34	91	161	217	255	280	291	252	-39	137
920	PI398256	37.25	126.917	11	118	241	-16	1276	338	23	89	746	76	721	76	95	25	9967	296	-79	375	238	-16	23	52	49	26	27	49	96	83	125	338	258	150	11	195	115	40	36	94	169	225	260	286	296	255	-34	136
921	PI398257	37.25	126.917	11	118	241	-16	1276	338	23	89	746	76	721	76	95	25	9967	296	-79	375	238	-16	23	52	49	26	27	49	96	83	125	338	258	150	11	195	115	40	36	94	169	225	260	286	296	255	-34	136
922	PI398258	37.25	126.917	11	118	241	-16	1276	338	23	89	746	76	721	76	95	25	9967	296	-79	375	238	-16	23	52	49	26	27	49	96	83	125	338	258	150	11	195	115	40	36	94	169	225	260	286	296	255	-34	136
923	PI398259	37.25	126.917	11	118	241	-16	1276	338	23	89	746	76	721	76	95	25	9967	296	-79	375	238	-16	23	52	49	26	27	49	96	83	125	338	258	150	11	195	115	40	36	94	169	225	260	286	296	255	-34	136
924	PI398260	37.25	126.917	11	118	241	-16	1276	338	23	89	746	76	721	76	95	25	9967	296	-79	375	238	-16	23	52	49	26	27	49	96	83	125	338	258	150	11	195	115	40	36	94	169	225	260	286	296	255	-34	136
925	PI398261	37.25	126.917	11	118	241	-16	1276	338	23	89	746	76	721	76	95	25	9967	296	-79	375	238	-16	23	52	49	26	27	49	96	83	125	338	258	150	11	195	115	40	36	94	169	225	260	286	296	255	-34	136
926	PI398262	37.25	126.917	11	118	241	-16	1276	338	23	89	746	76	721	76	95	25	9967	296	-79	375	238	-16	23	52	49	26	27	49	96	83	125	338	258	150	11	195	115	40	36	94	169	225	260	286	296	255	-34	136
927	PI398264	37.25	126.917	11	118	241	-16	1276	338	23	89	746	76	721	76	95	25	9967	296	-79	375	238	-16	23	52	49	26	27	49	96	83	125	338	258	150	11	195	115	40	36	94	169	225	260	286	296	255	-34	136
928	PI398265	37.25	126.917	11	118	241	-16	1276	338	23	89	746	76	721	76	95	25	9967	296	-79	375	238	-16	23	52	49	26	27	49	96	83	125	338	258	150	11	195	115	40	36	94	169	225	260	286	296	255	-34	136
929	PI398271	37.1667	127.25	228	106	232	-32	1338	361	24	89	774	81	761	81	107	27	10217	290	-103	393	227	-32	24	48	48	28	29	53	98	93	143	361	257	156	0	186	103	28	28	92	170	225	263	283	290	247	-52	121
930	PI398272	37.1667	127.25	228	106	232	-32	1338	361	24	89	774	81	761	81	107	27	10217	290	-103	393	227	-32	24	48	48	28	29	53	98	93	143	361	257	156	0	186	103	28	28	92	170	225	263	283	290	247	-52	121
931	PI398273	37.1667	127.25	228	106	232	-32	1338	361	24	89	774	81	761	81	107	27	10217	290	-103	393	227	-32	24	48	48	28	29	53	98	93	143	361	257	156	0	186	103	28	28	92	170	225	263	283	290	247	-52	121
932	PI398279	37.25	127.613	126	110	237	-29	1278	338	23	89	737	78	728	78	116	28	10255	297	-106	403	230	-29	23	44	44	27	28	48	90	95	142	338	248	151	8	194	108	35	38	105	184	236	272	290	297	254	-49	126
933	PI398280	37.25	127.613	126	110	237	-29	1278	338	23	89	737	78	728	78	116	28	10255	297	-106	403	230	-29	23	44	44	27	28	48	90	95	142	338	248	151	8	194	108	35	38	105	184	236	272	290	297	254	-49	126
934	PI398282	37.25	127.613	126	110	237	-29	1278	338	23	89	737	78	728	78	116	28	10255	297	-106	403	230	-29	23	44	44	27	28	48	90	95	142	338	248	151	8	194	108	35	38	105	184	236	272	290	297	254	-49	126
935	PI398285	37.25	127.613	126	110	237	-29	1278	338	23	89	737	78	728	78	116	28	10255	297	-106	403	230	-29	23	44	44	27	28	48	90	95	142	338	248	151	8	194	108	35	38	105	184	236	272	290	297	254	-49	126
936	PI398288	37.25	127.613	126	110	237	-29	1278	338	23	89	737	78	728	78	116	28	10255	297	-106	403	230	-29	23	44	44	27	28	48	90	95	142	338	248	151	8	194	108	35	38	105	184	236	272	290	297	254	-49	126
937	PI398289	37.25	127.613	126	110	237	-29	1278	338	23	89	737	78	728	78	116	28	10255	297	-106	403	230	-29	23	44	44	27	28	48	90	95	142	338	248	151	8	194	108	35	38	105	184	236	272	290	297	254	-49	126
938	PI398290	37.25	127.613	126	110	237	-29	1278	338	23	89	737	78	728	78	116	28	10255	297	-106	403	230	-29	23	44	44	27	28	48	90	95	142	338	248	151	8	194	108	35	38	105	184	236	272	290	297	254	-49	126
939	PI398292	37.25	127.613	126	110	237	-29	1278	338	23	89	737	78	728	78	116	28	10255	297	-106	403	230	-29	23	44	44	27	28	48	90	95	142	338	248	151	8	194	108	35	38	105	184	236	272	290	297	254	-49	126
940	PI398293	37.145	127.069	23	116	242	-20	1288	356	23	89	748	78	720	78	101	26	10130	299	-88	387	238	-20	23	49	49	27	28	55	99	83	127	356	237	155	9	196	115	39	37	98	173	230	265	290	299	256	-40	134
941	PI398294	37.145	127.069	23	116	242	-20	1288	356	23	89	748	78	720	78	101	26	10130	299	-88	387	238	-20	23	49	49	27	28	55	99	83	127	356	237	155	9	196	115	39	37	98	173	230	265	290	299	256	-40	134
942	PI398295	37.145	127.069	23	116	242	-20	1288	356	23	89	748	78	720	78	101	26	10130	299	-88	387	238	-20	23	49	49	27	28	55	99	83	127	356	237	155	9	196	115	39	37	98	173	230	265	290	299	256	-40	134
943	PI398296	37.145	127.069	23	116	242	-20	1288	356	23	89	748	78	720	78	101	26	10130	299	-88	387	238	-20	23	49	49	27	28	55	99	83	127	356	237	155	9	196	115	39	37	98	173	230	265	290	299	256	-40	134
944	PI398297	37.145	127.069	23	116	242	-20	1288	356	23	89	748	78	720	78	101	26	10130	299	-88	387	238	-20	23	49	49	27	28	55	99	83	127	356	237	155	9	196	115	39	37	98	173	230	265	290	299	256	-40	134
945	PI398298	37.145	127.069	23	116	242	-20	1288	356	23	89	748	78	720	78	101	26	10130	299	-88	387	238	-20	23	49	49	27	28	55	99	83	127	356	237	155	9	196	115	39	37	98	173	230	265	290	299	256	-40	134
946	PI398299	37.145	127.069	23	116	242	-20	1288	356	23	89	748	78	720	78	101	26	10130	299	-88	387	238	-20	23	49	49	27	28	55	99	83	127	356	237	155	9	196	115	39	37	98	173	230	265	290	299	256	-40	134
947	PI398301	37	127	6	117	242	-17	1247	331	23	86	707	80	684	80	103	26	10042	301	-86	387	238	-17	23	49	50	29	28	56	97	81	127	331	226	150	12	197	117	44	39	99	172	231	266	291	301	257	-37	134
948	PI398302	37	127	6	117	242	-17	1247	331	23	86	707	80	684	80	103	26	10042	301	-86	387	238	-17	23	49	50	29	28	56	97	81	127	331	226	150	12	197	117	44	39	99	172	231	266	291	301	257	-37	134
949	PI398303	37	127	6	117	242	-17	1247	331	23	86	707	80	684	80	103	26	10042	301	-86	387	238	-17	23	49	50	29	28	56	97	81	127	331	226	150	12	197	117	44	39	99	172	231	266	291	301	257	-37	134
950	PI398304	37	127	6	117	242	-17	1247	331	23	86	707	80	684	80	103	26	10042	301	-86	387	238	-17	23	49	50	29	28	56	97	81	127	331	226	150	12	197	117	44	39	99	172	231	266	291	301	257	-37	134
951	PI398305	37	127	6	117	242	-17	1247	331	23	86	707	80	684	80	103	26	10042	301	-86	387	238	-17	23	49	50	29	28	56	97	81	127	331	226	150	12	197	117	44	39	99	172	231	266	291	301	257	-37	134
952	PI398306	37	127	6	117	242	-17	1247	331	23	86	707	80	684	80	103	26	10042	301	-86	387	238	-17	23	49	50	29	28	56	97	81	127	331	226	150	12	197	117	44	39	99	172	231	266	291	301	257	-37	134
953	PI398307	37	127	6	117	242	-17	1247	331	23	86	707	80	684	80	103	26	10042	301	-86	387	238	-17	23	49	50	29	28	56	97	81	127	331	226	150	12	197	117	44	39	99	172	231	266	291	301	257	-37	134
954	PI398309	37	127	6	117	242	-17	1247	331	23	86	707	80	684	80	103	26	10042	301	-86	387	238	-17	23	49	50	29	28	56	97	81	127	331	226	150	12	197	117	44	39	99	172	231	266	291	301	257	-37	134
955	PI398310	37	127	6	117	242	-17	1247	331	23	86	707	80	684	80	103	26	10042	301	-86	387	238	-17	23	49	50	29	28	56	97	81	127	331	226	150	12	197	117	44	39	99	172	231	266	291	301	257	-37	134
956	PI398314	37	127	6	117	242	-17	1247	331	23	86	707	80	684	80	103	26	10042	301	-86	387	238	-17	23	49	50	29	28	56	97	81	127	331	226	150	12	197	117	44	39	99	172	231	266	291	301	257	-37	134
957	PI398316	37	127.333	76	115	240	-22	1254	327	24	86	714	81	699	81	110	27	10157	299	-94	393	235	-22	24	46	46	28	29	51	93	88	135	327	237	150	11	197	113	40	39	104	181	235	272	293	299	256	-42	131
958	PI398318	37	127.333	76	115	240	-22	1254	327	24	86	714	81	699	81	110	27	10157	299	-94	393	235	-22	24	46	46	28	29	51	93	88	135	327	237	150	11	197	113	40	39	104	181	235	272	293	299	256	-42	131
959	PI398321	37	127.333	76	115	240	-22	1254	327	24	86	714	81	699	81	110	27	10157	299	-94	393	235	-22	24	46	46	28	29	51	93	88	135	327	237	150	11	197	113	40	39	104	181	235	272	293	299	256	-42	131
960	PI398322	37	127.333	76	115	240	-22	1254	327	24	86	714	81	699	81	110	27	10157	299	-94	393	235	-22	24	46	46	28	29	51	93	88	135	327	237	150	11	197	113	40	39	104	181	235	272	293	299	256	-42	131
961	PI398327	37	127.333	76	115	240	-22	1254	327	24	86	714	81	699	81	110	27	10157	299	-94	393	235	-22	24	46	46	28	29	51	93	88	135	327	237	150	11	197	113	40	39	104	181	235	272	293	299	256	-42	131
962	PI398328	37	127.333	76	115	240	-22	1254	327	24	86	714	81	699	81	110	27	10157	299	-94	393	235	-22	24	46	46	28	29	51	93	88	135	327	237	150	11	197	113	40	39	104	181	235	272	293	299	256	-42	131
963	PI398331	37.8667	127.75	122	108	234	-31	1305	344	20	95	793	70	776	70	112	28	10213	291	-104	395	227	-31	20	46	45	24	26	42	76	96	137	344	295	154	4	189	102	29	33	101	181	235	270	287	291	247	-50	124
964	PI398332	37.8667	127.75	122	108	234	-31	1305	344	20	95	793	70	776	70	112	28	10213	291	-104	395	227	-31	20	46	45	24	26	42	76	96	137	344	295	154	4	189	102	29	33	101	181	235	270	287	291	247	-50	124
965	PI398333	37.8667	127.75	122	108	234	-31	1305	344	20	95	793	70	776	70	112	28	10213	291	-104	395	227	-31	20	46	45	24	26	42	76	96	137	344	295	154	4	189	102	29	33	101	181	235	270	287	291	247	-50	124
966	PI398335	37.8667	127.75	122	108	234	-31	1305	344	20	95	793	70	776	70	112	28	10213	291	-104	395	227	-31	20	46	45	24	26	42	76	96	137	344	295	154	4	189	102	29	33	101	181	235	270	287	291	247	-50	124
967	PI398337	37.8667	127.75	122	108	234	-31	1305	344	20	95	793	70	776	70	112	28	10213	291	-104	395	227	-31	20	46	45	24	26	42	76	96	137	344	295	154	4	189	102	29	33	101	181	235	270	287	291	247	-50	124
968	PI398338	37.8667	127.75	122	108	234	-31	1305	344	20	95	793	70	776	70	112	28	10213	291	-104	395	227	-31	20	46	45	24	26	42	76	96	137	344	295	154	4	189	102	29	33	101	181	235	270	287	291	247	-50	124
969	PI398340	37.8667	127.75	122	108	234	-31	1305	344	20	95	793	70	776	70	112	28	10213	291	-104	395	227	-31	20	46	45	24	26	42	76	96	137	344	295	154	4	189	102	29	33	101	181	235	270	287	291	247	-50	124
970	PI398341	37.8667	127.75	122	108	234	-31	1305	344	20	95	793	70	776	70	112	28	10213	291	-104	395	227	-31	20	46	45	24	26	42	76	96	137	344	295	154	4	189	102	29	33	101	181	235	270	287	291	247	-50	124
971	PI398343	37.8667	127.75	122	108	234	-31	1305	344	20	95	793	70	776	70	112	28	10213	291	-104	395	227	-31	20	46	45	24	26	42	76	96	137	344	295	154	4	189	102	29	33	101	181	235	270	287	291	247	-50	124
972	PI398346	37.8667	127.75	122	108	234	-31	1305	344	20	95	793	70	776	70	112	28	10213	291	-104	395	227	-31	20	46	45	24	26	42	76	96	137	344	295	154	4	189	102	29	33	101	181	235	270	287	291	247	-50	124
973	PI398348	37.8667	127.75	122	108	234	-31	1305	344	20	95	793	70	776	70	112	28	10213	291	-104	395	227	-31	20	46	45	24	26	42	76	96	137	344	295	154	4	189	102	29	33	101	181	235	270	287	291	247	-50	124
974	PI398349	37.8667	127.75	122	108	234	-31	1305	344	20	95	793	70	776	70	112	28	10213	291	-104	395	227	-31	20	46	45	24	26	42	76	96	137	344	295	154	4	189	102	29	33	101	181	235	270	287	291	247	-50	124
975	PI398350	37.8667	127.75	122	108	234	-31	1305	344	20	95	793	70	776	70	112	28	10213	291	-104	395	227	-31	20	46	45	24	26	42	76	96	137	344	295	154	4	189	102	29	33	101	181	235	270	287	291	247	-50	124
976	PI398351	37.8667	127.75	122	108	234	-31	1305	344	20	95	793	70	776	70	112	28	10213	291	-104	395	227	-31	20	46	45	24	26	42	76	96	137	344	295	154	4	189	102	29	33	101	181	235	270	287	291	247	-50	124
977	PI398353	37.8667	127.75	122	108	234	-31	1305	344	20	95	793	70	776	70	112	28	10213	291	-104	395	227	-31	20	46	45	24	26	42	76	96	137	344	295	154	4	189	102	29	33	101	181	235	270	287	291	247	-50	124
978	PI398354	37.8667	127.75	122	108	234	-31	1305	344	20	95	793	70	776	70	112	28	10213	291	-104	395	227	-31	20	46	45	24	26	42	76	96	137	344	295	154	4	189	102	29	33	101	181	235	270	287	291	247	-50	124
979	PI398356	37.8667	127.75	122	108	234	-31	1305	344	20	95	793	70	776	70	112	28	10213	291	-104	395	227	-31	20	46	45	24	26	42	76	96	137	344	295	154	4	189	102	29	33	101	181	235	270	287	291	247	-50	124
980	PI398359	37.8667	127.75	122	108	234	-31	1305	344	20	95	793	70	776	70	112	28	10213	291	-104	395	227	-31	20	46	45	24	26	42	76	96	137	344	295	154	4	189	102	29	33	101	181	235	270	287	291	247	-50	124
981	PI398360	37.8667	127.75	122	108	234	-31	1305	344	20	95	793	70	776	70	112	28	10213	291	-104	395	227	-31	20	46	45	24	26	42	76	96	137	344	295	154	4	189	102	29	33	101	181	235	270	287	291	247	-50	124
982	PI398361	37.8667	127.75	122	108	234	-31	1305	344	20	95	793	70	776	70	112	28	10213	291	-104	395	227	-31	20	46	45	24	26	42	76	96	137	344	295	154	4	189	102	29	33	101	181	235	270	287	291	247	-50	124
983	PI398362	37.8667	127.75	122	108	234	-31	1305	344	20	95	793	70	776	70	112	28	10213	291	-104	395	227	-31	20	46	45	24	26	42	76	96	137	344	295	154	4	189	102	29	33	101	181	235	270	287	291	247	-50	124
984	PI398363	37.8667	127.75	122	108	234	-31	1305	344	20	95	793	70	776	70	112	28	10213	291	-104	395	227	-31	20	46	45	24	26	42	76	96	137	344	295	154	4	189	102	29	33	101	181	235	270	287	291	247	-50	124
985	PI398364	37.8667	127.75	122	108	234	-31	1305	344	20	95	793	70	776	70	112	28	10213	291	-104	395	227	-31	20	46	45	24	26	42	76	96	137	344	295	154	4	189	102	29	33	101	181	235	270	287	291	247	-50	124
986	PI398366	37.8667	127.75	122	108	234	-31	1305	344	20	95	793	70	776	70	112	28	10213	291	-104	395	227	-31	20	46	45	24	26	42	76	96	137	344	295	154	4	189	102	29	33	101	181	235	270	287	291	247	-50	124
987	PI398368	37.8667	127.75	122	108	234	-31	1305	344	20	95	793	70	776	70	112	28	10213	291	-104	395	227	-31	20	46	45	24	26	42	76	96	137	344	295	154	4	189	102	29	33	101	181	235	270	287	291	247	-50	124
988	PI398369	37.8667	127.75	122	108	234	-31	1305	344	20	95	793	70	776	70	112	28	10213	291	-104	395	227	-31	20	46	45	24	26	42	76	96	137	344	295	154	4	189	102	29	33	101	181	235	270	287	291	247	-50	124
989	PI398371	37.8667	127.75	122	108	234	-31	1305	344	20	95	793	70	776	70	112	28	10213	291	-104	395	227	-31	20	46	45	24	26	42	76	96	137	344	295	154	4	189	102	29	33	101	181	235	270	287	291	247	-50	124
990	PI398373	37.8667	127.75	122	108	234	-31	1305	344	20	95	793	70	776	70	112	28	10213	291	-104	395	227	-31	20	46	45	24	26	42	76	96	137	344	295	154	4	189	102	29	33	101	181	235	270	287	291	247	-50	124
991	PI398374	37.8667	127.75	122	108	234	-31	1305	344	20	95	793	70	776	70	112	28	10213	291	-104	395	227	-31	20	46	45	24	26	42	76	96	137	344	295	154	4	189	102	29	33	101	181	235	270	287	291	247	-50	124
992	PI398375	37.8667	127.75	122	108	234	-31	1305	344	20	95	793	70	776	70	112	28	10213	291	-104	395	227	-31	20	46	45	24	26	42	76	96	137	344	295	154	4	189	102	29	33	101	181	235	270	287	291	247	-50	124
993	PI398379	37.8667	127.75	122	108	234	-31	1305	344	20	95	793	70	776	70	112	28	10213	291	-104	395	227	-31	20	46	45	24	26	42	76	96	137	344	295	154	4	189	102	29	33	101	181	235	270	287	291	247	-50	124
994	PI398381	37.8667	127.75	122	108	234	-31	1305	344	20	95	793	70	776	70	112	28	10213	291	-104	395	227	-31	20	46	45	24	26	42	76	96	137	344	295	154	4	189	102	29	33	101	181	235	270	287	291	247	-50	124
995	PI398383	37.8667	127.75	122	108	234	-31	1305	344	20	95	793	70	776	70	112	28	10213	291	-104	395	227	-31	20	46	45	24	26	42	76	96	137	344	295	154	4	189	102	29	33	101	181	235	270	287	291	247	-50	124
996	PI398385	37.8667	127.75	122	108	234	-31	1305	344	20	95	793	70	776	70	112	28	10213	291	-104	395	227	-31	20	46	45	24	26	42	76	96	137	344	295	154	4	189	102	29	33	101	181	235	270	287	291	247	-50	124
997	PI398386	37.8667	127.75	122	108	234	-31	1305	344	20	95	793	70	776	70	112	28	10213	291	-104	395	227	-31	20	46	45	24	26	42	76	96	137	344	295	154	4	189	102	29	33	101	181	235	270	287	291	247	-50	124
998	PI398387	37.8667	127.75	122	108	234	-31	1305	344	20	95	793	70	776	70	112	28	10213	291	-104	395	227	-31	20	46	45	24	26	42	76	96	137	344	295	154	4	189	102	29	33	101	181	235	270	287	291	247	-50	124
999	PI398389	37.8667	127.75	122	108	234	-31	1305	344	20	95	793	70	776	70	112	28	10213	291	-104	395	227	-31	20	46	45	24	26	42	76	96	137	344	295	154	4	189	102	29	33	101	181	235	270	287	291	247	-50	124
1000	PI398390	37.8667	127.75	122	108	234	-31	1305	344	20	95	793	70	776	70	112	28	10213	291	-104	395	227	-31	20	46	45	24	26	42	76	96	137	344	295	154	4	189	102	29	33	101	181	235	270	287	291	247	-50	124
1001	PI398391	37.8667	127.75	122	108	234	-31	1305	344	20	95	793	70	776	70	112	28	10213	291	-104	395	227	-31	20	46	45	24	26	42	76	96	137	344	295	154	4	189	102	29	33	101	181	235	270	287	291	247	-50	124
1002	PI398393	37.8667	127.75	122	108	234	-31	1305	344	20	95	793	70	776	70	112	28	10213	291	-104	395	227	-31	20	46	45	24	26	42	76	96	137	344	295	154	4	189	102	29	33	101	181	235	270	287	291	247	-50	124
1003	PI398396	37.8667	127.75	122	108	234	-31	1305	344	20	95	793	70	776	70	112	28	10213	291	-104	395	227	-31	20	46	45	24	26	42	76	96	137	344	295	154	4	189	102	29	33	101	181	235	270	287	291	247	-50	124
1004	PI398397	37.8667	127.75	122	108	234	-31	1305	344	20	95	793	70	776	70	112	28	10213	291	-104	395	227	-31	20	46	45	24	26	42	76	96	137	344	295	154	4	189	102	29	33	101	181	235	270	287	291	247	-50	124
1005	PI398399	37.8667	127.75	122	108	234	-31	1305	344	20	95	793	70	776	70	112	28	10213	291	-104	395	227	-31	20	46	45	24	26	42	76	96	137	344	295	154	4	189	102	29	33	101	181	235	270	287	291	247	-50	124
1006	PI398402	38.1333	127.667	215	101	225	-36	1340	356	21	95	821	73	792	73	109	28	10078	280	-108	388	218	-36	21	50	47	26	26	43	76	91	139	356	297	168	2	182	97	24	25	89	169	223	259	276	280	238	-53	118
1007	PI398404	38.1333	127.667	215	101	225	-36	1340	356	21	95	821	73	792	73	109	28	10078	280	-108	388	218	-36	21	50	47	26	26	43	76	91	139	356	297	168	2	182	97	24	25	89	169	223	259	276	280	238	-53	118
1008	PI398406	38.1333	127.667	215	101	225	-36	1340	356	21	95	821	73	792	73	109	28	10078	280	-108	388	218	-36	21	50	47	26	26	43	76	91	139	356	297	168	2	182	97	24	25	89	169	223	259	276	280	238	-53	118
1009	PI398407	38.1333	127.667	215	101	225	-36	1340	356	21	95	821	73	792	73	109	28	10078	280	-108	388	218	-36	21	50	47	26	26	43	76	91	139	356	297	168	2	182	97	24	25	89	169	223	259	276	280	238	-53	118
1010	PI398409	38.1333	127.667	215	101	225	-36	1340	356	21	95	821	73	792	73	109	28	10078	280	-108	388	218	-36	21	50	47	26	26	43	76	91	139	356	297	168	2	182	97	24	25	89	169	223	259	276	280	238	-53	118
1011	PI398411	38.1333	127.667	215	101	225	-36	1340	356	21	95	821	73	792	73	109	28	10078	280	-108	388	218	-36	21	50	47	26	26	43	76	91	139	356	297	168	2	182	97	24	25	89	169	223	259	276	280	238	-53	118
1012	PI398413	38.1333	127.667	215	101	225	-36	1340	356	21	95	821	73	792	73	109	28	10078	280	-108	388	218	-36	21	50	47	26	26	43	76	91	139	356	297	168	2	182	97	24	25	89	169	223	259	276	280	238	-53	118
1013	PI398415	38.1333	127.667	215	101	225	-36	1340	356	21	95	821	73	792	73	109	28	10078	280	-108	388	218	-36	21	50	47	26	26	43	76	91	139	356	297	168	2	182	97	24	25	89	169	223	259	276	280	238	-53	118
1014	PI398417	38.1333	127.667	215	101	225	-36	1340	356	21	95	821	73	792	73	109	28	10078	280	-108	388	218	-36	21	50	47	26	26	43	76	91	139	356	297	168	2	182	97	24	25	89	169	223	259	276	280	238	-53	118
1015	PI398418	38.1333	127.667	215	101	225	-36	1340	356	21	95	821	73	792	73	109	28	10078	280	-108	388	218	-36	21	50	47	26	26	43	76	91	139	356	297	168	2	182	97	24	25	89	169	223	259	276	280	238	-53	118
1016	PI398420	38.1333	127.667	215	101	225	-36	1340	356	21	95	821	73	792	73	109	28	10078	280	-108	388	218	-36	21	50	47	26	26	43	76	91	139	356	297	168	2	182	97	24	25	89	169	223	259	276	280	238	-53	118
1017	PI398421	38.1333	127.667	215	101	225	-36	1340	356	21	95	821	73	792	73	109	28	10078	280	-108	388	218	-36	21	50	47	26	26	43	76	91	139	356	297	168	2	182	97	24	25	89	169	223	259	276	280	238	-53	118
1018	PI398422	38.1333	127.667	215	101	225	-36	1340	356	21	95	821	73	792	73	109	28	10078	280	-108	388	218	-36	21	50	47	26	26	43	76	91	139	356	297	168	2	182	97	24	25	89	169	223	259	276	280	238	-53	118
1019	PI398423	38.1333	127.667	215	101	225	-36	1340	356	21	95	821	73	792	73	109	28	10078	280	-108	388	218	-36	21	50	47	26	26	43	76	91	139	356	297	168	2	182	97	24	25	89	169	223	259	276	280	238	-53	118
1020	PI398424	38.1333	127.667	215	101	225	-36	1340	356	21	95	821	73	792	73	109	28	10078	280	-108	388	218	-36	21	50	47	26	26	43	76	91	139	356	297	168	2	182	97	24	25	89	169	223	259	276	280	238	-53	118
1021	PI398425	38.1333	127.667	215	101	225	-36	1340	356	21	95	821	73	792	73	109	28	10078	280	-108	388	218	-36	21	50	47	26	26	43	76	91	139	356	297	168	2	182	97	24	25	89	169	223	259	276	280	238	-53	118
1022	PI398428	37.697	127.889	139	104	231	-36	1274	333	21	90	750	74	741	74	123	29	10333	293	-118	411	225	-36	21	45	42	25	28	44	80	95	144	333	264	153	6	191	106	33	36	102	182	236	271	287	293	250	-56	121
1023	PI398434	37.697	127.889	139	104	231	-36	1274	333	21	90	750	74	741	74	123	29	10333	293	-118	411	225	-36	21	45	42	25	28	44	80	95	144	333	264	153	6	191	106	33	36	102	182	236	271	287	293	250	-56	121
1024	PI398436	37.697	127.889	139	104	231	-36	1274	333	21	90	750	74	741	74	123	29	10333	293	-118	411	225	-36	21	45	42	25	28	44	80	95	144	333	264	153	6	191	106	33	36	102	182	236	271	287	293	250	-56	121
1025	PI398437	37.697	127.889	139	104	231	-36	1274	333	21	90	750	74	741	74	123	29	10333	293	-118	411	225	-36	21	45	42	25	28	44	80	95	144	333	264	153	6	191	106	33	36	102	182	236	271	287	293	250	-56	121
1026	PI398439	37.697	127.889	139	104	231	-36	1274	333	21	90	750	74	741	74	123	29	10333	293	-118	411	225	-36	21	45	42	25	28	44	80	95	144	333	264	153	6	191	106	33	36	102	182	236	271	287	293	250	-56	121
1027	PI398440	37.697	127.889	139	104	231	-36	1274	333	21	90	750	74	741	74	123	29	10333	293	-118	411	225	-36	21	45	42	25	28	44	80	95	144	333	264	153	6	191	106	33	36	102	182	236	271	287	293	250	-56	121
1028	PI398444	37.697	127.889	139	104	231	-36	1274	333	21	90	750	74	741	74	123	29	10333	293	-118	411	225	-36	21	45	42	25	28	44	80	95	144	333	264	153	6	191	106	33	36	102	182	236	271	287	293	250	-56	121
1029	PI398446	37.75	128.75	911	61	177	-64	1644	372	42	74	889	146	833	146	98	27	9367	227	-129	356	172	-64	54	97	72	42	50	70	98	108	164	297	372	220	-27	139	64	0	-15	35	119	172	203	227	226	185	-78	81
1030	PI398447	37.75	128.75	911	61	177	-64	1644	372	42	74	889	146	833	146	98	27	9367	227	-129	356	172	-64	54	97	72	42	50	70	98	108	164	297	372	220	-27	139	64	0	-15	35	119	172	203	227	226	185	-78	81
1031	PI398452	37.75	128.75	911	61	177	-64	1644	372	42	74	889	146	833	146	98	27	9367	227	-129	356	172	-64	54	97	72	42	50	70	98	108	164	297	372	220	-27	139	64	0	-15	35	119	172	203	227	226	185	-78	81
1032	PI398456	37.75	128.75	911	61	177	-64	1644	372	42	74	889	146	833	146	98	27	9367	227	-129	356	172	-64	54	97	72	42	50	70	98	108	164	297	372	220	-27	139	64	0	-15	35	119	172	203	227	226	185	-78	81
1033	PI398457	37.75	128.75	911	61	177	-64	1644	372	42	74	889	146	833	146	98	27	9367	227	-129	356	172	-64	54	97	72	42	50	70	98	108	164	297	372	220	-27	139	64	0	-15	35	119	172	203	227	226	185	-78	81
1034	PI398460	37.75	128.75	911	61	177	-64	1644	372	42	74	889	146	833	146	98	27	9367	227	-129	356	172	-64	54	97	72	42	50	70	98	108	164	297	372	220	-27	139	64	0	-15	35	119	172	203	227	226	185	-78	81
1035	PI398464	37.75	128.75	911	61	177	-64	1644	372	42	74	889	146	833	146	98	27	9367	227	-129	356	172	-64	54	97	72	42	50	70	98	108	164	297	372	220	-27	139	64	0	-15	35	119	172	203	227	226	185	-78	81
1036	PI398465	37.75	128.75	911	61	177	-64	1644	372	42	74	889	146	833	146	98	27	9367	227	-129	356	172	-64	54	97	72	42	50	70	98	108	164	297	372	220	-27	139	64	0	-15	35	119	172	203	227	226	185	-78	81
1037	PI398466	37.75	128.75	911	61	177	-64	1644	372	42	74	889	146	833	146	98	27	9367	227	-129	356	172	-64	54	97	72	42	50	70	98	108	164	297	372	220	-27	139	64	0	-15	35	119	172	203	227	226	185	-78	81
1038	PI398469	37.3667	127.983	230	103	230	-37	1304	339	24	89	753	82	747	82	120	29	10325	290	-117	407	224	-37	24	46	43	29	29	49	87	97	147	339	261	153	3	187	103	30	31	98	179	231	267	285	290	247	-57	117
1039	PI398470	37.3667	127.983	230	103	230	-37	1304	339	24	89	753	82	747	82	120	29	10325	290	-117	407	224	-37	24	46	43	29	29	49	87	97	147	339	261	153	3	187	103	30	31	98	179	231	267	285	290	247	-57	117
1040	PI398471	37.3667	127.983	230	103	230	-37	1304	339	24	89	753	82	747	82	120	29	10325	290	-117	407	224	-37	24	46	43	29	29	49	87	97	147	339	261	153	3	187	103	30	31	98	179	231	267	285	290	247	-57	117
1041	PI398472	37.3667	127.983	230	103	230	-37	1304	339	24	89	753	82	747	82	120	29	10325	290	-117	407	224	-37	24	46	43	29	29	49	87	97	147	339	261	153	3	187	103	30	31	98	179	231	267	285	290	247	-57	117
1042	PI398473	37.3667	127.983	230	103	230	-37	1304	339	24	89	753	82	747	82	120	29	10325	290	-117	407	224	-37	24	46	43	29	29	49	87	97	147	339	261	153	3	187	103	30	31	98	179	231	267	285	290	247	-57	117
1043	PI398474	37.3667	127.983	230	103	230	-37	1304	339	24	89	753	82	747	82	120	29	10325	290	-117	407	224	-37	24	46	43	29	29	49	87	97	147	339	261	153	3	187	103	30	31	98	179	231	267	285	290	247	-57	117
1044	PI398475	37.3667	127.983	230	103	230	-37	1304	339	24	89	753	82	747	82	120	29	10325	290	-117	407	224	-37	24	46	43	29	29	49	87	97	147	339	261	153	3	187	103	30	31	98	179	231	267	285	290	247	-57	117
1045	PI398476	37.3667	127.983	230	103	230	-37	1304	339	24	89	753	82	747	82	120	29	10325	290	-117	407	224	-37	24	46	43	29	29	49	87	97	147	339	261	153	3	187	103	30	31	98	179	231	267	285	290	247	-57	117
1046	PI398478	37.3667	127.983	230	103	230	-37	1304	339	24	89	753	82	747	82	120	29	10325	290	-117	407	224	-37	24	46	43	29	29	49	87	97	147	339	261	153	3	187	103	30	31	98	179	231	267	285	290	247	-57	117
1047	PI398479	37.3667	127.983	230	103	230	-37	1304	339	24	89	753	82	747	82	120	29	10325	290	-117	407	224	-37	24	46	43	29	29	49	87	97	147	339	261	153	3	187	103	30	31	98	179	231	267	285	290	247	-57	117
1048	PI398481	37.1667	128.5	182	111	229	-18	1244	274	28	77	674	94	663	94	113	29	9557	289	-90	379	223	-18	29	55	47	28	37	55	87	90	142	274	247	153	20	194	116	49	42	101	178	230	262	282	289	246	-35	127
1049	PI398482	37.1667	128.5	182	111	229	-18	1244	274	28	77	674	94	663	94	113	29	9557	289	-90	379	223	-18	29	55	47	28	37	55	87	90	142	274	247	153	20	194	116	49	42	101	178	230	262	282	289	246	-35	127
1050	PI398483	37.1667	128.5	182	111	229	-18	1244	274	28	77	674	94	663	94	113	29	9557	289	-90	379	223	-18	29	55	47	28	37	55	87	90	142	274	247	153	20	194	116	49	42	101	178	230	262	282	289	246	-35	127
1051	PI398484	37.1667	128.5	182	111	229	-18	1244	274	28	77	674	94	663	94	113	29	9557	289	-90	379	223	-18	29	55	47	28	37	55	87	90	142	274	247	153	20	194	116	49	42	101	178	230	262	282	289	246	-35	127
1052	PI398485	37.1667	128.5	182	111	229	-18	1244	274	28	77	674	94	663	94	113	29	9557	289	-90	379	223	-18	29	55	47	28	37	55	87	90	142	274	247	153	20	194	116	49	42	101	178	230	262	282	289	246	-35	127
1053	PI398486	37.1667	128.5	182	111	229	-18	1244	274	28	77	674	94	663	94	113	29	9557	289	-90	379	223	-18	29	55	47	28	37	55	87	90	142	274	247	153	20	194	116	49	42	101	178	230	262	282	289	246	-35	127
1054	PI398487	37.3333	128.75	636	82	198	-43	1472	312	36	72	783	129	748	129	104	28	9314	252	-109	361	193	-43	45	81	62	36	48	67	95	100	155	281	312	190	-6	161	87	22	9	62	143	195	226	249	252	210	-58	100
1055	PI398488	37.3333	128.75	636	82	198	-43	1472	312	36	72	783	129	748	129	104	28	9314	252	-109	361	193	-43	45	81	62	36	48	67	95	100	155	281	312	190	-6	161	87	22	9	62	143	195	226	249	252	210	-58	100
1056	PI398489	37.3333	128.75	636	82	198	-43	1472	312	36	72	783	129	748	129	104	28	9314	252	-109	361	193	-43	45	81	62	36	48	67	95	100	155	281	312	190	-6	161	87	22	9	62	143	195	226	249	252	210	-58	100
1057	PI398490	37.3333	128.75	636	82	198	-43	1472	312	36	72	783	129	748	129	104	28	9314	252	-109	361	193	-43	45	81	62	36	48	67	95	100	155	281	312	190	-6	161	87	22	9	62	143	195	226	249	252	210	-58	100
1058	PI398491	37.3333	128.75	636	82	198	-43	1472	312	36	72	783	129	748	129	104	28	9314	252	-109	361	193	-43	45	81	62	36	48	67	95	100	155	281	312	190	-6	161	87	22	9	62	143	195	226	249	252	210	-58	100
1059	PI398492	37.3333	128.75	636	82	198	-43	1472	312	36	72	783	129	748	129	104	28	9314	252	-109	361	193	-43	45	81	62	36	48	67	95	100	155	281	312	190	-6	161	87	22	9	62	143	195	226	249	252	210	-58	100
1060	PI398493	37.3333	128.75	636	82	198	-43	1472	312	36	72	783	129	748	129	104	28	9314	252	-109	361	193	-43	45	81	62	36	48	67	95	100	155	281	312	190	-6	161	87	22	9	62	143	195	226	249	252	210	-58	100
1061	PI398494	37.3333	128.75	636	82	198	-43	1472	312	36	72	783	129	748	129	104	28	9314	252	-109	361	193	-43	45	81	62	36	48	67	95	100	155	281	312	190	-6	161	87	22	9	62	143	195	226	249	252	210	-58	100
1062	PI398495	37.3333	128.75	636	82	198	-43	1472	312	36	72	783	129	748	129	104	28	9314	252	-109	361	193	-43	45	81	62	36	48	67	95	100	155	281	312	190	-6	161	87	22	9	62	143	195	226	249	252	210	-58	100
1063	PI398497	37.3333	128.75	636	82	198	-43	1472	312	36	72	783	129	748	129	104	28	9314	252	-109	361	193	-43	45	81	62	36	48	67	95	100	155	281	312	190	-6	161	87	22	9	62	143	195	226	249	252	210	-58	100
1064	PI398499	37.3333	128.75	636	82	198	-43	1472	312	36	72	783	129	748	129	104	28	9314	252	-109	361	193	-43	45	81	62	36	48	67	95	100	155	281	312	190	-6	161	87	22	9	62	143	195	226	249	252	210	-58	100
1065	PI398500	37.3333	128.75	636	82	198	-43	1472	312	36	72	783	129	748	129	104	28	9314	252	-109	361	193	-43	45	81	62	36	48	67	95	100	155	281	312	190	-6	161	87	22	9	62	143	195	226	249	252	210	-58	100
1066	PI398508	36.3333	127.667	120	117	237	-12	1226	295	26	81	684	91	684	91	115	30	9637	298	-81	379	237	-12	26	48	45	29	36	51	87	87	148	295	241	133	25	201	123	55	48	110	187	236	270	290	298	255	-28	133
1067	PI398509	36.3333	127.667	120	117	237	-12	1226	295	26	81	684	91	684	91	115	30	9637	298	-81	379	237	-12	26	48	45	29	36	51	87	87	148	295	241	133	25	201	123	55	48	110	187	236	270	290	298	255	-28	133
1068	PI398510	36.3333	127.667	120	117	237	-12	1226	295	26	81	684	91	684	91	115	30	9637	298	-81	379	237	-12	26	48	45	29	36	51	87	87	148	295	241	133	25	201	123	55	48	110	187	236	270	290	298	255	-28	133
1069	PI398512	36.3333	127.667	120	117	237	-12	1226	295	26	81	684	91	684	91	115	30	9637	298	-81	379	237	-12	26	48	45	29	36	51	87	87	148	295	241	133	25	201	123	55	48	110	187	236	270	290	298	255	-28	133
1070	PI398513	36.3333	127.667	120	117	237	-12	1226	295	26	81	684	91	684	91	115	30	9637	298	-81	379	237	-12	26	48	45	29	36	51	87	87	148	295	241	133	25	201	123	55	48	110	187	236	270	290	298	255	-28	133
1071	PI398514	36.6333	127.5	51	119	244	-15	1192	293	26	84	668	85	665	85	114	29	10043	304	-86	390	238	-15	26	45	43	28	31	45	84	86	136	293	236	139	20	204	120	48	46	109	190	240	278	298	304	260	-33	136
1072	PI398515	36.6333	127.5	51	119	244	-15	1192	293	26	84	668	85	665	85	114	29	10043	304	-86	390	238	-15	26	45	43	28	31	45	84	86	136	293	236	139	20	204	120	48	46	109	190	240	278	298	304	260	-33	136
1073	PI398517	36.6333	127.5	51	119	244	-15	1192	293	26	84	668	85	665	85	114	29	10043	304	-86	390	238	-15	26	45	43	28	31	45	84	86	136	293	236	139	20	204	120	48	46	109	190	240	278	298	304	260	-33	136
1074	PI398519	36.6333	127.5	51	119	244	-15	1192	293	26	84	668	85	665	85	114	29	10043	304	-86	390	238	-15	26	45	43	28	31	45	84	86	136	293	236	139	20	204	120	48	46	109	190	240	278	298	304	260	-33	136
1075	PI398520	36.6333	127.5	51	119	244	-15	1192	293	26	84	668	85	665	85	114	29	10043	304	-86	390	238	-15	26	45	43	28	31	45	84	86	136	293	236	139	20	204	120	48	46	109	190	240	278	298	304	260	-33	136
1076	PI398521	36.6333	127.5	51	119	244	-15	1192	293	26	84	668	85	665	85	114	29	10043	304	-86	390	238	-15	26	45	43	28	31	45	84	86	136	293	236	139	20	204	120	48	46	109	190	240	278	298	304	260	-33	136
1077	PI398522	36.6333	127.5	51	119	244	-15	1192	293	26	84	668	85	665	85	114	29	10043	304	-86	390	238	-15	26	45	43	28	31	45	84	86	136	293	236	139	20	204	120	48	46	109	190	240	278	298	304	260	-33	136
1078	PI398524	36.75	127.833	316	102	226	-32	1253	324	25	85	709	85	709	85	115	29	9967	287	-104	391	226	-32	25	46	42	28	32	49	91	95	150	324	235	136	4	186	104	33	30	94	174	225	261	280	287	243	-50	118
1079	PI398526	36.75	127.833	316	102	226	-32	1253	324	25	85	709	85	709	85	115	29	9967	287	-104	391	226	-32	25	46	42	28	32	49	91	95	150	324	235	136	4	186	104	33	30	94	174	225	261	280	287	243	-50	118
1080	PI398527	36.75	127.833	316	102	226	-32	1253	324	25	85	709	85	709	85	115	29	9967	287	-104	391	226	-32	25	46	42	28	32	49	91	95	150	324	235	136	4	186	104	33	30	94	174	225	261	280	287	243	-50	118
1081	PI398531	37	127.584	127	112	238	-26	1235	321	24	87	702	81	693	81	114	28	10198	298	-99	397	232	-26	24	44	43	28	29	47	89	92	137	321	235	146	10	195	111	37	38	104	184	235	272	292	298	254	-45	128
1082	PI398532	37	127.584	127	112	238	-26	1235	321	24	87	702	81	693	81	114	28	10198	298	-99	397	232	-26	24	44	43	28	29	47	89	92	137	321	235	146	10	195	111	37	38	104	184	235	272	292	298	254	-45	128
1083	PI398533	37	127.584	127	112	238	-26	1235	321	24	87	702	81	693	81	114	28	10198	298	-99	397	232	-26	24	44	43	28	29	47	89	92	137	321	235	146	10	195	111	37	38	104	184	235	272	292	298	254	-45	128
1084	PI398534	37	127.584	127	112	238	-26	1235	321	24	87	702	81	693	81	114	28	10198	298	-99	397	232	-26	24	44	43	28	29	47	89	92	137	321	235	146	10	195	111	37	38	104	184	235	272	292	298	254	-45	128
1085	PI398536	37	127.584	127	112	238	-26	1235	321	24	87	702	81	693	81	114	28	10198	298	-99	397	232	-26	24	44	43	28	29	47	89	92	137	321	235	146	10	195	111	37	38	104	184	235	272	292	298	254	-45	128
1086	PI398537	36.8833	127.417	94	115	241	-22	1225	314	25	85	693	82	683	82	113	28	10171	301	-94	395	235	-22	25	45	45	28	29	48	89	88	135	314	234	145	13	198	114	40	40	104	183	235	273	294	301	257	-41	131
1087	PI398538	36.5	127.75	186	109	231	-22	1219	308	25	84	684	88	684	88	119	30	9788	293	-95	388	231	-22	25	46	44	29	34	49	87	90	144	308	232	131	17	195	116	48	41	103	181	231	265	286	293	251	-39	124
1088	PI398540	36.5	127.75	186	109	231	-22	1219	308	25	84	684	88	684	88	119	30	9788	293	-95	388	231	-22	25	46	44	29	34	49	87	90	144	308	232	131	17	195	116	48	41	103	181	231	265	286	293	251	-39	124
1089	PI398541	36.5	127.75	186	109	231	-22	1219	308	25	84	684	88	684	88	119	30	9788	293	-95	388	231	-22	25	46	44	29	34	49	87	90	144	308	232	131	17	195	116	48	41	103	181	231	265	286	293	251	-39	124
1090	PI398542	36.5	127.75	186	109	231	-22	1219	308	25	84	684	88	684	88	119	30	9788	293	-95	388	231	-22	25	46	44	29	34	49	87	90	144	308	232	131	17	195	116	48	41	103	181	231	265	286	293	251	-39	124
1091	PI398545	36.5	127.75	186	109	231	-22	1219	308	25	84	684	88	684	88	119	30	9788	293	-95	388	231	-22	25	46	44	29	34	49	87	90	144	308	232	131	17	195	116	48	41	103	181	231	265	286	293	251	-39	124
1092	PI398546	36.5	127.75	186	109	231	-22	1219	308	25	84	684	88	684	88	119	30	9788	293	-95	388	231	-22	25	46	44	29	34	49	87	90	144	308	232	131	17	195	116	48	41	103	181	231	265	286	293	251	-39	124
1093	PI398547	36.5	127.75	186	109	231	-22	1219	308	25	84	684	88	684	88	119	30	9788	293	-95	388	231	-22	25	46	44	29	34	49	87	90	144	308	232	131	17	195	116	48	41	103	181	231	265	286	293	251	-39	124
1094	PI398550	36.5	127.75	186	109	231	-22	1219	308	25	84	684	88	684	88	119	30	9788	293	-95	388	231	-22	25	46	44	29	34	49	87	90	144	308	232	131	17	195	116	48	41	103	181	231	265	286	293	251	-39	124
1095	PI398551	36.5	127.75	186	109	231	-22	1219	308	25	84	684	88	684	88	119	30	9788	293	-95	388	231	-22	25	46	44	29	34	49	87	90	144	308	232	131	17	195	116	48	41	103	181	231	265	286	293	251	-39	124
1096	PI398552	36.9667	127.95	114	114	238	-21	1193	299	23	84	668	79	665	79	115	29	10000	297	-95	392	231	-21	23	44	41	27	29	47	85	92	137	299	229	140	15	197	114	43	43	109	188	237	272	292	297	254	-40	129
1097	PI398555	37.083	127.917	96	114	240	-23	1208	307	23	86	684	79	677	79	115	29	10132	298	-98	396	233	-23	23	44	41	27	29	47	85	92	136	307	234	143	14	198	113	41	42	109	188	238	274	293	298	256	-42	130
1098	PI398556	37.083	127.917	96	114	240	-23	1208	307	23	86	684	79	677	79	115	29	10132	298	-98	396	233	-23	23	44	41	27	29	47	85	92	136	307	234	143	14	198	113	41	42	109	188	238	274	293	298	256	-42	130
1099	PI398558	37.083	127.917	96	114	240	-23	1208	307	23	86	684	79	677	79	115	29	10132	298	-98	396	233	-23	23	44	41	27	29	47	85	92	136	307	234	143	14	198	113	41	42	109	188	238	274	293	298	256	-42	130
1100	PI398559	37.083	127.917	96	114	240	-23	1208	307	23	86	684	79	677	79	115	29	10132	298	-98	396	233	-23	23	44	41	27	29	47	85	92	136	307	234	143	14	198	113	41	42	109	188	238	274	293	298	256	-42	130
1101	PI398560	37.083	127.917	96	114	240	-23	1208	307	23	86	684	79	677	79	115	29	10132	298	-98	396	233	-23	23	44	41	27	29	47	85	92	136	307	234	143	14	198	113	41	42	109	188	238	274	293	298	256	-42	130
1102	PI398563	37.083	127.917	96	114	240	-23	1208	307	23	86	684	79	677	79	115	29	10132	298	-98	396	233	-23	23	44	41	27	29	47	85	92	136	307	234	143	14	198	113	41	42	109	188	238	274	293	298	256	-42	130
1103	PI398568	37.083	127.917	96	114	240	-23	1208	307	23	86	684	79	677	79	115	29	10132	298	-98	396	233	-23	23	44	41	27	29	47	85	92	136	307	234	143	14	198	113	41	42	109	188	238	274	293	298	256	-42	130
1104	PI398571	37.083	127.917	96	114	240	-23	1208	307	23	86	684	79	677	79	115	29	10132	298	-98	396	233	-23	23	44	41	27	29	47	85	92	136	307	234	143	14	198	113	41	42	109	188	238	274	293	298	256	-42	130
1105	PI398572	37.083	127.917	96	114	240	-23	1208	307	23	86	684	79	677	79	115	29	10132	298	-98	396	233	-23	23	44	41	27	29	47	85	92	136	307	234	143	14	198	113	41	42	109	188	238	274	293	298	256	-42	130
1106	PI398574	37.083	127.917	96	114	240	-23	1208	307	23	86	684	79	677	79	115	29	10132	298	-98	396	233	-23	23	44	41	27	29	47	85	92	136	307	234	143	14	198	113	41	42	109	188	238	274	293	298	256	-42	130
1107	PI398575	37.083	127.917	96	114	240	-23	1208	307	23	86	684	79	677	79	115	29	10132	298	-98	396	233	-23	23	44	41	27	29	47	85	92	136	307	234	143	14	198	113	41	42	109	188	238	274	293	298	256	-42	130
1108	PI398576	37.083	127.917	96	114	240	-23	1208	307	23	86	684	79	677	79	115	29	10132	298	-98	396	233	-23	23	44	41	27	29	47	85	92	136	307	234	143	14	198	113	41	42	109	188	238	274	293	298	256	-42	130
1109	PI398577	37.083	127.917	96	114	240	-23	1208	307	23	86	684	79	677	79	115	29	10132	298	-98	396	233	-23	23	44	41	27	29	47	85	92	136	307	234	143	14	198	113	41	42	109	188	238	274	293	298	256	-42	130
1110	PI398578	37.083	127.917	96	114	240	-23	1208	307	23	86	684	79	677	79	115	29	10132	298	-98	396	233	-23	23	44	41	27	29	47	85	92	136	307	234	143	14	198	113	41	42	109	188	238	274	293	298	256	-42	130
1111	PI398580	37.083	127.917	96	114	240	-23	1208	307	23	86	684	79	677	79	115	29	10132	298	-98	396	233	-23	23	44	41	27	29	47	85	92	136	307	234	143	14	198	113	41	42	109	188	238	274	293	298	256	-42	130
1112	PI398584	37.083	127.917	96	114	240	-23	1208	307	23	86	684	79	677	79	115	29	10132	298	-98	396	233	-23	23	44	41	27	29	47	85	92	136	307	234	143	14	198	113	41	42	109	188	238	274	293	298	256	-42	130
1113	PI398585	37.083	127.917	96	114	240	-23	1208	307	23	86	684	79	677	79	115	29	10132	298	-98	396	233	-23	23	44	41	27	29	47	85	92	136	307	234	143	14	198	113	41	42	109	188	238	274	293	298	256	-42	130
1114	PI398587	37	128.167	199	109	232	-25	1229	306	24	84	688	82	688	82	118	30	9918	293	-100	393	232	-25	24	45	41	27	31	50	89	95	147	306	235	139	14	193	111	41	39	104	182	233	269	285	293	250	-43	123
1115	PI398588	37	128.167	199	109	232	-25	1229	306	24	84	688	82	688	82	118	30	9918	293	-100	393	232	-25	24	45	41	27	31	50	89	95	147	306	235	139	14	193	111	41	39	104	182	233	269	285	293	250	-43	123
1116	PI398589	37	128.167	199	109	232	-25	1229	306	24	84	688	82	688	82	118	30	9918	293	-100	393	232	-25	24	45	41	27	31	50	89	95	147	306	235	139	14	193	111	41	39	104	182	233	269	285	293	250	-43	123
1117	PI398591	37	128.167	199	109	232	-25	1229	306	24	84	688	82	688	82	118	30	9918	293	-100	393	232	-25	24	45	41	27	31	50	89	95	147	306	235	139	14	193	111	41	39	104	182	233	269	285	293	250	-43	123
1118	PI398592	37	128.167	199	109	232	-25	1229	306	24	84	688	82	688	82	118	30	9918	293	-100	393	232	-25	24	45	41	27	31	50	89	95	147	306	235	139	14	193	111	41	39	104	182	233	269	285	293	250	-43	123
1119	PI398593	37	128.167	199	109	232	-25	1229	306	24	84	688	82	688	82	118	30	9918	293	-100	393	232	-25	24	45	41	27	31	50	89	95	147	306	235	139	14	193	111	41	39	104	182	233	269	285	293	250	-43	123
1120	PI398595	37	128.167	199	109	232	-25	1229	306	24	84	688	82	688	82	118	30	9918	293	-100	393	232	-25	24	45	41	27	31	50	89	95	147	306	235	139	14	193	111	41	39	104	182	233	269	285	293	250	-43	123
1121	PI398596	37	128.167	199	109	232	-25	1229	306	24	84	688	82	688	82	118	30	9918	293	-100	393	232	-25	24	45	41	27	31	50	89	95	147	306	235	139	14	193	111	41	39	104	182	233	269	285	293	250	-43	123
1122	PI398597	37	128.167	199	109	232	-25	1229	306	24	84	688	82	688	82	118	30	9918	293	-100	393	232	-25	24	45	41	27	31	50	89	95	147	306	235	139	14	193	111	41	39	104	182	233	269	285	293	250	-43	123
1123	PI398598	37	128.167	199	109	232	-25	1229	306	24	84	688	82	688	82	118	30	9918	293	-100	393	232	-25	24	45	41	27	31	50	89	95	147	306	235	139	14	193	111	41	39	104	182	233	269	285	293	250	-43	123
1124	PI398599	37	128.167	199	109	232	-25	1229	306	24	84	688	82	688	82	118	30	9918	293	-100	393	232	-25	24	45	41	27	31	50	89	95	147	306	235	139	14	193	111	41	39	104	182	233	269	285	293	250	-43	123
1125	PI398601	37	128.167	199	109	232	-25	1229	306	24	84	688	82	688	82	118	30	9918	293	-100	393	232	-25	24	45	41	27	31	50	89	95	147	306	235	139	14	193	111	41	39	104	182	233	269	285	293	250	-43	123
1126	PI398603	37	128.167	199	109	232	-25	1229	306	24	84	688	82	688	82	118	30	9918	293	-100	393	232	-25	24	45	41	27	31	50	89	95	147	306	235	139	14	193	111	41	39	104	182	233	269	285	293	250	-43	123
1127	PI398604	37	128.167	199	109	232	-25	1229	306	24	84	688	82	688	82	118	30	9918	293	-100	393	232	-25	24	45	41	27	31	50	89	95	147	306	235	139	14	193	111	41	39	104	182	233	269	285	293	250	-43	123
1128	PI398605	37	128.167	199	109	232	-25	1229	306	24	84	688	82	688	82	118	30	9918	293	-100	393	232	-25	24	45	41	27	31	50	89	95	147	306	235	139	14	193	111	41	39	104	182	233	269	285	293	250	-43	123
1129	PI398606	37	128.167	199	109	232	-25	1229	306	24	84	688	82	688	82	118	30	9918	293	-100	393	232	-25	24	45	41	27	31	50	89	95	147	306	235	139	14	193	111	41	39	104	182	233	269	285	293	250	-43	123
1130	PI398607	37	128.167	199	109	232	-25	1229	306	24	84	688	82	688	82	118	30	9918	293	-100	393	232	-25	24	45	41	27	31	50	89	95	147	306	235	139	14	193	111	41	39	104	182	233	269	285	293	250	-43	123
1131	PI398608	37	128.167	199	109	232	-25	1229	306	24	84	688	82	688	82	118	30	9918	293	-100	393	232	-25	24	45	41	27	31	50	89	95	147	306	235	139	14	193	111	41	39	104	182	233	269	285	293	250	-43	123
1132	PI398609	37	128.167	199	109	232	-25	1229	306	24	84	688	82	688	82	118	30	9918	293	-100	393	232	-25	24	45	41	27	31	50	89	95	147	306	235	139	14	193	111	41	39	104	182	233	269	285	293	250	-43	123
1133	PI398610	37	128.167	199	109	232	-25	1229	306	24	84	688	82	688	82	118	30	9918	293	-100	393	232	-25	24	45	41	27	31	50	89	95	147	306	235	139	14	193	111	41	39	104	182	233	269	285	293	250	-43	123
1134	PI398611	37	128.167	199	109	232	-25	1229	306	24	84	688	82	688	82	118	30	9918	293	-100	393	232	-25	24	45	41	27	31	50	89	95	147	306	235	139	14	193	111	41	39	104	182	233	269	285	293	250	-43	123
1135	PI398612	37	128.167	199	109	232	-25	1229	306	24	84	688	82	688	82	118	30	9918	293	-100	393	232	-25	24	45	41	27	31	50	89	95	147	306	235	139	14	193	111	41	39	104	182	233	269	285	293	250	-43	123
1136	PI398613	37	128.167	199	109	232	-25	1229	306	24	84	688	82	688	82	118	30	9918	293	-100	393	232	-25	24	45	41	27	31	50	89	95	147	306	235	139	14	193	111	41	39	104	182	233	269	285	293	250	-43	123
1137	PI398614	37	128.167	199	109	232	-25	1229	306	24	84	688	82	688	82	118	30	9918	293	-100	393	232	-25	24	45	41	27	31	50	89	95	147	306	235	139	14	193	111	41	39	104	182	233	269	285	293	250	-43	123
1138	PI398617	37	128.167	199	109	232	-25	1229	306	24	84	688	82	688	82	118	30	9918	293	-100	393	232	-25	24	45	41	27	31	50	89	95	147	306	235	139	14	193	111	41	39	104	182	233	269	285	293	250	-43	123
1139	PI398620	37	128.167	199	109	232	-25	1229	306	24	84	688	82	688	82	118	30	9918	293	-100	393	232	-25	24	45	41	27	31	50	89	95	147	306	235	139	14	193	111	41	39	104	182	233	269	285	293	250	-43	123
1140	PI398622	37	128.167	199	109	232	-25	1229	306	24	84	688	82	688	82	118	30	9918	293	-100	393	232	-25	24	45	41	27	31	50	89	95	147	306	235	139	14	193	111	41	39	104	182	233	269	285	293	250	-43	123
1141	PI398626	37	128.167	199	109	232	-25	1229	306	24	84	688	82	688	82	118	30	9918	293	-100	393	232	-25	24	45	41	27	31	50	89	95	147	306	235	139	14	193	111	41	39	104	182	233	269	285	293	250	-43	123
1142	PI398627	37	128.167	199	109	232	-25	1229	306	24	84	688	82	688	82	118	30	9918	293	-100	393	232	-25	24	45	41	27	31	50	89	95	147	306	235	139	14	193	111	41	39	104	182	233	269	285	293	250	-43	123
1143	PI398628	37	128.167	199	109	232	-25	1229	306	24	84	688	82	688	82	118	30	9918	293	-100	393	232	-25	24	45	41	27	31	50	89	95	147	306	235	139	14	193	111	41	39	104	182	233	269	285	293	250	-43	123
1144	PI398631	37	128.167	199	109	232	-25	1229	306	24	84	688	82	688	82	118	30	9918	293	-100	393	232	-25	24	45	41	27	31	50	89	95	147	306	235	139	14	193	111	41	39	104	182	233	269	285	293	250	-43	123
1145	PI398633	37	128.167	199	109	232	-25	1229	306	24	84	688	82	688	82	118	30	9918	293	-100	393	232	-25	24	45	41	27	31	50	89	95	147	306	235	139	14	193	111	41	39	104	182	233	269	285	293	250	-43	123
1146	PI398634	37	128.167	199	109	232	-25	1229	306	24	84	688	82	688	82	118	30	9918	293	-100	393	232	-25	24	45	41	27	31	50	89	95	147	306	235	139	14	193	111	41	39	104	182	233	269	285	293	250	-43	123
1147	PI398635	37	128.167	199	109	232	-25	1229	306	24	84	688	82	688	82	118	30	9918	293	-100	393	232	-25	24	45	41	27	31	50	89	95	147	306	235	139	14	193	111	41	39	104	182	233	269	285	293	250	-43	123
1148	PI398636	37	128.167	199	109	232	-25	1229	306	24	84	688	82	688	82	118	30	9918	293	-100	393	232	-25	24	45	41	27	31	50	89	95	147	306	235	139	14	193	111	41	39	104	182	233	269	285	293	250	-43	123
1149	PI398641	37	128.167	199	109	232	-25	1229	306	24	84	688	82	688	82	118	30	9918	293	-100	393	232	-25	24	45	41	27	31	50	89	95	147	306	235	139	14	193	111	41	39	104	182	233	269	285	293	250	-43	123
1150	PI398642	37	128.167	199	109	232	-25	1229	306	24	84	688	82	688	82	118	30	9918	293	-100	393	232	-25	24	45	41	27	31	50	89	95	147	306	235	139	14	193	111	41	39	104	182	233	269	285	293	250	-43	123
1151	PI398644	37	128.167	199	109	232	-25	1229	306	24	84	688	82	688	82	118	30	9918	293	-100	393	232	-25	24	45	41	27	31	50	89	95	147	306	235	139	14	193	111	41	39	104	182	233	269	285	293	250	-43	123
1152	PI398646	37	128.167	199	109	232	-25	1229	306	24	84	688	82	688	82	118	30	9918	293	-100	393	232	-25	24	45	41	27	31	50	89	95	147	306	235	139	14	193	111	41	39	104	182	233	269	285	293	250	-43	123
1153	PI398647	37	128.167	199	109	232	-25	1229	306	24	84	688	82	688	82	118	30	9918	293	-100	393	232	-25	24	45	41	27	31	50	89	95	147	306	235	139	14	193	111	41	39	104	182	233	269	285	293	250	-43	123
1154	PI398648	37	128.167	199	109	232	-25	1229	306	24	84	688	82	688	82	118	30	9918	293	-100	393	232	-25	24	45	41	27	31	50	89	95	147	306	235	139	14	193	111	41	39	104	182	233	269	285	293	250	-43	123
1155	PI398652	37	128.167	199	109	232	-25	1229	306	24	84	688	82	688	82	118	30	9918	293	-100	393	232	-25	24	45	41	27	31	50	89	95	147	306	235	139	14	193	111	41	39	104	182	233	269	285	293	250	-43	123
1156	PI398655	37	128.167	199	109	232	-25	1229	306	24	84	688	82	688	82	118	30	9918	293	-100	393	232	-25	24	45	41	27	31	50	89	95	147	306	235	139	14	193	111	41	39	104	182	233	269	285	293	250	-43	123
1157	PI398656	37	128.167	199	109	232	-25	1229	306	24	84	688	82	688	82	118	30	9918	293	-100	393	232	-25	24	45	41	27	31	50	89	95	147	306	235	139	14	193	111	41	39	104	182	233	269	285	293	250	-43	123
1158	PI398657	37	128.167	199	109	232	-25	1229	306	24	84	688	82	688	82	118	30	9918	293	-100	393	232	-25	24	45	41	27	31	50	89	95	147	306	235	139	14	193	111	41	39	104	182	233	269	285	293	250	-43	123
1159	PI398658	37	128.167	199	109	232	-25	1229	306	24	84	688	82	688	82	118	30	9918	293	-100	393	232	-25	24	45	41	27	31	50	89	95	147	306	235	139	14	193	111	41	39	104	182	233	269	285	293	250	-43	123
1160	PI398659	37	128.167	199	109	232	-25	1229	306	24	84	688	82	688	82	118	30	9918	293	-100	393	232	-25	24	45	41	27	31	50	89	95	147	306	235	139	14	193	111	41	39	104	182	233	269	285	293	250	-43	123
1161	PI398661	37	128.167	199	109	232	-25	1229	306	24	84	688	82	688	82	118	30	9918	293	-100	393	232	-25	24	45	41	27	31	50	89	95	147	306	235	139	14	193	111	41	39	104	182	233	269	285	293	250	-43	123
1162	PI398662	37	128.167	199	109	232	-25	1229	306	24	84	688	82	688	82	118	30	9918	293	-100	393	232	-25	24	45	41	27	31	50	89	95	147	306	235	139	14	193	111	41	39	104	182	233	269	285	293	250	-43	123
1163	PI398663	37	128.417	223	109	229	-21	1225	283	25	80	673	84	673	84	115	29	9679	290	-94	384	229	-21	25	48	42	26	33	52	90	94	150	283	240	142	16	192	113	45	40	101	180	230	265	282	290	247	-39	123
1164	PI398664	37	128.417	223	109	229	-21	1225	283	25	80	673	84	673	84	115	29	9679	290	-94	384	229	-21	25	48	42	26	33	52	90	94	150	283	240	142	16	192	113	45	40	101	180	230	265	282	290	247	-39	123
1165	PI398665	37	128.417	223	109	229	-21	1225	283	25	80	673	84	673	84	115	29	9679	290	-94	384	229	-21	25	48	42	26	33	52	90	94	150	283	240	142	16	192	113	45	40	101	180	230	265	282	290	247	-39	123
1166	PI398666	37	128.417	223	109	229	-21	1225	283	25	80	673	84	673	84	115	29	9679	290	-94	384	229	-21	25	48	42	26	33	52	90	94	150	283	240	142	16	192	113	45	40	101	180	230	265	282	290	247	-39	123
1167	PI398667	37	128.417	223	109	229	-21	1225	283	25	80	673	84	673	84	115	29	9679	290	-94	384	229	-21	25	48	42	26	33	52	90	94	150	283	240	142	16	192	113	45	40	101	180	230	265	282	290	247	-39	123
1168	PI398668	37	128.417	223	109	229	-21	1225	283	25	80	673	84	673	84	115	29	9679	290	-94	384	229	-21	25	48	42	26	33	52	90	94	150	283	240	142	16	192	113	45	40	101	180	230	265	282	290	247	-39	123
1169	PI398670	37	128.417	223	109	229	-21	1225	283	25	80	673	84	673	84	115	29	9679	290	-94	384	229	-21	25	48	42	26	33	52	90	94	150	283	240	142	16	192	113	45	40	101	180	230	265	282	290	247	-39	123
1170	PI398671	37	128.417	223	109	229	-21	1225	283	25	80	673	84	673	84	115	29	9679	290	-94	384	229	-21	25	48	42	26	33	52	90	94	150	283	240	142	16	192	113	45	40	101	180	230	265	282	290	247	-39	123
1171	PI398673	36.1333	127.495	150	119	239	-8	1264	292	29	78	695	100	695	100	115	30	9561	298	-77	375	239	-8	29	52	49	31	40	54	91	87	162	292	241	136	29	202	124	59	53	113	187	236	271	293	298	255	-24	134
1172	PI398675	36.1333	127.495	150	119	239	-8	1264	292	29	78	695	100	695	100	115	30	9561	298	-77	375	239	-8	29	52	49	31	40	54	91	87	162	292	241	136	29	202	124	59	53	113	187	236	271	293	298	255	-24	134
1173	PI398678	36.1333	127.495	150	119	239	-8	1264	292	29	78	695	100	695	100	115	30	9561	298	-77	375	239	-8	29	52	49	31	40	54	91	87	162	292	241	136	29	202	124	59	53	113	187	236	271	293	298	255	-24	134
1174	PI398679	36.1333	127.495	150	119	239	-8	1264	292	29	78	695	100	695	100	115	30	9561	298	-77	375	239	-8	29	52	49	31	40	54	91	87	162	292	241	136	29	202	124	59	53	113	187	236	271	293	298	255	-24	134
1175	PI398680	36.6	127.3	27	122	245	-10	1233	287	27	82	683	89	683	89	112	29	9893	304	-79	383	245	-10	27	48	47	29	33	50	87	87	142	287	254	142	24	205	123	53	50	112	190	240	278	298	304	262	-28	138
1176	PI398681	36.6	127.3	27	122	245	-10	1233	287	27	82	683	89	683	89	112	29	9893	304	-79	383	245	-10	27	48	47	29	33	50	87	87	142	287	254	142	24	205	123	53	50	112	190	240	278	298	304	262	-28	138
1177	PI398682	36.6	127.3	27	122	245	-10	1233	287	27	82	683	89	683	89	112	29	9893	304	-79	383	245	-10	27	48	47	29	33	50	87	87	142	287	254	142	24	205	123	53	50	112	190	240	278	298	304	262	-28	138
1178	PI398684	36.6	127.3	27	122	245	-10	1233	287	27	82	683	89	683	89	112	29	9893	304	-79	383	245	-10	27	48	47	29	33	50	87	87	142	287	254	142	24	205	123	53	50	112	190	240	278	298	304	262	-28	138
1179	PI398686	36.6	127.3	27	122	245	-10	1233	287	27	82	683	89	683	89	112	29	9893	304	-79	383	245	-10	27	48	47	29	33	50	87	87	142	287	254	142	24	205	123	53	50	112	190	240	278	298	304	262	-28	138
1180	PI398687	36.6	127.3	27	122	245	-10	1233	287	27	82	683	89	683	89	112	29	9893	304	-79	383	245	-10	27	48	47	29	33	50	87	87	142	287	254	142	24	205	123	53	50	112	190	240	278	298	304	262	-28	138
1181	PI398688	36.6	127.3	27	122	245	-10	1233	287	27	82	683	89	683	89	112	29	9893	304	-79	383	245	-10	27	48	47	29	33	50	87	87	142	287	254	142	24	205	123	53	50	112	190	240	278	298	304	262	-28	138
1182	PI398690	36.6	127.3	27	122	245	-10	1233	287	27	82	683	89	683	89	112	29	9893	304	-79	383	245	-10	27	48	47	29	33	50	87	87	142	287	254	142	24	205	123	53	50	112	190	240	278	298	304	262	-28	138
1183	PI398693	36.8333	127.15	62	116	240	-18	1238	306	25	83	691	85	681	85	110	28	9987	300	-88	388	235	-18	25	48	49	30	30	53	92	85	135	306	240	145	14	198	117	45	40	103	179	233	271	293	300	257	-37	132
1184	PI398694	36.8333	127.15	62	116	240	-18	1238	306	25	83	691	85	681	85	110	28	9987	300	-88	388	235	-18	25	48	49	30	30	53	92	85	135	306	240	145	14	198	117	45	40	103	179	233	271	293	300	257	-37	132
1185	PI398695	36.8333	127.15	62	116	240	-18	1238	306	25	83	691	85	681	85	110	28	9987	300	-88	388	235	-18	25	48	49	30	30	53	92	85	135	306	240	145	14	198	117	45	40	103	179	233	271	293	300	257	-37	132
1186	PI398697	36.8333	127.15	62	116	240	-18	1238	306	25	83	691	85	681	85	110	28	9987	300	-88	388	235	-18	25	48	49	30	30	53	92	85	135	306	240	145	14	198	117	45	40	103	179	233	271	293	300	257	-37	132
1187	PI398700	36.8333	127.15	62	116	240	-18	1238	306	25	83	691	85	681	85	110	28	9987	300	-88	388	235	-18	25	48	49	30	30	53	92	85	135	306	240	145	14	198	117	45	40	103	179	233	271	293	300	257	-37	132
1188	PI398701	36.8333	127.15	62	116	240	-18	1238	306	25	83	691	85	681	85	110	28	9987	300	-88	388	235	-18	25	48	49	30	30	53	92	85	135	306	240	145	14	198	117	45	40	103	179	233	271	293	300	257	-37	132
1189	PI398704	36.8333	127.15	62	116	240	-18	1238	306	25	83	691	85	681	85	110	28	9987	300	-88	388	235	-18	25	48	49	30	30	53	92	85	135	306	240	145	14	198	117	45	40	103	179	233	271	293	300	257	-37	132
1190	PI398705	36.8333	127.15	62	116	240	-18	1238	306	25	83	691	85	681	85	110	28	9987	300	-88	388	235	-18	25	48	49	30	30	53	92	85	135	306	240	145	14	198	117	45	40	103	179	233	271	293	300	257	-37	132
1191	PI398706	36.8333	127.15	62	116	240	-18	1238	306	25	83	691	85	681	85	110	28	9987	300	-88	388	235	-18	25	48	49	30	30	53	92	85	135	306	240	145	14	198	117	45	40	103	179	233	271	293	300	257	-37	132
1192	PI398708	36.8333	127.15	62	116	240	-18	1238	306	25	83	691	85	681	85	110	28	9987	300	-88	388	235	-18	25	48	49	30	30	53	92	85	135	306	240	145	14	198	117	45	40	103	179	233	271	293	300	257	-37	132
1193	PI398709	36.8333	127.15	62	116	240	-18	1238	306	25	83	691	85	681	85	110	28	9987	300	-88	388	235	-18	25	48	49	30	30	53	92	85	135	306	240	145	14	198	117	45	40	103	179	233	271	293	300	257	-37	132
1194	PI398710	36.8333	127.15	62	116	240	-18	1238	306	25	83	691	85	681	85	110	28	9987	300	-88	388	235	-18	25	48	49	30	30	53	92	85	135	306	240	145	14	198	117	45	40	103	179	233	271	293	300	257	-37	132
1195	PI398711	36.8333	127.15	62	116	240	-18	1238	306	25	83	691	85	681	85	110	28	9987	300	-88	388	235	-18	25	48	49	30	30	53	92	85	135	306	240	145	14	198	117	45	40	103	179	233	271	293	300	257	-37	132
1196	PI398712	36.8333	127.15	62	116	240	-18	1238	306	25	83	691	85	681	85	110	28	9987	300	-88	388	235	-18	25	48	49	30	30	53	92	85	135	306	240	145	14	198	117	45	40	103	179	233	271	293	300	257	-37	132
1197	PI398713	36.8333	127.15	62	116	240	-18	1238	306	25	83	691	85	681	85	110	28	9987	300	-88	388	235	-18	25	48	49	30	30	53	92	85	135	306	240	145	14	198	117	45	40	103	179	233	271	293	300	257	-37	132
1198	PI398715	36.8333	127.15	62	116	240	-18	1238	306	25	83	691	85	681	85	110	28	9987	300	-88	388	235	-18	25	48	49	30	30	53	92	85	135	306	240	145	14	198	117	45	40	103	179	233	271	293	300	257	-37	132
1199	PI398716	36.8333	127.15	62	116	240	-18	1238	306	25	83	691	85	681	85	110	28	9987	300	-88	388	235	-18	25	48	49	30	30	53	92	85	135	306	240	145	14	198	117	45	40	103	179	233	271	293	300	257	-37	132
1200	PI398717	36.8333	127.15	62	116	240	-18	1238	306	25	83	691	85	681	85	110	28	9987	300	-88	388	235	-18	25	48	49	30	30	53	92	85	135	306	240	145	14	198	117	45	40	103	179	233	271	293	300	257	-37	132
1201	PI398719	36.8333	127.15	62	116	240	-18	1238	306	25	83	691	85	681	85	110	28	9987	300	-88	388	235	-18	25	48	49	30	30	53	92	85	135	306	240	145	14	198	117	45	40	103	179	233	271	293	300	257	-37	132
1202	PI398721	36.8333	127.15	62	116	240	-18	1238	306	25	83	691	85	681	85	110	28	9987	300	-88	388	235	-18	25	48	49	30	30	53	92	85	135	306	240	145	14	198	117	45	40	103	179	233	271	293	300	257	-37	132
1203	PI398726	36.8333	127.15	62	116	240	-18	1238	306	25	83	691	85	681	85	110	28	9987	300	-88	388	235	-18	25	48	49	30	30	53	92	85	135	306	240	145	14	198	117	45	40	103	179	233	271	293	300	257	-37	132
1204	PI398727	36.8333	127.15	62	116	240	-18	1238	306	25	83	691	85	681	85	110	28	9987	300	-88	388	235	-18	25	48	49	30	30	53	92	85	135	306	240	145	14	198	117	45	40	103	179	233	271	293	300	257	-37	132
1205	PI398729	36.8333	127.15	62	116	240	-18	1238	306	25	83	691	85	681	85	110	28	9987	300	-88	388	235	-18	25	48	49	30	30	53	92	85	135	306	240	145	14	198	117	45	40	103	179	233	271	293	300	257	-37	132
1206	PI398731	36.8333	127.15	62	116	240	-18	1238	306	25	83	691	85	681	85	110	28	9987	300	-88	388	235	-18	25	48	49	30	30	53	92	85	135	306	240	145	14	198	117	45	40	103	179	233	271	293	300	257	-37	132
1207	PI398732	36.8333	127.15	62	116	240	-18	1238	306	25	83	691	85	681	85	110	28	9987	300	-88	388	235	-18	25	48	49	30	30	53	92	85	135	306	240	145	14	198	117	45	40	103	179	233	271	293	300	257	-37	132
1208	PI398736	36.7836	127.004	27	118	240	-13	1213	280	25	80	665	87	660	87	109	28	9799	300	-81	381	235	-13	25	50	51	31	31	52	89	84	135	280	245	140	19	200	121	51	44	104	179	232	271	293	300	259	-31	135
1209	PI398737	36.7836	127.004	27	118	240	-13	1213	280	25	80	665	87	660	87	109	28	9799	300	-81	381	235	-13	25	50	51	31	31	52	89	84	135	280	245	140	19	200	121	51	44	104	179	232	271	293	300	259	-31	135
1210	PI398740	36.7836	127.004	27	118	240	-13	1213	280	25	80	665	87	660	87	109	28	9799	300	-81	381	235	-13	25	50	51	31	31	52	89	84	135	280	245	140	19	200	121	51	44	104	179	232	271	293	300	259	-31	135
1211	PI398741	36.7836	127.004	27	118	240	-13	1213	280	25	80	665	87	660	87	109	28	9799	300	-81	381	235	-13	25	50	51	31	31	52	89	84	135	280	245	140	19	200	121	51	44	104	179	232	271	293	300	259	-31	135
1212	PI398742	36.7836	127.004	27	118	240	-13	1213	280	25	80	665	87	660	87	109	28	9799	300	-81	381	235	-13	25	50	51	31	31	52	89	84	135	280	245	140	19	200	121	51	44	104	179	232	271	293	300	259	-31	135
1213	PI398743	36.7836	127.004	27	118	240	-13	1213	280	25	80	665	87	660	87	109	28	9799	300	-81	381	235	-13	25	50	51	31	31	52	89	84	135	280	245	140	19	200	121	51	44	104	179	232	271	293	300	259	-31	135
1214	PI398746	36.6667	126.75	42	118	236	-8	1224	276	28	78	665	93	656	93	106	28	9497	297	-72	369	233	-8	28	52	54	33	32	50	89	90	131	276	249	140	24	200	123	56	45	101	172	225	264	287	297	257	-24	136
1215	PI398748	36.6667	126.75	42	118	236	-8	1224	276	28	78	665	93	656	93	106	28	9497	297	-72	369	233	-8	28	52	54	33	32	50	89	90	131	276	249	140	24	200	123	56	45	101	172	225	264	287	297	257	-24	136
1216	PI398749	36.6667	126.75	42	118	236	-8	1224	276	28	78	665	93	656	93	106	28	9497	297	-72	369	233	-8	28	52	54	33	32	50	89	90	131	276	249	140	24	200	123	56	45	101	172	225	264	287	297	257	-24	136
1217	PI398750	36.6667	126.75	42	118	236	-8	1224	276	28	78	665	93	656	93	106	28	9497	297	-72	369	233	-8	28	52	54	33	32	50	89	90	131	276	249	140	24	200	123	56	45	101	172	225	264	287	297	257	-24	136
1218	PI398751	36.6667	126.75	42	118	236	-8	1224	276	28	78	665	93	656	93	106	28	9497	297	-72	369	233	-8	28	52	54	33	32	50	89	90	131	276	249	140	24	200	123	56	45	101	172	225	264	287	297	257	-24	136
1219	PI398752	36.9165	126.667	64	116	235	-12	1218	287	26	80	674	87	653	87	99	26	9632	294	-74	368	232	-12	26	53	52	31	30	49	90	89	124	287	242	145	17	196	118	49	37	95	166	221	258	282	294	253	-29	136
1220	PI398753	36.9165	126.667	64	116	235	-12	1218	287	26	80	674	87	653	87	99	26	9632	294	-74	368	232	-12	26	53	52	31	30	49	90	89	124	287	242	145	17	196	118	49	37	95	166	221	258	282	294	253	-29	136
1221	PI398754	36.9165	126.667	64	116	235	-12	1218	287	26	80	674	87	653	87	99	26	9632	294	-74	368	232	-12	26	53	52	31	30	49	90	89	124	287	242	145	17	196	118	49	37	95	166	221	258	282	294	253	-29	136
1222	PI398755	36.9165	126.667	64	116	235	-12	1218	287	26	80	674	87	653	87	99	26	9632	294	-74	368	232	-12	26	53	52	31	30	49	90	89	124	287	242	145	17	196	118	49	37	95	166	221	258	282	294	253	-29	136
1223	PI398757	36.9165	126.667	64	116	235	-12	1218	287	26	80	674	87	653	87	99	26	9632	294	-74	368	232	-12	26	53	52	31	30	49	90	89	124	287	242	145	17	196	118	49	37	95	166	221	258	282	294	253	-29	136
1224	PI398758	36.9165	126.667	64	116	235	-12	1218	287	26	80	674	87	653	87	99	26	9632	294	-74	368	232	-12	26	53	52	31	30	49	90	89	124	287	242	145	17	196	118	49	37	95	166	221	258	282	294	253	-29	136
1225	PI398764	36.5833	126.667	42	119	237	-5	1222	272	28	78	660	94	651	94	104	28	9417	297	-69	366	234	-5	28	52	55	33	33	50	89	92	130	272	249	139	27	202	125	59	47	101	170	222	262	286	297	257	-21	139
1226	PI398765	36.5833	126.667	42	119	237	-5	1222	272	28	78	660	94	651	94	104	28	9417	297	-69	366	234	-5	28	52	55	33	33	50	89	92	130	272	249	139	27	202	125	59	47	101	170	222	262	286	297	257	-21	139
1227	PI398766	36.5833	126.667	42	119	237	-5	1222	272	28	78	660	94	651	94	104	28	9417	297	-69	366	234	-5	28	52	55	33	33	50	89	92	130	272	249	139	27	202	125	59	47	101	170	222	262	286	297	257	-21	139
1228	PI398768	36.5833	126.667	42	119	237	-5	1222	272	28	78	660	94	651	94	104	28	9417	297	-69	366	234	-5	28	52	55	33	33	50	89	92	130	272	249	139	27	202	125	59	47	101	170	222	262	286	297	257	-21	139
1229	PI398769	36.5833	126.667	42	119	237	-5	1222	272	28	78	660	94	651	94	104	28	9417	297	-69	366	234	-5	28	52	55	33	33	50	89	92	130	272	249	139	27	202	125	59	47	101	170	222	262	286	297	257	-21	139
1230	PI398771	36.5833	126.667	42	119	237	-5	1222	272	28	78	660	94	651	94	104	28	9417	297	-69	366	234	-5	28	52	55	33	33	50	89	92	130	272	249	139	27	202	125	59	47	101	170	222	262	286	297	257	-21	139
1231	PI398772	36.75	126.417	19	120	236	-2	1178	260	28	76	638	92	609	92	96	27	9308	293	-61	354	234	-2	28	54	54	33	31	46	85	94	115	260	234	144	26	199	124	58	43	97	165	218	257	281	293	255	-18	140
1232	PI398774	36.75	126.417	19	120	236	-2	1178	260	28	76	638	92	609	92	96	27	9308	293	-61	354	234	-2	28	54	54	33	31	46	85	94	115	260	234	144	26	199	124	58	43	97	165	218	257	281	293	255	-18	140
1233	PI398776	36.75	126.417	19	120	236	-2	1178	260	28	76	638	92	609	92	96	27	9308	293	-61	354	234	-2	28	54	54	33	31	46	85	94	115	260	234	144	26	199	124	58	43	97	165	218	257	281	293	255	-18	140
1234	PI398778	36.75	126.417	19	120	236	-2	1178	260	28	76	638	92	609	92	96	27	9308	293	-61	354	234	-2	28	54	54	33	31	46	85	94	115	260	234	144	26	199	124	58	43	97	165	218	257	281	293	255	-18	140
1235	PI398780	36.75	126.417	19	120	236	-2	1178	260	28	76	638	92	609	92	96	27	9308	293	-61	354	234	-2	28	54	54	33	31	46	85	94	115	260	234	144	26	199	124	58	43	97	165	218	257	281	293	255	-18	140
1236	PI398781	36.75	126.417	19	120	236	-2	1178	260	28	76	638	92	609	92	96	27	9308	293	-61	354	234	-2	28	54	54	33	31	46	85	94	115	260	234	144	26	199	124	58	43	97	165	218	257	281	293	255	-18	140
1237	PI398784	36.3467	126.606	12	122	236	3	1210	264	30	77	646	98	645	98	102	28	9153	297	-60	357	235	3	30	49	56	35	33	49	89	90	133	264	248	134	35	205	131	67	53	103	168	220	258	285	297	260	-13	143
1238	PI398785	36.3467	126.606	12	122	236	3	1210	264	30	77	646	98	645	98	102	28	9153	297	-60	357	235	3	30	49	56	35	33	49	89	90	133	264	248	134	35	205	131	67	53	103	168	220	258	285	297	260	-13	143
1239	PI398787	36.3467	126.606	12	122	236	3	1210	264	30	77	646	98	645	98	102	28	9153	297	-60	357	235	3	30	49	56	35	33	49	89	90	133	264	248	134	35	205	131	67	53	103	168	220	258	285	297	260	-13	143
1240	PI398788	36.3467	126.606	12	122	236	3	1210	264	30	77	646	98	645	98	102	28	9153	297	-60	357	235	3	30	49	56	35	33	49	89	90	133	264	248	134	35	205	131	67	53	103	168	220	258	285	297	260	-13	143
1241	PI398789	36.3249	126.505	NA	NA	NA	NA	NA	NA	NA	NA	NA	NA	NA	NA	NA	NA	NA	NA	NA	NA	NA	NA	NA	NA	NA	NA	NA	NA	NA	NA	NA	NA	NA	NA	NA	NA	NA	NA	NA	NA	NA	NA	NA	NA	NA	NA	NA	NA
1242	PI398794	36.3249	126.505	NA	NA	NA	NA	NA	NA	NA	NA	NA	NA	NA	NA	NA	NA	NA	NA	NA	NA	NA	NA	NA	NA	NA	NA	NA	NA	NA	NA	NA	NA	NA	NA	NA	NA	NA	NA	NA	NA	NA	NA	NA	NA	NA	NA	NA	NA
1243	PI398797	36.3249	126.505	NA	NA	NA	NA	NA	NA	NA	NA	NA	NA	NA	NA	NA	NA	NA	NA	NA	NA	NA	NA	NA	NA	NA	NA	NA	NA	NA	NA	NA	NA	NA	NA	NA	NA	NA	NA	NA	NA	NA	NA	NA	NA	NA	NA	NA	NA
1244	PI398798	36.3249	126.505	NA	NA	NA	NA	NA	NA	NA	NA	NA	NA	NA	NA	NA	NA	NA	NA	NA	NA	NA	NA	NA	NA	NA	NA	NA	NA	NA	NA	NA	NA	NA	NA	NA	NA	NA	NA	NA	NA	NA	NA	NA	NA	NA	NA	NA	NA
1245	PI398799	36.3249	126.505	NA	NA	NA	NA	NA	NA	NA	NA	NA	NA	NA	NA	NA	NA	NA	NA	NA	NA	NA	NA	NA	NA	NA	NA	NA	NA	NA	NA	NA	NA	NA	NA	NA	NA	NA	NA	NA	NA	NA	NA	NA	NA	NA	NA	NA	NA
1246	PI398804	36.25	126.917	7	123	241	-2	1284	295	30	78	697	100	697	100	112	30	9454	303	-69	372	241	-2	30	50	55	34	36	55	94	97	151	295	251	136	34	207	130	65	57	112	181	233	271	294	303	263	-18	140
1247	PI398805	36.25	126.917	7	123	241	-2	1284	295	30	78	697	100	697	100	112	30	9454	303	-69	372	241	-2	30	50	55	34	36	55	94	97	151	295	251	136	34	207	130	65	57	112	181	233	271	294	303	263	-18	140
1248	PI398808	36.25	126.917	7	123	241	-2	1284	295	30	78	697	100	697	100	112	30	9454	303	-69	372	241	-2	30	50	55	34	36	55	94	97	151	295	251	136	34	207	130	65	57	112	181	233	271	294	303	263	-18	140
1249	PI398810	36.25	126.917	7	123	241	-2	1284	295	30	78	697	100	697	100	112	30	9454	303	-69	372	241	-2	30	50	55	34	36	55	94	97	151	295	251	136	34	207	130	65	57	112	181	233	271	294	303	263	-18	140
1250	PI398811	36.25	126.917	7	123	241	-2	1284	295	30	78	697	100	697	100	112	30	9454	303	-69	372	241	-2	30	50	55	34	36	55	94	97	151	295	251	136	34	207	130	65	57	112	181	233	271	294	303	263	-18	140
1251	PI398812	36.25	126.917	7	123	241	-2	1284	295	30	78	697	100	697	100	112	30	9454	303	-69	372	241	-2	30	50	55	34	36	55	94	97	151	295	251	136	34	207	130	65	57	112	181	233	271	294	303	263	-18	140
1252	PI398813	36.25	126.917	7	123	241	-2	1284	295	30	78	697	100	697	100	112	30	9454	303	-69	372	241	-2	30	50	55	34	36	55	94	97	151	295	251	136	34	207	130	65	57	112	181	233	271	294	303	263	-18	140
1253	PI398817	36.25	126.917	7	123	241	-2	1284	295	30	78	697	100	697	100	112	30	9454	303	-69	372	241	-2	30	50	55	34	36	55	94	97	151	295	251	136	34	207	130	65	57	112	181	233	271	294	303	263	-18	140
1254	PI398818	36.25	126.917	7	123	241	-2	1284	295	30	78	697	100	697	100	112	30	9454	303	-69	372	241	-2	30	50	55	34	36	55	94	97	151	295	251	136	34	207	130	65	57	112	181	233	271	294	303	263	-18	140
1255	PI398819	36.25	126.917	7	123	241	-2	1284	295	30	78	697	100	697	100	112	30	9454	303	-69	372	241	-2	30	50	55	34	36	55	94	97	151	295	251	136	34	207	130	65	57	112	181	233	271	294	303	263	-18	140
1256	PI398820	36.25	126.917	7	123	241	-2	1284	295	30	78	697	100	697	100	112	30	9454	303	-69	372	241	-2	30	50	55	34	36	55	94	97	151	295	251	136	34	207	130	65	57	112	181	233	271	294	303	263	-18	140
1257	PI398822	36.25	126.917	7	123	241	-2	1284	295	30	78	697	100	697	100	112	30	9454	303	-69	372	241	-2	30	50	55	34	36	55	94	97	151	295	251	136	34	207	130	65	57	112	181	233	271	294	303	263	-18	140
1258	PI398823	36.25	126.917	7	123	241	-2	1284	295	30	78	697	100	697	100	112	30	9454	303	-69	372	241	-2	30	50	55	34	36	55	94	97	151	295	251	136	34	207	130	65	57	112	181	233	271	294	303	263	-18	140
1259	PI398824	36.25	126.917	7	123	241	-2	1284	295	30	78	697	100	697	100	112	30	9454	303	-69	372	241	-2	30	50	55	34	36	55	94	97	151	295	251	136	34	207	130	65	57	112	181	233	271	294	303	263	-18	140
1260	PI398825	36.25	126.917	7	123	241	-2	1284	295	30	78	697	100	697	100	112	30	9454	303	-69	372	241	-2	30	50	55	34	36	55	94	97	151	295	251	136	34	207	130	65	57	112	181	233	271	294	303	263	-18	140
1261	PI398826	36.25	126.917	7	123	241	-2	1284	295	30	78	697	100	697	100	112	30	9454	303	-69	372	241	-2	30	50	55	34	36	55	94	97	151	295	251	136	34	207	130	65	57	112	181	233	271	294	303	263	-18	140
1262	PI398827	36.25	126.917	7	123	241	-2	1284	295	30	78	697	100	697	100	112	30	9454	303	-69	372	241	-2	30	50	55	34	36	55	94	97	151	295	251	136	34	207	130	65	57	112	181	233	271	294	303	263	-18	140
1263	PI398829	36.25	126.917	7	123	241	-2	1284	295	30	78	697	100	697	100	112	30	9454	303	-69	372	241	-2	30	50	55	34	36	55	94	97	151	295	251	136	34	207	130	65	57	112	181	233	271	294	303	263	-18	140
1264	PI398830	36.4043	127.167	131	117	239	-11	1308	301	29	80	727	97	727	97	112	29	9695	299	-79	378	239	-11	29	51	51	32	36	54	92	94	156	301	270	142	23	199	120	53	47	107	182	232	270	291	299	256	-28	132
1265	PI398831	36.4043	127.167	131	117	239	-11	1308	301	29	80	727	97	727	97	112	29	9695	299	-79	378	239	-11	29	51	51	32	36	54	92	94	156	301	270	142	23	199	120	53	47	107	182	232	270	291	299	256	-28	132
1266	PI398834	36.4043	127.167	131	117	239	-11	1308	301	29	80	727	97	727	97	112	29	9695	299	-79	378	239	-11	29	51	51	32	36	54	92	94	156	301	270	142	23	199	120	53	47	107	182	232	270	291	299	256	-28	132
1267	PI398835	36.4043	127.167	131	117	239	-11	1308	301	29	80	727	97	727	97	112	29	9695	299	-79	378	239	-11	29	51	51	32	36	54	92	94	156	301	270	142	23	199	120	53	47	107	182	232	270	291	299	256	-28	132
1268	PI398837	36.4043	127.167	131	117	239	-11	1308	301	29	80	727	97	727	97	112	29	9695	299	-79	378	239	-11	29	51	51	32	36	54	92	94	156	301	270	142	23	199	120	53	47	107	182	232	270	291	299	256	-28	132
1269	PI398838	36.4043	127.167	131	117	239	-11	1308	301	29	80	727	97	727	97	112	29	9695	299	-79	378	239	-11	29	51	51	32	36	54	92	94	156	301	270	142	23	199	120	53	47	107	182	232	270	291	299	256	-28	132
1270	PI398839	36.4043	127.167	131	117	239	-11	1308	301	29	80	727	97	727	97	112	29	9695	299	-79	378	239	-11	29	51	51	32	36	54	92	94	156	301	270	142	23	199	120	53	47	107	182	232	270	291	299	256	-28	132
1271	PI398841	36.4043	127.167	131	117	239	-11	1308	301	29	80	727	97	727	97	112	29	9695	299	-79	378	239	-11	29	51	51	32	36	54	92	94	156	301	270	142	23	199	120	53	47	107	182	232	270	291	299	256	-28	132
1272	PI398842	36.4043	127.167	131	117	239	-11	1308	301	29	80	727	97	727	97	112	29	9695	299	-79	378	239	-11	29	51	51	32	36	54	92	94	156	301	270	142	23	199	120	53	47	107	182	232	270	291	299	256	-28	132
1273	PI398843	36.4043	127.167	131	117	239	-11	1308	301	29	80	727	97	727	97	112	29	9695	299	-79	378	239	-11	29	51	51	32	36	54	92	94	156	301	270	142	23	199	120	53	47	107	182	232	270	291	299	256	-28	132
1274	PI398844	36.4043	127.167	131	117	239	-11	1308	301	29	80	727	97	727	97	112	29	9695	299	-79	378	239	-11	29	51	51	32	36	54	92	94	156	301	270	142	23	199	120	53	47	107	182	232	270	291	299	256	-28	132
1275	PI398845	36.4043	127.167	131	117	239	-11	1308	301	29	80	727	97	727	97	112	29	9695	299	-79	378	239	-11	29	51	51	32	36	54	92	94	156	301	270	142	23	199	120	53	47	107	182	232	270	291	299	256	-28	132
1276	PI398847	36.4043	127.167	131	117	239	-11	1308	301	29	80	727	97	727	97	112	29	9695	299	-79	378	239	-11	29	51	51	32	36	54	92	94	156	301	270	142	23	199	120	53	47	107	182	232	270	291	299	256	-28	132
1277	PI398848	36.4043	127.167	131	117	239	-11	1308	301	29	80	727	97	727	97	112	29	9695	299	-79	378	239	-11	29	51	51	32	36	54	92	94	156	301	270	142	23	199	120	53	47	107	182	232	270	291	299	256	-28	132
1278	PI398849	36.4043	127.167	131	117	239	-11	1308	301	29	80	727	97	727	97	112	29	9695	299	-79	378	239	-11	29	51	51	32	36	54	92	94	156	301	270	142	23	199	120	53	47	107	182	232	270	291	299	256	-28	132
1279	PI398850	36.4043	127.167	131	117	239	-11	1308	301	29	80	727	97	727	97	112	29	9695	299	-79	378	239	-11	29	51	51	32	36	54	92	94	156	301	270	142	23	199	120	53	47	107	182	232	270	291	299	256	-28	132
1280	PI398852	36.4043	127.167	131	117	239	-11	1308	301	29	80	727	97	727	97	112	29	9695	299	-79	378	239	-11	29	51	51	32	36	54	92	94	156	301	270	142	23	199	120	53	47	107	182	232	270	291	299	256	-28	132
1281	PI398853	36.4043	127.167	131	117	239	-11	1308	301	29	80	727	97	727	97	112	29	9695	299	-79	378	239	-11	29	51	51	32	36	54	92	94	156	301	270	142	23	199	120	53	47	107	182	232	270	291	299	256	-28	132
1282	PI398860	36.1586	127.016	8	125	244	1	1282	289	31	77	693	103	693	103	108	29	9456	304	-64	368	244	1	31	51	54	34	38	56	93	95	152	289	252	137	35	207	130	64	57	113	183	234	272	295	304	262	-15	142
1283	PI398862	36.1586	127.016	8	125	244	1	1282	289	31	77	693	103	693	103	108	29	9456	304	-64	368	244	1	31	51	54	34	38	56	93	95	152	289	252	137	35	207	130	64	57	113	183	234	272	295	304	262	-15	142
1284	PI398866	37	127.333	76	115	240	-22	1254	327	24	86	714	81	699	81	110	27	10157	299	-94	393	235	-22	24	46	46	28	29	51	93	88	135	327	237	150	11	197	113	40	39	104	181	235	272	293	299	256	-42	131
1285	PI398868	37.7369	127.067	96	112	239	-28	1486	455	20	101	916	72	910	72	105	26	10345	298	-103	401	233	-28	20	50	47	24	28	56	98	77	170	455	285	176	1	194	110	32	34	94	171	234	267	286	298	252	-51	131
1286	PI398870	37.442	126.427	NA	NA	NA	NA	NA	NA	NA	NA	NA	NA	NA	NA	NA	NA	NA	NA	NA	NA	NA	NA	NA	NA	NA	NA	NA	NA	NA	NA	NA	NA	NA	NA	NA	NA	NA	NA	NA	NA	NA	NA	NA	NA	NA	NA	NA	NA
1287	PI398871	37.442	126.427	NA	NA	NA	NA	NA	NA	NA	NA	NA	NA	NA	NA	NA	NA	NA	NA	NA	NA	NA	NA	NA	NA	NA	NA	NA	NA	NA	NA	NA	NA	NA	NA	NA	NA	NA	NA	NA	NA	NA	NA	NA	NA	NA	NA	NA	NA
1288	PI398872	37.1667	127.25	228	106	232	-32	1338	361	24	89	774	81	761	81	107	27	10217	290	-103	393	227	-32	24	48	48	28	29	53	98	93	143	361	257	156	0	186	103	28	28	92	170	225	263	283	290	247	-52	121
1289	PI398873	37.1667	127.25	228	106	232	-32	1338	361	24	89	774	81	761	81	107	27	10217	290	-103	393	227	-32	24	48	48	28	29	53	98	93	143	361	257	156	0	186	103	28	28	92	170	225	263	283	290	247	-52	121
1290	PI398874	37.1667	127.25	228	106	232	-32	1338	361	24	89	774	81	761	81	107	27	10217	290	-103	393	227	-32	24	48	48	28	29	53	98	93	143	361	257	156	0	186	103	28	28	92	170	225	263	283	290	247	-52	121
1291	PI398875	37.4167	127.2	147	110	236	-27	1380	382	23	92	818	77	804	77	104	26	10187	294	-97	391	231	-27	23	49	48	26	28	52	97	92	147	382	275	161	3	190	106	31	32	95	174	228	265	285	294	250	-47	127
1292	PI398876	38	127.25	88	108	233	-30	1421	424	19	101	892	69	868	69	108	27	10208	291	-104	395	228	-30	19	49	47	25	25	50	85	80	149	424	295	173	4	191	106	29	33	95	172	232	264	284	291	247	-50	127
1293	PI398877	37.6667	126.667	11	116	238	-19	1257	355	18	96	754	65	754	65	93	24	10000	295	-85	380	238	-19	18	49	42	28	19	40	91	69	149	355	250	147	3	195	115	38	36	91	163	223	256	284	295	253	-41	138
1294	PI398879	37.2667	127.433	116	111	237	-27	1310	347	24	88	756	79	743	79	112	28	10196	297	-101	398	231	-27	24	45	47	27	28	50	94	96	143	347	253	156	8	193	107	34	38	105	182	234	271	289	297	254	-47	126
1295	PI398881	37	127	6	117	242	-17	1247	331	23	86	707	80	684	80	103	26	10042	301	-86	387	238	-17	23	49	50	29	28	56	97	81	127	331	226	150	12	197	117	44	39	99	172	231	266	291	301	257	-37	134
1296	PI398882	37	127	6	117	242	-17	1247	331	23	86	707	80	684	80	103	26	10042	301	-86	387	238	-17	23	49	50	29	28	56	97	81	127	331	226	150	12	197	117	44	39	99	172	231	266	291	301	257	-37	134
1297	PI398883	37.6667	126.833	26	117	240	-19	1312	387	19	98	796	67	796	67	93	24	10057	295	-85	380	240	-19	19	51	42	27	21	41	95	68	155	387	254	152	3	195	114	36	36	92	168	227	260	285	295	253	-41	138
1298	PI398884	37.5	127.583	100	109	236	-31	1304	358	22	93	771	75	762	75	119	29	10321	298	-111	409	230	-31	22	44	44	26	27	46	86	94	144	358	260	153	8	193	107	34	38	105	183	237	273	290	298	255	-52	124
1299	PI398886	37.8333	126.833	76	112	237	-26	1385	430	18	103	865	66	851	66	99	25	10207	293	-99	392	233	-26	18	50	45	27	21	48	93	72	146	430	275	160	-2	193	111	34	35	91	166	228	260	284	293	249	-51	133
1300	PI398890	38.1333	127.667	215	101	225	-36	1340	356	21	95	821	73	792	73	109	28	10078	280	-108	388	218	-36	21	50	47	26	26	43	76	91	139	356	297	168	2	182	97	24	25	89	169	223	259	276	280	238	-53	118
1301	PI398891	37.5	128.417	849	66	188	-66	1555	338	35	79	859	118	838	118	108	28	9813	241	-138	379	182	-66	41	75	59	35	42	64	100	110	170	330	338	191	-27	146	68	1	-8	48	133	186	220	241	241	199	-83	82
1302	PI398892	37.75	128.75	889	63	178	-63	1641	372	42	74	887	148	830	148	98	27	9362	228	-128	356	173	-63	55	97	72	42	51	70	97	107	163	295	372	220	-27	139	65	1	-13	36	121	173	204	228	227	186	-78	81
1303	PI398895	37.3333	128.75	636	82	198	-43	1472	312	36	72	783	129	748	129	104	28	9314	252	-109	361	193	-43	45	81	62	36	48	67	95	100	155	281	312	190	-6	161	87	22	9	62	143	195	226	249	252	210	-58	100
1304	PI398896	37.3333	128.75	636	82	198	-43	1472	312	36	72	783	129	748	129	104	28	9314	252	-109	361	193	-43	45	81	62	36	48	67	95	100	155	281	312	190	-6	161	87	22	9	62	143	195	226	249	252	210	-58	100
1305	PI398898	38.2	128.5	166	109	216	-9	1272	273	38	73	698	121	623	121	88	26	8831	268	-69	337	216	-9	38	74	60	38	45	50	74	84	111	239	273	186	21	184	113	52	33	83	156	204	231	262	268	230	-24	133
1306	PI398902	37.5	128.083	273	99	225	-40	1315	331	25	87	756	85	747	85	121	29	10220	285	-119	404	218	-40	25	49	44	29	31	49	86	98	148	331	268	157	2	184	101	29	29	94	175	228	263	280	285	241	-59	115
1307	PI398903	37.5	128.083	273	99	225	-40	1315	331	25	87	756	85	747	85	121	29	10220	285	-119	404	218	-40	25	49	44	29	31	49	86	98	148	331	268	157	2	184	101	29	29	94	175	228	263	280	285	241	-59	115
1308	PI398905	37.1667	128.5	182	111	229	-18	1244	274	28	77	674	94	663	94	113	29	9557	289	-90	379	223	-18	29	55	47	28	37	55	87	90	142	274	247	153	20	194	116	49	42	101	178	230	262	282	289	246	-35	127
1309	PI398907	37.1667	128.5	182	111	229	-18	1244	274	28	77	674	94	663	94	113	29	9557	289	-90	379	223	-18	29	55	47	28	37	55	87	90	142	274	247	153	20	194	116	49	42	101	178	230	262	282	289	246	-35	127
1310	PI398911	37.8667	127.75	122	108	234	-31	1305	344	20	95	793	70	776	70	112	28	10213	291	-104	395	227	-31	20	46	45	24	26	42	76	96	137	344	295	154	4	189	102	29	33	101	181	235	270	287	291	247	-50	124
1311	PI398912	37.8667	127.75	122	108	234	-31	1305	344	20	95	793	70	776	70	112	28	10213	291	-104	395	227	-31	20	46	45	24	26	42	76	96	137	344	295	154	4	189	102	29	33	101	181	235	270	287	291	247	-50	124
1312	PI398913	37.8667	127.75	122	108	234	-31	1305	344	20	95	793	70	776	70	112	28	10213	291	-104	395	227	-31	20	46	45	24	26	42	76	96	137	344	295	154	4	189	102	29	33	101	181	235	270	287	291	247	-50	124
1313	PI398916	37	128.167	199	109	232	-25	1229	306	24	84	688	82	688	82	118	30	9918	293	-100	393	232	-25	24	45	41	27	31	50	89	95	147	306	235	139	14	193	111	41	39	104	182	233	269	285	293	250	-43	123
1314	PI398922	36.4043	127.167	131	117	239	-11	1308	301	29	80	727	97	727	97	112	29	9695	299	-79	378	239	-11	29	51	51	32	36	54	92	94	156	301	270	142	23	199	120	53	47	107	182	232	270	291	299	256	-28	132
1315	PI398923	36.5906	127.21	132	115	238	-17	1271	301	28	82	707	92	707	92	112	29	9881	299	-85	384	238	-17	28	49	49	31	33	51	91	90	147	301	259	142	17	198	117	48	41	103	182	232	271	291	299	256	-34	131
1316	PI398926	36.25	126.917	7	123	241	-2	1284	295	30	78	697	100	697	100	112	30	9454	303	-69	372	241	-2	30	50	55	34	36	55	94	97	151	295	251	136	34	207	130	65	57	112	181	233	271	294	303	263	-18	140
1317	PI398932	35.9483	126.958	20	127	244	5	1260	275	34	73	663	109	663	109	98	27	9319	302	-55	357	244	5	34	53	56	36	39	57	93	93	147	275	241	136	33	205	130	65	54	107	178	229	265	292	302	259	-11	146
1318	PI398933	35.75	126.917	6	130	246	8	1257	270	36	72	656	115	656	115	97	27	9272	303	-50	353	246	8	36	54	56	38	41	56	93	91	148	270	238	136	36	206	132	68	55	109	179	230	266	295	303	260	-7	147
1319	PI398940	34.7541	127.71	41	142	244	33	1494	272	25	68	747	103	684	103	81	25	8219	298	-18	316	242	57	30	60	48	25	48	74	149	148	228	272	247	165	60	214	147	85	76	122	180	224	250	280	298	259	21	168
1320	PI398941	34.7541	127.71	41	142	244	33	1494	272	25	68	747	103	684	103	81	25	8219	298	-18	316	242	57	30	60	48	25	48	74	149	148	228	272	247	165	60	214	147	85	76	122	180	224	250	280	298	259	21	168
1321	PI398942	34.7541	127.71	41	142	244	33	1494	272	25	68	747	103	684	103	81	25	8219	298	-18	316	242	57	30	60	48	25	48	74	149	148	228	272	247	165	60	214	147	85	76	122	180	224	250	280	298	259	21	168
1322	PI398943	35.3297	126.753	113	132	246	12	1264	258	37	68	643	119	643	119	93	26	9130	302	-44	346	246	12	38	54	55	37	44	59	98	93	162	258	223	143	38	205	134	70	58	112	178	229	264	292	302	259	-3	150
1323	PI398945	35.2	127.25	331	119	235	-1	1460	309	32	74	788	117	788	117	108	29	9171	296	-65	361	235	-1	37	59	50	32	48	62	119	110	210	309	269	155	33	200	126	64	54	110	177	226	260	285	296	252	-16	136
1324	PI398946	35.2	127.25	331	119	235	-1	1460	309	32	74	788	117	788	117	108	29	9171	296	-65	361	235	-1	37	59	50	32	48	62	119	110	210	309	269	155	33	200	126	64	54	110	177	226	260	285	296	252	-16	136
1325	PI398948	35.0383	127.386	295	123	234	5	1529	314	28	75	831	112	831	113	104	29	8948	296	-55	351	234	27	37	59	47	28	48	62	132	122	231	314	286	163	37	204	130	67	58	112	178	225	258	283	296	253	-9	143
1326	PI398949	34.9511	127.488	14	140	248	23	1489	297	24	77	814	102	746	103	98	28	8783	310	-29	339	247	46	36	56	42	24	43	54	137	120	231	297	286	163	52	221	144	79	73	124	193	237	268	295	310	269	11	163
1327	PI398950	34.3203	126.716	116	136	237	33	1454	253	30	65	727	120	651	122	74	24	7928	284	-13	297	232	56	35	57	55	30	57	77	126	134	232	253	242	156	55	205	141	85	67	109	165	207	236	270	284	252	21	162
1328	PI398954	35.1667	126.75	135	135	249	16	1280	254	35	67	646	117	646	117	92	26	9086	305	-40	345	249	16	37	54	54	35	45	62	102	98	171	254	221	147	41	207	137	73	62	115	181	231	266	292	305	260	0	153
1329	PI398955	35.1667	126.75	135	135	249	16	1280	254	35	67	646	117	646	117	92	26	9086	305	-40	345	249	16	37	54	54	35	45	62	102	98	171	254	221	147	41	207	137	73	62	115	181	231	266	292	305	260	0	153
1330	PI398956	35.1667	126.75	135	135	249	16	1280	254	35	67	646	117	646	117	92	26	9086	305	-40	345	249	16	37	54	54	35	45	62	102	98	171	254	221	147	41	207	137	73	62	115	181	231	266	292	305	260	0	153
1331	PI398957	34.7706	127.082	156	131	240	16	1497	277	27	71	782	110	782	112	104	30	8735	301	-44	345	240	39	34	56	49	27	51	67	131	137	232	277	273	163	51	212	143	82	70	120	182	229	262	287	301	261	3	151
1332	PI398958	34.7706	127.082	156	131	240	16	1497	277	27	71	782	110	782	112	104	30	8735	301	-44	345	240	39	34	56	49	27	51	67	131	137	232	277	273	163	51	212	143	82	70	120	182	229	262	287	301	261	3	151
1333	PI398961	35.1167	126.5	42	137	247	23	1178	226	34	64	576	113	559	113	88	26	8797	304	-32	336	247	23	36	50	52	34	43	58	96	92	158	226	192	141	48	211	143	81	66	114	177	227	260	289	304	262	8	158
1334	PI398963	34.7969	126.396	5	142	247	33	1144	205	31	61	547	111	520	111	89	27	8408	304	-21	325	245	33	35	49	51	31	45	59	95	93	166	205	176	139	62	219	152	92	76	119	179	226	257	286	304	265	20	167
1335	PI398964	34.7969	126.396	5	142	247	33	1144	205	31	61	547	111	520	111	89	27	8408	304	-21	325	245	33	35	49	51	31	45	59	95	93	166	205	176	139	62	219	152	92	76	119	179	226	257	286	304	265	20	167
1336	PI398965	34.4992	126.382	NA	NA	NA	NA	NA	NA	NA	NA	NA	NA	NA	NA	NA	NA	NA	NA	NA	NA	NA	NA	NA	NA	NA	NA	NA	NA	NA	NA	NA	NA	NA	NA	NA	NA	NA	NA	NA	NA	NA	NA	NA	NA	NA	NA	NA	NA
1337	PI398966	34.4992	126.382	NA	NA	NA	NA	NA	NA	NA	NA	NA	NA	NA	NA	NA	NA	NA	NA	NA	NA	NA	NA	NA	NA	NA	NA	NA	NA	NA	NA	NA	NA	NA	NA	NA	NA	NA	NA	NA	NA	NA	NA	NA	NA	NA	NA	NA	NA
1338	PI398967	34.4992	126.382	NA	NA	NA	NA	NA	NA	NA	NA	NA	NA	NA	NA	NA	NA	NA	NA	NA	NA	NA	NA	NA	NA	NA	NA	NA	NA	NA	NA	NA	NA	NA	NA	NA	NA	NA	NA	NA	NA	NA	NA	NA	NA	NA	NA	NA	NA
1339	PI398970	35.2303	126.314	24	136	246	23	1119	216	35	62	538	111	529	111	84	25	8744	301	-30	331	245	23	36	49	52	35	40	55	92	86	145	216	177	136	47	210	141	79	63	108	170	219	254	286	301	260	8	160
1340	PI398971	34.6667	126.917	108	132	239	20	1482	271	27	70	767	110	702	111	104	30	8574	300	-39	339	239	43	32	54	51	27	52	67	128	138	231	265	271	166	55	215	147	87	72	120	180	228	260	285	300	263	8	154
1341	PI398973	34.5742	126.597	38	136	241	26	1338	236	29	67	677	113	620	114	94	28	8419	299	-28	327	240	49	33	49	51	29	52	63	116	117	208	236	233	151	57	214	147	89	71	116	176	224	257	283	299	264	14	158
1342	PI398974	34.5742	126.597	38	136	241	26	1338	236	29	67	677	113	620	114	94	28	8419	299	-28	327	240	49	33	49	51	29	52	63	116	117	208	236	233	151	57	214	147	89	71	116	176	224	257	283	299	264	14	158
1343	PI398975	36.5833	128.75	198	115	233	-11	1063	226	21	73	553	80	549	80	115	30	9455	294	-82	376	228	-11	24	46	39	21	35	48	83	86	128	226	195	132	28	198	121	56	50	106	186	234	267	285	294	249	-27	131
1344	PI398976	36.5833	128.75	198	115	233	-11	1063	226	21	73	553	80	549	80	115	30	9455	294	-82	376	228	-11	24	46	39	21	35	48	83	86	128	226	195	132	28	198	121	56	50	106	186	234	267	285	294	249	-27	131
1345	PI398977	36.5833	128.75	198	115	233	-11	1063	226	21	73	553	80	549	80	115	30	9455	294	-82	376	228	-11	24	46	39	21	35	48	83	86	128	226	195	132	28	198	121	56	50	106	186	234	267	285	294	249	-27	131
1346	PI398978	36.5833	128.75	198	115	233	-11	1063	226	21	73	553	80	549	80	115	30	9455	294	-82	376	228	-11	24	46	39	21	35	48	83	86	128	226	195	132	28	198	121	56	50	106	186	234	267	285	294	249	-27	131
1347	PI398979	36.0833	129.357	38	137	239	27	1067	181	29	58	505	106	505	106	87	26	8262	292	-31	323	239	27	29	58	59	31	46	57	84	77	121	177	181	147	53	206	143	86	74	119	178	227	251	286	292	251	11	159
1348	PI398980	36.3667	128.583	72	120	239	-8	1003	227	19	78	542	70	542	70	124	31	9574	303	-86	389	239	-8	20	41	35	19	31	44	78	73	126	227	189	120	36	206	130	66	60	118	193	244	277	294	303	259	-25	134
1349	PI398981	36.3667	128.583	72	120	239	-8	1003	227	19	78	542	70	542	70	124	31	9574	303	-86	389	239	-8	20	41	35	19	31	44	78	73	126	227	189	120	36	206	130	66	60	118	193	244	277	294	303	259	-25	134
1350	PI398982	35.6667	128.75	72	134	246	14	1151	237	19	75	613	77	613	77	110	30	8978	304	-54	358	246	14	23	48	41	19	35	54	97	88	164	237	212	133	54	215	144	81	75	128	193	242	273	295	304	262	0	152
1351	PI398983	36.6642	129.119	232	114	222	-2	1112	212	29	64	551	109	532	109	107	30	8757	281	-68	349	220	-2	35	61	51	29	45	58	83	76	123	197	212	142	37	195	126	66	52	100	171	220	248	274	281	241	-16	133
1352	PI398986	36.2	128.667	116	120	238	-6	1006	223	18	77	540	70	540	70	120	31	9451	300	-80	380	238	-6	21	43	36	18	31	46	79	72	127	223	190	120	37	205	130	66	59	116	189	240	272	293	300	255	-22	136
1353	PI398987	36.2	128.667	116	120	238	-6	1006	223	18	77	540	70	540	70	120	31	9451	300	-80	380	238	-6	21	43	36	18	31	46	79	72	127	223	190	120	37	205	130	66	59	116	189	240	272	293	300	255	-22	136
1354	PI398991	35.775	128.525	292	120	235	-4	1190	260	20	77	647	80	647	80	107	29	9259	293	-70	363	235	-4	24	49	40	20	36	56	96	88	162	260	225	134	32	198	126	60	54	109	180	230	262	285	293	248	-19	135
1355	PI398992	35.9675	128.931	104	124	236	4	1035	211	19	72	535	77	535	77	109	30	8992	293	-62	355	236	4	24	46	40	19	34	50	83	76	132	211	192	128	41	206	133	70	63	116	185	235	264	287	293	253	-11	142
1356	PI398994	36.9167	128.917	431	100	212	-21	1254	247	31	68	642	113	624	113	106	29	9070	269	-87	356	209	-21	37	66	53	31	45	62	90	88	140	237	247	158	16	179	108	45	32	84	161	210	241	263	269	229	-36	116
1357	PI398995	36.6667	128.333	299	107	226	-21	1185	282	23	81	657	79	657	79	113	30	9566	287	-89	376	226	-21	23	44	39	23	33	50	91	95	154	282	221	130	13	188	108	41	38	100	178	229	261	279	287	243	-38	121
1358	PI398996	36.1167	128.1	115	124	240	-1	1105	259	22	79	606	79	606	79	109	29	9332	299	-65	364	240	-1	23	46	40	22	34	52	83	75	137	259	210	124	33	203	126	61	56	116	191	240	272	292	299	254	-16	138
1359	PI398997	36.1167	128.1	115	124	240	-1	1105	259	22	79	606	79	606	79	109	29	9332	299	-65	364	240	-1	23	46	40	22	34	52	83	75	137	259	210	124	33	203	126	61	56	116	191	240	272	292	299	254	-16	138
1360	PI398998	35.5372	129.317	18	139	241	32	1250	206	29	59	578	108	578	108	92	28	8107	295	-28	323	241	32	30	64	58	29	49	72	109	100	161	206	199	173	64	210	151	93	83	125	179	227	252	285	295	255	18	160
1361	PI398999	35.5372	129.317	18	139	241	32	1250	206	29	59	578	108	578	108	92	28	8107	295	-28	323	241	32	30	64	58	29	49	72	109	100	161	206	199	173	64	210	151	93	83	125	179	227	252	285	295	255	18	160
1362	PI399001	35.5372	129.317	18	139	241	32	1250	206	29	59	578	108	578	108	92	28	8107	295	-28	323	241	32	30	64	58	29	49	72	109	100	161	206	199	173	64	210	151	93	83	125	179	227	252	285	295	255	18	160
1363	PI399006	35.9167	128.25	58	130	245	7	1105	251	19	79	608	75	608	75	112	30	9233	304	-61	365	245	7	22	45	38	19	34	51	85	75	142	251	215	128	44	210	136	72	67	124	196	246	276	296	304	260	-9	144
1364	PI399007	35.8333	129.25	66	134	237	23	1127	197	27	63	541	97	529	97	93	28	8357	293	-37	330	237	23	27	57	54	27	43	60	93	85	140	197	192	152	54	206	143	83	75	120	179	228	255	284	293	251	8	154
1365	PI399016	35.3667	128.25	244	123	232	6	1443	299	22	77	781	92	781	93	110	30	8823	292	-64	356	232	28	27	55	43	22	44	67	127	113	205	299	277	164	47	206	137	77	66	116	181	229	258	281	292	252	-9	141
1366	PI399017	35.3667	128.25	244	123	232	6	1443	299	22	77	781	92	781	93	110	30	8823	292	-64	356	232	28	27	55	43	22	44	67	127	113	205	299	277	164	47	206	137	77	66	116	181	229	258	281	292	252	-9	141
1367	PI399018	35.1661	128.579	NA	NA	NA	NA	NA	NA	NA	NA	NA	NA	NA	NA	NA	NA	NA	NA	NA	NA	NA	NA	NA	NA	NA	NA	NA	NA	NA	NA	NA	NA	NA	NA	NA	NA	NA	NA	NA	NA	NA	NA	NA	NA	NA	NA	NA	NA
1368	PI399019	35.1661	128.579	NA	NA	NA	NA	NA	NA	NA	NA	NA	NA	NA	NA	NA	NA	NA	NA	NA	NA	NA	NA	NA	NA	NA	NA	NA	NA	NA	NA	NA	NA	NA	NA	NA	NA	NA	NA	NA	NA	NA	NA	NA	NA	NA	NA	NA	NA
1369	PI399020	35.1661	128.579	NA	NA	NA	NA	NA	NA	NA	NA	NA	NA	NA	NA	NA	NA	NA	NA	NA	NA	NA	NA	NA	NA	NA	NA	NA	NA	NA	NA	NA	NA	NA	NA	NA	NA	NA	NA	NA	NA	NA	NA	NA	NA	NA	NA	NA	NA
1370	PI399022	35.4167	129	420	118	222	6	1432	269	29	66	705	111	673	111	92	27	8424	276	-55	331	221	6	32	64	56	29	50	76	126	125	201	269	235	169	37	192	127	67	56	103	161	207	235	264	276	237	-9	140
1371	PI399023	35.4167	129	420	118	222	6	1432	269	29	66	705	111	673	111	92	27	8424	276	-55	331	221	6	32	64	56	29	50	76	126	125	201	269	235	169	37	192	127	67	56	103	161	207	235	264	276	237	-9	140
1372	PI399025	35.2333	128.333	87	133	241	19	1448	286	22	73	753	94	713	94	107	30	8671	299	-51	350	240	41	27	55	45	22	45	70	137	125	209	286	258	169	60	216	149	90	78	126	185	232	261	287	299	262	4	154
1373	PI399026	35.2333	128.333	87	133	241	19	1448	286	22	73	753	94	713	94	107	30	8671	299	-51	350	240	41	27	55	45	22	45	70	137	125	209	286	258	169	60	216	149	90	78	126	185	232	261	287	299	262	4	154
1374	PI399027	35.5833	128.167	62	130	242	10	1282	278	19	81	715	81	715	81	117	32	8971	301	-62	363	242	10	24	49	39	19	38	56	105	90	172	278	265	147	55	214	142	82	75	129	196	242	272	293	301	261	-4	146
1375	PI399028	35.5	128.35	10	136	246	17	1282	268	19	78	698	81	698	81	114	31	8900	306	-54	360	246	17	24	49	40	19	38	58	111	98	180	268	250	147	61	218	149	90	80	132	196	244	274	296	306	266	3	152
1376	PI399030	35.492	128.75	17	137	247	19	1241	248	20	74	664	80	664	80	116	32	8879	308	-54	362	247	19	24	51	43	20	36	56	110	99	190	248	226	138	65	222	152	93	85	134	197	244	277	297	308	268	5	157
1377	PI399033	35.1661	128.579	NA	NA	NA	NA	NA	NA	NA	NA	NA	NA	NA	NA	NA	NA	NA	NA	NA	NA	NA	NA	NA	NA	NA	NA	NA	NA	NA	NA	NA	NA	NA	NA	NA	NA	NA	NA	NA	NA	NA	NA	NA	NA	NA	NA	NA	NA
1378	PI399034	35.75	127.917	308	114	228	-8	1287	296	24	79	715	93	715	93	118	32	9133	290	-77	367	228	-8	28	53	43	24	41	58	99	88	172	296	247	138	34	197	125	62	53	112	183	231	261	283	290	248	-22	127
1379	PI399035	35.25	128.867	19	142	244	33	1371	252	25	66	671	99	633	99	95	28	8220	299	-32	331	242	33	27	61	53	25	47	72	128	127	198	252	221	160	68	219	156	98	88	131	186	230	256	284	299	264	18	165
1380	PI399036	35.25	128.867	19	142	244	33	1371	252	25	66	671	99	633	99	95	28	8220	299	-32	331	242	33	27	61	53	25	47	72	128	127	198	252	221	160	68	219	156	98	88	131	186	230	256	284	299	264	18	165
1381	PI399037	35.25	128.867	19	142	244	33	1371	252	25	66	671	99	633	99	95	28	8220	299	-32	331	242	33	27	61	53	25	47	72	128	127	198	252	221	160	68	219	156	98	88	131	186	230	256	284	299	264	18	165
1382	PI399040	35.1335	129.049	101	141	238	37	1441	251	30	60	660	115	639	115	79	25	7808	288	-19	307	235	37	30	69	62	30	55	83	134	141	198	251	211	177	66	211	151	93	84	123	173	214	238	270	288	253	23	167
1383	PI399041	33.4017	126.546	867	108	205	15	1782	278	49	55	794	188	737	192	67	24	7380	250	-29	279	199	38	66	75	73	49	77	103	163	179	260	278	256	203	35	171	117	67	44	80	125	165	196	235	250	216	3	132
1384	PI399042	33.4017	126.546	867	108	205	15	1782	278	49	55	794	188	737	192	67	24	7380	250	-29	279	199	38	66	75	73	49	77	103	163	179	260	278	256	203	35	171	117	67	44	80	125	165	196	235	250	216	3	132
1385	PI399043	33.4017	126.546	867	108	205	15	1782	278	49	55	794	188	737	192	67	24	7380	250	-29	279	199	38	66	75	73	49	77	103	163	179	260	278	256	203	35	171	117	67	44	80	125	165	196	235	250	216	3	132
1386	PI399045	33.4017	126.546	867	108	205	15	1782	278	49	55	794	188	737	192	67	24	7380	250	-29	279	199	38	66	75	73	49	77	103	163	179	260	278	256	203	35	171	117	67	44	80	125	165	196	235	250	216	3	132
1387	PI407771	37	127.584	127	112	238	-26	1235	321	24	87	702	81	693	81	114	28	10198	298	-99	397	232	-26	24	44	43	28	29	47	89	92	137	321	235	146	10	195	111	37	38	104	184	235	272	292	298	254	-45	128
1388	PI407772A	36.1333	127.495	150	119	239	-8	1264	292	29	78	695	100	695	100	115	30	9561	298	-77	375	239	-8	29	52	49	31	40	54	91	87	162	292	241	136	29	202	124	59	53	113	187	236	271	293	298	255	-24	134
1389	PI407773A	36.8333	127.15	62	116	240	-18	1238	306	25	83	691	85	681	85	110	28	9987	300	-88	388	235	-18	25	48	49	30	30	53	92	85	135	306	240	145	14	198	117	45	40	103	179	233	271	293	300	257	-37	132
1390	PI407773B	36.8333	127.15	62	116	240	-18	1238	306	25	83	691	85	681	85	110	28	9987	300	-88	388	235	-18	25	48	49	30	30	53	92	85	135	306	240	145	14	198	117	45	40	103	179	233	271	293	300	257	-37	132
1391	PI407776	36.4043	127.167	131	117	239	-11	1308	301	29	80	727	97	727	97	112	29	9695	299	-79	378	239	-11	29	51	51	32	36	54	92	94	156	301	270	142	23	199	120	53	47	107	182	232	270	291	299	256	-28	132
1392	PI407851	35.9483	126.958	20	127	244	5	1260	275	34	73	663	109	663	109	98	27	9319	302	-55	357	244	5	34	53	56	36	39	57	93	93	147	275	241	136	33	205	130	65	54	107	178	229	265	292	302	259	-11	146
1393	PI407852	35.9483	126.958	20	127	244	5	1260	275	34	73	663	109	663	109	98	27	9319	302	-55	357	244	5	34	53	56	36	39	57	93	93	147	275	241	136	33	205	130	65	54	107	178	229	265	292	302	259	-11	146
1394	PI407853	35.9483	126.958	20	127	244	5	1260	275	34	73	663	109	663	109	98	27	9319	302	-55	357	244	5	34	53	56	36	39	57	93	93	147	275	241	136	33	205	130	65	54	107	178	229	265	292	302	259	-11	146
1395	PI407855	35.9483	126.958	20	127	244	5	1260	275	34	73	663	109	663	109	98	27	9319	302	-55	357	244	5	34	53	56	36	39	57	93	93	147	275	241	136	33	205	130	65	54	107	178	229	265	292	302	259	-11	146
1396	PI407856	35.9483	126.958	20	127	244	5	1260	275	34	73	663	109	663	109	98	27	9319	302	-55	357	244	5	34	53	56	36	39	57	93	93	147	275	241	136	33	205	130	65	54	107	178	229	265	292	302	259	-11	146
1397	PI407857	35.9483	126.958	20	127	244	5	1260	275	34	73	663	109	663	109	98	27	9319	302	-55	357	244	5	34	53	56	36	39	57	93	93	147	275	241	136	33	205	130	65	54	107	178	229	265	292	302	259	-11	146
1398	PI407859_1	35.9483	126.958	20	127	244	5	1260	275	34	73	663	109	663	109	98	27	9319	302	-55	357	244	5	34	53	56	36	39	57	93	93	147	275	241	136	33	205	130	65	54	107	178	229	265	292	302	259	-11	146
1399	PI407859_2	35.9483	126.958	20	127	244	5	1260	275	34	73	663	109	663	109	98	27	9319	302	-55	357	244	5	34	53	56	36	39	57	93	93	147	275	241	136	33	205	130	65	54	107	178	229	265	292	302	259	-11	146
1400	PI407861A	35.9483	126.958	20	127	244	5	1260	275	34	73	663	109	663	109	98	27	9319	302	-55	357	244	5	34	53	56	36	39	57	93	93	147	275	241	136	33	205	130	65	54	107	178	229	265	292	302	259	-11	146
1401	PI407861B	35.9483	126.958	20	127	244	5	1260	275	34	73	663	109	663	109	98	27	9319	302	-55	357	244	5	34	53	56	36	39	57	93	93	147	275	241	136	33	205	130	65	54	107	178	229	265	292	302	259	-11	146
1402	PI407861C	35.9483	126.958	20	127	244	5	1260	275	34	73	663	109	663	109	98	27	9319	302	-55	357	244	5	34	53	56	36	39	57	93	93	147	275	241	136	33	205	130	65	54	107	178	229	265	292	302	259	-11	146
1403	PI407862	35.9483	126.958	20	127	244	5	1260	275	34	73	663	109	663	109	98	27	9319	302	-55	357	244	5	34	53	56	36	39	57	93	93	147	275	241	136	33	205	130	65	54	107	178	229	265	292	302	259	-11	146
1404	PI407866	35.9483	126.958	20	127	244	5	1260	275	34	73	663	109	663	109	98	27	9319	302	-55	357	244	5	34	53	56	36	39	57	93	93	147	275	241	136	33	205	130	65	54	107	178	229	265	292	302	259	-11	146
1405	PI407867A	35.9717	126.717	6	128	244	8	1203	255	36	70	614	111	614	111	81	23	9257	297	-45	342	244	8	36	50	56	38	37	53	94	90	137	255	222	135	30	198	127	63	46	93	162	214	252	286	297	254	-8	148
1406	PI407867B	35.9717	126.717	6	128	244	8	1203	255	36	70	614	111	614	111	81	23	9257	297	-45	342	244	8	36	50	56	38	37	53	94	90	137	255	222	135	30	198	127	63	46	93	162	214	252	286	297	254	-8	148
1407	PI407867C	35.9717	126.717	6	128	244	8	1203	255	36	70	614	111	614	111	81	23	9257	297	-45	342	244	8	36	50	56	38	37	53	94	90	137	255	222	135	30	198	127	63	46	93	162	214	252	286	297	254	-8	148
1408	PI407868A	35.9717	126.717	6	128	244	8	1203	255	36	70	614	111	614	111	81	23	9257	297	-45	342	244	8	36	50	56	38	37	53	94	90	137	255	222	135	30	198	127	63	46	93	162	214	252	286	297	254	-8	148
1409	PI407868B	35.9717	126.717	6	128	244	8	1203	255	36	70	614	111	614	111	81	23	9257	297	-45	342	244	8	36	50	56	38	37	53	94	90	137	255	222	135	30	198	127	63	46	93	162	214	252	286	297	254	-8	148
1410	PI407868C	35.9717	126.717	6	128	244	8	1203	255	36	70	614	111	614	111	81	23	9257	297	-45	342	244	8	36	50	56	38	37	53	94	90	137	255	222	135	30	198	127	63	46	93	162	214	252	286	297	254	-8	148
1411	PI407870	35.9717	126.717	6	128	244	8	1203	255	36	70	614	111	614	111	81	23	9257	297	-45	342	244	8	36	50	56	38	37	53	94	90	137	255	222	135	30	198	127	63	46	93	162	214	252	286	297	254	-8	148
1412	PI407871	35.9717	126.717	6	128	244	8	1203	255	36	70	614	111	614	111	81	23	9257	297	-45	342	244	8	36	50	56	38	37	53	94	90	137	255	222	135	30	198	127	63	46	93	162	214	252	286	297	254	-8	148
1413	PI407872B	35.9717	126.717	6	128	244	8	1203	255	36	70	614	111	614	111	81	23	9257	297	-45	342	244	8	36	50	56	38	37	53	94	90	137	255	222	135	30	198	127	63	46	93	162	214	252	286	297	254	-8	148
1414	PI407874_1	35.9717	126.717	6	128	244	8	1203	255	36	70	614	111	614	111	81	23	9257	297	-45	342	244	8	36	50	56	38	37	53	94	90	137	255	222	135	30	198	127	63	46	93	162	214	252	286	297	254	-8	148
1415	PI407874_2	35.9717	126.717	6	128	244	8	1203	255	36	70	614	111	614	111	81	23	9257	297	-45	342	244	8	36	50	56	38	37	53	94	90	137	255	222	135	30	198	127	63	46	93	162	214	252	286	297	254	-8	148
1416	PI407875A	35.9717	126.717	6	128	244	8	1203	255	36	70	614	111	614	111	81	23	9257	297	-45	342	244	8	36	50	56	38	37	53	94	90	137	255	222	135	30	198	127	63	46	93	162	214	252	286	297	254	-8	148
1417	PI407876	35.9717	126.717	6	128	244	8	1203	255	36	70	614	111	614	111	81	23	9257	297	-45	342	244	8	36	50	56	38	37	53	94	90	137	255	222	135	30	198	127	63	46	93	162	214	252	286	297	254	-8	148
1418	PI407877B	35.9717	126.717	6	128	244	8	1203	255	36	70	614	111	614	111	81	23	9257	297	-45	342	244	8	36	50	56	38	37	53	94	90	137	255	222	135	30	198	127	63	46	93	162	214	252	286	297	254	-8	148
1419	PI407877C	35.9717	126.717	6	128	244	8	1203	255	36	70	614	111	614	111	81	23	9257	297	-45	342	244	8	36	50	56	38	37	53	94	90	137	255	222	135	30	198	127	63	46	93	162	214	252	286	297	254	-8	148
1420	PI407878	35.9717	126.717	6	128	244	8	1203	255	36	70	614	111	614	111	81	23	9257	297	-45	342	244	8	36	50	56	38	37	53	94	90	137	255	222	135	30	198	127	63	46	93	162	214	252	286	297	254	-8	148
1421	PI407879	35.9717	126.717	6	128	244	8	1203	255	36	70	614	111	614	111	81	23	9257	297	-45	342	244	8	36	50	56	38	37	53	94	90	137	255	222	135	30	198	127	63	46	93	162	214	252	286	297	254	-8	148
1422	PI407880	35.6131	127.279	233	116	233	-9	1337	286	36	73	716	118	716	118	119	31	9407	297	-80	377	233	-9	36	59	54	37	45	59	103	90	180	286	250	138	33	203	127	63	52	111	182	232	264	288	297	256	-24	132
1423	PI407881	35.6131	127.279	233	116	233	-9	1337	286	36	73	716	118	716	118	119	31	9407	297	-80	377	233	-9	36	59	54	37	45	59	103	90	180	286	250	138	33	203	127	63	52	111	182	232	264	288	297	256	-24	132
1424	PI407882	35.6131	127.279	233	116	233	-9	1337	286	36	73	716	118	716	118	119	31	9407	297	-80	377	233	-9	36	59	54	37	45	59	103	90	180	286	250	138	33	203	127	63	52	111	182	232	264	288	297	256	-24	132
1425	PI407884	35.6131	127.279	233	116	233	-9	1337	286	36	73	716	118	716	118	119	31	9407	297	-80	377	233	-9	36	59	54	37	45	59	103	90	180	286	250	138	33	203	127	63	52	111	182	232	264	288	297	256	-24	132
1426	PI407885	35.6131	127.279	233	116	233	-9	1337	286	36	73	716	118	716	118	119	31	9407	297	-80	377	233	-9	36	59	54	37	45	59	103	90	180	286	250	138	33	203	127	63	52	111	182	232	264	288	297	256	-24	132
1427	PI407886	35.6131	127.279	233	116	233	-9	1337	286	36	73	716	118	716	118	119	31	9407	297	-80	377	233	-9	36	59	54	37	45	59	103	90	180	286	250	138	33	203	127	63	52	111	182	232	264	288	297	256	-24	132
1428	PI407887	35.6131	127.279	233	116	233	-9	1337	286	36	73	716	118	716	118	119	31	9407	297	-80	377	233	-9	36	59	54	37	45	59	103	90	180	286	250	138	33	203	127	63	52	111	182	232	264	288	297	256	-24	132
1429	PI407888	35.6131	127.279	233	116	233	-9	1337	286	36	73	716	118	716	118	119	31	9407	297	-80	377	233	-9	36	59	54	37	45	59	103	90	180	286	250	138	33	203	127	63	52	111	182	232	264	288	297	256	-24	132
1430	PI407889	36.6667	116.983	30	146	269	7	588	184	6	113	406	21	406	21	100	26	10150	325	-52	377	269	7	6	27	16	8	7	11	24	33	69	184	153	50	34	215	130	58	62	134	216	279	322	325	310	272	-9	161
1431	PI407890_1	36.6667	116.983	30	146	269	7	588	184	6	113	406	21	406	21	100	26	10150	325	-52	377	269	7	6	27	16	8	7	11	24	33	69	184	153	50	34	215	130	58	62	134	216	279	322	325	310	272	-9	161
1432	PI407890_2	36.6667	116.983	30	146	269	7	588	184	6	113	406	21	406	21	100	26	10150	325	-52	377	269	7	6	27	16	8	7	11	24	33	69	184	153	50	34	215	130	58	62	134	216	279	322	325	310	272	-9	161
1433	PI407892A	36.6667	116.983	30	146	269	7	588	184	6	113	406	21	406	21	100	26	10150	325	-52	377	269	7	6	27	16	8	7	11	24	33	69	184	153	50	34	215	130	58	62	134	216	279	322	325	310	272	-9	161
1434	PI407892B	36.6667	116.983	30	146	269	7	588	184	6	113	406	21	406	21	100	26	10150	325	-52	377	269	7	6	27	16	8	7	11	24	33	69	184	153	50	34	215	130	58	62	134	216	279	322	325	310	272	-9	161
1435	PI407893	36.6667	116.983	30	146	269	7	588	184	6	113	406	21	406	21	100	26	10150	325	-52	377	269	7	6	27	16	8	7	11	24	33	69	184	153	50	34	215	130	58	62	134	216	279	322	325	310	272	-9	161
1436	PI407894	36.6667	116.983	30	146	269	7	588	184	6	113	406	21	406	21	100	26	10150	325	-52	377	269	7	6	27	16	8	7	11	24	33	69	184	153	50	34	215	130	58	62	134	216	279	322	325	310	272	-9	161
1437	PI407895	36.0722	127.661	211	116	235	-10	1244	292	28	79	686	96	686	96	115	30	9470	294	-79	373	235	-10	28	52	47	29	39	55	91	85	160	292	234	132	27	198	123	57	50	111	185	234	268	289	294	251	-26	129
1438	PI407896	36.0722	127.661	211	116	235	-10	1244	292	28	79	686	96	686	96	115	30	9470	294	-79	373	235	-10	28	52	47	29	39	55	91	85	160	292	234	132	27	198	123	57	50	111	185	234	268	289	294	251	-26	129
1439	PI407897	36.0722	127.661	211	116	235	-10	1244	292	28	79	686	96	686	96	115	30	9470	294	-79	373	235	-10	28	52	47	29	39	55	91	85	160	292	234	132	27	198	123	57	50	111	185	234	268	289	294	251	-26	129
1440	PI407898B	36.0722	127.661	211	116	235	-10	1244	292	28	79	686	96	686	96	115	30	9470	294	-79	373	235	-10	28	52	47	29	39	55	91	85	160	292	234	132	27	198	123	57	50	111	185	234	268	289	294	251	-26	129
1441	PI407900	36.0722	127.661	211	116	235	-10	1244	292	28	79	686	96	686	96	115	30	9470	294	-79	373	235	-10	28	52	47	29	39	55	91	85	160	292	234	132	27	198	123	57	50	111	185	234	268	289	294	251	-26	129
1442	PI407902B	36.0722	127.661	211	116	235	-10	1244	292	28	79	686	96	686	96	115	30	9470	294	-79	373	235	-10	28	52	47	29	39	55	91	85	160	292	234	132	27	198	123	57	50	111	185	234	268	289	294	251	-26	129
1443	PI407903A	35.41	127.386	103	129	245	6	1335	304	32	76	721	109	721	109	120	32	9277	309	-63	372	245	6	33	58	48	32	44	53	106	95	184	304	233	145	47	215	139	75	69	128	196	244	279	299	309	266	-8	145
1444	PI407904	35.41	127.386	103	129	245	6	1335	304	32	76	721	109	721	109	120	32	9277	309	-63	372	245	6	33	58	48	32	44	53	106	95	184	304	233	145	47	215	139	75	69	128	196	244	279	299	309	266	-8	145
1445	PI407906	35.41	127.386	103	129	245	6	1335	304	32	76	721	109	721	109	120	32	9277	309	-63	372	245	6	33	58	48	32	44	53	106	95	184	304	233	145	47	215	139	75	69	128	196	244	279	299	309	266	-8	145
1446	PI407907B	35.41	127.386	103	129	245	6	1335	304	32	76	721	109	721	109	120	32	9277	309	-63	372	245	6	33	58	48	32	44	53	106	95	184	304	233	145	47	215	139	75	69	128	196	244	279	299	309	266	-8	145
1447	PI407908	35.41	127.386	103	129	245	6	1335	304	32	76	721	109	721	109	120	32	9277	309	-63	372	245	6	33	58	48	32	44	53	106	95	184	304	233	145	47	215	139	75	69	128	196	244	279	299	309	266	-8	145
1448	PI407909	35.41	127.386	103	129	245	6	1335	304	32	76	721	109	721	109	120	32	9277	309	-63	372	245	6	33	58	48	32	44	53	106	95	184	304	233	145	47	215	139	75	69	128	196	244	279	299	309	266	-8	145
1449	PI407910	35.41	127.386	103	129	245	6	1335	304	32	76	721	109	721	109	120	32	9277	309	-63	372	245	6	33	58	48	32	44	53	106	95	184	304	233	145	47	215	139	75	69	128	196	244	279	299	309	266	-8	145
1450	PI407912	35.41	127.386	103	129	245	6	1335	304	32	76	721	109	721	109	120	32	9277	309	-63	372	245	6	33	58	48	32	44	53	106	95	184	304	233	145	47	215	139	75	69	128	196	244	279	299	309	266	-8	145
1451	PI407913B	35.41	127.386	103	129	245	6	1335	304	32	76	721	109	721	109	120	32	9277	309	-63	372	245	6	33	58	48	32	44	53	106	95	184	304	233	145	47	215	139	75	69	128	196	244	279	299	309	266	-8	145
1452	PI407914B	35.4167	127.167	135	127	244	4	1340	290	35	73	714	116	714	116	111	30	9308	305	-60	365	244	4	36	58	52	35	45	58	103	95	179	290	245	144	40	209	134	69	61	119	188	239	272	295	305	262	-10	143
1453	PI407915	35.4167	127.167	135	127	244	4	1340	290	35	73	714	116	714	116	111	30	9308	305	-60	365	244	4	36	58	52	35	45	58	103	95	179	290	245	144	40	209	134	69	61	119	188	239	272	295	305	262	-10	143
1454	PI407916	35.4167	127.167	135	127	244	4	1340	290	35	73	714	116	714	116	111	30	9308	305	-60	365	244	4	36	58	52	35	45	58	103	95	179	290	245	144	40	209	134	69	61	119	188	239	272	295	305	262	-10	143
1455	PI407917	35.4167	127.167	135	127	244	4	1340	290	35	73	714	116	714	116	111	30	9308	305	-60	365	244	4	36	58	52	35	45	58	103	95	179	290	245	144	40	209	134	69	61	119	188	239	272	295	305	262	-10	143
1456	PI407918A	35.75	126.917	6	130	246	8	1257	270	36	72	656	115	656	115	97	27	9272	303	-50	353	246	8	36	54	56	38	41	56	93	91	148	270	238	136	36	206	132	68	55	109	179	230	266	295	303	260	-7	147
1457	PI407919	35.75	126.917	6	130	246	8	1257	270	36	72	656	115	656	115	97	27	9272	303	-50	353	246	8	36	54	56	38	41	56	93	91	148	270	238	136	36	206	132	68	55	109	179	230	266	295	303	260	-7	147
1458	PI407920	35.75	126.917	6	130	246	8	1257	270	36	72	656	115	656	115	97	27	9272	303	-50	353	246	8	36	54	56	38	41	56	93	91	148	270	238	136	36	206	132	68	55	109	179	230	266	295	303	260	-7	147
1459	PI407921	35.7053	126.762	5	128	243	8	1241	265	37	71	642	117	642	117	94	26	9207	301	-50	351	243	8	37	53	56	40	40	55	94	90	147	265	230	134	34	204	131	68	52	102	172	224	260	291	301	258	-8	148
1460	PI407922	35.7053	126.762	5	128	243	8	1241	265	37	71	642	117	642	117	94	26	9207	301	-50	351	243	8	37	53	56	40	40	55	94	90	147	265	230	134	34	204	131	68	52	102	172	224	260	291	301	258	-8	148
1461	PI407923	35.7053	126.762	5	128	243	8	1241	265	37	71	642	117	642	117	94	26	9207	301	-50	351	243	8	37	53	56	40	40	55	94	90	147	265	230	134	34	204	131	68	52	102	172	224	260	291	301	258	-8	148
1462	PI407925	35.7053	126.762	5	128	243	8	1241	265	37	71	642	117	642	117	94	26	9207	301	-50	351	243	8	37	53	56	40	40	55	94	90	147	265	230	134	34	204	131	68	52	102	172	224	260	291	301	258	-8	148
1463	PI407926A	35.7053	126.762	5	128	243	8	1241	265	37	71	642	117	642	117	94	26	9207	301	-50	351	243	8	37	53	56	40	40	55	94	90	147	265	230	134	34	204	131	68	52	102	172	224	260	291	301	258	-8	148
1464	PI407927A	35.7053	126.762	5	128	243	8	1241	265	37	71	642	117	642	117	94	26	9207	301	-50	351	243	8	37	53	56	40	40	55	94	90	147	265	230	134	34	204	131	68	52	102	172	224	260	291	301	258	-8	148
1465	PI407927B	35.7053	126.762	5	128	243	8	1241	265	37	71	642	117	642	117	94	26	9207	301	-50	351	243	8	37	53	56	40	40	55	94	90	147	265	230	134	34	204	131	68	52	102	172	224	260	291	301	258	-8	148
1466	PI407928	35.7053	126.762	5	128	243	8	1241	265	37	71	642	117	642	117	94	26	9207	301	-50	351	243	8	37	53	56	40	40	55	94	90	147	265	230	134	34	204	131	68	52	102	172	224	260	291	301	258	-8	148
1467	PI407929	35.4167	126.583	47	133	246	15	1199	244	38	67	598	117	598	117	89	26	9030	302	-40	342	246	15	38	52	54	38	41	56	95	89	150	244	204	138	39	206	136	73	58	107	173	223	259	290	302	258	-1	153
1468	PI407935	35.4167	126.583	47	133	246	15	1199	244	38	67	598	117	598	117	89	26	9030	302	-40	342	246	15	38	52	54	38	41	56	95	89	150	244	204	138	39	206	136	73	58	107	173	223	259	290	302	258	-1	153
1469	PI407937_2	35.5667	126.85	42	129	245	9	1272	270	39	71	665	121	665	121	97	27	9217	303	-50	353	245	9	39	55	57	40	42	56	93	89	152	270	243	136	37	206	133	69	56	109	178	230	265	293	303	260	-7	148
1470	PI407938	35.5667	126.85	42	129	245	9	1272	270	39	71	665	121	665	121	97	27	9217	303	-50	353	245	9	39	55	57	40	42	56	93	89	152	270	243	136	37	206	133	69	56	109	178	230	265	293	303	260	-7	148
1471	PI407939B	35.5667	126.85	42	129	245	9	1272	270	39	71	665	121	665	121	97	27	9217	303	-50	353	245	9	39	55	57	40	42	56	93	89	152	270	243	136	37	206	133	69	56	109	178	230	265	293	303	260	-7	148
1472	PI407940	35.5667	126.85	42	129	245	9	1272	270	39	71	665	121	665	121	97	27	9217	303	-50	353	245	9	39	55	57	40	42	56	93	89	152	270	243	136	37	206	133	69	56	109	178	230	265	293	303	260	-7	148
1473	PI407941A	35.5667	126.85	42	129	245	9	1272	270	39	71	665	121	665	121	97	27	9217	303	-50	353	245	9	39	55	57	40	42	56	93	89	152	270	243	136	37	206	133	69	56	109	178	230	265	293	303	260	-7	148
1474	PI407942	35.5667	126.85	42	129	245	9	1272	270	39	71	665	121	665	121	97	27	9217	303	-50	353	245	9	39	55	57	40	42	56	93	89	152	270	243	136	37	206	133	69	56	109	178	230	265	293	303	260	-7	148
1475	PI407943	35.8333	127.15	56	129	247	6	1275	278	34	73	668	109	668	109	103	28	9391	306	-55	361	247	6	34	56	55	34	41	60	94	94	152	278	238	139	36	207	132	66	57	114	187	237	271	297	306	260	-10	144
1476	PI407944	35.8333	127.15	56	129	247	6	1275	278	34	73	668	109	668	109	103	28	9391	306	-55	361	247	6	34	56	55	34	41	60	94	94	152	278	238	139	36	207	132	66	57	114	187	237	271	297	306	260	-10	144
1477	PI407945	35.8333	127.15	56	129	247	6	1275	278	34	73	668	109	668	109	103	28	9391	306	-55	361	247	6	34	56	55	34	41	60	94	94	152	278	238	139	36	207	132	66	57	114	187	237	271	297	306	260	-10	144
1478	PI407946_1	35.8333	127.15	56	129	247	6	1275	278	34	73	668	109	668	109	103	28	9391	306	-55	361	247	6	34	56	55	34	41	60	94	94	152	278	238	139	36	207	132	66	57	114	187	237	271	297	306	260	-10	144
1479	PI407946_2	35.8333	127.15	56	129	247	6	1275	278	34	73	668	109	668	109	103	28	9391	306	-55	361	247	6	34	56	55	34	41	60	94	94	152	278	238	139	36	207	132	66	57	114	187	237	271	297	306	260	-10	144
1480	PI407948	35.3011	126.782	46	136	250	17	1252	255	36	68	637	116	637	116	93	26	9117	306	-40	346	250	17	37	53	54	36	43	59	98	92	160	255	222	143	42	209	138	74	63	116	183	233	268	295	306	263	1	154
1481	PI407949	35.3011	126.782	46	136	250	17	1252	255	36	68	637	116	637	116	93	26	9117	306	-40	346	250	17	37	53	54	36	43	59	98	92	160	255	222	143	42	209	138	74	63	116	183	233	268	295	306	263	1	154
1482	PI407950_1	35.3011	126.782	46	136	250	17	1252	255	36	68	637	116	637	116	93	26	9117	306	-40	346	250	17	37	53	54	36	43	59	98	92	160	255	222	143	42	209	138	74	63	116	183	233	268	295	306	263	1	154
1483	PI407950_2	35.3011	126.782	46	136	250	17	1252	255	36	68	637	116	637	116	93	26	9117	306	-40	346	250	17	37	53	54	36	43	59	98	92	160	255	222	143	42	209	138	74	63	116	183	233	268	295	306	263	1	154
1484	PI407952A	35.3328	127	79	133	249	12	1313	274	36	71	685	118	685	118	101	28	9219	307	-47	354	249	12	37	56	54	36	45	59	101	95	171	274	240	145	42	210	136	72	63	119	188	238	272	296	307	263	-3	151
1485	PI407952B	35.3328	127	79	133	249	12	1313	274	36	71	685	118	685	118	101	28	9219	307	-47	354	249	12	37	56	54	36	45	59	101	95	171	274	240	145	42	210	136	72	63	119	188	238	272	296	307	263	-3	151
1486	PI407953	35.3328	127	79	133	249	12	1313	274	36	71	685	118	685	118	101	28	9219	307	-47	354	249	12	37	56	54	36	45	59	101	95	171	274	240	145	42	210	136	72	63	119	188	238	272	296	307	263	-3	151
1487	PI407954	35.3328	127	79	133	249	12	1313	274	36	71	685	118	685	118	101	28	9219	307	-47	354	249	12	37	56	54	36	45	59	101	95	171	274	240	145	42	210	136	72	63	119	188	238	272	296	307	263	-3	151
1488	PI407955	35.3328	127	79	133	249	12	1313	274	36	71	685	118	685	118	101	28	9219	307	-47	354	249	12	37	56	54	36	45	59	101	95	171	274	240	145	42	210	136	72	63	119	188	238	272	296	307	263	-3	151
1489	PI407956	35.3328	127	79	133	249	12	1313	274	36	71	685	118	685	118	101	28	9219	307	-47	354	249	12	37	56	54	36	45	59	101	95	171	274	240	145	42	210	136	72	63	119	188	238	272	296	307	263	-3	151
1490	PI407957	35.3328	127	79	133	249	12	1313	274	36	71	685	118	685	118	101	28	9219	307	-47	354	249	12	37	56	54	36	45	59	101	95	171	274	240	145	42	210	136	72	63	119	188	238	272	296	307	263	-3	151
1491	PI407958	35.3328	127	79	133	249	12	1313	274	36	71	685	118	685	118	101	28	9219	307	-47	354	249	12	37	56	54	36	45	59	101	95	171	274	240	145	42	210	136	72	63	119	188	238	272	296	307	263	-3	151
1492	PI407959A	35.3328	127	79	133	249	12	1313	274	36	71	685	118	685	118	101	28	9219	307	-47	354	249	12	37	56	54	36	45	59	101	95	171	274	240	145	42	210	136	72	63	119	188	238	272	296	307	263	-3	151
1493	PI407960A	35.3328	127	79	133	249	12	1313	274	36	71	685	118	685	118	101	28	9219	307	-47	354	249	12	37	56	54	36	45	59	101	95	171	274	240	145	42	210	136	72	63	119	188	238	272	296	307	263	-3	151
1494	PI407960B	35.3328	127	79	133	249	12	1313	274	36	71	685	118	685	118	101	28	9219	307	-47	354	249	12	37	56	54	36	45	59	101	95	171	274	240	145	42	210	136	72	63	119	188	238	272	296	307	263	-3	151
1495	PI407961_1	35.3328	127	79	133	249	12	1313	274	36	71	685	118	685	118	101	28	9219	307	-47	354	249	12	37	56	54	36	45	59	101	95	171	274	240	145	42	210	136	72	63	119	188	238	272	296	307	263	-3	151
1496	PI407961_2	35.3328	127	79	133	249	12	1313	274	36	71	685	118	685	118	101	28	9219	307	-47	354	249	12	37	56	54	36	45	59	101	95	171	274	240	145	42	210	136	72	63	119	188	238	272	296	307	263	-3	151
1497	PI407962_2	35.2303	126.314	24	136	246	23	1119	216	35	62	538	111	529	111	84	25	8744	301	-30	331	245	23	36	49	52	35	40	55	92	86	145	216	177	136	47	210	141	79	63	108	170	219	254	286	301	260	8	160
1498	PI407963	35.2303	126.314	24	136	246	23	1119	216	35	62	538	111	529	111	84	25	8744	301	-30	331	245	23	36	49	52	35	40	55	92	86	145	216	177	136	47	210	141	79	63	108	170	219	254	286	301	260	8	160
1499	PI407964	35.2303	126.314	24	136	246	23	1119	216	35	62	538	111	529	111	84	25	8744	301	-30	331	245	23	36	49	52	35	40	55	92	86	145	216	177	136	47	210	141	79	63	108	170	219	254	286	301	260	8	160
1500	PI407965	35.2303	126.314	24	136	246	23	1119	216	35	62	538	111	529	111	84	25	8744	301	-30	331	245	23	36	49	52	35	40	55	92	86	145	216	177	136	47	210	141	79	63	108	170	219	254	286	301	260	8	160
1501	PI407967	35.2303	126.314	24	136	246	23	1119	216	35	62	538	111	529	111	84	25	8744	301	-30	331	245	23	36	49	52	35	40	55	92	86	145	216	177	136	47	210	141	79	63	108	170	219	254	286	301	260	8	160
1502	PI407968	35.2303	126.314	24	136	246	23	1119	216	35	62	538	111	529	111	84	25	8744	301	-30	331	245	23	36	49	52	35	40	55	92	86	145	216	177	136	47	210	141	79	63	108	170	219	254	286	301	260	8	160
1503	PI407972A	34.9511	127.488	14	140	248	23	1489	297	24	77	814	102	746	103	98	28	8783	310	-29	339	247	46	36	56	42	24	43	54	137	120	231	297	286	163	52	221	144	79	73	124	193	237	268	295	310	269	11	163
1504	PI407972B	34.9511	127.488	14	140	248	23	1489	297	24	77	814	102	746	103	98	28	8783	310	-29	339	247	46	36	56	42	24	43	54	137	120	231	297	286	163	52	221	144	79	73	124	193	237	268	295	310	269	11	163
1505	PI407972C	34.9511	127.488	14	140	248	23	1489	297	24	77	814	102	746	103	98	28	8783	310	-29	339	247	46	36	56	42	24	43	54	137	120	231	297	286	163	52	221	144	79	73	124	193	237	268	295	310	269	11	163
1506	PI407973A	34.9511	127.488	14	140	248	23	1489	297	24	77	814	102	746	103	98	28	8783	310	-29	339	247	46	36	56	42	24	43	54	137	120	231	297	286	163	52	221	144	79	73	124	193	237	268	295	310	269	11	163
1507	PI407973B	34.9511	127.488	14	140	248	23	1489	297	24	77	814	102	746	103	98	28	8783	310	-29	339	247	46	36	56	42	24	43	54	137	120	231	297	286	163	52	221	144	79	73	124	193	237	268	295	310	269	11	163
1508	PI407974A	34.9511	127.488	14	140	248	23	1489	297	24	77	814	102	746	103	98	28	8783	310	-29	339	247	46	36	56	42	24	43	54	137	120	231	297	286	163	52	221	144	79	73	124	193	237	268	295	310	269	11	163
1509	PI407974B	34.9511	127.488	14	140	248	23	1489	297	24	77	814	102	746	103	98	28	8783	310	-29	339	247	46	36	56	42	24	43	54	137	120	231	297	286	163	52	221	144	79	73	124	193	237	268	295	310	269	11	163
1510	PI407975A	34.9511	127.488	14	140	248	23	1489	297	24	77	814	102	746	103	98	28	8783	310	-29	339	247	46	36	56	42	24	43	54	137	120	231	297	286	163	52	221	144	79	73	124	193	237	268	295	310	269	11	163
1511	PI407976A	35.2	127.25	331	119	235	-1	1460	309	32	74	788	117	788	117	108	29	9171	296	-65	361	235	-1	37	59	50	32	48	62	119	110	210	309	269	155	33	200	126	64	54	110	177	226	260	285	296	252	-16	136
1512	PI407977	35.2	127.25	331	119	235	-1	1460	309	32	74	788	117	788	117	108	29	9171	296	-65	361	235	-1	37	59	50	32	48	62	119	110	210	309	269	155	33	200	126	64	54	110	177	226	260	285	296	252	-16	136
1513	PI407979	35.2	127.25	331	119	235	-1	1460	309	32	74	788	117	788	117	108	29	9171	296	-65	361	235	-1	37	59	50	32	48	62	119	110	210	309	269	155	33	200	126	64	54	110	177	226	260	285	296	252	-16	136
1514	PI407980	35.2	127.25	331	119	235	-1	1460	309	32	74	788	117	788	117	108	29	9171	296	-65	361	235	-1	37	59	50	32	48	62	119	110	210	309	269	155	33	200	126	64	54	110	177	226	260	285	296	252	-16	136
1515	PI407981C	34.7541	127.71	41	142	244	33	1494	272	25	68	747	103	684	103	81	25	8219	298	-18	316	242	57	30	60	48	25	48	74	149	148	228	272	247	165	60	214	147	85	76	122	180	224	250	280	298	259	21	168
1516	PI407982	34.7541	127.71	41	142	244	33	1494	272	25	68	747	103	684	103	81	25	8219	298	-18	316	242	57	30	60	48	25	48	74	149	148	228	272	247	165	60	214	147	85	76	122	180	224	250	280	298	259	21	168
1517	PI407985	34.7541	127.71	41	142	244	33	1494	272	25	68	747	103	684	103	81	25	8219	298	-18	316	242	57	30	60	48	25	48	74	149	148	228	272	247	165	60	214	147	85	76	122	180	224	250	280	298	259	21	168
1518	PI407986A	34.7541	127.71	41	142	244	33	1494	272	25	68	747	103	684	103	81	25	8219	298	-18	316	242	57	30	60	48	25	48	74	149	148	228	272	247	165	60	214	147	85	76	122	180	224	250	280	298	259	21	168
1519	PI407986B	34.7541	127.71	41	142	244	33	1494	272	25	68	747	103	684	103	81	25	8219	298	-18	316	242	57	30	60	48	25	48	74	149	148	228	272	247	165	60	214	147	85	76	122	180	224	250	280	298	259	21	168
1520	PI407988B	34.7541	127.71	41	142	244	33	1494	272	25	68	747	103	684	103	81	25	8219	298	-18	316	242	57	30	60	48	25	48	74	149	148	228	272	247	165	60	214	147	85	76	122	180	224	250	280	298	259	21	168
1521	PI407989	34.7541	127.71	41	142	244	33	1494	272	25	68	747	103	684	103	81	25	8219	298	-18	316	242	57	30	60	48	25	48	74	149	148	228	272	247	165	60	214	147	85	76	122	180	224	250	280	298	259	21	168
1522	PI407991	34.7541	127.71	41	142	244	33	1494	272	25	68	747	103	684	103	81	25	8219	298	-18	316	242	57	30	60	48	25	48	74	149	148	228	272	247	165	60	214	147	85	76	122	180	224	250	280	298	259	21	168
1523	PI407992	35.0333	127.667	366	120	228	4	1588	320	27	74	849	109	849	112	101	29	8733	288	-56	344	228	27	35	61	47	27	50	70	144	131	238	320	291	174	37	199	128	66	56	108	172	219	250	275	288	247	-10	140
1524	PI407993	35.0333	127.667	366	120	228	4	1588	320	27	74	849	109	849	112	101	29	8733	288	-56	344	228	27	35	61	47	27	50	70	144	131	238	320	291	174	37	199	128	66	56	108	172	219	250	275	288	247	-10	140
1525	PI407995	35.1667	126.917	51	139	252	19	1298	261	34	68	663	115	663	115	94	27	9085	308	-36	344	252	19	36	54	53	34	45	62	104	98	173	261	229	149	45	212	139	74	67	124	191	241	272	296	308	265	4	157
1526	PI407998B	35.1667	126.917	51	139	252	19	1298	261	34	68	663	115	663	115	94	27	9085	308	-36	344	252	19	36	54	53	34	45	62	104	98	173	261	229	149	45	212	139	74	67	124	191	241	272	296	308	265	4	157
1527	PI407998C	35.1667	126.917	51	139	252	19	1298	261	34	68	663	115	663	115	94	27	9085	308	-36	344	252	19	36	54	53	34	45	62	104	98	173	261	229	149	45	212	139	74	67	124	191	241	272	296	308	265	4	157
1528	PI407998D	35.1667	126.917	51	139	252	19	1298	261	34	68	663	115	663	115	94	27	9085	308	-36	344	252	19	36	54	53	34	45	62	104	98	173	261	229	149	45	212	139	74	67	124	191	241	272	296	308	265	4	157
1529	PI407999_2	35.1667	126.917	51	139	252	19	1298	261	34	68	663	115	663	115	94	27	9085	308	-36	344	252	19	36	54	53	34	45	62	104	98	173	261	229	149	45	212	139	74	67	124	191	241	272	296	308	265	4	157
1530	PI408002	35.1667	126.917	51	139	252	19	1298	261	34	68	663	115	663	115	94	27	9085	308	-36	344	252	19	36	54	53	34	45	62	104	98	173	261	229	149	45	212	139	74	67	124	191	241	272	296	308	265	4	157
1531	PI408003_1	35.1667	126.917	51	139	252	19	1298	261	34	68	663	115	663	115	94	27	9085	308	-36	344	252	19	36	54	53	34	45	62	104	98	173	261	229	149	45	212	139	74	67	124	191	241	272	296	308	265	4	157
1532	PI408003_2	35.1667	126.917	51	139	252	19	1298	261	34	68	663	115	663	115	94	27	9085	308	-36	344	252	19	36	54	53	34	45	62	104	98	173	261	229	149	45	212	139	74	67	124	191	241	272	296	308	265	4	157
1533	PI408004_2	35.1667	126.917	51	139	252	19	1298	261	34	68	663	115	663	115	94	27	9085	308	-36	344	252	19	36	54	53	34	45	62	104	98	173	261	229	149	45	212	139	74	67	124	191	241	272	296	308	265	4	157
1534	PI408006	34.7706	127.082	156	131	240	16	1497	277	27	71	782	110	782	112	104	30	8735	301	-44	345	240	39	34	56	49	27	51	67	131	137	232	277	273	163	51	212	143	82	70	120	182	229	262	287	301	261	3	151
1535	PI408007	34.7706	127.082	156	131	240	16	1497	277	27	71	782	110	782	112	104	30	8735	301	-44	345	240	39	34	56	49	27	51	67	131	137	232	277	273	163	51	212	143	82	70	120	182	229	262	287	301	261	3	151
1536	PI408008	34.5833	127.333	2	140	245	30	1500	256	25	67	751	106	666	110	101	30	8391	305	-29	334	244	52	32	59	49	25	53	72	144	158	242	256	253	157	66	221	154	96	82	129	188	232	260	290	305	267	18	163
1537	PI408009	34.5833	127.333	2	140	245	30	1500	256	25	67	751	106	666	110	101	30	8391	305	-29	334	244	52	32	59	49	25	53	72	144	158	242	256	253	157	66	221	154	96	82	129	188	232	260	290	305	267	18	163
1538	PI408010_1	34.5833	127.333	2	140	245	30	1500	256	25	67	751	106	666	110	101	30	8391	305	-29	334	244	52	32	59	49	25	53	72	144	158	242	256	253	157	66	221	154	96	82	129	188	232	260	290	305	267	18	163
1539	PI408010_2	34.5833	127.333	2	140	245	30	1500	256	25	67	751	106	666	110	101	30	8391	305	-29	334	244	52	32	59	49	25	53	72	144	158	242	256	253	157	66	221	154	96	82	129	188	232	260	290	305	267	18	163
1540	PI408011	34.5833	127.333	2	140	245	30	1500	256	25	67	751	106	666	110	101	30	8391	305	-29	334	244	52	32	59	49	25	53	72	144	158	242	256	253	157	66	221	154	96	82	129	188	232	260	290	305	267	18	163
1541	PI408012	34.5833	127.333	2	140	245	30	1500	256	25	67	751	106	666	110	101	30	8391	305	-29	334	244	52	32	59	49	25	53	72	144	158	242	256	253	157	66	221	154	96	82	129	188	232	260	290	305	267	18	163
1542	PI408013	34.5833	127.333	2	140	245	30	1500	256	25	67	751	106	666	110	101	30	8391	305	-29	334	244	52	32	59	49	25	53	72	144	158	242	256	253	157	66	221	154	96	82	129	188	232	260	290	305	267	18	163
1543	PI408014	34.5833	127.333	2	140	245	30	1500	256	25	67	751	106	666	110	101	30	8391	305	-29	334	244	52	32	59	49	25	53	72	144	158	242	256	253	157	66	221	154	96	82	129	188	232	260	290	305	267	18	163
1544	PI408018	35.25	127.5	299	120	233	0	1477	318	29	76	807	111	807	111	113	31	9061	296	-65	361	233	22	35	59	47	29	47	60	124	109	214	318	275	160	38	205	130	67	58	114	182	229	263	285	296	254	-14	139
1545	PI408019B	35.25	127.5	299	120	233	0	1477	318	29	76	807	111	807	111	113	31	9061	296	-65	361	233	22	35	59	47	29	47	60	124	109	214	318	275	160	38	205	130	67	58	114	182	229	263	285	296	254	-14	139
1546	PI408019C	35.25	127.5	299	120	233	0	1477	318	29	76	807	111	807	111	113	31	9061	296	-65	361	233	22	35	59	47	29	47	60	124	109	214	318	275	160	38	205	130	67	58	114	182	229	263	285	296	254	-14	139
1547	PI408020A	35.25	127.5	299	120	233	0	1477	318	29	76	807	111	807	111	113	31	9061	296	-65	361	233	22	35	59	47	29	47	60	124	109	214	318	275	160	38	205	130	67	58	114	182	229	263	285	296	254	-14	139
1548	PI408020B	35.25	127.5	299	120	233	0	1477	318	29	76	807	111	807	111	113	31	9061	296	-65	361	233	22	35	59	47	29	47	60	124	109	214	318	275	160	38	205	130	67	58	114	182	229	263	285	296	254	-14	139
1549	PI408020C	35.25	127.5	299	120	233	0	1477	318	29	76	807	111	807	111	113	31	9061	296	-65	361	233	22	35	59	47	29	47	60	124	109	214	318	275	160	38	205	130	67	58	114	182	229	263	285	296	254	-14	139
1550	PI408020D	35.25	127.5	299	120	233	0	1477	318	29	76	807	111	807	111	113	31	9061	296	-65	361	233	22	35	59	47	29	47	60	124	109	214	318	275	160	38	205	130	67	58	114	182	229	263	285	296	254	-14	139
1551	PI408021	35.25	127.5	299	120	233	0	1477	318	29	76	807	111	807	111	113	31	9061	296	-65	361	233	22	35	59	47	29	47	60	124	109	214	318	275	160	38	205	130	67	58	114	182	229	263	285	296	254	-14	139
1552	PI408022	35.25	127.5	299	120	233	0	1477	318	29	76	807	111	807	111	113	31	9061	296	-65	361	233	22	35	59	47	29	47	60	124	109	214	318	275	160	38	205	130	67	58	114	182	229	263	285	296	254	-14	139
1553	PI408023	35.25	127.5	299	120	233	0	1477	318	29	76	807	111	807	111	113	31	9061	296	-65	361	233	22	35	59	47	29	47	60	124	109	214	318	275	160	38	205	130	67	58	114	182	229	263	285	296	254	-14	139
1554	PI408024	35.25	127.5	299	120	233	0	1477	318	29	76	807	111	807	111	113	31	9061	296	-65	361	233	22	35	59	47	29	47	60	124	109	214	318	275	160	38	205	130	67	58	114	182	229	263	285	296	254	-14	139
1555	PI408026	35.25	127.5	299	120	233	0	1477	318	29	76	807	111	807	111	113	31	9061	296	-65	361	233	22	35	59	47	29	47	60	124	109	214	318	275	160	38	205	130	67	58	114	182	229	263	285	296	254	-14	139
1556	PI408028	35.25	127.5	299	120	233	0	1477	318	29	76	807	111	807	111	113	31	9061	296	-65	361	233	22	35	59	47	29	47	60	124	109	214	318	275	160	38	205	130	67	58	114	182	229	263	285	296	254	-14	139
1557	PI408031	35.0283	126.718	22	140	250	23	1263	242	32	66	634	112	634	112	94	27	8884	308	-32	340	250	23	35	52	52	32	45	61	103	101	175	242	217	148	51	215	145	82	70	122	187	235	268	295	308	266	9	160
1558	PI408032A	35.0283	126.718	22	140	250	23	1263	242	32	66	634	112	634	112	94	27	8884	308	-32	340	250	23	35	52	52	32	45	61	103	101	175	242	217	148	51	215	145	82	70	122	187	235	268	295	308	266	9	160
1559	PI408032B	35.0283	126.718	22	140	250	23	1263	242	32	66	634	112	634	112	94	27	8884	308	-32	340	250	23	35	52	52	32	45	61	103	101	175	242	217	148	51	215	145	82	70	122	187	235	268	295	308	266	9	160
1560	PI408035	35.0283	126.718	22	140	250	23	1263	242	32	66	634	112	634	112	94	27	8884	308	-32	340	250	23	35	52	52	32	45	61	103	101	175	242	217	148	51	215	145	82	70	122	187	235	268	295	308	266	9	160
1561	PI408036	35.0283	126.718	22	140	250	23	1263	242	32	66	634	112	634	112	94	27	8884	308	-32	340	250	23	35	52	52	32	45	61	103	101	175	242	217	148	51	215	145	82	70	122	187	235	268	295	308	266	9	160
1562	PI408037	35.0283	126.718	22	140	250	23	1263	242	32	66	634	112	634	112	94	27	8884	308	-32	340	250	23	35	52	52	32	45	61	103	101	175	242	217	148	51	215	145	82	70	122	187	235	268	295	308	266	9	160
1563	PI408040_1	35.1167	126.5	42	137	247	23	1178	226	34	64	576	113	559	113	88	26	8797	304	-32	336	247	23	36	50	52	34	43	58	96	92	158	226	192	141	48	211	143	81	66	114	177	227	260	289	304	262	8	158
1564	PI408040_2	35.1167	126.5	42	137	247	23	1178	226	34	64	576	113	559	113	88	26	8797	304	-32	336	247	23	36	50	52	34	43	58	96	92	158	226	192	141	48	211	143	81	66	114	177	227	260	289	304	262	8	158
1565	PI408041	35.1167	126.5	42	137	247	23	1178	226	34	64	576	113	559	113	88	26	8797	304	-32	336	247	23	36	50	52	34	43	58	96	92	158	226	192	141	48	211	143	81	66	114	177	227	260	289	304	262	8	158
1566	PI408043	34.7943	126.388	6	142	248	33	1141	204	31	61	544	111	518	111	89	27	8409	304	-21	325	245	33	35	49	51	31	45	59	95	93	165	204	175	139	62	219	152	92	75	119	179	225	257	286	304	266	20	167
1567	PI408044	34.7943	126.388	6	142	248	33	1141	204	31	61	544	111	518	111	89	27	8409	304	-21	325	245	33	35	49	51	31	45	59	95	93	165	204	175	139	62	219	152	92	75	119	179	225	257	286	304	266	20	167
1568	PI408045	34.7943	126.388	6	142	248	33	1141	204	31	61	544	111	518	111	89	27	8409	304	-21	325	245	33	35	49	51	31	45	59	95	93	165	204	175	139	62	219	152	92	75	119	179	225	257	286	304	266	20	167
1569	PI408046	34.7943	126.388	6	142	248	33	1141	204	31	61	544	111	518	111	89	27	8409	304	-21	325	245	33	35	49	51	31	45	59	95	93	165	204	175	139	62	219	152	92	75	119	179	225	257	286	304	266	20	167
1570	PI408047	34.7943	126.388	6	142	248	33	1141	204	31	61	544	111	518	111	89	27	8409	304	-21	325	245	33	35	49	51	31	45	59	95	93	165	204	175	139	62	219	152	92	75	119	179	225	257	286	304	266	20	167
1571	PI408048B	34.7943	126.388	6	142	248	33	1141	204	31	61	544	111	518	111	89	27	8409	304	-21	325	245	33	35	49	51	31	45	59	95	93	165	204	175	139	62	219	152	92	75	119	179	225	257	286	304	266	20	167
1572	PI408049	34.7943	126.388	6	142	248	33	1141	204	31	61	544	111	518	111	89	27	8409	304	-21	325	245	33	35	49	51	31	45	59	95	93	165	204	175	139	62	219	152	92	75	119	179	225	257	286	304	266	20	167
1573	PI408052A	34.7943	126.388	6	142	248	33	1141	204	31	61	544	111	518	111	89	27	8409	304	-21	325	245	33	35	49	51	31	45	59	95	93	165	204	175	139	62	219	152	92	75	119	179	225	257	286	304	266	20	167
1574	PI408052C	34.7943	126.388	6	142	248	33	1141	204	31	61	544	111	518	111	89	27	8409	304	-21	325	245	33	35	49	51	31	45	59	95	93	165	204	175	139	62	219	152	92	75	119	179	225	257	286	304	266	20	167
1575	PI408054	34.5742	126.597	38	136	241	26	1338	236	29	67	677	113	620	114	94	28	8419	299	-28	327	240	49	33	49	51	29	52	63	116	117	208	236	233	151	57	214	147	89	71	116	176	224	257	283	299	264	14	158
1576	PI408055A	34.5742	126.597	38	136	241	26	1338	236	29	67	677	113	620	114	94	28	8419	299	-28	327	240	49	33	49	51	29	52	63	116	117	208	236	233	151	57	214	147	89	71	116	176	224	257	283	299	264	14	158
1577	PI408055B	34.5742	126.597	38	136	241	26	1338	236	29	67	677	113	620	114	94	28	8419	299	-28	327	240	49	33	49	51	29	52	63	116	117	208	236	233	151	57	214	147	89	71	116	176	224	257	283	299	264	14	158
1578	PI408055D	34.5742	126.597	38	136	241	26	1338	236	29	67	677	113	620	114	94	28	8419	299	-28	327	240	49	33	49	51	29	52	63	116	117	208	236	233	151	57	214	147	89	71	116	176	224	257	283	299	264	14	158
1579	PI408056	34.5742	126.597	38	136	241	26	1338	236	29	67	677	113	620	114	94	28	8419	299	-28	327	240	49	33	49	51	29	52	63	116	117	208	236	233	151	57	214	147	89	71	116	176	224	257	283	299	264	14	158
1580	PI408058	35.8	128.55	225	124	239	0	1144	250	19	77	621	76	621	76	107	29	9260	298	-65	363	239	0	23	47	39	19	34	54	92	84	155	250	216	131	36	203	130	63	58	114	185	235	266	289	298	252	-15	140
1581	PI408059	35.8	128.55	225	124	239	0	1144	250	19	77	621	76	621	76	107	29	9260	298	-65	363	239	0	23	47	39	19	34	54	92	84	155	250	216	131	36	203	130	63	58	114	185	235	266	289	298	252	-15	140
1582	PI408061	35.8	128.55	225	124	239	0	1144	250	19	77	621	76	621	76	107	29	9260	298	-65	363	239	0	23	47	39	19	34	54	92	84	155	250	216	131	36	203	130	63	58	114	185	235	266	289	298	252	-15	140
1583	PI408063	35.8	128.55	225	124	239	0	1144	250	19	77	621	76	621	76	107	29	9260	298	-65	363	239	0	23	47	39	19	34	54	92	84	155	250	216	131	36	203	130	63	58	114	185	235	266	289	298	252	-15	140
1584	PI408064	35.8	128.55	225	124	239	0	1144	250	19	77	621	76	621	76	107	29	9260	298	-65	363	239	0	23	47	39	19	34	54	92	84	155	250	216	131	36	203	130	63	58	114	185	235	266	289	298	252	-15	140
1585	PI408066A	35.8	128.55	225	124	239	0	1144	250	19	77	621	76	621	76	107	29	9260	298	-65	363	239	0	23	47	39	19	34	54	92	84	155	250	216	131	36	203	130	63	58	114	185	235	266	289	298	252	-15	140
1586	PI408066B	35.8	128.55	225	124	239	0	1144	250	19	77	621	76	621	76	107	29	9260	298	-65	363	239	0	23	47	39	19	34	54	92	84	155	250	216	131	36	203	130	63	58	114	185	235	266	289	298	252	-15	140
1587	PI408067A	35.8	128.55	225	124	239	0	1144	250	19	77	621	76	621	76	107	29	9260	298	-65	363	239	0	23	47	39	19	34	54	92	84	155	250	216	131	36	203	130	63	58	114	185	235	266	289	298	252	-15	140
1588	PI408067B	35.8	128.55	225	124	239	0	1144	250	19	77	621	76	621	76	107	29	9260	298	-65	363	239	0	23	47	39	19	34	54	92	84	155	250	216	131	36	203	130	63	58	114	185	235	266	289	298	252	-15	140
1589	PI408068A	35.8	128.55	225	124	239	0	1144	250	19	77	621	76	621	76	107	29	9260	298	-65	363	239	0	23	47	39	19	34	54	92	84	155	250	216	131	36	203	130	63	58	114	185	235	266	289	298	252	-15	140
1590	PI408068B	35.8	128.55	225	124	239	0	1144	250	19	77	621	76	621	76	107	29	9260	298	-65	363	239	0	23	47	39	19	34	54	92	84	155	250	216	131	36	203	130	63	58	114	185	235	266	289	298	252	-15	140
1591	PI408068C	35.8	128.55	225	124	239	0	1144	250	19	77	621	76	621	76	107	29	9260	298	-65	363	239	0	23	47	39	19	34	54	92	84	155	250	216	131	36	203	130	63	58	114	185	235	266	289	298	252	-15	140
1592	PI408069	35.8	128.55	225	124	239	0	1144	250	19	77	621	76	621	76	107	29	9260	298	-65	363	239	0	23	47	39	19	34	54	92	84	155	250	216	131	36	203	130	63	58	114	185	235	266	289	298	252	-15	140
1593	PI408070B	35.8	128.55	225	124	239	0	1144	250	19	77	621	76	621	76	107	29	9260	298	-65	363	239	0	23	47	39	19	34	54	92	84	155	250	216	131	36	203	130	63	58	114	185	235	266	289	298	252	-15	140
1594	PI408071	35.8	128.55	225	124	239	0	1144	250	19	77	621	76	621	76	107	29	9260	298	-65	363	239	0	23	47	39	19	34	54	92	84	155	250	216	131	36	203	130	63	58	114	185	235	266	289	298	252	-15	140
1595	PI408073	36	128.5	230	120	237	-5	1088	246	19	78	592	74	592	74	109	29	9377	296	-71	367	237	-5	22	45	38	19	33	51	85	78	141	246	205	125	30	200	125	59	53	111	184	236	267	288	296	250	-21	135
1596	PI408074A	36	128.5	230	120	237	-5	1088	246	19	78	592	74	592	74	109	29	9377	296	-71	367	237	-5	22	45	38	19	33	51	85	78	141	246	205	125	30	200	125	59	53	111	184	236	267	288	296	250	-21	135
1597	PI408074B	36	128.5	230	120	237	-5	1088	246	19	78	592	74	592	74	109	29	9377	296	-71	367	237	-5	22	45	38	19	33	51	85	78	141	246	205	125	30	200	125	59	53	111	184	236	267	288	296	250	-21	135
1598	PI408076C	36	128.5	230	120	237	-5	1088	246	19	78	592	74	592	74	109	29	9377	296	-71	367	237	-5	22	45	38	19	33	51	85	78	141	246	205	125	30	200	125	59	53	111	184	236	267	288	296	250	-21	135
1599	PI408077	36.4124	129.376	22	130	231	21	1043	191	32	57	491	117	470	117	100	30	8258	289	-42	331	231	21	36	60	56	32	49	57	80	68	114	165	191	135	55	208	145	87	72	114	177	226	251	282	289	250	6	151
1600	PI408079A	36.4124	129.376	22	130	231	21	1043	191	32	57	491	117	470	117	100	30	8258	289	-42	331	231	21	36	60	56	32	49	57	80	68	114	165	191	135	55	208	145	87	72	114	177	226	251	282	289	250	6	151
1601	PI408080	36.4124	129.376	22	130	231	21	1043	191	32	57	491	117	470	117	100	30	8258	289	-42	331	231	21	36	60	56	32	49	57	80	68	114	165	191	135	55	208	145	87	72	114	177	226	251	282	289	250	6	151
1602	PI408081	36.4124	129.376	22	130	231	21	1043	191	32	57	491	117	470	117	100	30	8258	289	-42	331	231	21	36	60	56	32	49	57	80	68	114	165	191	135	55	208	145	87	72	114	177	226	251	282	289	250	6	151
1603	PI408082	36.4124	129.376	22	130	231	21	1043	191	32	57	491	117	470	117	100	30	8258	289	-42	331	231	21	36	60	56	32	49	57	80	68	114	165	191	135	55	208	145	87	72	114	177	226	251	282	289	250	6	151
1604	PI408083A	36.4124	129.376	22	130	231	21	1043	191	32	57	491	117	470	117	100	30	8258	289	-42	331	231	21	36	60	56	32	49	57	80	68	114	165	191	135	55	208	145	87	72	114	177	226	251	282	289	250	6	151
1605	PI408083B	36.4124	129.376	22	130	231	21	1043	191	32	57	491	117	470	117	100	30	8258	289	-42	331	231	21	36	60	56	32	49	57	80	68	114	165	191	135	55	208	145	87	72	114	177	226	251	282	289	250	6	151
1606	PI408084A	36.4124	129.376	22	130	231	21	1043	191	32	57	491	117	470	117	100	30	8258	289	-42	331	231	21	36	60	56	32	49	57	80	68	114	165	191	135	55	208	145	87	72	114	177	226	251	282	289	250	6	151
1607	PI408084C	36.4124	129.376	22	130	231	21	1043	191	32	57	491	117	470	117	100	30	8258	289	-42	331	231	21	36	60	56	32	49	57	80	68	114	165	191	135	55	208	145	87	72	114	177	226	251	282	289	250	6	151
1608	PI408085	36.4124	129.376	22	130	231	21	1043	191	32	57	491	117	470	117	100	30	8258	289	-42	331	231	21	36	60	56	32	49	57	80	68	114	165	191	135	55	208	145	87	72	114	177	226	251	282	289	250	6	151
1609	PI408087	36.0833	129.357	38	137	239	27	1067	181	29	58	505	106	505	106	87	26	8262	292	-31	323	239	27	29	58	59	31	46	57	84	77	121	177	181	147	53	206	143	86	74	119	178	227	251	286	292	251	11	159
1610	PI408088	36.0833	129.357	38	137	239	27	1067	181	29	58	505	106	505	106	87	26	8262	292	-31	323	239	27	29	58	59	31	46	57	84	77	121	177	181	147	53	206	143	86	74	119	178	227	251	286	292	251	11	159
1611	PI408091	36.0833	129.357	38	137	239	27	1067	181	29	58	505	106	505	106	87	26	8262	292	-31	323	239	27	29	58	59	31	46	57	84	77	121	177	181	147	53	206	143	86	74	119	178	227	251	286	292	251	11	159
1612	PI408092B	36.0833	129.357	38	137	239	27	1067	181	29	58	505	106	505	106	87	26	8262	292	-31	323	239	27	29	58	59	31	46	57	84	77	121	177	181	147	53	206	143	86	74	119	178	227	251	286	292	251	11	159
1613	PI408092C	36.0833	129.357	38	137	239	27	1067	181	29	58	505	106	505	106	87	26	8262	292	-31	323	239	27	29	58	59	31	46	57	84	77	121	177	181	147	53	206	143	86	74	119	178	227	251	286	292	251	11	159
1614	PI408093	36.0833	129.357	38	137	239	27	1067	181	29	58	505	106	505	106	87	26	8262	292	-31	323	239	27	29	58	59	31	46	57	84	77	121	177	181	147	53	206	143	86	74	119	178	227	251	286	292	251	11	159
1615	PI408094_1	36.0833	129.357	38	137	239	27	1067	181	29	58	505	106	505	106	87	26	8262	292	-31	323	239	27	29	58	59	31	46	57	84	77	121	177	181	147	53	206	143	86	74	119	178	227	251	286	292	251	11	159
1616	PI408094_2	36.0833	129.357	38	137	239	27	1067	181	29	58	505	106	505	106	87	26	8262	292	-31	323	239	27	29	58	59	31	46	57	84	77	121	177	181	147	53	206	143	86	74	119	178	227	251	286	292	251	11	159
1617	PI408095A	36.0833	129.357	38	137	239	27	1067	181	29	58	505	106	505	106	87	26	8262	292	-31	323	239	27	29	58	59	31	46	57	84	77	121	177	181	147	53	206	143	86	74	119	178	227	251	286	292	251	11	159
1618	PI408095B	36.0833	129.357	38	137	239	27	1067	181	29	58	505	106	505	106	87	26	8262	292	-31	323	239	27	29	58	59	31	46	57	84	77	121	177	181	147	53	206	143	86	74	119	178	227	251	286	292	251	11	159
1619	PI408095C	36.0833	129.357	38	137	239	27	1067	181	29	58	505	106	505	106	87	26	8262	292	-31	323	239	27	29	58	59	31	46	57	84	77	121	177	181	147	53	206	143	86	74	119	178	227	251	286	292	251	11	159
1620	PI408096	36.0833	129.357	38	137	239	27	1067	181	29	58	505	106	505	106	87	26	8262	292	-31	323	239	27	29	58	59	31	46	57	84	77	121	177	181	147	53	206	143	86	74	119	178	227	251	286	292	251	11	159
1621	PI408097	36.0833	129.357	38	137	239	27	1067	181	29	58	505	106	505	106	87	26	8262	292	-31	323	239	27	29	58	59	31	46	57	84	77	121	177	181	147	53	206	143	86	74	119	178	227	251	286	292	251	11	159
1622	PI408098	36.0833	129.357	38	137	239	27	1067	181	29	58	505	106	505	106	87	26	8262	292	-31	323	239	27	29	58	59	31	46	57	84	77	121	177	181	147	53	206	143	86	74	119	178	227	251	286	292	251	11	159
1623	PI408099	36.0833	129.357	38	137	239	27	1067	181	29	58	505	106	505	106	87	26	8262	292	-31	323	239	27	29	58	59	31	46	57	84	77	121	177	181	147	53	206	143	86	74	119	178	227	251	286	292	251	11	159
1624	PI408100A	36.0833	129.357	38	137	239	27	1067	181	29	58	505	106	505	106	87	26	8262	292	-31	323	239	27	29	58	59	31	46	57	84	77	121	177	181	147	53	206	143	86	74	119	178	227	251	286	292	251	11	159
1625	PI408100B	36.0833	129.357	38	137	239	27	1067	181	29	58	505	106	505	106	87	26	8262	292	-31	323	239	27	29	58	59	31	46	57	84	77	121	177	181	147	53	206	143	86	74	119	178	227	251	286	292	251	11	159
1626	PI408101	36.0833	129.357	38	137	239	27	1067	181	29	58	505	106	505	106	87	26	8262	292	-31	323	239	27	29	58	59	31	46	57	84	77	121	177	181	147	53	206	143	86	74	119	178	227	251	286	292	251	11	159
1627	PI408104	36.0833	129.357	38	137	239	27	1067	181	29	58	505	106	505	106	87	26	8262	292	-31	323	239	27	29	58	59	31	46	57	84	77	121	177	181	147	53	206	143	86	74	119	178	227	251	286	292	251	11	159
1628	PI408105A	36.0833	129.357	38	137	239	27	1067	181	29	58	505	106	505	106	87	26	8262	292	-31	323	239	27	29	58	59	31	46	57	84	77	121	177	181	147	53	206	143	86	74	119	178	227	251	286	292	251	11	159
1629	PI408105B	36.0833	129.357	38	137	239	27	1067	181	29	58	505	106	505	106	87	26	8262	292	-31	323	239	27	29	58	59	31	46	57	84	77	121	177	181	147	53	206	143	86	74	119	178	227	251	286	292	251	11	159
1630	PI408107	36.0833	129.357	38	137	239	27	1067	181	29	58	505	106	505	106	87	26	8262	292	-31	323	239	27	29	58	59	31	46	57	84	77	121	177	181	147	53	206	143	86	74	119	178	227	251	286	292	251	11	159
1631	PI408108	36.0833	129.357	38	137	239	27	1067	181	29	58	505	106	505	106	87	26	8262	292	-31	323	239	27	29	58	59	31	46	57	84	77	121	177	181	147	53	206	143	86	74	119	178	227	251	286	292	251	11	159
1632	PI408109A	36.0833	129.357	38	137	239	27	1067	181	29	58	505	106	505	106	87	26	8262	292	-31	323	239	27	29	58	59	31	46	57	84	77	121	177	181	147	53	206	143	86	74	119	178	227	251	286	292	251	11	159
1633	PI408109B	36.0833	129.357	38	137	239	27	1067	181	29	58	505	106	505	106	87	26	8262	292	-31	323	239	27	29	58	59	31	46	57	84	77	121	177	181	147	53	206	143	86	74	119	178	227	251	286	292	251	11	159
1634	PI408110A	35.9833	128.4	28	132	249	8	1038	234	18	78	565	71	565	71	111	30	9314	307	-59	366	249	8	21	43	36	18	32	48	81	71	132	234	199	123	45	213	137	72	68	126	198	248	280	299	307	262	-7	148
1635	PI408110B	35.9833	128.4	28	132	249	8	1038	234	18	78	565	71	565	71	111	30	9314	307	-59	366	249	8	21	43	36	18	32	48	81	71	132	234	199	123	45	213	137	72	68	126	198	248	280	299	307	262	-7	148
1636	PI408111	35.9833	128.4	28	132	249	8	1038	234	18	78	565	71	565	71	111	30	9314	307	-59	366	249	8	21	43	36	18	32	48	81	71	132	234	199	123	45	213	137	72	68	126	198	248	280	299	307	262	-7	148
1637	PI408112	35.9833	128.4	28	132	249	8	1038	234	18	78	565	71	565	71	111	30	9314	307	-59	366	249	8	21	43	36	18	32	48	81	71	132	234	199	123	45	213	137	72	68	126	198	248	280	299	307	262	-7	148
1638	PI408113	35.9833	128.4	28	132	249	8	1038	234	18	78	565	71	565	71	111	30	9314	307	-59	366	249	8	21	43	36	18	32	48	81	71	132	234	199	123	45	213	137	72	68	126	198	248	280	299	307	262	-7	148
1639	PI408115	35.75	128.5	113	131	245	9	1137	248	19	78	619	75	619	75	108	29	9176	304	-58	362	245	9	22	47	38	19	34	53	92	83	154	248	217	130	46	211	137	73	68	123	192	242	274	295	304	259	-6	148
1640	PI408116	35.75	128.5	113	131	245	9	1137	248	19	78	619	75	619	75	108	29	9176	304	-58	362	245	9	22	47	38	19	34	53	92	83	154	248	217	130	46	211	137	73	68	123	192	242	274	295	304	259	-6	148
1641	PI408117	35.75	128.5	113	131	245	9	1137	248	19	78	619	75	619	75	108	29	9176	304	-58	362	245	9	22	47	38	19	34	53	92	83	154	248	217	130	46	211	137	73	68	123	192	242	274	295	304	259	-6	148
1642	PI408118	35.75	128.5	113	131	245	9	1137	248	19	78	619	75	619	75	108	29	9176	304	-58	362	245	9	22	47	38	19	34	53	92	83	154	248	217	130	46	211	137	73	68	123	192	242	274	295	304	259	-6	148
1643	PI408123	35.9167	128.25	58	130	245	7	1105	251	19	79	608	75	608	75	112	30	9233	304	-61	365	245	7	22	45	38	19	34	51	85	75	142	251	215	128	44	210	136	72	67	124	196	246	276	296	304	260	-9	144
1644	PI408124A	35.9167	128.25	58	130	245	7	1105	251	19	79	608	75	608	75	112	30	9233	304	-61	365	245	7	22	45	38	19	34	51	85	75	142	251	215	128	44	210	136	72	67	124	196	246	276	296	304	260	-9	144
1645	PI408124B	35.9167	128.25	58	130	245	7	1105	251	19	79	608	75	608	75	112	30	9233	304	-61	365	245	7	22	45	38	19	34	51	85	75	142	251	215	128	44	210	136	72	67	124	196	246	276	296	304	260	-9	144
1646	PI408124C	35.9167	128.25	58	130	245	7	1105	251	19	79	608	75	608	75	112	30	9233	304	-61	365	245	7	22	45	38	19	34	51	85	75	142	251	215	128	44	210	136	72	67	124	196	246	276	296	304	260	-9	144
1647	PI408124D	35.9167	128.25	58	130	245	7	1105	251	19	79	608	75	608	75	112	30	9233	304	-61	365	245	7	22	45	38	19	34	51	85	75	142	251	215	128	44	210	136	72	67	124	196	246	276	296	304	260	-9	144
1648	PI408125A	35.9167	128.25	58	130	245	7	1105	251	19	79	608	75	608	75	112	30	9233	304	-61	365	245	7	22	45	38	19	34	51	85	75	142	251	215	128	44	210	136	72	67	124	196	246	276	296	304	260	-9	144
1649	PI408127	35.75	128.333	54	132	246	10	1157	255	19	79	637	76	637	76	112	30	9133	304	-59	363	246	10	22	46	38	19	35	53	93	81	154	255	228	133	50	213	140	77	71	127	196	245	276	296	304	261	-5	147
1650	PI408129	35.75	128.333	54	132	246	10	1157	255	19	79	637	76	637	76	112	30	9133	304	-59	363	246	10	22	46	38	19	35	53	93	81	154	255	228	133	50	213	140	77	71	127	196	245	276	296	304	261	-5	147
1651	PI408130	35.75	128.333	54	132	246	10	1157	255	19	79	637	76	637	76	112	30	9133	304	-59	363	246	10	22	46	38	19	35	53	93	81	154	255	228	133	50	213	140	77	71	127	196	245	276	296	304	261	-5	147
1652	PI408131B	35.75	128.333	54	132	246	10	1157	255	19	79	637	76	637	76	112	30	9133	304	-59	363	246	10	22	46	38	19	35	53	93	81	154	255	228	133	50	213	140	77	71	127	196	245	276	296	304	261	-5	147
1653	PI408132	36.1167	128.1	115	124	240	-1	1105	259	22	79	606	79	606	79	109	29	9332	299	-65	364	240	-1	23	46	40	22	34	52	83	75	137	259	210	124	33	203	126	61	56	116	191	240	272	292	299	254	-16	138
1654	PI408134C	36.1167	128.1	115	124	240	-1	1105	259	22	79	606	79	606	79	109	29	9332	299	-65	364	240	-1	23	46	40	22	34	52	83	75	137	259	210	124	33	203	126	61	56	116	191	240	272	292	299	254	-16	138
1655	PI408135B	36.1167	128.1	115	124	240	-1	1105	259	22	79	606	79	606	79	109	29	9332	299	-65	364	240	-1	23	46	40	22	34	52	83	75	137	259	210	124	33	203	126	61	56	116	191	240	272	292	299	254	-16	138
1656	PI408136	36.1167	128.1	115	124	240	-1	1105	259	22	79	606	79	606	79	109	29	9332	299	-65	364	240	-1	23	46	40	22	34	52	83	75	137	259	210	124	33	203	126	61	56	116	191	240	272	292	299	254	-16	138
1657	PI408137B	36.1167	128.1	115	124	240	-1	1105	259	22	79	606	79	606	79	109	29	9332	299	-65	364	240	-1	23	46	40	22	34	52	83	75	137	259	210	124	33	203	126	61	56	116	191	240	272	292	299	254	-16	138
1658	PI408138A	36.1167	128.1	115	124	240	-1	1105	259	22	79	606	79	606	79	109	29	9332	299	-65	364	240	-1	23	46	40	22	34	52	83	75	137	259	210	124	33	203	126	61	56	116	191	240	272	292	299	254	-16	138
1659	PI408138B	36.1167	128.1	115	124	240	-1	1105	259	22	79	606	79	606	79	109	29	9332	299	-65	364	240	-1	23	46	40	22	34	52	83	75	137	259	210	124	33	203	126	61	56	116	191	240	272	292	299	254	-16	138
1660	PI408138C	36.1167	128.1	115	124	240	-1	1105	259	22	79	606	79	606	79	109	29	9332	299	-65	364	240	-1	23	46	40	22	34	52	83	75	137	259	210	124	33	203	126	61	56	116	191	240	272	292	299	254	-16	138
1661	PI408140B	36.1167	128.1	115	124	240	-1	1105	259	22	79	606	79	606	79	109	29	9332	299	-65	364	240	-1	23	46	40	22	34	52	83	75	137	259	210	124	33	203	126	61	56	116	191	240	272	292	299	254	-16	138
1662	PI408141	36.1167	128.1	115	124	240	-1	1105	259	22	79	606	79	606	79	109	29	9332	299	-65	364	240	-1	23	46	40	22	34	52	83	75	137	259	210	124	33	203	126	61	56	116	191	240	272	292	299	254	-16	138
1663	PI408142	36.5939	128.201	74	121	237	-5	1113	266	22	81	614	77	614	77	112	30	9405	299	-72	371	237	-5	22	41	38	23	32	47	84	87	143	266	205	125	28	201	121	56	54	116	191	240	272	289	299	256	-22	135
1664	PI408143	36.5939	128.201	74	121	237	-5	1113	266	22	81	614	77	614	77	112	30	9405	299	-72	371	237	-5	22	41	38	23	32	47	84	87	143	266	205	125	28	201	121	56	54	116	191	240	272	289	299	256	-22	135
1665	PI408144	36.5939	128.201	74	121	237	-5	1113	266	22	81	614	77	614	77	112	30	9405	299	-72	371	237	-5	22	41	38	23	32	47	84	87	143	266	205	125	28	201	121	56	54	116	191	240	272	289	299	256	-22	135
1666	PI408149	36.8333	128.583	159	115	233	-12	1144	251	23	77	615	79	615	79	114	30	9501	295	-82	377	233	-12	23	47	40	23	33	50	88	89	143	251	221	136	25	198	120	53	48	106	184	234	267	285	295	251	-29	130
1667	PI408151	36.8333	128.583	159	115	233	-12	1144	251	23	77	615	79	615	79	114	30	9501	295	-82	377	233	-12	23	47	40	23	33	50	88	89	143	251	221	136	25	198	120	53	48	106	184	234	267	285	295	251	-29	130
1668	PI408154	36.8333	128.583	159	115	233	-12	1144	251	23	77	615	79	615	79	114	30	9501	295	-82	377	233	-12	23	47	40	23	33	50	88	89	143	251	221	136	25	198	120	53	48	106	184	234	267	285	295	251	-29	130
1669	PI408157	36.8333	128.583	159	115	233	-12	1144	251	23	77	615	79	615	79	114	30	9501	295	-82	377	233	-12	23	47	40	23	33	50	88	89	143	251	221	136	25	198	120	53	48	106	184	234	267	285	295	251	-29	130
1670	PI408159	36.5833	128.75	198	115	233	-11	1063	226	21	73	553	80	549	80	115	30	9455	294	-82	376	228	-11	24	46	39	21	35	48	83	86	128	226	195	132	28	198	121	56	50	106	186	234	267	285	294	249	-27	131
1671	PI408161	36.5833	128.75	198	115	233	-11	1063	226	21	73	553	80	549	80	115	30	9455	294	-82	376	228	-11	24	46	39	21	35	48	83	86	128	226	195	132	28	198	121	56	50	106	186	234	267	285	294	249	-27	131
1672	PI408162	36.5833	128.75	198	115	233	-11	1063	226	21	73	553	80	549	80	115	30	9455	294	-82	376	228	-11	24	46	39	21	35	48	83	86	128	226	195	132	28	198	121	56	50	106	186	234	267	285	294	249	-27	131
1673	PI408163	36.5833	128.75	198	115	233	-11	1063	226	21	73	553	80	549	80	115	30	9455	294	-82	376	228	-11	24	46	39	21	35	48	83	86	128	226	195	132	28	198	121	56	50	106	186	234	267	285	294	249	-27	131
1674	PI408164	36.5833	128.75	198	115	233	-11	1063	226	21	73	553	80	549	80	115	30	9455	294	-82	376	228	-11	24	46	39	21	35	48	83	86	128	226	195	132	28	198	121	56	50	106	186	234	267	285	294	249	-27	131
1675	PI408166B	36.5833	128.75	198	115	233	-11	1063	226	21	73	553	80	549	80	115	30	9455	294	-82	376	228	-11	24	46	39	21	35	48	83	86	128	226	195	132	28	198	121	56	50	106	186	234	267	285	294	249	-27	131
1676	PI408167A	36.5833	128.75	198	115	233	-11	1063	226	21	73	553	80	549	80	115	30	9455	294	-82	376	228	-11	24	46	39	21	35	48	83	86	128	226	195	132	28	198	121	56	50	106	186	234	267	285	294	249	-27	131
1677	PI408167B	36.5833	128.75	198	115	233	-11	1063	226	21	73	553	80	549	80	115	30	9455	294	-82	376	228	-11	24	46	39	21	35	48	83	86	128	226	195	132	28	198	121	56	50	106	186	234	267	285	294	249	-27	131
1678	PI408167C	36.5833	128.75	198	115	233	-11	1063	226	21	73	553	80	549	80	115	30	9455	294	-82	376	228	-11	24	46	39	21	35	48	83	86	128	226	195	132	28	198	121	56	50	106	186	234	267	285	294	249	-27	131
1679	PI408168	36.5833	128.75	198	115	233	-11	1063	226	21	73	553	80	549	80	115	30	9455	294	-82	376	228	-11	24	46	39	21	35	48	83	86	128	226	195	132	28	198	121	56	50	106	186	234	267	285	294	249	-27	131
1680	PI408169A	36.5833	128.75	198	115	233	-11	1063	226	21	73	553	80	549	80	115	30	9455	294	-82	376	228	-11	24	46	39	21	35	48	83	86	128	226	195	132	28	198	121	56	50	106	186	234	267	285	294	249	-27	131
1681	PI408169B	36.5833	128.75	198	115	233	-11	1063	226	21	73	553	80	549	80	115	30	9455	294	-82	376	228	-11	24	46	39	21	35	48	83	86	128	226	195	132	28	198	121	56	50	106	186	234	267	285	294	249	-27	131
1682	PI408169C	36.5833	128.75	198	115	233	-11	1063	226	21	73	553	80	549	80	115	30	9455	294	-82	376	228	-11	24	46	39	21	35	48	83	86	128	226	195	132	28	198	121	56	50	106	186	234	267	285	294	249	-27	131
1683	PI408169D	36.5833	128.75	198	115	233	-11	1063	226	21	73	553	80	549	80	115	30	9455	294	-82	376	228	-11	24	46	39	21	35	48	83	86	128	226	195	132	28	198	121	56	50	106	186	234	267	285	294	249	-27	131
1684	PI408175	36.9167	128.917	431	100	212	-21	1254	247	31	68	642	113	624	113	106	29	9070	269	-87	356	209	-21	37	66	53	31	45	62	90	88	140	237	247	158	16	179	108	45	32	84	161	210	241	263	269	229	-36	116
1685	PI408176	36.9167	128.917	431	100	212	-21	1254	247	31	68	642	113	624	113	106	29	9070	269	-87	356	209	-21	37	66	53	31	45	62	90	88	140	237	247	158	16	179	108	45	32	84	161	210	241	263	269	229	-36	116
1686	PI408177	36.9167	128.917	431	100	212	-21	1254	247	31	68	642	113	624	113	106	29	9070	269	-87	356	209	-21	37	66	53	31	45	62	90	88	140	237	247	158	16	179	108	45	32	84	161	210	241	263	269	229	-36	116
1687	PI408180_1	36.8019	129.276	659	90	196	-25	1335	251	40	60	645	145	621	145	96	28	8603	250	-86	336	194	-25	49	78	65	40	56	70	96	92	144	226	251	168	8	166	99	38	22	69	139	190	217	245	250	211	-39	110
1688	PI408180_2	36.8019	129.276	659	90	196	-25	1335	251	40	60	645	145	621	145	96	28	8603	250	-86	336	194	-25	49	78	65	40	56	70	96	92	144	226	251	168	8	166	99	38	22	69	139	190	217	245	250	211	-39	110
1689	PI408181A	36.8019	129.276	659	90	196	-25	1335	251	40	60	645	145	621	145	96	28	8603	250	-86	336	194	-25	49	78	65	40	56	70	96	92	144	226	251	168	8	166	99	38	22	69	139	190	217	245	250	211	-39	110
1690	PI408181B	36.8019	129.276	659	90	196	-25	1335	251	40	60	645	145	621	145	96	28	8603	250	-86	336	194	-25	49	78	65	40	56	70	96	92	144	226	251	168	8	166	99	38	22	69	139	190	217	245	250	211	-39	110
1691	PI408181D	36.8019	129.276	659	90	196	-25	1335	251	40	60	645	145	621	145	96	28	8603	250	-86	336	194	-25	49	78	65	40	56	70	96	92	144	226	251	168	8	166	99	38	22	69	139	190	217	245	250	211	-39	110
1692	PI408184A	36.8019	129.276	659	90	196	-25	1335	251	40	60	645	145	621	145	96	28	8603	250	-86	336	194	-25	49	78	65	40	56	70	96	92	144	226	251	168	8	166	99	38	22	69	139	190	217	245	250	211	-39	110
1693	PI408184B	36.8019	129.276	659	90	196	-25	1335	251	40	60	645	145	621	145	96	28	8603	250	-86	336	194	-25	49	78	65	40	56	70	96	92	144	226	251	168	8	166	99	38	22	69	139	190	217	245	250	211	-39	110
1694	PI408185	36.8019	129.276	659	90	196	-25	1335	251	40	60	645	145	621	145	96	28	8603	250	-86	336	194	-25	49	78	65	40	56	70	96	92	144	226	251	168	8	166	99	38	22	69	139	190	217	245	250	211	-39	110
1695	PI408186B	35.8333	129.25	66	134	237	23	1127	197	27	63	541	97	529	97	93	28	8357	293	-37	330	237	23	27	57	54	27	43	60	93	85	140	197	192	152	54	206	143	83	75	120	179	228	255	284	293	251	8	154
1696	PI408186C	35.8333	129.25	66	134	237	23	1127	197	27	63	541	97	529	97	93	28	8357	293	-37	330	237	23	27	57	54	27	43	60	93	85	140	197	192	152	54	206	143	83	75	120	179	228	255	284	293	251	8	154
1697	PI408187	35.8333	129.25	66	134	237	23	1127	197	27	63	541	97	529	97	93	28	8357	293	-37	330	237	23	27	57	54	27	43	60	93	85	140	197	192	152	54	206	143	83	75	120	179	228	255	284	293	251	8	154
1698	PI408188	35.8333	129.25	66	134	237	23	1127	197	27	63	541	97	529	97	93	28	8357	293	-37	330	237	23	27	57	54	27	43	60	93	85	140	197	192	152	54	206	143	83	75	120	179	228	255	284	293	251	8	154
1699	PI408189	35.8333	129.25	66	134	237	23	1127	197	27	63	541	97	529	97	93	28	8357	293	-37	330	237	23	27	57	54	27	43	60	93	85	140	197	192	152	54	206	143	83	75	120	179	228	255	284	293	251	8	154
1700	PI408191A	35.8333	129.25	66	134	237	23	1127	197	27	63	541	97	529	97	93	28	8357	293	-37	330	237	23	27	57	54	27	43	60	93	85	140	197	192	152	54	206	143	83	75	120	179	228	255	284	293	251	8	154
1701	PI408191B	35.8333	129.25	66	134	237	23	1127	197	27	63	541	97	529	97	93	28	8357	293	-37	330	237	23	27	57	54	27	43	60	93	85	140	197	192	152	54	206	143	83	75	120	179	228	255	284	293	251	8	154
1702	PI408192_1	35.8333	129.25	66	134	237	23	1127	197	27	63	541	97	529	97	93	28	8357	293	-37	330	237	23	27	57	54	27	43	60	93	85	140	197	192	152	54	206	143	83	75	120	179	228	255	284	293	251	8	154
1703	PI408192_2	35.8333	129.25	66	134	237	23	1127	197	27	63	541	97	529	97	93	28	8357	293	-37	330	237	23	27	57	54	27	43	60	93	85	140	197	192	152	54	206	143	83	75	120	179	228	255	284	293	251	8	154
1704	PI408195	35.8333	129.25	66	134	237	23	1127	197	27	63	541	97	529	97	93	28	8357	293	-37	330	237	23	27	57	54	27	43	60	93	85	140	197	192	152	54	206	143	83	75	120	179	228	255	284	293	251	8	154
1705	PI408196A	35.25	128.867	19	142	244	33	1371	252	25	66	671	99	633	99	95	28	8220	299	-32	331	242	33	27	61	53	25	47	72	128	127	198	252	221	160	68	219	156	98	88	131	186	230	256	284	299	264	18	165
1706	PI408196B	35.25	128.867	19	142	244	33	1371	252	25	66	671	99	633	99	95	28	8220	299	-32	331	242	33	27	61	53	25	47	72	128	127	198	252	221	160	68	219	156	98	88	131	186	230	256	284	299	264	18	165
1707	PI408197A	35.25	128.867	19	142	244	33	1371	252	25	66	671	99	633	99	95	28	8220	299	-32	331	242	33	27	61	53	25	47	72	128	127	198	252	221	160	68	219	156	98	88	131	186	230	256	284	299	264	18	165
1708	PI408197B	35.25	128.867	19	142	244	33	1371	252	25	66	671	99	633	99	95	28	8220	299	-32	331	242	33	27	61	53	25	47	72	128	127	198	252	221	160	68	219	156	98	88	131	186	230	256	284	299	264	18	165
1709	PI408200A	35.25	128.867	19	142	244	33	1371	252	25	66	671	99	633	99	95	28	8220	299	-32	331	242	33	27	61	53	25	47	72	128	127	198	252	221	160	68	219	156	98	88	131	186	230	256	284	299	264	18	165
1710	PI408201A	35.25	128.867	19	142	244	33	1371	252	25	66	671	99	633	99	95	28	8220	299	-32	331	242	33	27	61	53	25	47	72	128	127	198	252	221	160	68	219	156	98	88	131	186	230	256	284	299	264	18	165
1711	PI408201B	35.25	128.867	19	142	244	33	1371	252	25	66	671	99	633	99	95	28	8220	299	-32	331	242	33	27	61	53	25	47	72	128	127	198	252	221	160	68	219	156	98	88	131	186	230	256	284	299	264	18	165
1712	PI408202	35.25	128.867	19	142	244	33	1371	252	25	66	671	99	633	99	95	28	8220	299	-32	331	242	33	27	61	53	25	47	72	128	127	198	252	221	160	68	219	156	98	88	131	186	230	256	284	299	264	18	165
1713	PI408203A	35.25	128.867	19	142	244	33	1371	252	25	66	671	99	633	99	95	28	8220	299	-32	331	242	33	27	61	53	25	47	72	128	127	198	252	221	160	68	219	156	98	88	131	186	230	256	284	299	264	18	165
1714	PI408203B	35.25	128.867	19	142	244	33	1371	252	25	66	671	99	633	99	95	28	8220	299	-32	331	242	33	27	61	53	25	47	72	128	127	198	252	221	160	68	219	156	98	88	131	186	230	256	284	299	264	18	165
1715	PI408204	35.25	128.867	19	142	244	33	1371	252	25	66	671	99	633	99	95	28	8220	299	-32	331	242	33	27	61	53	25	47	72	128	127	198	252	221	160	68	219	156	98	88	131	186	230	256	284	299	264	18	165
1716	PI408205	35.25	128.867	19	142	244	33	1371	252	25	66	671	99	633	99	95	28	8220	299	-32	331	242	33	27	61	53	25	47	72	128	127	198	252	221	160	68	219	156	98	88	131	186	230	256	284	299	264	18	165
1717	PI408207_1	35.25	128.867	19	142	244	33	1371	252	25	66	671	99	633	99	95	28	8220	299	-32	331	242	33	27	61	53	25	47	72	128	127	198	252	221	160	68	219	156	98	88	131	186	230	256	284	299	264	18	165
1718	PI408207_2	35.25	128.867	19	142	244	33	1371	252	25	66	671	99	633	99	95	28	8220	299	-32	331	242	33	27	61	53	25	47	72	128	127	198	252	221	160	68	219	156	98	88	131	186	230	256	284	299	264	18	165
1719	PI408209B	35.25	128.867	19	142	244	33	1371	252	25	66	671	99	633	99	95	28	8220	299	-32	331	242	33	27	61	53	25	47	72	128	127	198	252	221	160	68	219	156	98	88	131	186	230	256	284	299	264	18	165
1720	PI408209C	35.25	128.867	19	142	244	33	1371	252	25	66	671	99	633	99	95	28	8220	299	-32	331	242	33	27	61	53	25	47	72	128	127	198	252	221	160	68	219	156	98	88	131	186	230	256	284	299	264	18	165
1721	PI408210	35.25	128.867	19	142	244	33	1371	252	25	66	671	99	633	99	95	28	8220	299	-32	331	242	33	27	61	53	25	47	72	128	127	198	252	221	160	68	219	156	98	88	131	186	230	256	284	299	264	18	165
1722	PI408211A	35.25	128.867	19	142	244	33	1371	252	25	66	671	99	633	99	95	28	8220	299	-32	331	242	33	27	61	53	25	47	72	128	127	198	252	221	160	68	219	156	98	88	131	186	230	256	284	299	264	18	165
1723	PI408211B	35.25	128.867	19	142	244	33	1371	252	25	66	671	99	633	99	95	28	8220	299	-32	331	242	33	27	61	53	25	47	72	128	127	198	252	221	160	68	219	156	98	88	131	186	230	256	284	299	264	18	165
1724	PI408216A	35.1528	128.66	22	142	245	31	1457	275	25	68	732	101	680	101	98	29	8332	302	-34	336	243	31	29	60	51	25	47	73	138	139	215	275	242	163	67	221	156	99	86	130	187	232	259	286	302	265	16	165
1725	PI408216B	35.1528	128.66	22	142	245	31	1457	275	25	68	732	101	680	101	98	29	8332	302	-34	336	243	31	29	60	51	25	47	73	138	139	215	275	242	163	67	221	156	99	86	130	187	232	259	286	302	265	16	165
1726	PI408217A	35.1528	128.66	22	142	245	31	1457	275	25	68	732	101	680	101	98	29	8332	302	-34	336	243	31	29	60	51	25	47	73	138	139	215	275	242	163	67	221	156	99	86	130	187	232	259	286	302	265	16	165
1727	PI408217B	35.1528	128.66	22	142	245	31	1457	275	25	68	732	101	680	101	98	29	8332	302	-34	336	243	31	29	60	51	25	47	73	138	139	215	275	242	163	67	221	156	99	86	130	187	232	259	286	302	265	16	165
1728	PI408217C	35.1528	128.66	22	142	245	31	1457	275	25	68	732	101	680	101	98	29	8332	302	-34	336	243	31	29	60	51	25	47	73	138	139	215	275	242	163	67	221	156	99	86	130	187	232	259	286	302	265	16	165
1729	PI408219	35.1528	128.66	22	142	245	31	1457	275	25	68	732	101	680	101	98	29	8332	302	-34	336	243	31	29	60	51	25	47	73	138	139	215	275	242	163	67	221	156	99	86	130	187	232	259	286	302	265	16	165
1730	PI408220	35.1528	128.66	22	142	245	31	1457	275	25	68	732	101	680	101	98	29	8332	302	-34	336	243	31	29	60	51	25	47	73	138	139	215	275	242	163	67	221	156	99	86	130	187	232	259	286	302	265	16	165
1731	PI408221A	34.8458	128.424	9	144	243	38	1501	263	28	63	713	113	667	113	83	26	7961	294	-16	310	240	38	33	63	54	28	52	83	154	153	214	263	236	168	69	217	154	96	83	126	179	221	249	277	294	262	26	169
1732	PI408221C	34.8458	128.424	9	144	243	38	1501	263	28	63	713	113	667	113	83	26	7961	294	-16	310	240	38	33	63	54	28	52	83	154	153	214	263	236	168	69	217	154	96	83	126	179	221	249	277	294	262	26	169
1733	PI408222A	34.8458	128.424	9	144	243	38	1501	263	28	63	713	113	667	113	83	26	7961	294	-16	310	240	38	33	63	54	28	52	83	154	153	214	263	236	168	69	217	154	96	83	126	179	221	249	277	294	262	26	169
1734	PI408222B	34.8458	128.424	9	144	243	38	1501	263	28	63	713	113	667	113	83	26	7961	294	-16	310	240	38	33	63	54	28	52	83	154	153	214	263	236	168	69	217	154	96	83	126	179	221	249	277	294	262	26	169
1735	PI408222C	34.8458	128.424	9	144	243	38	1501	263	28	63	713	113	667	113	83	26	7961	294	-16	310	240	38	33	63	54	28	52	83	154	153	214	263	236	168	69	217	154	96	83	126	179	221	249	277	294	262	26	169
1736	PI408224A	34.8458	128.424	9	144	243	38	1501	263	28	63	713	113	667	113	83	26	7961	294	-16	310	240	38	33	63	54	28	52	83	154	153	214	263	236	168	69	217	154	96	83	126	179	221	249	277	294	262	26	169
1737	PI408224B	34.8458	128.424	9	144	243	38	1501	263	28	63	713	113	667	113	83	26	7961	294	-16	310	240	38	33	63	54	28	52	83	154	153	214	263	236	168	69	217	154	96	83	126	179	221	249	277	294	262	26	169
1738	PI408225A	35.1335	129.049	101	141	238	37	1441	251	30	60	660	115	639	115	79	25	7808	288	-19	307	235	37	30	69	62	30	55	83	134	141	198	251	211	177	66	211	151	93	84	123	173	214	238	270	288	253	23	167
1739	PI408227	35.1335	129.049	101	141	238	37	1441	251	30	60	660	115	639	115	79	25	7808	288	-19	307	235	37	30	69	62	30	55	83	134	141	198	251	211	177	66	211	151	93	84	123	173	214	238	270	288	253	23	167
1740	PI408228A	35.1335	129.049	101	141	238	37	1441	251	30	60	660	115	639	115	79	25	7808	288	-19	307	235	37	30	69	62	30	55	83	134	141	198	251	211	177	66	211	151	93	84	123	173	214	238	270	288	253	23	167
1741	PI408228B	35.1335	129.049	101	141	238	37	1441	251	30	60	660	115	639	115	79	25	7808	288	-19	307	235	37	30	69	62	30	55	83	134	141	198	251	211	177	66	211	151	93	84	123	173	214	238	270	288	253	23	167
1742	PI408229A	35.1335	129.049	101	141	238	37	1441	251	30	60	660	115	639	115	79	25	7808	288	-19	307	235	37	30	69	62	30	55	83	134	141	198	251	211	177	66	211	151	93	84	123	173	214	238	270	288	253	23	167
1743	PI408229B	35.1335	129.049	101	141	238	37	1441	251	30	60	660	115	639	115	79	25	7808	288	-19	307	235	37	30	69	62	30	55	83	134	141	198	251	211	177	66	211	151	93	84	123	173	214	238	270	288	253	23	167
1744	PI408229C	35.1335	129.049	101	141	238	37	1441	251	30	60	660	115	639	115	79	25	7808	288	-19	307	235	37	30	69	62	30	55	83	134	141	198	251	211	177	66	211	151	93	84	123	173	214	238	270	288	253	23	167
1745	PI408233A	35.1335	129.049	101	141	238	37	1441	251	30	60	660	115	639	115	79	25	7808	288	-19	307	235	37	30	69	62	30	55	83	134	141	198	251	211	177	66	211	151	93	84	123	173	214	238	270	288	253	23	167
1746	PI408234B	35.1335	129.049	101	141	238	37	1441	251	30	60	660	115	639	115	79	25	7808	288	-19	307	235	37	30	69	62	30	55	83	134	141	198	251	211	177	66	211	151	93	84	123	173	214	238	270	288	253	23	167
1747	PI408237	35.1335	129.049	101	141	238	37	1441	251	30	60	660	115	639	115	79	25	7808	288	-19	307	235	37	30	69	62	30	55	83	134	141	198	251	211	177	66	211	151	93	84	123	173	214	238	270	288	253	23	167
1748	PI408238_1	35.1335	129.049	101	141	238	37	1441	251	30	60	660	115	639	115	79	25	7808	288	-19	307	235	37	30	69	62	30	55	83	134	141	198	251	211	177	66	211	151	93	84	123	173	214	238	270	288	253	23	167
1749	PI408238_2	35.1335	129.049	101	141	238	37	1441	251	30	60	660	115	639	115	79	25	7808	288	-19	307	235	37	30	69	62	30	55	83	134	141	198	251	211	177	66	211	151	93	84	123	173	214	238	270	288	253	23	167
1750	PI408240	35.5	128.75	22	137	247	19	1240	248	20	74	663	80	663	80	115	31	8878	308	-54	362	247	19	24	51	43	20	36	56	110	99	190	248	225	138	65	222	152	93	84	134	197	243	275	297	308	268	5	157
1751	PI408243	35.5	128.75	22	137	247	19	1240	248	20	74	663	80	663	80	115	31	8878	308	-54	362	247	19	24	51	43	20	36	56	110	99	190	248	225	138	65	222	152	93	84	134	197	243	275	297	308	268	5	157
1752	PI408244	35.5	128.75	22	137	247	19	1240	248	20	74	663	80	663	80	115	31	8878	308	-54	362	247	19	24	51	43	20	36	56	110	99	190	248	225	138	65	222	152	93	84	134	197	243	275	297	308	268	5	157
1753	PI408245	35.5	128.75	22	137	247	19	1240	248	20	74	663	80	663	80	115	31	8878	308	-54	362	247	19	24	51	43	20	36	56	110	99	190	248	225	138	65	222	152	93	84	134	197	243	275	297	308	268	5	157
1754	PI408246_1	35.5	128.75	22	137	247	19	1240	248	20	74	663	80	663	80	115	31	8878	308	-54	362	247	19	24	51	43	20	36	56	110	99	190	248	225	138	65	222	152	93	84	134	197	243	275	297	308	268	5	157
1755	PI408249	34.9667	128.2	254	127	232	16	1597	300	26	68	795	108	748	110	95	28	8407	287	-46	333	230	39	32	63	50	26	52	83	159	149	235	300	260	188	51	204	139	81	68	114	171	216	245	273	287	250	2	149
1756	PI408251	34.9667	128.2	254	127	232	16	1597	300	26	68	795	108	748	110	95	28	8407	287	-46	333	230	39	32	63	50	26	52	83	159	149	235	300	260	188	51	204	139	81	68	114	171	216	245	273	287	250	2	149
1757	PI408252	34.9667	128.2	254	127	232	16	1597	300	26	68	795	108	748	110	95	28	8407	287	-46	333	230	39	32	63	50	26	52	83	159	149	235	300	260	188	51	204	139	81	68	114	171	216	245	273	287	250	2	149
1758	PI408255A	35.3667	128.25	244	123	232	6	1443	299	22	77	781	92	781	93	110	30	8823	292	-64	356	232	28	27	55	43	22	44	67	127	113	205	299	277	164	47	206	137	77	66	116	181	229	258	281	292	252	-9	141
1759	PI408255B	35.3667	128.25	244	123	232	6	1443	299	22	77	781	92	781	93	110	30	8823	292	-64	356	232	28	27	55	43	22	44	67	127	113	205	299	277	164	47	206	137	77	66	116	181	229	258	281	292	252	-9	141
1760	PI408258	35.1968	128.568	5	141	246	29	1423	273	23	70	726	95	677	95	102	29	8460	305	-39	344	245	29	27	57	48	23	45	70	135	131	210	273	243	161	67	223	157	100	86	132	189	236	262	289	305	268	14	165
1761	PI408259B	35.1968	128.568	5	141	246	29	1423	273	23	70	726	95	677	95	102	29	8460	305	-39	344	245	29	27	57	48	23	45	70	135	131	210	273	243	161	67	223	157	100	86	132	189	236	262	289	305	268	14	165
1762	PI408260A	35.1968	128.568	5	141	246	29	1423	273	23	70	726	95	677	95	102	29	8460	305	-39	344	245	29	27	57	48	23	45	70	135	131	210	273	243	161	67	223	157	100	86	132	189	236	262	289	305	268	14	165
1763	PI408260B	35.1968	128.568	5	141	246	29	1423	273	23	70	726	95	677	95	102	29	8460	305	-39	344	245	29	27	57	48	23	45	70	135	131	210	273	243	161	67	223	157	100	86	132	189	236	262	289	305	268	14	165
1764	PI408261	35.1968	128.568	5	141	246	29	1423	273	23	70	726	95	677	95	102	29	8460	305	-39	344	245	29	27	57	48	23	45	70	135	131	210	273	243	161	67	223	157	100	86	132	189	236	262	289	305	268	14	165
1765	PI408262A	35.1968	128.568	5	141	246	29	1423	273	23	70	726	95	677	95	102	29	8460	305	-39	344	245	29	27	57	48	23	45	70	135	131	210	273	243	161	67	223	157	100	86	132	189	236	262	289	305	268	14	165
1766	PI408262C	35.1968	128.568	5	141	246	29	1423	273	23	70	726	95	677	95	102	29	8460	305	-39	344	245	29	27	57	48	23	45	70	135	131	210	273	243	161	67	223	157	100	86	132	189	236	262	289	305	268	14	165
1767	PI408262D	35.1968	128.568	5	141	246	29	1423	273	23	70	726	95	677	95	102	29	8460	305	-39	344	245	29	27	57	48	23	45	70	135	131	210	273	243	161	67	223	157	100	86	132	189	236	262	289	305	268	14	165
1768	PI408264	35.1968	128.568	5	141	246	29	1423	273	23	70	726	95	677	95	102	29	8460	305	-39	344	245	29	27	57	48	23	45	70	135	131	210	273	243	161	67	223	157	100	86	132	189	236	262	289	305	268	14	165
1769	PI408265A	35.1968	128.568	5	141	246	29	1423	273	23	70	726	95	677	95	102	29	8460	305	-39	344	245	29	27	57	48	23	45	70	135	131	210	273	243	161	67	223	157	100	86	132	189	236	262	289	305	268	14	165
1770	PI408265B	35.1968	128.568	5	141	246	29	1423	273	23	70	726	95	677	95	102	29	8460	305	-39	344	245	29	27	57	48	23	45	70	135	131	210	273	243	161	67	223	157	100	86	132	189	236	262	289	305	268	14	165
1771	PI408266	35.1968	128.568	5	141	246	29	1423	273	23	70	726	95	677	95	102	29	8460	305	-39	344	245	29	27	57	48	23	45	70	135	131	210	273	243	161	67	223	157	100	86	132	189	236	262	289	305	268	14	165
1772	PI408267	35.2333	128.333	87	133	241	19	1448	286	22	73	753	94	713	94	107	30	8671	299	-51	350	240	41	27	55	45	22	45	70	137	125	209	286	258	169	60	216	149	90	78	126	185	232	261	287	299	262	4	154
1773	PI408268	35.2333	128.333	87	133	241	19	1448	286	22	73	753	94	713	94	107	30	8671	299	-51	350	240	41	27	55	45	22	45	70	137	125	209	286	258	169	60	216	149	90	78	126	185	232	261	287	299	262	4	154
1774	PI408269A	35.2333	128.333	87	133	241	19	1448	286	22	73	753	94	713	94	107	30	8671	299	-51	350	240	41	27	55	45	22	45	70	137	125	209	286	258	169	60	216	149	90	78	126	185	232	261	287	299	262	4	154
1775	PI408269B	35.2333	128.333	87	133	241	19	1448	286	22	73	753	94	713	94	107	30	8671	299	-51	350	240	41	27	55	45	22	45	70	137	125	209	286	258	169	60	216	149	90	78	126	185	232	261	287	299	262	4	154
1776	PI408269C	35.2333	128.333	87	133	241	19	1448	286	22	73	753	94	713	94	107	30	8671	299	-51	350	240	41	27	55	45	22	45	70	137	125	209	286	258	169	60	216	149	90	78	126	185	232	261	287	299	262	4	154
1777	PI408269D	35.2333	128.333	87	133	241	19	1448	286	22	73	753	94	713	94	107	30	8671	299	-51	350	240	41	27	55	45	22	45	70	137	125	209	286	258	169	60	216	149	90	78	126	185	232	261	287	299	262	4	154
1778	PI408272A	35.2333	128.333	87	133	241	19	1448	286	22	73	753	94	713	94	107	30	8671	299	-51	350	240	41	27	55	45	22	45	70	137	125	209	286	258	169	60	216	149	90	78	126	185	232	261	287	299	262	4	154
1779	PI408272B	35.2333	128.333	87	133	241	19	1448	286	22	73	753	94	713	94	107	30	8671	299	-51	350	240	41	27	55	45	22	45	70	137	125	209	286	258	169	60	216	149	90	78	126	185	232	261	287	299	262	4	154
1780	PI408272C	35.2333	128.333	87	133	241	19	1448	286	22	73	753	94	713	94	107	30	8671	299	-51	350	240	41	27	55	45	22	45	70	137	125	209	286	258	169	60	216	149	90	78	126	185	232	261	287	299	262	4	154
1781	PI408273	34.9333	128.067	6	141	246	29	1522	276	25	67	727	101	700	104	97	28	8496	302	-35	337	245	51	28	61	48	25	51	81	159	144	225	276	226	198	64	219	154	96	83	128	185	231	259	288	302	264	14	163
1782	PI408274	34.9333	128.067	6	141	246	29	1522	276	25	67	727	101	700	104	97	28	8496	302	-35	337	245	51	28	61	48	25	51	81	159	144	225	276	226	198	64	219	154	96	83	128	185	231	259	288	302	264	14	163
1783	PI408275	34.9333	128.067	6	141	246	29	1522	276	25	67	727	101	700	104	97	28	8496	302	-35	337	245	51	28	61	48	25	51	81	159	144	225	276	226	198	64	219	154	96	83	128	185	231	259	288	302	264	14	163
1784	PI408277	35.1333	127.75	321	121	230	5	1560	318	26	75	838	105	838	108	106	30	8798	291	-58	349	230	27	33	60	46	26	49	69	140	123	229	318	291	176	41	202	131	70	60	112	177	223	255	279	291	250	-9	140
1785	PI408280	35.1333	127.75	321	121	230	5	1560	318	26	75	838	105	838	108	106	30	8798	291	-58	349	230	27	33	60	46	26	49	69	140	123	229	318	291	176	41	202	131	70	60	112	177	223	255	279	291	250	-9	140
1786	PI408281B	35.1333	127.75	321	121	230	5	1560	318	26	75	838	105	838	108	106	30	8798	291	-58	349	230	27	33	60	46	26	49	69	140	123	229	318	291	176	41	202	131	70	60	112	177	223	255	279	291	250	-9	140
1787	PI408283	35.2	128.167	83	132	240	16	1491	294	22	73	775	94	775	97	109	30	8740	298	-54	352	240	37	28	55	44	22	47	72	142	125	214	294	267	181	59	214	147	88	78	125	185	232	262	287	298	260	2	151
1788	PI408285A	35.2	128.167	83	132	240	16	1491	294	22	73	775	94	775	97	109	30	8740	298	-54	352	240	37	28	55	44	22	47	72	142	125	214	294	267	181	59	214	147	88	78	125	185	232	262	287	298	260	2	151
1789	PI408285B	35.2	128.167	83	132	240	16	1491	294	22	73	775	94	775	97	109	30	8740	298	-54	352	240	37	28	55	44	22	47	72	142	125	214	294	267	181	59	214	147	88	78	125	185	232	262	287	298	260	2	151
1790	PI408285C	35.2	128.167	83	132	240	16	1491	294	22	73	775	94	775	97	109	30	8740	298	-54	352	240	37	28	55	44	22	47	72	142	125	214	294	267	181	59	214	147	88	78	125	185	232	262	287	298	260	2	151
1791	PI408286	35.2	128.167	83	132	240	16	1491	294	22	73	775	94	775	97	109	30	8740	298	-54	352	240	37	28	55	44	22	47	72	142	125	214	294	267	181	59	214	147	88	78	125	185	232	262	287	298	260	2	151
1792	PI408287	35.2	128.167	83	132	240	16	1491	294	22	73	775	94	775	97	109	30	8740	298	-54	352	240	37	28	55	44	22	47	72	142	125	214	294	267	181	59	214	147	88	78	125	185	232	262	287	298	260	2	151
1793	PI408290	35.2	128.167	83	132	240	16	1491	294	22	73	775	94	775	97	109	30	8740	298	-54	352	240	37	28	55	44	22	47	72	142	125	214	294	267	181	59	214	147	88	78	125	185	232	262	287	298	260	2	151
1794	PI408293_1	35.2	128.167	83	132	240	16	1491	294	22	73	775	94	775	97	109	30	8740	298	-54	352	240	37	28	55	44	22	47	72	142	125	214	294	267	181	59	214	147	88	78	125	185	232	262	287	298	260	2	151
1795	PI408294A	35.2	128.167	83	132	240	16	1491	294	22	73	775	94	775	97	109	30	8740	298	-54	352	240	37	28	55	44	22	47	72	142	125	214	294	267	181	59	214	147	88	78	125	185	232	262	287	298	260	2	151
1796	PI408294B	35.2	128.167	83	132	240	16	1491	294	22	73	775	94	775	97	109	30	8740	298	-54	352	240	37	28	55	44	22	47	72	142	125	214	294	267	181	59	214	147	88	78	125	185	232	262	287	298	260	2	151
1797	PI408295A	35.2	128.167	83	132	240	16	1491	294	22	73	775	94	775	97	109	30	8740	298	-54	352	240	37	28	55	44	22	47	72	142	125	214	294	267	181	59	214	147	88	78	125	185	232	262	287	298	260	2	151
1798	PI408295B	35.2	128.167	83	132	240	16	1491	294	22	73	775	94	775	97	109	30	8740	298	-54	352	240	37	28	55	44	22	47	72	142	125	214	294	267	181	59	214	147	88	78	125	185	232	262	287	298	260	2	151
1799	PI408296B	35.2	128.167	83	132	240	16	1491	294	22	73	775	94	775	97	109	30	8740	298	-54	352	240	37	28	55	44	22	47	72	142	125	214	294	267	181	59	214	147	88	78	125	185	232	262	287	298	260	2	151
1800	PI408298B	35.2	128.167	83	132	240	16	1491	294	22	73	775	94	775	97	109	30	8740	298	-54	352	240	37	28	55	44	22	47	72	142	125	214	294	267	181	59	214	147	88	78	125	185	232	262	287	298	260	2	151
1801	PI408300	35.3833	127.867	702	97	209	-22	1581	337	30	76	857	115	857	115	107	29	8994	269	-88	357	209	1	35	63	50	30	50	73	133	122	227	337	293	168	14	177	106	45	33	87	154	203	235	259	269	227	-37	115
1802	PI408301	35.3833	127.867	702	97	209	-22	1581	337	30	76	857	115	857	115	107	29	8994	269	-88	357	209	1	35	63	50	30	50	73	133	122	227	337	293	168	14	177	106	45	33	87	154	203	235	259	269	227	-37	115
1803	PI408302	35.3833	127.867	702	97	209	-22	1581	337	30	76	857	115	857	115	107	29	8994	269	-88	357	209	1	35	63	50	30	50	73	133	122	227	337	293	168	14	177	106	45	33	87	154	203	235	259	269	227	-37	115
1804	PI408304	35.3833	127.867	702	97	209	-22	1581	337	30	76	857	115	857	115	107	29	8994	269	-88	357	209	1	35	63	50	30	50	73	133	122	227	337	293	168	14	177	106	45	33	87	154	203	235	259	269	227	-37	115
1805	PI408307A	35.3833	127.867	702	97	209	-22	1581	337	30	76	857	115	857	115	107	29	8994	269	-88	357	209	1	35	63	50	30	50	73	133	122	227	337	293	168	14	177	106	45	33	87	154	203	235	259	269	227	-37	115
1806	PI408307B	35.3833	127.867	702	97	209	-22	1581	337	30	76	857	115	857	115	107	29	8994	269	-88	357	209	1	35	63	50	30	50	73	133	122	227	337	293	168	14	177	106	45	33	87	154	203	235	259	269	227	-37	115
1807	PI408307C	35.3833	127.867	702	97	209	-22	1581	337	30	76	857	115	857	115	107	29	8994	269	-88	357	209	1	35	63	50	30	50	73	133	122	227	337	293	168	14	177	106	45	33	87	154	203	235	259	269	227	-37	115
1808	PI408308B	35.3833	127.867	702	97	209	-22	1581	337	30	76	857	115	857	115	107	29	8994	269	-88	357	209	1	35	63	50	30	50	73	133	122	227	337	293	168	14	177	106	45	33	87	154	203	235	259	269	227	-37	115
1809	PI408309	35.3833	127.867	702	97	209	-22	1581	337	30	76	857	115	857	115	107	29	8994	269	-88	357	209	1	35	63	50	30	50	73	133	122	227	337	293	168	14	177	106	45	33	87	154	203	235	259	269	227	-37	115
1810	PI408310B	35.5833	128.167	62	130	242	10	1282	278	19	81	715	81	715	81	117	32	8971	301	-62	363	242	10	24	49	39	19	38	56	105	90	172	278	265	147	55	214	142	82	75	129	196	242	272	293	301	261	-4	146
1811	PI408311_1	35.5833	128.167	62	130	242	10	1282	278	19	81	715	81	715	81	117	32	8971	301	-62	363	242	10	24	49	39	19	38	56	105	90	172	278	265	147	55	214	142	82	75	129	196	242	272	293	301	261	-4	146
1812	PI408311_2	35.5833	128.167	62	130	242	10	1282	278	19	81	715	81	715	81	117	32	8971	301	-62	363	242	10	24	49	39	19	38	56	105	90	172	278	265	147	55	214	142	82	75	129	196	242	272	293	301	261	-4	146
1813	PI408312A	35.5833	128.167	62	130	242	10	1282	278	19	81	715	81	715	81	117	32	8971	301	-62	363	242	10	24	49	39	19	38	56	105	90	172	278	265	147	55	214	142	82	75	129	196	242	272	293	301	261	-4	146
1814	PI408314	35.5833	128.167	62	130	242	10	1282	278	19	81	715	81	715	81	117	32	8971	301	-62	363	242	10	24	49	39	19	38	56	105	90	172	278	265	147	55	214	142	82	75	129	196	242	272	293	301	261	-4	146
1815	PI408315B	35.5833	128.167	62	130	242	10	1282	278	19	81	715	81	715	81	117	32	8971	301	-62	363	242	10	24	49	39	19	38	56	105	90	172	278	265	147	55	214	142	82	75	129	196	242	272	293	301	261	-4	146
1816	PI408316	35.4167	129	420	118	222	6	1432	269	29	66	705	111	673	111	92	27	8424	276	-55	331	221	6	32	64	56	29	50	76	126	125	201	269	235	169	37	192	127	67	56	103	161	207	235	264	276	237	-9	140
1817	PI408318B	35.4167	129	420	118	222	6	1432	269	29	66	705	111	673	111	92	27	8424	276	-55	331	221	6	32	64	56	29	50	76	126	125	201	269	235	169	37	192	127	67	56	103	161	207	235	264	276	237	-9	140
1818	PI408319A	35.4167	129	420	118	222	6	1432	269	29	66	705	111	673	111	92	27	8424	276	-55	331	221	6	32	64	56	29	50	76	126	125	201	269	235	169	37	192	127	67	56	103	161	207	235	264	276	237	-9	140
1819	PI408319B	35.4167	129	420	118	222	6	1432	269	29	66	705	111	673	111	92	27	8424	276	-55	331	221	6	32	64	56	29	50	76	126	125	201	269	235	169	37	192	127	67	56	103	161	207	235	264	276	237	-9	140
1820	PI408319C	35.4167	129	420	118	222	6	1432	269	29	66	705	111	673	111	92	27	8424	276	-55	331	221	6	32	64	56	29	50	76	126	125	201	269	235	169	37	192	127	67	56	103	161	207	235	264	276	237	-9	140
1821	PI408321	35.5	129.25	145	132	234	24	1290	221	29	61	597	109	597	109	90	27	8178	289	-36	325	234	24	30	64	58	29	50	73	113	107	169	221	205	171	56	204	143	84	75	117	173	220	245	277	289	248	10	154
1822	PI408323	35.5	129.25	145	132	234	24	1290	221	29	61	597	109	597	109	90	27	8178	289	-36	325	234	24	30	64	58	29	50	73	113	107	169	221	205	171	56	204	143	84	75	117	173	220	245	277	289	248	10	154
1823	PI408324	35.5	129.25	145	132	234	24	1290	221	29	61	597	109	597	109	90	27	8178	289	-36	325	234	24	30	64	58	29	50	73	113	107	169	221	205	171	56	204	143	84	75	117	173	220	245	277	289	248	10	154
1824	PI408325	35.5	129.25	145	132	234	24	1290	221	29	61	597	109	597	109	90	27	8178	289	-36	325	234	24	30	64	58	29	50	73	113	107	169	221	205	171	56	204	143	84	75	117	173	220	245	277	289	248	10	154
1825	PI408327A	35.75	127.917	308	114	228	-8	1287	296	24	79	715	93	715	93	118	32	9133	290	-77	367	228	-8	28	53	43	24	41	58	99	88	172	296	247	138	34	197	125	62	53	112	183	231	261	283	290	248	-22	127
1826	PI408328	35.75	127.917	308	114	228	-8	1287	296	24	79	715	93	715	93	118	32	9133	290	-77	367	228	-8	28	53	43	24	41	58	99	88	172	296	247	138	34	197	125	62	53	112	183	231	261	283	290	248	-22	127
1827	PI408330	35.75	127.917	308	114	228	-8	1287	296	24	79	715	93	715	93	118	32	9133	290	-77	367	228	-8	28	53	43	24	41	58	99	88	172	296	247	138	34	197	125	62	53	112	183	231	261	283	290	248	-22	127
1828	PI408332B	35.75	127.917	308	114	228	-8	1287	296	24	79	715	93	715	93	118	32	9133	290	-77	367	228	-8	28	53	43	24	41	58	99	88	172	296	247	138	34	197	125	62	53	112	183	231	261	283	290	248	-22	127
1829	PI408332C	35.75	127.917	308	114	228	-8	1287	296	24	79	715	93	715	93	118	32	9133	290	-77	367	228	-8	28	53	43	24	41	58	99	88	172	296	247	138	34	197	125	62	53	112	183	231	261	283	290	248	-22	127
1830	PI408333	35.75	127.917	308	114	228	-8	1287	296	24	79	715	93	715	93	118	32	9133	290	-77	367	228	-8	28	53	43	24	41	58	99	88	172	296	247	138	34	197	125	62	53	112	183	231	261	283	290	248	-22	127
1831	PI408335A	35.75	127.917	308	114	228	-8	1287	296	24	79	715	93	715	93	118	32	9133	290	-77	367	228	-8	28	53	43	24	41	58	99	88	172	296	247	138	34	197	125	62	53	112	183	231	261	283	290	248	-22	127
1832	PI408335B	35.75	127.917	308	114	228	-8	1287	296	24	79	715	93	715	93	118	32	9133	290	-77	367	228	-8	28	53	43	24	41	58	99	88	172	296	247	138	34	197	125	62	53	112	183	231	261	283	290	248	-22	127
1833	PI408336	35.75	127.917	308	114	228	-8	1287	296	24	79	715	93	715	93	118	32	9133	290	-77	367	228	-8	28	53	43	24	41	58	99	88	172	296	247	138	34	197	125	62	53	112	183	231	261	283	290	248	-22	127
1834	PI408337	33.4017	126.546	867	108	205	15	1782	278	49	55	794	188	737	192	67	24	7380	250	-29	279	199	38	66	75	73	49	77	103	163	179	260	278	256	203	35	171	117	67	44	80	125	165	196	235	250	216	3	132
1835	PI408338	33.4017	126.546	867	108	205	15	1782	278	49	55	794	188	737	192	67	24	7380	250	-29	279	199	38	66	75	73	49	77	103	163	179	260	278	256	203	35	171	117	67	44	80	125	165	196	235	250	216	3	132
1836	PI408339	33.4017	126.546	867	108	205	15	1782	278	49	55	794	188	737	192	67	24	7380	250	-29	279	199	38	66	75	73	49	77	103	163	179	260	278	256	203	35	171	117	67	44	80	125	165	196	235	250	216	3	132
1837	PI408340	33.4017	126.546	867	108	205	15	1782	278	49	55	794	188	737	192	67	24	7380	250	-29	279	199	38	66	75	73	49	77	103	163	179	260	278	256	203	35	171	117	67	44	80	125	165	196	235	250	216	3	132
1838	PI408342	33.4017	126.546	867	108	205	15	1782	278	49	55	794	188	737	192	67	24	7380	250	-29	279	199	38	66	75	73	49	77	103	163	179	260	278	256	203	35	171	117	67	44	80	125	165	196	235	250	216	3	132
1839	PI408345	33.4017	126.546	867	108	205	15	1782	278	49	55	794	188	737	192	67	24	7380	250	-29	279	199	38	66	75	73	49	77	103	163	179	260	278	256	203	35	171	117	67	44	80	125	165	196	235	250	216	3	132
1840	PI416847	37	137.5	NA	NA	NA	NA	NA	NA	NA	NA	NA	NA	NA	NA	NA	NA	NA	NA	NA	NA	NA	NA	NA	NA	NA	NA	NA	NA	NA	NA	NA	NA	NA	NA	NA	NA	NA	NA	NA	NA	NA	NA	NA	NA	NA	NA	NA	NA
1841	PI416878	37	137.5	NA	NA	NA	NA	NA	NA	NA	NA	NA	NA	NA	NA	NA	NA	NA	NA	NA	NA	NA	NA	NA	NA	NA	NA	NA	NA	NA	NA	NA	NA	NA	NA	NA	NA	NA	NA	NA	NA	NA	NA	NA	NA	NA	NA	NA	NA
1842	PI416892	37	137.5	NA	NA	NA	NA	NA	NA	NA	NA	NA	NA	NA	NA	NA	NA	NA	NA	NA	NA	NA	NA	NA	NA	NA	NA	NA	NA	NA	NA	NA	NA	NA	NA	NA	NA	NA	NA	NA	NA	NA	NA	NA	NA	NA	NA	NA	NA
1843	PI416947	34.5	133	364	130	237	26	1512	239	51	49	612	180	551	190	87	27	8256	295	-23	318	201	50	64	104	65	51	75	99	130	134	239	239	123	189	58	194	139	86	64	103	161	206	241	282	295	252	17	147
1844	PI416948	34.5	133	364	130	237	26	1512	239	51	49	612	180	551	190	87	27	8256	295	-23	318	201	50	64	104	65	51	75	99	130	134	239	239	123	189	58	194	139	86	64	103	161	206	241	282	295	252	17	147
1845	PI416949	34.5	133	364	130	237	26	1512	239	51	49	612	180	551	190	87	27	8256	295	-23	318	201	50	64	104	65	51	75	99	130	134	239	239	123	189	58	194	139	86	64	103	161	206	241	282	295	252	17	147
1846	PI416955	36.5	137.5	1363	62	175	-51	1780	243	83	39	671	261	671	261	90	26	8886	238	-102	340	175	-51	90	151	95	88	83	105	130	142	225	243	198	230	-22	128	72	9	-16	25	103	157	185	224	238	189	-62	82
1847	PI416980	34.5	133	364	130	237	26	1512	239	51	49	612	180	551	190	87	27	8256	295	-23	318	201	50	64	104	65	51	75	99	130	134	239	239	123	189	58	194	139	86	64	103	161	206	241	282	295	252	17	147
1848	PI417031	37	137.5	NA	NA	NA	NA	NA	NA	NA	NA	NA	NA	NA	NA	NA	NA	NA	NA	NA	NA	NA	NA	NA	NA	NA	NA	NA	NA	NA	NA	NA	NA	NA	NA	NA	NA	NA	NA	NA	NA	NA	NA	NA	NA	NA	NA	NA	NA
1849	PI417047	37	137.5	NA	NA	NA	NA	NA	NA	NA	NA	NA	NA	NA	NA	NA	NA	NA	NA	NA	NA	NA	NA	NA	NA	NA	NA	NA	NA	NA	NA	NA	NA	NA	NA	NA	NA	NA	NA	NA	NA	NA	NA	NA	NA	NA	NA	NA	NA
1850	PI417063	37	137.5	NA	NA	NA	NA	NA	NA	NA	NA	NA	NA	NA	NA	NA	NA	NA	NA	NA	NA	NA	NA	NA	NA	NA	NA	NA	NA	NA	NA	NA	NA	NA	NA	NA	NA	NA	NA	NA	NA	NA	NA	NA	NA	NA	NA	NA	NA
1851	PI417082	37	137.5	NA	NA	NA	NA	NA	NA	NA	NA	NA	NA	NA	NA	NA	NA	NA	NA	NA	NA	NA	NA	NA	NA	NA	NA	NA	NA	NA	NA	NA	NA	NA	NA	NA	NA	NA	NA	NA	NA	NA	NA	NA	NA	NA	NA	NA	NA
1852	PI417095	37	137.5	NA	NA	NA	NA	NA	NA	NA	NA	NA	NA	NA	NA	NA	NA	NA	NA	NA	NA	NA	NA	NA	NA	NA	NA	NA	NA	NA	NA	NA	NA	NA	NA	NA	NA	NA	NA	NA	NA	NA	NA	NA	NA	NA	NA	NA	NA
1853	PI417164	37	137.5	NA	NA	NA	NA	NA	NA	NA	NA	NA	NA	NA	NA	NA	NA	NA	NA	NA	NA	NA	NA	NA	NA	NA	NA	NA	NA	NA	NA	NA	NA	NA	NA	NA	NA	NA	NA	NA	NA	NA	NA	NA	NA	NA	NA	NA	NA
1854	PI417213	37	137.5	NA	NA	NA	NA	NA	NA	NA	NA	NA	NA	NA	NA	NA	NA	NA	NA	NA	NA	NA	NA	NA	NA	NA	NA	NA	NA	NA	NA	NA	NA	NA	NA	NA	NA	NA	NA	NA	NA	NA	NA	NA	NA	NA	NA	NA	NA
1855	PI417221	34.5	133	364	130	237	26	1512	239	51	49	612	180	551	190	87	27	8256	295	-23	318	201	50	64	104	65	51	75	99	130	134	239	239	123	189	58	194	139	86	64	103	161	206	241	282	295	252	17	147
1856	PI417222	34.5	133	364	130	237	26	1512	239	51	49	612	180	551	190	87	27	8256	295	-23	318	201	50	64	104	65	51	75	99	130	134	239	239	123	189	58	194	139	86	64	103	161	206	241	282	295	252	17	147
1857	PI417267	38.5	140.25	631	85	201	-28	1708	216	96	23	565	315	565	419	85	25	9115	267	-71	338	201	61	147	143	124	158	114	112	107	96	142	216	176	173	-9	152	86	24	-2	36	117	180	213	251	267	216	-40	106
1858	PI417286	37	137.5	NA	NA	NA	NA	NA	NA	NA	NA	NA	NA	NA	NA	NA	NA	NA	NA	NA	NA	NA	NA	NA	NA	NA	NA	NA	NA	NA	NA	NA	NA	NA	NA	NA	NA	NA	NA	NA	NA	NA	NA	NA	NA	NA	NA	NA	NA
1859	PI417314	34.5	133	364	130	237	26	1512	239	51	49	612	180	551	190	87	27	8256	295	-23	318	201	50	64	104	65	51	75	99	130	134	239	239	123	189	58	194	139	86	64	103	161	206	241	282	295	252	17	147
1860	PI417347	37	137.5	NA	NA	NA	NA	NA	NA	NA	NA	NA	NA	NA	NA	NA	NA	NA	NA	NA	NA	NA	NA	NA	NA	NA	NA	NA	NA	NA	NA	NA	NA	NA	NA	NA	NA	NA	NA	NA	NA	NA	NA	NA	NA	NA	NA	NA	NA
1861	PI417369	37	137.5	NA	NA	NA	NA	NA	NA	NA	NA	NA	NA	NA	NA	NA	NA	NA	NA	NA	NA	NA	NA	NA	NA	NA	NA	NA	NA	NA	NA	NA	NA	NA	NA	NA	NA	NA	NA	NA	NA	NA	NA	NA	NA	NA	NA	NA	NA
1862	PI417443	34.5	133	364	130	237	26	1512	239	51	49	612	180	551	190	87	27	8256	295	-23	318	201	50	64	104	65	51	75	99	130	134	239	239	123	189	58	194	139	86	64	103	161	206	241	282	295	252	17	147
1863	PI417461	37	137.5	NA	NA	NA	NA	NA	NA	NA	NA	NA	NA	NA	NA	NA	NA	NA	NA	NA	NA	NA	NA	NA	NA	NA	NA	NA	NA	NA	NA	NA	NA	NA	NA	NA	NA	NA	NA	NA	NA	NA	NA	NA	NA	NA	NA	NA	NA
1864	PI417475	37	137.5	NA	NA	NA	NA	NA	NA	NA	NA	NA	NA	NA	NA	NA	NA	NA	NA	NA	NA	NA	NA	NA	NA	NA	NA	NA	NA	NA	NA	NA	NA	NA	NA	NA	NA	NA	NA	NA	NA	NA	NA	NA	NA	NA	NA	NA	NA
1865	PI417494	37	137.5	NA	NA	NA	NA	NA	NA	NA	NA	NA	NA	NA	NA	NA	NA	NA	NA	NA	NA	NA	NA	NA	NA	NA	NA	NA	NA	NA	NA	NA	NA	NA	NA	NA	NA	NA	NA	NA	NA	NA	NA	NA	NA	NA	NA	NA	NA
1866	PI423722	37.5381	126.969	18	119	243	-16	1356	379	21	94	812	72	804	72	93	24	10057	299	-78	377	239	-16	21	52	45	26	25	47	96	83	149	379	276	157	7	196	113	36	36	94	173	229	263	288	299	256	-36	139
1867	PI423723	37.5381	126.969	18	119	243	-16	1356	379	21	94	812	72	804	72	93	24	10057	299	-78	377	239	-16	21	52	45	26	25	47	96	83	149	379	276	157	7	196	113	36	36	94	173	229	263	288	299	256	-36	139
1868	PI423724	37.5381	126.969	18	119	243	-16	1356	379	21	94	812	72	804	72	93	24	10057	299	-78	377	239	-16	21	52	45	26	25	47	96	83	149	379	276	157	7	196	113	36	36	94	173	229	263	288	299	256	-36	139
1869	PI423725	37.5381	126.969	18	119	243	-16	1356	379	21	94	812	72	804	72	93	24	10057	299	-78	377	239	-16	21	52	45	26	25	47	96	83	149	379	276	157	7	196	113	36	36	94	173	229	263	288	299	256	-36	139
1870	PI423726	37.5381	126.969	18	119	243	-16	1356	379	21	94	812	72	804	72	93	24	10057	299	-78	377	239	-16	21	52	45	26	25	47	96	83	149	379	276	157	7	196	113	36	36	94	173	229	263	288	299	256	-36	139
1871	PI423727	37.5381	126.969	18	119	243	-16	1356	379	21	94	812	72	804	72	93	24	10057	299	-78	377	239	-16	21	52	45	26	25	47	96	83	149	379	276	157	7	196	113	36	36	94	173	229	263	288	299	256	-36	139
1872	PI423729	37.5381	126.969	18	119	243	-16	1356	379	21	94	812	72	804	72	93	24	10057	299	-78	377	239	-16	21	52	45	26	25	47	96	83	149	379	276	157	7	196	113	36	36	94	173	229	263	288	299	256	-36	139
1873	PI423730A	37.5381	126.969	18	119	243	-16	1356	379	21	94	812	72	804	72	93	24	10057	299	-78	377	239	-16	21	52	45	26	25	47	96	83	149	379	276	157	7	196	113	36	36	94	173	229	263	288	299	256	-36	139
1874	PI423730B	37.5381	126.969	18	119	243	-16	1356	379	21	94	812	72	804	72	93	24	10057	299	-78	377	239	-16	21	52	45	26	25	47	96	83	149	379	276	157	7	196	113	36	36	94	173	229	263	288	299	256	-36	139
1875	PI423731	37.5381	126.969	18	119	243	-16	1356	379	21	94	812	72	804	72	93	24	10057	299	-78	377	239	-16	21	52	45	26	25	47	96	83	149	379	276	157	7	196	113	36	36	94	173	229	263	288	299	256	-36	139
1876	PI423732	37.5381	126.969	18	119	243	-16	1356	379	21	94	812	72	804	72	93	24	10057	299	-78	377	239	-16	21	52	45	26	25	47	96	83	149	379	276	157	7	196	113	36	36	94	173	229	263	288	299	256	-36	139
1877	PI423733	37.4372	127.139	43	117	241	-20	1361	376	22	93	811	75	794	75	101	26	10123	298	-88	386	236	-20	22	49	48	25	28	51	96	88	143	376	275	160	8	196	112	36	37	98	176	232	268	288	298	256	-40	135
1878	PI423734	37.8333	127.467	277	99	226	-42	1419	405	21	98	870	73	858	73	113	28	10362	285	-118	403	220	-42	21	48	46	25	27	49	87	92	154	405	299	166	-5	181	95	19	23	89	169	225	261	279	285	239	-62	115
1879	PI423736A	37.8333	127.467	277	99	226	-42	1419	405	21	98	870	73	858	73	113	28	10362	285	-118	403	220	-42	21	48	46	25	27	49	87	92	154	405	299	166	-5	181	95	19	23	89	169	225	261	279	285	239	-62	115
1880	PI423736B	37.8333	127.467	277	99	226	-42	1419	405	21	98	870	73	858	73	113	28	10362	285	-118	403	220	-42	21	48	46	25	27	49	87	92	154	405	299	166	-5	181	95	19	23	89	169	225	261	279	285	239	-62	115
1881	PI423738	37.6667	126.417	11	113	233	-19	1248	317	17	92	747	63	735	63	96	25	9823	291	-85	376	231	-19	17	45	46	26	20	38	84	89	136	317	282	148	7	194	114	41	34	91	161	217	255	280	291	252	-39	137
1882	PI423739	37.6667	126.417	11	113	233	-19	1248	317	17	92	747	63	735	63	96	25	9823	291	-85	376	231	-19	17	45	46	26	20	38	84	89	136	317	282	148	7	194	114	41	34	91	161	217	255	280	291	252	-39	137
1883	PI423741	37.6667	126.417	11	113	233	-19	1248	317	17	92	747	63	735	63	96	25	9823	291	-85	376	231	-19	17	45	46	26	20	38	84	89	136	317	282	148	7	194	114	41	34	91	161	217	255	280	291	252	-39	137
1884	PI423742	37.6667	126.417	11	113	233	-19	1248	317	17	92	747	63	735	63	96	25	9823	291	-85	376	231	-19	17	45	46	26	20	38	84	89	136	317	282	148	7	194	114	41	34	91	161	217	255	280	291	252	-39	137
1885	PI423743A	37.6667	126.417	11	113	233	-19	1248	317	17	92	747	63	735	63	96	25	9823	291	-85	376	231	-19	17	45	46	26	20	38	84	89	136	317	282	148	7	194	114	41	34	91	161	217	255	280	291	252	-39	137
1886	PI423743C	37.6667	126.417	11	113	233	-19	1248	317	17	92	747	63	735	63	96	25	9823	291	-85	376	231	-19	17	45	46	26	20	38	84	89	136	317	282	148	7	194	114	41	34	91	161	217	255	280	291	252	-39	137
1887	PI423744	37.6667	126.417	11	113	233	-19	1248	317	17	92	747	63	735	63	96	25	9823	291	-85	376	231	-19	17	45	46	26	20	38	84	89	136	317	282	148	7	194	114	41	34	91	161	217	255	280	291	252	-39	137
1888	PI423745	37	127.333	76	115	240	-22	1254	327	24	86	714	81	699	81	110	27	10157	299	-94	393	235	-22	24	46	46	28	29	51	93	88	135	327	237	150	11	197	113	40	39	104	181	235	272	293	299	256	-42	131
1889	PI423746	37.8667	127.75	122	108	234	-31	1305	344	20	95	793	70	776	70	112	28	10213	291	-104	395	227	-31	20	46	45	24	26	42	76	96	137	344	295	154	4	189	102	29	33	101	181	235	270	287	291	247	-50	124
1890	PI423747A	37.8667	127.75	122	108	234	-31	1305	344	20	95	793	70	776	70	112	28	10213	291	-104	395	227	-31	20	46	45	24	26	42	76	96	137	344	295	154	4	189	102	29	33	101	181	235	270	287	291	247	-50	124
1891	PI423747B	37.8667	127.75	122	108	234	-31	1305	344	20	95	793	70	776	70	112	28	10213	291	-104	395	227	-31	20	46	45	24	26	42	76	96	137	344	295	154	4	189	102	29	33	101	181	235	270	287	291	247	-50	124
1892	PI423748A	37.8667	127.75	122	108	234	-31	1305	344	20	95	793	70	776	70	112	28	10213	291	-104	395	227	-31	20	46	45	24	26	42	76	96	137	344	295	154	4	189	102	29	33	101	181	235	270	287	291	247	-50	124
1893	PI423748B	37.8667	127.75	122	108	234	-31	1305	344	20	95	793	70	776	70	112	28	10213	291	-104	395	227	-31	20	46	45	24	26	42	76	96	137	344	295	154	4	189	102	29	33	101	181	235	270	287	291	247	-50	124
1894	PI423748C	37.8667	127.75	122	108	234	-31	1305	344	20	95	793	70	776	70	112	28	10213	291	-104	395	227	-31	20	46	45	24	26	42	76	96	137	344	295	154	4	189	102	29	33	101	181	235	270	287	291	247	-50	124
1895	PI423749	37.8667	127.75	122	108	234	-31	1305	344	20	95	793	70	776	70	112	28	10213	291	-104	395	227	-31	20	46	45	24	26	42	76	96	137	344	295	154	4	189	102	29	33	101	181	235	270	287	291	247	-50	124
1896	PI423750	37.8667	127.75	122	108	234	-31	1305	344	20	95	793	70	776	70	112	28	10213	291	-104	395	227	-31	20	46	45	24	26	42	76	96	137	344	295	154	4	189	102	29	33	101	181	235	270	287	291	247	-50	124
1897	PI423752A	37.75	128	261	98	225	-41	1285	325	23	88	749	79	738	79	120	29	10255	285	-120	405	218	-41	23	48	43	27	29	45	81	97	143	325	270	154	1	183	99	27	28	94	174	228	264	280	285	241	-60	114
1898	PI423753A	37.75	128	261	98	225	-41	1285	325	23	88	749	79	738	79	120	29	10255	285	-120	405	218	-41	23	48	43	27	29	45	81	97	143	325	270	154	1	183	99	27	28	94	174	228	264	280	285	241	-60	114
1899	PI423753B	37.75	128	261	98	225	-41	1285	325	23	88	749	79	738	79	120	29	10255	285	-120	405	218	-41	23	48	43	27	29	45	81	97	143	325	270	154	1	183	99	27	28	94	174	228	264	280	285	241	-60	114
1900	PI423754	37.75	128	261	98	225	-41	1285	325	23	88	749	79	738	79	120	29	10255	285	-120	405	218	-41	23	48	43	27	29	45	81	97	143	325	270	154	1	183	99	27	28	94	174	228	264	280	285	241	-60	114
1901	PI423755	37.75	128	261	98	225	-41	1285	325	23	88	749	79	738	79	120	29	10255	285	-120	405	218	-41	23	48	43	27	29	45	81	97	143	325	270	154	1	183	99	27	28	94	174	228	264	280	285	241	-60	114
1902	PI423756B	37.75	128	261	98	225	-41	1285	325	23	88	749	79	738	79	120	29	10255	285	-120	405	218	-41	23	48	43	27	29	45	81	97	143	325	270	154	1	183	99	27	28	94	174	228	264	280	285	241	-60	114
1903	PI423758	37.3667	127.983	230	103	230	-37	1304	339	24	89	753	82	747	82	120	29	10325	290	-117	407	224	-37	24	46	43	29	29	49	87	97	147	339	261	153	3	187	103	30	31	98	179	231	267	285	290	247	-57	117
1904	PI423759	37.3667	127.983	230	103	230	-37	1304	339	24	89	753	82	747	82	120	29	10325	290	-117	407	224	-37	24	46	43	29	29	49	87	97	147	339	261	153	3	187	103	30	31	98	179	231	267	285	290	247	-57	117
1905	PI423760	37.3667	127.983	230	103	230	-37	1304	339	24	89	753	82	747	82	120	29	10325	290	-117	407	224	-37	24	46	43	29	29	49	87	97	147	339	261	153	3	187	103	30	31	98	179	231	267	285	290	247	-57	117
1906	PI423761	37.3667	127.983	230	103	230	-37	1304	339	24	89	753	82	747	82	120	29	10325	290	-117	407	224	-37	24	46	43	29	29	49	87	97	147	339	261	153	3	187	103	30	31	98	179	231	267	285	290	247	-57	117
1907	PI423766	37.1667	128.5	182	111	229	-18	1244	274	28	77	674	94	663	94	113	29	9557	289	-90	379	223	-18	29	55	47	28	37	55	87	90	142	274	247	153	20	194	116	49	42	101	178	230	262	282	289	246	-35	127
1908	PI423768	37.6366	128.558	534	86	203	-41	1453	313	36	75	794	121	751	121	105	28	9463	257	-110	367	197	-41	41	78	60	36	44	62	90	99	149	289	313	192	-4	165	89	24	12	67	148	201	232	254	257	215	-57	104
1909	PI423769A	37.6366	128.558	534	86	203	-41	1453	313	36	75	794	121	751	121	105	28	9463	257	-110	367	197	-41	41	78	60	36	44	62	90	99	149	289	313	192	-4	165	89	24	12	67	148	201	232	254	257	215	-57	104
1910	PI423769B	37.6366	128.558	534	86	203	-41	1453	313	36	75	794	121	751	121	105	28	9463	257	-110	367	197	-41	41	78	60	36	44	62	90	99	149	289	313	192	-4	165	89	24	12	67	148	201	232	254	257	215	-57	104
1911	PI423770	37.6366	128.558	534	86	203	-41	1453	313	36	75	794	121	751	121	105	28	9463	257	-110	367	197	-41	41	78	60	36	44	62	90	99	149	289	313	192	-4	165	89	24	12	67	148	201	232	254	257	215	-57	104
1912	PI423773	37.3333	128.75	636	82	198	-43	1472	312	36	72	783	129	748	129	104	28	9314	252	-109	361	193	-43	45	81	62	36	48	67	95	100	155	281	312	190	-6	161	87	22	9	62	143	195	226	249	252	210	-58	100
1913	PI423775	37.3333	128.75	636	82	198	-43	1472	312	36	72	783	129	748	129	104	28	9314	252	-109	361	193	-43	45	81	62	36	48	67	95	100	155	281	312	190	-6	161	87	22	9	62	143	195	226	249	252	210	-58	100
1914	PI423777	38.2071	128.58	21	119	221	8	1285	273	41	69	692	138	692	138	79	25	8379	270	-46	316	221	8	45	81	63	41	52	54	73	79	105	221	273	198	32	190	123	65	43	89	159	207	228	263	270	234	-7	144
1915	PI423778	38.2071	128.58	21	119	221	8	1285	273	41	69	692	138	692	138	79	25	8379	270	-46	316	221	8	45	81	63	41	52	54	73	79	105	221	273	198	32	190	123	65	43	89	159	207	228	263	270	234	-7	144
1916	PI423781A	37.563	129.062	134	118	220	8	1337	260	45	60	662	162	580	162	90	27	8364	273	-49	322	220	8	56	99	78	45	61	71	77	72	116	204	260	198	38	192	127	69	48	91	164	214	235	267	273	237	-6	140
1917	PI423781B	37.563	129.062	134	118	220	8	1337	260	45	60	662	162	580	162	90	27	8364	273	-49	322	220	8	56	99	78	45	61	71	77	72	116	204	260	198	38	192	127	69	48	91	164	214	235	267	273	237	-6	140
1918	PI423782	37.563	129.062	134	118	220	8	1337	260	45	60	662	162	580	162	90	27	8364	273	-49	322	220	8	56	99	78	45	61	71	77	72	116	204	260	198	38	192	127	69	48	91	164	214	235	267	273	237	-6	140
1919	PI423783	37.563	129.062	134	118	220	8	1337	260	45	60	662	162	580	162	90	27	8364	273	-49	322	220	8	56	99	78	45	61	71	77	72	116	204	260	198	38	192	127	69	48	91	164	214	235	267	273	237	-6	140
1920	PI423786	37.8849	128.807	30	125	229	14	1332	258	43	63	683	152	593	152	82	25	8469	280	-41	321	228	14	51	92	72	43	58	65	74	79	115	220	258	205	39	196	129	71	50	96	167	217	240	273	280	240	-1	148
1921	PI423787	37.8849	128.807	30	125	229	14	1332	258	43	63	683	152	593	152	82	25	8469	280	-41	321	228	14	51	92	72	43	58	65	74	79	115	220	258	205	39	196	129	71	50	96	167	217	240	273	280	240	-1	148
1922	PI423788	37.8849	128.807	30	125	229	14	1332	258	43	63	683	152	593	152	82	25	8469	280	-41	321	228	14	51	92	72	43	58	65	74	79	115	220	258	205	39	196	129	71	50	96	167	217	240	273	280	240	-1	148
1923	PI423789	37.8849	128.807	30	125	229	14	1332	258	43	63	683	152	593	152	82	25	8469	280	-41	321	228	14	51	92	72	43	58	65	74	79	115	220	258	205	39	196	129	71	50	96	167	217	240	273	280	240	-1	148
1924	PI423790	37.8849	128.807	30	125	229	14	1332	258	43	63	683	152	593	152	82	25	8469	280	-41	321	228	14	51	92	72	43	58	65	74	79	115	220	258	205	39	196	129	71	50	96	167	217	240	273	280	240	-1	148
1925	PI423793	37.8849	128.807	30	125	229	14	1332	258	43	63	683	152	593	152	82	25	8469	280	-41	321	228	14	51	92	72	43	58	65	74	79	115	220	258	205	39	196	129	71	50	96	167	217	240	273	280	240	-1	148
1926	PI423796A	38	128.583	698	74	189	-51	1489	330	39	75	818	128	763	128	99	27	9342	241	-118	359	185	-51	44	84	65	39	45	60	88	100	146	287	330	201	-15	152	78	13	-1	50	132	183	215	239	241	199	-67	94
1927	PI423796B	38	128.583	698	74	189	-51	1489	330	39	75	818	128	763	128	99	27	9342	241	-118	359	185	-51	44	84	65	39	45	60	88	100	146	287	330	201	-15	152	78	13	-1	50	132	183	215	239	241	199	-67	94
1928	PI423797	36.5	127.082	112	116	238	-13	1284	296	28	80	709	95	709	95	112	29	9717	299	-81	380	238	-13	28	50	52	32	35	53	92	92	150	296	263	141	22	200	120	52	46	106	180	231	270	291	299	256	-30	133
1929	PI423798B	36.5	127.082	112	116	238	-13	1284	296	28	80	709	95	709	95	112	29	9717	299	-81	380	238	-13	28	50	52	32	35	53	92	92	150	296	263	141	22	200	120	52	46	106	180	231	270	291	299	256	-30	133
1930	PI423799A	36.1333	127.495	150	119	239	-8	1264	292	29	78	695	100	695	100	115	30	9561	298	-77	375	239	-8	29	52	49	31	40	54	91	87	162	292	241	136	29	202	124	59	53	113	187	236	271	293	298	255	-24	134
1931	PI423799B	36.1333	127.495	150	119	239	-8	1264	292	29	78	695	100	695	100	115	30	9561	298	-77	375	239	-8	29	52	49	31	40	54	91	87	162	292	241	136	29	202	124	59	53	113	187	236	271	293	298	255	-24	134
1932	PI423801	36.1333	127.495	150	119	239	-8	1264	292	29	78	695	100	695	100	115	30	9561	298	-77	375	239	-8	29	52	49	31	40	54	91	87	162	292	241	136	29	202	124	59	53	113	187	236	271	293	298	255	-24	134
1933	PI423802	36.3333	127.667	120	117	237	-12	1226	295	26	81	684	91	684	91	115	30	9637	298	-81	379	237	-12	26	48	45	29	36	51	87	87	148	295	241	133	25	201	123	55	48	110	187	236	270	290	298	255	-28	133
1934	PI423803	36.3333	127.667	120	117	237	-12	1226	295	26	81	684	91	684	91	115	30	9637	298	-81	379	237	-12	26	48	45	29	36	51	87	87	148	295	241	133	25	201	123	55	48	110	187	236	270	290	298	255	-28	133
1935	PI423806	36.7836	127.004	27	118	240	-13	1213	280	25	80	665	87	660	87	109	28	9799	300	-81	381	235	-13	25	50	51	31	31	52	89	84	135	280	245	140	19	200	121	51	44	104	179	232	271	293	300	259	-31	135
1936	PI423807	36.7836	127.004	27	118	240	-13	1213	280	25	80	665	87	660	87	109	28	9799	300	-81	381	235	-13	25	50	51	31	31	52	89	84	135	280	245	140	19	200	121	51	44	104	179	232	271	293	300	259	-31	135
1937	PI423808A	36.7836	127.004	27	118	240	-13	1213	280	25	80	665	87	660	87	109	28	9799	300	-81	381	235	-13	25	50	51	31	31	52	89	84	135	280	245	140	19	200	121	51	44	104	179	232	271	293	300	259	-31	135
1938	PI423808B	36.7836	127.004	27	118	240	-13	1213	280	25	80	665	87	660	87	109	28	9799	300	-81	381	235	-13	25	50	51	31	31	52	89	84	135	280	245	140	19	200	121	51	44	104	179	232	271	293	300	259	-31	135
1939	PI423809	36.6667	126.75	42	118	236	-8	1224	276	28	78	665	93	656	93	106	28	9497	297	-72	369	233	-8	28	52	54	33	32	50	89	90	131	276	249	140	24	200	123	56	45	101	172	225	264	287	297	257	-24	136
1940	PI423814A	36.6667	126.75	42	118	236	-8	1224	276	28	78	665	93	656	93	106	28	9497	297	-72	369	233	-8	28	52	54	33	32	50	89	90	131	276	249	140	24	200	123	56	45	101	172	225	264	287	297	257	-24	136
1941	PI423814B	36.6667	126.75	42	118	236	-8	1224	276	28	78	665	93	656	93	106	28	9497	297	-72	369	233	-8	28	52	54	33	32	50	89	90	131	276	249	140	24	200	123	56	45	101	172	225	264	287	297	257	-24	136
1942	PI423815	36.6667	126.75	42	118	236	-8	1224	276	28	78	665	93	656	93	106	28	9497	297	-72	369	233	-8	28	52	54	33	32	50	89	90	131	276	249	140	24	200	123	56	45	101	172	225	264	287	297	257	-24	136
1943	PI423816	36.0428	126.708	25	126	241	6	1210	259	35	72	623	109	623	109	85	24	9222	296	-49	345	241	6	35	49	56	38	36	53	94	91	137	259	227	135	30	198	127	63	46	95	163	215	253	285	296	254	-10	146
1944	PI423818	36.0428	126.708	25	126	241	6	1210	259	35	72	623	109	623	109	85	24	9222	296	-49	345	241	6	35	49	56	38	36	53	94	91	137	259	227	135	30	198	127	63	46	95	163	215	253	285	296	254	-10	146
1945	PI423819	36.0428	126.708	25	126	241	6	1210	259	35	72	623	109	623	109	85	24	9222	296	-49	345	241	6	35	49	56	38	36	53	94	91	137	259	227	135	30	198	127	63	46	95	163	215	253	285	296	254	-10	146
1946	PI423821	36.0428	126.708	25	126	241	6	1210	259	35	72	623	109	623	109	85	24	9222	296	-49	345	241	6	35	49	56	38	36	53	94	91	137	259	227	135	30	198	127	63	46	95	163	215	253	285	296	254	-10	146
1947	PI423822	36.25	126.917	7	123	241	-2	1284	295	30	78	697	100	697	100	112	30	9454	303	-69	372	241	-2	30	50	55	34	36	55	94	97	151	295	251	136	34	207	130	65	57	112	181	233	271	294	303	263	-18	140
1948	PI423824	36.4167	126.833	170	113	231	-12	1285	293	30	78	700	99	700	99	109	29	9470	293	-79	372	231	-12	30	51	55	34	35	53	94	95	148	293	259	138	22	196	120	54	43	98	169	220	260	283	293	252	-29	131
1949	PI423826A	36.4167	126.833	170	113	231	-12	1285	293	30	78	700	99	700	99	109	29	9470	293	-79	372	231	-12	30	51	55	34	35	53	94	95	148	293	259	138	22	196	120	54	43	98	169	220	260	283	293	252	-29	131
1950	PI423826B	36.4167	126.833	170	113	231	-12	1285	293	30	78	700	99	700	99	109	29	9470	293	-79	372	231	-12	30	51	55	34	35	53	94	95	148	293	259	138	22	196	120	54	43	98	169	220	260	283	293	252	-29	131
1951	PI423827B	36.4167	126.833	170	113	231	-12	1285	293	30	78	700	99	700	99	109	29	9470	293	-79	372	231	-12	30	51	55	34	35	53	94	95	148	293	259	138	22	196	120	54	43	98	169	220	260	283	293	252	-29	131
1952	PI423829	36.4167	126.833	170	113	231	-12	1285	293	30	78	700	99	700	99	109	29	9470	293	-79	372	231	-12	30	51	55	34	35	53	94	95	148	293	259	138	22	196	120	54	43	98	169	220	260	283	293	252	-29	131
1953	PI423830A	36.4167	126.833	170	113	231	-12	1285	293	30	78	700	99	700	99	109	29	9470	293	-79	372	231	-12	30	51	55	34	35	53	94	95	148	293	259	138	22	196	120	54	43	98	169	220	260	283	293	252	-29	131
1954	PI423831	36.5	127.75	186	109	231	-22	1219	308	25	84	684	88	684	88	119	30	9788	293	-95	388	231	-22	25	46	44	29	34	49	87	90	144	308	232	131	17	195	116	48	41	103	181	231	265	286	293	251	-39	124
1955	PI423835	36.5	127.75	186	109	231	-22	1219	308	25	84	684	88	684	88	119	30	9788	293	-95	388	231	-22	25	46	44	29	34	49	87	90	144	308	232	131	17	195	116	48	41	103	181	231	265	286	293	251	-39	124
1956	PI423836	36.5	127.75	186	109	231	-22	1219	308	25	84	684	88	684	88	119	30	9788	293	-95	388	231	-22	25	46	44	29	34	49	87	90	144	308	232	131	17	195	116	48	41	103	181	231	265	286	293	251	-39	124
1957	PI423837A	36.5	127.75	186	109	231	-22	1219	308	25	84	684	88	684	88	119	30	9788	293	-95	388	231	-22	25	46	44	29	34	49	87	90	144	308	232	131	17	195	116	48	41	103	181	231	265	286	293	251	-39	124
1958	PI423837B	36.5	127.75	186	109	231	-22	1219	308	25	84	684	88	684	88	119	30	9788	293	-95	388	231	-22	25	46	44	29	34	49	87	90	144	308	232	131	17	195	116	48	41	103	181	231	265	286	293	251	-39	124
1959	PI423838	36.5	127.75	186	109	231	-22	1219	308	25	84	684	88	684	88	119	30	9788	293	-95	388	231	-22	25	46	44	29	34	49	87	90	144	308	232	131	17	195	116	48	41	103	181	231	265	286	293	251	-39	124
1960	PI423839	36.5	127.75	186	109	231	-22	1219	308	25	84	684	88	684	88	119	30	9788	293	-95	388	231	-22	25	46	44	29	34	49	87	90	144	308	232	131	17	195	116	48	41	103	181	231	265	286	293	251	-39	124
1961	PI423840	36.5	127.75	186	109	231	-22	1219	308	25	84	684	88	684	88	119	30	9788	293	-95	388	231	-22	25	46	44	29	34	49	87	90	144	308	232	131	17	195	116	48	41	103	181	231	265	286	293	251	-39	124
1962	PI423841	36.5	127.75	186	109	231	-22	1219	308	25	84	684	88	684	88	119	30	9788	293	-95	388	231	-22	25	46	44	29	34	49	87	90	144	308	232	131	17	195	116	48	41	103	181	231	265	286	293	251	-39	124
1963	PI423842	36.5	127.75	186	109	231	-22	1219	308	25	84	684	88	684	88	119	30	9788	293	-95	388	231	-22	25	46	44	29	34	49	87	90	144	308	232	131	17	195	116	48	41	103	181	231	265	286	293	251	-39	124
1964	PI423843	36.5	127.75	186	109	231	-22	1219	308	25	84	684	88	684	88	119	30	9788	293	-95	388	231	-22	25	46	44	29	34	49	87	90	144	308	232	131	17	195	116	48	41	103	181	231	265	286	293	251	-39	124
1965	PI423844	36.9667	127.95	114	114	238	-21	1193	299	23	84	668	79	665	79	115	29	10000	297	-95	392	231	-21	23	44	41	27	29	47	85	92	137	299	229	140	15	197	114	43	43	109	188	237	272	292	297	254	-40	129
1966	PI423845A	36.9667	127.95	114	114	238	-21	1193	299	23	84	668	79	665	79	115	29	10000	297	-95	392	231	-21	23	44	41	27	29	47	85	92	137	299	229	140	15	197	114	43	43	109	188	237	272	292	297	254	-40	129
1967	PI423845B	36.9667	127.95	114	114	238	-21	1193	299	23	84	668	79	665	79	115	29	10000	297	-95	392	231	-21	23	44	41	27	29	47	85	92	137	299	229	140	15	197	114	43	43	109	188	237	272	292	297	254	-40	129
1968	PI423846	37	128.167	199	109	232	-25	1229	306	24	84	688	82	688	82	118	30	9918	293	-100	393	232	-25	24	45	41	27	31	50	89	95	147	306	235	139	14	193	111	41	39	104	182	233	269	285	293	250	-43	123
1969	PI423847	37	128.167	199	109	232	-25	1229	306	24	84	688	82	688	82	118	30	9918	293	-100	393	232	-25	24	45	41	27	31	50	89	95	147	306	235	139	14	193	111	41	39	104	182	233	269	285	293	250	-43	123
1970	PI423848	37	128.167	199	109	232	-25	1229	306	24	84	688	82	688	82	118	30	9918	293	-100	393	232	-25	24	45	41	27	31	50	89	95	147	306	235	139	14	193	111	41	39	104	182	233	269	285	293	250	-43	123
1971	PI423849	37	128.417	223	109	229	-21	1225	283	25	80	673	84	673	84	115	29	9679	290	-94	384	229	-21	25	48	42	26	33	52	90	94	150	283	240	142	16	192	113	45	40	101	180	230	265	282	290	247	-39	123
1972	PI423850	37	128.417	223	109	229	-21	1225	283	25	80	673	84	673	84	115	29	9679	290	-94	384	229	-21	25	48	42	26	33	52	90	94	150	283	240	142	16	192	113	45	40	101	180	230	265	282	290	247	-39	123
1973	PI423851	35.6333	127.25	400	108	226	-17	1382	300	37	74	744	120	744	120	115	30	9417	288	-86	374	226	-17	37	60	54	37	46	61	106	95	186	300	258	142	21	192	117	53	42	99	170	221	255	280	288	246	-33	123
1974	PI423853	35.6333	127.25	400	108	226	-17	1382	300	37	74	744	120	744	120	115	30	9417	288	-86	374	226	-17	37	60	54	37	46	61	106	95	186	300	258	142	21	192	117	53	42	99	170	221	255	280	288	246	-33	123
1975	PI423855	35	126.75	9	140	250	24	1278	243	31	67	643	112	643	112	95	27	8856	308	-32	340	250	24	35	52	52	31	46	61	105	103	179	243	221	150	52	216	146	83	71	123	187	237	270	295	308	268	10	160
1976	PI423856	35.1528	128.66	22	142	245	31	1457	275	25	68	732	101	680	101	98	29	8332	302	-34	336	243	31	29	60	51	25	47	73	138	139	215	275	242	163	67	221	156	99	86	130	187	232	259	286	302	265	16	165
1977	PI423857	38.4078	128.265	699	72	190	-56	1379	302	33	82	789	103	741	103	101	27	9574	243	-125	368	186	-56	33	70	58	35	35	47	80	94	138	301	302	186	-15	152	76	8	-4	48	130	180	217	240	243	201	-70	93
1978	PI423858	35.5833	128.167	62	130	242	10	1282	278	19	81	715	81	715	81	117	32	8971	301	-62	363	242	10	24	49	39	19	38	56	105	90	172	278	265	147	55	214	142	82	75	129	196	242	272	293	301	261	-4	146
1979	PI423861	35.75	127.917	308	114	228	-8	1287	296	24	79	715	93	715	93	118	32	9133	290	-77	367	228	-8	28	53	43	24	41	58	99	88	172	296	247	138	34	197	125	62	53	112	183	231	261	283	290	248	-22	127
1980	PI423862	36.8333	128.583	159	115	233	-12	1144	251	23	77	615	79	615	79	114	30	9501	295	-82	377	233	-12	23	47	40	23	33	50	88	89	143	251	221	136	25	198	120	53	48	106	184	234	267	285	295	251	-29	130
1981	PI423863A	36.8019	129.276	659	90	196	-25	1335	251	40	60	645	145	621	145	96	28	8603	250	-86	336	194	-25	49	78	65	40	56	70	96	92	144	226	251	168	8	166	99	38	22	69	139	190	217	245	250	211	-39	110
1982	PI424135	36.2	128.667	116	120	238	-6	1006	223	18	77	540	70	540	70	120	31	9451	300	-80	380	238	-6	21	43	36	18	31	46	79	72	127	223	190	120	37	205	130	66	59	116	189	240	272	293	300	255	-22	136
1983	PI424136	36.2	128.667	116	120	238	-6	1006	223	18	77	540	70	540	70	120	31	9451	300	-80	380	238	-6	21	43	36	18	31	46	79	72	127	223	190	120	37	205	130	66	59	116	189	240	272	293	300	255	-22	136
1984	PI424137A	36.2	128.667	116	120	238	-6	1006	223	18	77	540	70	540	70	120	31	9451	300	-80	380	238	-6	21	43	36	18	31	46	79	72	127	223	190	120	37	205	130	66	59	116	189	240	272	293	300	255	-22	136
1985	PI424137B	36.2	128.667	116	120	238	-6	1006	223	18	77	540	70	540	70	120	31	9451	300	-80	380	238	-6	21	43	36	18	31	46	79	72	127	223	190	120	37	205	130	66	59	116	189	240	272	293	300	255	-22	136
1986	PI424138	36.2	128.667	116	120	238	-6	1006	223	18	77	540	70	540	70	120	31	9451	300	-80	380	238	-6	21	43	36	18	31	46	79	72	127	223	190	120	37	205	130	66	59	116	189	240	272	293	300	255	-22	136
1987	PI424140	36.2	128.667	116	120	238	-6	1006	223	18	77	540	70	540	70	120	31	9451	300	-80	380	238	-6	21	43	36	18	31	46	79	72	127	223	190	120	37	205	130	66	59	116	189	240	272	293	300	255	-22	136
1988	PI424141B	36.2	128.667	116	120	238	-6	1006	223	18	77	540	70	540	70	120	31	9451	300	-80	380	238	-6	21	43	36	18	31	46	79	72	127	223	190	120	37	205	130	66	59	116	189	240	272	293	300	255	-22	136
1989	PI424142	36.25	128.333	37	126	244	1	1016	236	19	79	552	72	552	72	114	30	9427	304	-68	372	244	1	21	42	36	19	32	46	78	68	124	236	192	122	38	208	131	66	61	121	196	246	277	297	304	260	-15	141
1990	PI424145	36.25	128.333	37	126	244	1	1016	236	19	79	552	72	552	72	114	30	9427	304	-68	372	244	1	21	42	36	19	32	46	78	68	124	236	192	122	38	208	131	66	61	121	196	246	277	297	304	260	-15	141
1991	PI424146	36.25	128.333	37	126	244	1	1016	236	19	79	552	72	552	72	114	30	9427	304	-68	372	244	1	21	42	36	19	32	46	78	68	124	236	192	122	38	208	131	66	61	121	196	246	277	297	304	260	-15	141
1992	PI424149	36.4167	128.083	87	121	238	-5	1112	267	23	80	612	79	612	79	111	30	9422	298	-70	368	238	-5	23	43	40	23	33	49	83	82	138	267	207	124	29	201	123	56	53	115	191	241	271	291	298	255	-21	136
1993	PI424150	36.4167	128.083	87	121	238	-5	1112	267	23	80	612	79	612	79	111	30	9422	298	-70	368	238	-5	23	43	40	23	33	49	83	82	138	267	207	124	29	201	123	56	53	115	191	241	271	291	298	255	-21	136
1994	PI424151	36.4167	128.083	87	121	238	-5	1112	267	23	80	612	79	612	79	111	30	9422	298	-70	368	238	-5	23	43	40	23	33	49	83	82	138	267	207	124	29	201	123	56	53	115	191	241	271	291	298	255	-21	136
1995	PI424152	36.4167	128.083	87	121	238	-5	1112	267	23	80	612	79	612	79	111	30	9422	298	-70	368	238	-5	23	43	40	23	33	49	83	82	138	267	207	124	29	201	123	56	53	115	191	241	271	291	298	255	-21	136
1996	PI424154A	35.6667	128.75	72	134	246	14	1151	237	19	75	613	77	613	77	110	30	8978	304	-54	358	246	14	23	48	41	19	35	54	97	88	164	237	212	133	54	215	144	81	75	128	193	242	273	295	304	262	0	152
1997	PI424154B	35.6667	128.75	72	134	246	14	1151	237	19	75	613	77	613	77	110	30	8978	304	-54	358	246	14	23	48	41	19	35	54	97	88	164	237	212	133	54	215	144	81	75	128	193	242	273	295	304	262	0	152
1998	PI424155A	35.6667	128.75	72	134	246	14	1151	237	19	75	613	77	613	77	110	30	8978	304	-54	358	246	14	23	48	41	19	35	54	97	88	164	237	212	133	54	215	144	81	75	128	193	242	273	295	304	262	0	152
1999	PI424155B	35.6667	128.75	72	134	246	14	1151	237	19	75	613	77	613	77	110	30	8978	304	-54	358	246	14	23	48	41	19	35	54	97	88	164	237	212	133	54	215	144	81	75	128	193	242	273	295	304	262	0	152
[truncated: 1,013 more rows]
[truncated: 64 more columns]
