# Supplementary material for: Dissecting the Genetic Basis of Local Adaptation in Soybean
Source: Sci Rep. 2017 Dec 8;7:17195. doi: 10.1038/s41598-017-17342-w (PMC5722827; doi:10.1038/s41598-017-17342-w)
Supplement: Supplementary file 5 — Supplementary Table 4 [file 41598_2017_17342_MOESM5_ESM.xlsx]

## Sheet: summaryGwasSignals
Table S1. Summary of GWAS signals identified from each GWAS model.
Environmental Variable	GWAS Models
	K	P + K	Q + K	L + K
Altitude	7	7	7	6
Annual_Precipitation	8	4	4	6
BLD_sd1	1	2	2	0
BLD_sd2	1	2	2	0
BLD_sd3	1	2	2	0
BLD_sd4	1	2	2	0
BLD_sd5	1	2	2	0
BLD_sd6	1	2	2	0
CEC_sd1	2	4	2	2
CEC_sd2	0	2	0	2
CEC_sd3	2	4	4	2
CEC_sd4	0	2	0	2
CEC_sd5	0	2	0	2
CEC_sd6	2	4	4	2
CLYPPT_sd1	1	1	1	2
CLYPPT_sd2	3	2	2	4
CLYPPT_sd3	2	3	3	3
CLYPPT_sd4	3	3	3	4
CLYPPT_sd5	1	3	4	2
CLYPPT_sd6	3	1	2	2
Isothermality	3	0	0	7
Latitude	16	14	15	NA
Longitude	7	8	9	9
Max_Temp_April	1	1	1	1
Max_Temp_August	2	2	2	3
Max_Temp_December	10	8	8	4
Max_Temp_February	7	5	7	4
Max_Temp_January	10	7	8	1
Max_Temp_July	2	2	2	3
Max_Temp_June	1	1	2	1
Max_Temp_March	4	3	3	5
Max_Temp_May	1	1	1	2
Max_Temp_November	8	7	6	3
Max_Temp_October	4	3	3	8
Max_Temp_September	3	2	2	11
Max_Temp_Warmest_Month	2	2	2	1
Mean_Annual_Temperature	8	8	9	0
Mean_Diurnal_Range	12	13	13	4
Mean_Precipitation_April	11	10	11	1
Mean_Precipitation_August	1	1	1	1
Mean_Precipitation_December	11	11	11	11
Mean_Precipitation_February	3	3	4	8
Mean_Precipitation_January	8	8	9	8
Mean_Precipitation_July	0	0	0	0
Mean_Precipitation_June	4	4	6	1
Mean_Precipitation_March	11	9	14	5
Mean_Precipitation_May	14	14	15	6
Mean_Precipitation_November	12	9	9	12
Mean_Precipitation_October	6	5	7	4
Mean_Precipitation_September	13	4	4	8
Mean_Temp_April	5	6	5	3
Mean_Temp_August	3	3	2	1
Mean_Temp_Coldest_Quarter	11	8	8	0
Mean_Temp_December	11	10	8	2
Mean_Temp_Driest_Quarter	9	8	7	11
Mean_Temp_February	11	8	10	0
Mean_Temp_January	11	8	8	1
Mean_Temp_July	3	3	3	2
Mean_Temp_June	2	2	2	0
Mean_Temp_March	11	10	13	2
Mean_Temp_May	2	4	4	1
Mean_Temp_November	14	13	10	1
Mean_Temp_October	10	8	9	1
Mean_Temp_September	8	6	7	0
Mean_Temp_Warmest_Quarter	2	2	2	1
Mean_Temperature_Wettest_Quarter	4	2	3	1
Min_Temp_April	8	8	9	1
Min_Temp_August	3	5	6	0
Min_Temp_Coldest_Month	15	15	18	4
Min_Temp_December	15	17	16	3
Min_Temp_February	16	15	17	4
Min_Temp_January	15	15	17	3
Min_Temp_July	3	4	3	1
Min_Temp_June	3	4	4	0
Min_Temp_March	14	15	16	0
Min_Temp_May	9	10	10	1
Min_Temp_November	16	14	15	3
Min_Temp_October	16	12	13	2
Min_Temp_September	12	9	8	1
ORCDRC_sd1	5	6	5	4
ORCDRC_sd2	5	6	5	4
ORCDRC_sd3	5	6	5	4
ORCDRC_sd4	5	6	5	4
ORCDRC_sd5	5	6	5	4
ORCDRC_sd6	5	6	5	3
PHIHOX_sd1	1	1	1	0
PHIHOX_sd2	2	2	2	0
PHIHOX_sd3	2	2	2	0
PHIHOX_sd4	1	1	1	0
PHIHOX_sd5	2	2	2	0
PHIHOX_sd6	2	1	1	0
Precipitation_Coldest_Quarter	8	8	8	8
Precipitation_Driest_Month	6	4	4	9
Precipitation_Driest_Quarter	5	4	4	8
Precipitation_Seasonality	2	1	1	3
Precipitation_Warmest_Quarter	0	0	0	1
Precipitation_Wettest_Month	0	0	0	0
Precipitation_Wettest_Quarter	0	0	0	0
SLTPPT_sd1	17	10	11	7
SLTPPT_sd2	17	9	10	6
SLTPPT_sd3	18	11	12	8
SLTPPT_sd4	15	7	11	8
SLTPPT_sd5	12	6	7	8
SLTPPT_sd6	19	13	14	9
SNDPPT_sd1	0	0	0	0
SNDPPT_sd2	0	0	0	0
SNDPPT_sd3	0	1	1	0
SNDPPT_sd4	0	0	0	0
SNDPPT_sd5	0	0	1	0
SNDPPT_sd6	0	0	1	0
Temperature_Annual_Range	12	11	12	0
Temperature_Seasonality	10	9	8	1
TOTAL	678	602	629	322
