# Supplementary material for: Dissecting the Genetic Basis of Local Adaptation in Soybean
Source: Sci Rep. 2017 Dec 8;7:17195. doi: 10.1038/s41598-017-17342-w (PMC5722827; doi:10.1038/s41598-017-17342-w)
Supplement: Supplementary file 6 — Supplementary Table 5 [file 41598_2017_17342_MOESM6_ESM.xlsx]

## Sheet: Sheet1
Trait	SNP	Chromosome	Position	Pvalue	Qvalue	N	SNP Additive Effect	SNP Weight SE	SNP Tested
Altitude	BARC_1.01_Gm_14_3332710_C_T	14	3343786	1.38388e-05	0.0728513	2947	-18.615	4.27562	36850
Altitude	BARC_1.01_Gm_16_15145964_A_G	16	15280985	7.18111e-06	0.0695018	2947	26.4433	5.8811	36850
Altitude	BARC_1.01_Gm_16_16552349_G_A	16	16724085	4.90829e-06	0.0695018	2947	26.6235	5.81658	36850
Altitude	BARC_1.01_Gm_16_16713042_T_C	16	16883924	1.09834e-05	0.0695018	2947	25.4539	5.77913	36850
Altitude	BARC_1.01_Gm_16_17089104_C_T	16	17268611	1.13164e-05	0.0695018	2947	25.4342	5.78322	36850
Altitude	BARC_1.01_Gm_18_7074863_G_A	18	7098084	2.33878e-09	8.61841e-05	2947	22.3028	3.72273	36850
Altitude	BARC_1.01_Gm_19_48437342_T_G	19	48560642	8.57687e-06	0.0695018	2947	18.2756	4.09939	36850
Annual_Precipitation	BARC_1.01_Gm_01_4915247_A_G	1	4937188	1.27779e-05	0.0652888	2947	-34.8791	7.9791	36850
Annual_Precipitation	BARC_1.01_Gm_01_5044640_G_A	1	5066554	7.17102e-06	0.0652888	2947	-36.0446	8.01594	36850
Annual_Precipitation	BARC_1.01_Gm_09_1114022_G_A	9	1128733	1.2781e-05	0.0652888	2947	-24.6353	5.63575	36850
Annual_Precipitation	BARC_1.01_Gm_09_1162832_G_A	9	1177685	7.78117e-07	0.0143368	2947	-30.8855	6.23766	36850
Annual_Precipitation	BARC_1.01_Gm_16_30530465_C_T	16	30898590	1.4174e-05	0.0652888	2947	-36.8146	8.46609	36850
Annual_Precipitation	BARC_1.01_Gm_16_30813568_G_T	16	31181902	1.11254e-07	0.00409969	2947	-55.1695	10.3693	36850
Annual_Precipitation	BARC_1.01_Gm_20_45754377_C_T	20	46882334	9.86998e-06	0.0652888	2947	23.3466	5.27283	36850
Annual_Precipitation	BARC_1.01_Gm_20_45874507_G_A	20	47002462	4.42038e-06	0.054297	2947	28.2595	6.14446	36850
BLD_sd1	BARC_1.01_Gm_19_36603029_T_C	19	36781528	2.13397e-06	0.0786454	2963	-7.37184	1.55206	36854
BLD_sd2	BARC_1.01_Gm_19_36603029_T_C	19	36781528	2.15479e-06	0.0794127	2963	-7.36636	1.55155	36854
BLD_sd3	BARC_1.01_Gm_19_36603029_T_C	19	36781528	2.27581e-06	0.0838728	2963	-7.354	1.55259	36854
BLD_sd4	BARC_1.01_Gm_19_36603029_T_C	19	36781528	2.2755e-06	0.0838611	2963	-7.35277	1.55233	36854
BLD_sd5	BARC_1.01_Gm_19_36603029_T_C	19	36781528	2.15318e-06	0.0793534	2963	-7.37245	1.55279	36854
BLD_sd6	BARC_1.01_Gm_19_36603029_T_C	19	36781528	2.16384e-06	0.079746	2963	-7.36853	1.55229	36854
CEC_sd1	BARC_1.01_Gm_20_1460514_C_T	20	1449558	1.4102e-05	0.263027	2963	0.431828	0.0992808	36854
CEC_sd1	BARC_1.01_Gm_20_1461471_G_A	20	1450515	1.4274e-05	0.263027	2963	0.431717	0.0993166	36854
CEC_sd3	BARC_1.01_Gm_20_1460514_C_T	20	1449558	1.11695e-05	0.208414	2963	0.33994	0.0772461	36854
CEC_sd3	BARC_1.01_Gm_20_1461471_G_A	20	1450515	1.13103e-05	0.208414	2963	0.339851	0.077274	36854
CEC_sd6	BARC_1.01_Gm_20_1460514_C_T	20	1449558	1.31675e-05	0.201777	2963	0.349946	0.080177	36854
CEC_sd6	BARC_1.01_Gm_20_1461471_G_A	20	1450515	1.33008e-05	0.201777	2963	0.349894	0.0802059	36854
CLYPPT_sd1	BARC_1.01_Gm_20_44687195_G_A	20	45816166	5.12099e-06	0.188729	2963	-0.482336	0.105586	36854
CLYPPT_sd2	BARC_1.01_Gm_19_36603029_T_C	19	36781528	2.95487e-06	0.0696321	2963	-0.375999	0.0802908	36854
CLYPPT_sd2	BARC_1.01_Gm_20_43116077_G_A	20	44241530	5.66821e-06	0.0696321	2963	-0.442162	0.0972492	36854
CLYPPT_sd2	BARC_1.01_Gm_20_44687195_G_A	20	45816166	5.38253e-06	0.0696321	2963	-0.511155	0.112153	36854
CLYPPT_sd3	BARC_1.01_Gm_20_43116077_G_A	20	44241530	7.02528e-06	0.129455	2963	-0.470246	0.104476	36854
CLYPPT_sd3	BARC_1.01_Gm_20_44687195_G_A	20	45816166	3.91366e-06	0.129455	2963	-0.557065	0.120456	36854
CLYPPT_sd4	BARC_1.01_Gm_19_36603029_T_C	19	36781528	2.97949e-06	0.109806	2963	-0.425851	0.0909695	36854
CLYPPT_sd4	BARC_1.01_Gm_20_43116077_G_A	20	44241530	7.0458e-06	0.113368	2963	-0.496455	0.110315	36854
CLYPPT_sd4	BARC_1.01_Gm_20_44687195_G_A	20	45816166	9.22844e-06	0.113368	2963	-0.56532	0.12726	36854
CLYPPT_sd5	BARC_1.01_Gm_20_44687195_G_A	20	45816166	5.63071e-06	0.20738	2963	-0.587236	0.129117	36854
CLYPPT_sd6	BARC_1.01_Gm_19_36603029_T_C	19	36781528	1.03054e-05	0.160035	2963	-0.387468	0.0876964	36854
CLYPPT_sd6	BARC_1.01_Gm_20_43116077_G_A	20	44241530	1.30272e-05	0.160035	2963	-0.464075	0.106268	36854
CLYPPT_sd6	BARC_1.01_Gm_20_44687195_G_A	20	45816166	5.17969e-06	0.160035	2963	-0.559371	0.122514	36854
Isothermality	BARC_1.01_Gm_19_44527844_T_G	19	44731451	1.27214e-05	0.156261	2947	-0.294936	0.0674558	36850
Isothermality	BARC_1.01_Gm_19_44734359_T_G	19	44937972	1.75011e-06	0.0322458	2947	-0.38754	0.0809057	36850
Isothermality	BARC_1.01_Gm_19_45000827_A_C	19	45204441	4.1028e-07	0.0151188	2947	-0.455032	0.0896508	36850
latdec.1	BARC_1.01_Gm_01_47886976_C_T	1	48761529	1.05625e-05	0.0283787	3012	-0.250445	0.0567543	36833
latdec.1	BARC_1.01_Gm_05_38933109_C_T	5	41415712	1.10586e-05	0.0283787	3012	-0.295037	0.0670114	36833
latdec.1	BARC_1.01_Gm_06_11894800_G_A	6	11921385	2.16294e-06	0.0199169	3012	-0.283666	0.0597592	36833
latdec.1	BARC_1.01_Gm_07_40616399_T_C	7	40568911	6.37089e-06	0.0234659	3012	0.201576	0.0445795	36833
latdec.1	BARC_1.01_Gm_08_22795433_G_A	8	22751408	1.23275e-05	0.0283787	3012	0.305257	0.0697089	36833
latdec.1	BARC_1.01_Gm_12_3099373_G_A	12	3104771	1.02054e-05	0.0283787	3012	0.327302	0.0740455	36833
latdec.1	BARC_1.01_Gm_15_25236055_C_A	15	25328170	1.04022e-06	0.0199169	3012	-0.253326	0.0517628	36833
latdec.1	BARC_1.01_Gm_15_25682685_A_C	15	25777609	4.48744e-06	0.0206607	3012	-0.234118	0.0509413	36833
latdec.1	BARC_1.01_Gm_15_28457674_C_T	15	28637600	1.09529e-06	0.0199169	3012	-0.251498	0.0514971	36833
latdec.1	BARC_1.01_Gm_16_30766209_T_C	16	31134540	1.84399e-06	0.0199169	3012	0.475086	0.0994063	36833
latdec.1	BARC_1.01_Gm_16_30813568_G_T	16	31181902	4.4465e-06	0.0206607	3012	0.530205	0.115318	36833
latdec.1	BARC_1.01_Gm_16_30839793_G_A	16	31208131	5.94812e-06	0.0234659	3012	0.426839	0.0940936	36833
latdec.1	BARC_1.01_Gm_19_36603029_T_C	19	36781528	1.16321e-05	0.0283787	3012	0.190409	0.0433561	36833
latdec.1	BARC_1.01_Gm_19_44642440_G_A	19	44846047	2.80718e-06	0.0206607	3012	-0.255422	0.0544217	36833
latdec.1	BARC_1.01_Gm_19_44802873_A_G	19	45006486	9.0871e-06	0.0283787	3012	-0.332935	0.0748931	36833
latdec.1	BARC_1.01_Gm_19_44811823_C_T	19	45015436	3.61729e-06	0.0206607	3012	0.246423	0.0530981	36833
longdec.1	BARC_1.01_Gm_05_8924896_A_C	5	193002	2.39758e-07	0.00685413	3012	0.476322	0.0919996	36833
longdec.1	BARC_1.01_Gm_05_8931964_G_A	5	185934	3.72174e-07	0.00685413	3012	0.465625	0.0914063	36833
longdec.1	BARC_1.01_Gm_06_11312275_A_G	6	11338877	8.05215e-06	0.0590363	3012	-0.402607	0.0900372	36833
longdec.1	BARC_1.01_Gm_09_1162832_G_A	9	1177685	7.96688e-06	0.0590363	3012	-0.525086	0.117368	36833
longdec.1	BARC_1.01_Gm_09_43631780_G_T	9	46836658	1.00736e-05	0.0590363	3012	-0.425558	0.0962122	36833
longdec.1	BARC_1.01_Gm_20_44687195_G_A	20	45816166	8.89046e-07	0.0109154	3012	0.514126	0.104391	36833
longdec.1	BARC_1.01_Gm_20_44735416_A_G	20	45864382	1.12197e-05	0.0590363	3012	-0.413044	0.0938814	36833
Max_Temp_April	BARC_1.01_Gm_19_36603029_T_C	19	36781528	6.5528e-08	0.00241471	2947	-2.07403	0.382881	36850
Max_Temp_August	BARC_1.01_Gm_13_26593119_T_C	13	27789402	7.86103e-08	0.00144839	2947	-1.82013	0.338068	36850
Max_Temp_August	BARC_1.01_Gm_19_36603029_T_C	19	36781528	6.85475e-08	0.00144839	2947	-1.5457	0.285777	36850
Max_Temp_December	BARC_1.01_Gm_05_3153422_T_C	5	4869885	1.11314e-05	0.0410192	2945	-4.53038	1.02927	36850
Max_Temp_December	BARC_1.01_Gm_07_40616399_T_C	7	40568911	1.07689e-05	0.0410192	2945	-3.45228	0.783052	36850
Max_Temp_December	BARC_1.01_Gm_08_22795433_G_A	8	22751408	9.33624e-07	0.0111033	2945	-6.03414	1.22755	36850
Max_Temp_December	BARC_1.01_Gm_10_4575517_G_A	10	4592145	1.9629e-06	0.0144666	2945	5.28603	1.10893	36850
Max_Temp_December	BARC_1.01_Gm_16_30766209_T_C	16	31134540	3.69582e-06	0.0203042	2945	-8.08173	1.74302	36850
Max_Temp_December	BARC_1.01_Gm_16_30803881_C_T	16	31172215	3.85698e-06	0.0203042	2945	-7.39402	1.59777	36850
Max_Temp_December	BARC_1.01_Gm_16_30813568_G_T	16	31181902	1.86357e-07	0.0057333	2945	-10.4623	2.00236	36850
Max_Temp_December	BARC_1.01_Gm_16_30839793_G_A	16	31208131	1.20524e-06	0.0111033	2945	-7.86024	1.6157	36850
Max_Temp_December	BARC_1.01_Gm_19_44802873_A_G	19	45006486	5.74726e-06	0.0264733	2945	5.88002	1.29407	36850
Max_Temp_December	BARC_1.01_Gm_19_44811823_C_T	19	45015436	3.11169e-07	0.0057333	2945	-4.71336	0.919072	36850
Max_Temp_February	BARC_1.01_Gm_07_40616399_T_C	7	40568911	2.84537e-06	0.0262129	2947	-3.16818	0.675402	36850
Max_Temp_February	BARC_1.01_Gm_08_22795433_G_A	8	22751408	2.15016e-06	0.0262129	2947	-5.04506	1.06251	36850
Max_Temp_February	BARC_1.01_Gm_10_4575517_G_A	10	4592145	5.5916e-06	0.0309409	2947	4.38219	0.963199	36850
Max_Temp_February	BARC_1.01_Gm_16_30766209_T_C	16	31134540	4.39744e-06	0.0309409	2947	-6.91329	1.5028	36850
Max_Temp_February	BARC_1.01_Gm_16_30813568_G_T	16	31181902	2.633e-06	0.0262129	2947	-8.15054	1.73167	36850
Max_Temp_February	BARC_1.01_Gm_19_44802873_A_G	19	45006486	5.87752e-06	0.0309409	2947	5.07851	1.11885	36850
Max_Temp_February	BARC_1.01_Gm_19_44811823_C_T	19	45015436	4.054e-08	0.0014939	2947	-4.36448	0.793108	36850
Max_Temp_January	BARC_1.01_Gm_05_3153422_T_C	5	4869885	1.39327e-05	0.051342	2945	-4.53128	1.04113	36850
Max_Temp_January	BARC_1.01_Gm_07_40616399_T_C	7	40568911	7.65793e-06	0.036576	2945	-3.51999	0.785269	36850
Max_Temp_January	BARC_1.01_Gm_08_22795433_G_A	8	22751408	4.05866e-07	0.00590617	2945	-6.30861	1.24242	36850
Max_Temp_January	BARC_1.01_Gm_10_4575517_G_A	10	4592145	3.41099e-06	0.0314237	2945	5.24088	1.12627	36850
Max_Temp_January	BARC_1.01_Gm_16_30766209_T_C	16	31134540	7.94052e-06	0.036576	2945	-7.87181	1.75916	36850
Max_Temp_January	BARC_1.01_Gm_16_30803881_C_T	16	31172215	1.15839e-05	0.0474296	2945	-7.09746	1.61569	36850
Max_Temp_January	BARC_1.01_Gm_16_30813568_G_T	16	31181902	4.80828e-07	0.00590617	2945	-10.2059	2.02294	36850
Max_Temp_January	BARC_1.01_Gm_16_30839793_G_A	16	31208131	4.38938e-06	0.0323498	2945	-7.52008	1.63456	36850
Max_Temp_January	BARC_1.01_Gm_19_44802873_A_G	19	45006486	6.80756e-06	0.036576	2945	5.90224	1.30935	36850
Max_Temp_January	BARC_1.01_Gm_19_44811823_C_T	19	45015436	2.02546e-07	0.00590617	2945	-4.83929	0.928959	36850
Max_Temp_July	BARC_1.01_Gm_13_26593119_T_C	13	27789402	8.51644e-07	0.0156915	2947	-1.677	0.339907	36850
Max_Temp_July	BARC_1.01_Gm_19_36603029_T_C	19	36781528	1.72809e-10	6.368e-06	2947	-1.82979	0.285617	36850
Max_Temp_June	BARC_1.01_Gm_19_36603029_T_C	19	36781528	1.75813e-07	0.0064787	2947	-1.78398	0.340726	36850
Max_Temp_March	BARC_1.01_Gm_07_40616399_T_C	7	40568911	2.96947e-06	0.036475	2947	-2.48008	0.529706	36850
Max_Temp_March	BARC_1.01_Gm_16_30766209_T_C	16	31134540	7.0662e-06	0.0650974	2947	-5.30999	1.18006	36850
Max_Temp_March	BARC_1.01_Gm_19_36603029_T_C	19	36781528	4.41525e-07	0.0081351	2947	-2.59967	0.513616	36850
Max_Temp_March	BARC_1.01_Gm_19_44811823_C_T	19	45015436	1.86234e-07	0.00686271	2947	-3.25404	0.622775	36850
Max_Temp_May	BARC_1.01_Gm_19_36603029_T_C	19	36781528	1.14932e-07	0.00423525	2947	-1.76425	0.331969	36850
Max_Temp_November	BARC_1.01_Gm_08_22795433_G_A	8	22751408	5.5067e-07	0.00676406	2947	-4.8761	0.971553	36850
Max_Temp_November	BARC_1.01_Gm_10_4575517_G_A	10	4592145	8.05398e-07	0.00741973	2947	4.34514	0.878748	36850
Max_Temp_November	BARC_1.01_Gm_16_30766209_T_C	16	31134540	1.31374e-06	0.00968224	2947	-6.6654	1.37496	36850
Max_Temp_November	BARC_1.01_Gm_16_30803881_C_T	16	31172215	4.56798e-06	0.0240472	2947	-5.79884	1.26273	36850
Max_Temp_November	BARC_1.01_Gm_16_30813568_G_T	16	31181902	4.20066e-07	0.00676406	2947	-8.02081	1.58168	36850
Max_Temp_November	BARC_1.01_Gm_16_30839793_G_A	16	31208131	1.65283e-06	0.0101511	2947	-6.13426	1.27755	36850
Max_Temp_November	BARC_1.01_Gm_19_44802873_A_G	19	45006486	5.88591e-06	0.027112	2947	4.64888	1.02427	36850
Max_Temp_November	BARC_1.01_Gm_19_44811823_C_T	19	45015436	1.05736e-07	0.00389638	2947	-3.87195	0.726469	36850
Max_Temp_October	BARC_1.01_Gm_10_4575517_G_A	10	4592145	2.23163e-06	0.0274118	2947	2.76729	0.583738	36850
Max_Temp_October	BARC_1.01_Gm_16_30766209_T_C	16	31134540	1.23595e-06	0.0227723	2947	-4.45056	0.915773	36850
Max_Temp_October	BARC_1.01_Gm_19_44802873_A_G	19	45006486	4.69721e-06	0.043273	2947	3.12673	0.681736	36850
Max_Temp_October	BARC_1.01_Gm_19_44811823_C_T	19	45015436	1.60325e-08	0.000590799	2947	-2.73813	0.483259	36850
Max_Temp_September	BARC_1.01_Gm_13_26593119_T_C	13	27789402	6.77553e-06	0.124839	2947	-1.68469	0.373649	36850
Max_Temp_September	BARC_1.01_Gm_16_30766209_T_C	16	31134540	1.21612e-05	0.14938	2947	-3.14376	0.717399	36850
Max_Temp_September	BARC_1.01_Gm_19_44811823_C_T	19	45015436	6.13999e-07	0.0226259	2947	-1.89124	0.37842	36850
Max_Temp_Warmest_Month	BARC_1.01_Gm_13_26593119_T_C	13	27789402	5.44902e-08	0.00100398	2947	-1.80322	0.330858	36850
Max_Temp_Warmest_Month	BARC_1.01_Gm_19_36603029_T_C	19	36781528	4.63721e-09	0.000170881	2947	-1.64426	0.279765	36850
Mean_Annual_Temperature	BARC_1.01_Gm_05_38933109_C_T	5	41415712	1.08124e-05	0.0498048	2947	2.93937	0.666847	36850
Mean_Annual_Temperature	BARC_1.01_Gm_07_40616399_T_C	7	40568911	7.91266e-06	0.0416545	2947	-2.07734	0.464159	36850
Mean_Annual_Temperature	BARC_1.01_Gm_08_22795433_G_A	8	22751408	1.26893e-06	0.0152482	2947	-3.53563	0.728299	36850
Mean_Annual_Temperature	BARC_1.01_Gm_10_4575517_G_A	10	4592145	4.31947e-07	0.00795862	2947	3.33301	0.657952	36850
Mean_Annual_Temperature	BARC_1.01_Gm_16_30766209_T_C	16	31134540	3.33779e-06	0.0204996	2947	-4.80557	1.03173	36850
Mean_Annual_Temperature	BARC_1.01_Gm_16_30813568_G_T	16	31181902	2.26689e-06	0.016707	2947	-5.6271	1.18779	36850
Mean_Annual_Temperature	BARC_1.01_Gm_19_44802873_A_G	19	45006486	1.65516e-06	0.0152482	2947	3.68397	0.767288	36850
Mean_Annual_Temperature	BARC_1.01_Gm_19_44811823_C_T	19	45015436	1.71602e-07	0.00632353	2947	-2.85473	0.544761	36850
Mean_Diurnal_Range	BARC_1.01_Gm_01_4662444_A_G	1	4684460	3.07541e-06	0.0226658	2947	1.5949	0.341172	36850
Mean_Diurnal_Range	BARC_1.01_Gm_05_38749833_T_C	5	41598988	8.17375e-06	0.033467	2947	-1.54665	0.346122	36850
Mean_Diurnal_Range	BARC_1.01_Gm_05_38777439_G_A	5	41571382	1.20056e-05	0.039685	2947	-1.5288	0.348644	36850
Mean_Diurnal_Range	BARC_1.01_Gm_05_38933109_C_T	5	41415712	1.53784e-06	0.0226658	2947	-1.56866	0.325711	36850
Mean_Diurnal_Range	BARC_1.01_Gm_15_25236055_C_A	15	25328170	7.42291e-06	0.033467	2947	-1.19044	0.265178	36850
Mean_Diurnal_Range	BARC_1.01_Gm_15_25682685_A_C	15	25777609	2.74241e-06	0.0226658	2947	-1.23357	0.262551	36850
Mean_Diurnal_Range	BARC_1.01_Gm_15_28457674_C_T	15	28637600	1.29232e-05	0.039685	2947	-1.15585	0.264567	36850
Mean_Diurnal_Range	BARC_1.01_Gm_16_30813568_G_T	16	31181902	1.07576e-05	0.0396417	2947	2.67083	0.60577	36850
Mean_Diurnal_Range	BARC_1.01_Gm_19_44734359_T_G	19	44937972	6.05302e-06	0.033467	2947	-1.99682	0.440527	36850
Mean_Diurnal_Range	BARC_1.01_Gm_19_45000827_A_C	19	45204441	3.48326e-08	0.00128358	2947	-2.69494	0.487334	36850
Mean_Diurnal_Range	BARC_1.01_Gm_19_45152186_A_G	19	45266984	6.84999e-06	0.033467	2947	-2.15056	0.477221	36850
Mean_Diurnal_Range	BARC_1.01_Gm_19_45178132_C_T	19	45292930	1.97966e-06	0.0226658	2947	-2.33765	0.490583	36850
Mean_Precipitation_April	BARC_1.01_Gm_09_5441162_T_C	9	5483976	5.34499e-06	0.0196963	2947	2.79591	0.613249	36850
Mean_Precipitation_April	BARC_1.01_Gm_09_5443673_G_A	9	5486487	3.71681e-06	0.0187444	2947	2.90333	0.626334	36850
Mean_Precipitation_April	BARC_1.01_Gm_09_5445022_G_A	9	5487836	4.56186e-06	0.0187444	2947	2.84223	0.618875	36850
Mean_Precipitation_April	BARC_1.01_Gm_09_5467306_C_T	9	5510120	4.578e-06	0.0187444	2947	2.82755	0.615778	36850
Mean_Precipitation_April	BARC_1.01_Gm_15_25236055_C_A	15	25328170	4.44252e-06	0.0187444	2947	2.47612	0.538504	36850
Mean_Precipitation_April	BARC_1.01_Gm_16_30530465_C_T	16	30898590	4.24626e-07	0.00521582	2947	-5.05359	0.996958	36850
Mean_Precipitation_April	BARC_1.01_Gm_16_30590600_A_G	16	30958559	9.92693e-07	0.00914518	2947	-4.33278	0.883617	36850
Mean_Precipitation_April	BARC_1.01_Gm_16_30766209_T_C	16	31134540	1.54148e-08	0.000284018	2947	-6.08258	1.07224	36850
Mean_Precipitation_April	BARC_1.01_Gm_16_30813568_G_T	16	31181902	3.71193e-09	0.000136785	2947	-7.22318	1.22127	36850
Mean_Precipitation_April	BARC_1.01_Gm_16_30839793_G_A	16	31208131	7.79066e-06	0.0260987	2947	-4.44672	0.99283	36850
Mean_Precipitation_April	BARC_1.01_Gm_19_44642440_G_A	19	44846047	1.48635e-06	0.0109544	2947	2.79506	0.579533	36850
Mean_Precipitation_August	BARC_1.01_Gm_13_42537117_G_A	13	43958068	4.43187e-06	0.163314	2947	4.11753	0.895381	36850
Mean_Precipitation_December	BARC_1.01_Gm_06_5537081_A_G	6	5543013	2.16969e-09	3.99766e-05	2947	3.13239	0.521776	36850
Mean_Precipitation_December	BARC_1.01_Gm_06_5537614_T_C	6	5543546	1.06228e-07	0.000978622	2947	2.75234	0.516487	36850
Mean_Precipitation_December	BARC_1.01_Gm_06_5538645_G_A	6	5544577	2.02578e-09	3.99766e-05	2947	3.14657	0.523156	36850
Mean_Precipitation_December	BARC_1.01_Gm_06_9636715_G_T	6	9647302	4.40694e-06	0.0162396	2947	1.94849	0.423601	36850
Mean_Precipitation_December	BARC_1.01_Gm_09_1048885_T_C	9	1054596	1.52222e-06	0.00651018	2947	2.13045	0.442171	36850
Mean_Precipitation_December	BARC_1.01_Gm_09_1053572_G_A	9	1059283	9.22381e-06	0.0308998	2947	1.99561	0.449219	36850
Mean_Precipitation_December	BARC_1.01_Gm_11_8283437_A_G	11	8293886	5.05002e-07	0.00310155	2947	2.39206	0.475029	36850
Mean_Precipitation_December	BARC_1.01_Gm_15_11322464_A_G	15	11342488	5.14158e-09	6.31557e-05	2947	3.48731	0.595104	36850
Mean_Precipitation_December	BARC_1.01_Gm_18_60004657_T_G	18	55724023	1.2474e-06	0.00651018	2947	2.45553	0.505456	36850
Mean_Precipitation_December	BARC_1.01_Gm_19_37827878_A_G	19	38038392	1.59e-06	0.00651018	2947	3.12317	0.649389	36850
Mean_Precipitation_December	BARC_1.01_Gm_20_42233089_A_G	20	43348377	4.78514e-07	0.00310155	2947	2.80826	0.55653	36850
Mean_Precipitation_February	BARC_1.01_Gm_06_5537081_A_G	6	5543013	7.77473e-06	0.0954997	2947	1.92434	0.42961	36850
Mean_Precipitation_February	BARC_1.01_Gm_06_5538645_G_A	6	5544577	6.93215e-06	0.0954997	2947	1.93995	0.43073	36850
Mean_Precipitation_February	BARC_1.01_Gm_16_30813568_G_T	16	31181902	9.21254e-07	0.0339482	2947	-4.37054	0.888643	36850
Mean_Precipitation_January	BARC_1.01_Gm_06_5537081_A_G	6	5543013	2.25286e-08	0.00041509	2947	2.78289	0.496349	36850
Mean_Precipitation_January	BARC_1.01_Gm_06_5537614_T_C	6	5543546	7.13886e-07	0.00657668	2947	2.43936	0.490983	36850
Mean_Precipitation_January	BARC_1.01_Gm_06_5538645_G_A	6	5544577	2.12822e-08	0.00041509	2947	2.79524	0.497668	36850
Mean_Precipitation_January	BARC_1.01_Gm_11_8283437_A_G	11	8293886	4.22805e-06	0.020661	2947	2.07687	0.45066	36850
Mean_Precipitation_January	BARC_1.01_Gm_15_11322464_A_G	15	11342488	1.34023e-07	0.00164625	2947	2.98491	0.564662	36850
Mean_Precipitation_January	BARC_1.01_Gm_18_60004657_T_G	18	55724023	4.27375e-06	0.020661	2947	2.20727	0.479189	36850
Mean_Precipitation_January	BARC_1.01_Gm_19_37827878_A_G	19	38038392	4.48543e-06	0.020661	2947	2.83285	0.616357	36850
Mean_Precipitation_January	BARC_1.01_Gm_20_42233089_A_G	20	43348377	1.12855e-06	0.00831745	2947	2.57285	0.527439	36850
Mean_Precipitation_June	BARC_1.01_Gm_12_37294113_C_A	12	37249747	7.14655e-06	0.0907686	2947	3.74299	0.832266	36850
Mean_Precipitation_June	BARC_1.01_Gm_15_25236055_C_A	15	25328170	1.22875e-05	0.102056	2947	3.36109	0.76739	36850
Mean_Precipitation_June	BARC_1.01_Gm_16_30766209_T_C	16	31134540	7.38958e-06	0.0907686	2947	-6.94234	1.54612	36850
Mean_Precipitation_June	BARC_1.01_Gm_19_44642440_G_A	19	44846047	1.26182e-06	0.0464981	2947	4.02783	0.829495	36850
Mean_Precipitation_March	BARC_1.01_Gm_01_4835798_T_C	1	4857737	1.60731e-06	0.0296148	2947	-3.35484	0.697877	36850
Mean_Precipitation_March	BARC_1.01_Gm_01_4843336_G_A	1	4865275	1.40994e-05	0.0472329	2947	-3.0278	0.696105	36850
Mean_Precipitation_March	BARC_1.01_Gm_01_4915247_A_G	1	4937188	6.68532e-06	0.0352203	2947	-3.17513	0.703767	36850
Mean_Precipitation_March	BARC_1.01_Gm_01_5044640_G_A	1	5066554	7.30337e-06	0.0352203	2947	-3.17277	0.706205	36850
Mean_Precipitation_March	BARC_1.01_Gm_11_38828846_C_T	11	33705240	7.95316e-06	0.0352203	2947	1.54765	0.345891	36850
Mean_Precipitation_March	BARC_1.01_Gm_11_38830324_G_A	11	33703762	6.0379e-06	0.0352203	2947	1.55792	0.343661	36850
Mean_Precipitation_March	BARC_1.01_Gm_15_25236055_C_A	15	25328170	4.54723e-06	0.0352203	2947	1.84675	0.402058	36850
Mean_Precipitation_March	BARC_1.01_Gm_16_30766209_T_C	16	31134540	8.60196e-06	0.0352203	2947	-3.55468	0.79746	36850
Mean_Precipitation_March	BARC_1.01_Gm_16_30813568_G_T	16	31181902	1.49687e-09	5.51595e-05	2947	-5.52021	0.910322	36850
Mean_Precipitation_March	BARC_1.01_Gm_16_30839793_G_A	16	31208131	1.14905e-05	0.0423425	2947	-3.24928	0.739382	36850
Mean_Precipitation_March	BARC_1.01_Gm_20_45874507_G_A	20	47002462	8.27904e-06	0.0352203	2947	2.41582	0.540967	36850
Mean_Precipitation_May	BARC_1.01_Gm_02_9909371_G_A	2	10008242	9.60817e-06	0.0260364	2947	3.01933	0.681017	36850
Mean_Precipitation_May	BARC_1.01_Gm_02_9916011_G_A	2	10014882	1.25488e-06	0.00600339	2947	3.34297	0.688299	36850
Mean_Precipitation_May	BARC_1.01_Gm_05_38933109_C_T	5	41415712	9.89171e-06	0.0260364	2947	2.96984	0.67081	36850
Mean_Precipitation_May	BARC_1.01_Gm_09_5441162_T_C	9	5483976	1.62914e-06	0.00600339	2947	2.90223	0.604067	36850
Mean_Precipitation_May	BARC_1.01_Gm_09_5443673_G_A	9	5486487	1.31361e-06	0.00600339	2947	2.99083	0.616955	36850
Mean_Precipitation_May	BARC_1.01_Gm_09_5445022_G_A	9	5487836	1.39554e-06	0.00600339	2947	2.9479	0.609623	36850
Mean_Precipitation_May	BARC_1.01_Gm_09_5467306_C_T	9	5510120	1.51315e-06	0.00600339	2947	2.92312	0.606536	36850
Mean_Precipitation_May	BARC_1.01_Gm_09_5507805_A_G	9	5550620	2.77643e-06	0.00852595	2947	2.65805	0.566041	36850
Mean_Precipitation_May	BARC_1.01_Gm_15_25236055_C_A	15	25328170	1.36403e-07	0.00167548	2947	2.80107	0.530211	36850
Mean_Precipitation_May	BARC_1.01_Gm_15_28457674_C_T	15	28637600	1.39847e-06	0.00600339	2947	2.55943	0.529335	36850
Mean_Precipitation_May	BARC_1.01_Gm_16_30530465_C_T	16	30898590	1.93869e-06	0.0064946	2947	-4.6995	0.985367	36850
Mean_Precipitation_May	BARC_1.01_Gm_16_30766209_T_C	16	31134540	3.94962e-07	0.00363859	2947	-5.37798	1.05805	36850
Mean_Precipitation_May	BARC_1.01_Gm_16_30813568_G_T	16	31181902	1.39852e-08	0.000257678	2947	-6.87119	1.20768	36850
Mean_Precipitation_May	BARC_1.01_Gm_19_44642440_G_A	19	44846047	1.02587e-09	3.78034e-05	2947	3.48213	0.568491	36850
Mean_Precipitation_November	BARC_1.01_Gm_01_4835798_T_C	1	4857737	1.12461e-05	0.0414419	2947	-3.17059	0.720705	36850
Mean_Precipitation_November	BARC_1.01_Gm_06_5537081_A_G	6	5543013	1.65144e-06	0.0121711	2947	2.18327	0.454683	36850
Mean_Precipitation_November	BARC_1.01_Gm_06_5537614_T_C	6	5543546	1.37463e-05	0.0422127	2947	1.95555	0.449012	36850
Mean_Precipitation_November	BARC_1.01_Gm_06_5538645_G_A	6	5544577	1.3926e-06	0.0121711	2947	2.20453	0.455856	36850
Mean_Precipitation_November	BARC_1.01_Gm_09_1048885_T_C	9	1054596	6.8212e-06	0.0314201	2947	1.70415	0.378084	36850
Mean_Precipitation_November	BARC_1.01_Gm_09_1162832_G_A	9	1177685	4.14004e-07	0.0104201	2947	-2.87298	0.56623	36850
Mean_Precipitation_November	BARC_1.01_Gm_09_1195313_T_C	9	1210166	5.36968e-06	0.0282675	2947	-2.38067	0.522283	36850
Mean_Precipitation_November	BARC_1.01_Gm_15_11322464_A_G	15	11342488	1.01973e-06	0.0121711	2947	2.50323	0.511056	36850
Mean_Precipitation_November	BARC_1.01_Gm_15_15616643_G_A	15	15642145	8.74909e-06	0.0358227	2947	-3.85166	0.864798	36850
Mean_Precipitation_November	BARC_1.01_Gm_18_60004657_T_G	18	55724023	5.6554e-07	0.0104201	2947	2.1778	0.43437	36850
Mean_Precipitation_November	BARC_1.01_Gm_19_37827878_A_G	19	38038392	3.886e-06	0.0238665	2947	2.59937	0.561887	36850
Mean_Precipitation_November	BARC_1.01_Gm_20_42233089_A_G	20	43348377	1.26349e-05	0.0422127	2947	2.09093	0.478061	36850
Mean_Precipitation_October	BARC_1.01_Gm_01_4975775_T_C	1	4997757	1.13007e-05	0.0586809	2947	-4.23255	0.962331	36850
Mean_Precipitation_October	BARC_1.01_Gm_06_49064024_G_T	6	49664340	7.66215e-06	0.0586809	2947	2.34441	0.523025	36850
Mean_Precipitation_October	BARC_1.01_Gm_08_19292192_C_T	8	19249288	1.39409e-05	0.0586809	2947	-3.54095	0.813613	36850
Mean_Precipitation_October	BARC_1.01_Gm_20_40656371_T_C	20	41773864	3.85292e-06	0.0473267	2947	2.80354	0.605785	36850
Mean_Precipitation_October	BARC_1.01_Gm_20_40718918_A_G	20	41836278	1.77131e-06	0.0326363	2947	2.9761	0.621627	36850
Mean_Precipitation_October	BARC_1.01_Gm_20_40806387_G_T	20	41923741	7.38422e-07	0.0272108	2947	3.0759	0.619925	36850
Mean_Precipitation_September	BARC_1.01_Gm_01_4912239_G_A	1	4934180	9.27319e-06	0.0320179	2947	-4.07671	0.917919	36850
Mean_Precipitation_September	BARC_1.01_Gm_01_4915247_A_G	1	4937188	8.17648e-06	0.0320179	2947	-4.69331	1.05033	36850
Mean_Precipitation_September	BARC_1.01_Gm_01_4956371_T_C	1	4978353	9.03092e-06	0.0320179	2947	-4.67581	1.05146	36850
Mean_Precipitation_September	BARC_1.01_Gm_01_4975775_T_C	1	4997757	3.56861e-06	0.0219172	2947	-4.88569	1.05207	36850
Mean_Precipitation_September	BARC_1.01_Gm_09_1109914_T_C	9	1124625	2.92455e-06	0.0215539	2947	-3.53245	0.753969	36850
Mean_Precipitation_September	BARC_1.01_Gm_09_1114022_G_A	9	1128733	1.03343e-06	0.00952048	2947	-3.63583	0.742689	36850
Mean_Precipitation_September	BARC_1.01_Gm_09_1162832_G_A	9	1177685	8.55601e-09	0.000315289	2947	-4.73995	0.820934	36850
Mean_Precipitation_September	BARC_1.01_Gm_09_1195313_T_C	9	1210166	7.34801e-07	0.00902581	2947	-3.76636	0.758937	36850
Mean_Precipitation_September	BARC_1.01_Gm_09_1243936_C_T	9	1258788	7.14938e-06	0.0320179	2947	-4.7671	1.06	36850
Mean_Precipitation_September	BARC_1.01_Gm_09_1246616_G_A	9	1261468	9.55759e-06	0.0320179	2947	-4.71716	1.06369	36850
Mean_Precipitation_September	BARC_1.01_Gm_09_876821_T_C	9	878564	1.11865e-05	0.0343518	2947	-3.26141	0.741153	36850
Mean_Precipitation_September	BARC_1.01_Gm_16_30813568_G_T	16	31181902	3.61916e-07	0.00666831	2947	-6.97434	1.36762	36850
Mean_Precipitation_September	BARC_1.01_Gm_16_30839793_G_A	16	31208131	1.29613e-05	0.0367404	2947	-4.83991	1.10799	36850
Mean_Temp_April	BARC_1.01_Gm_01_48408553_T_C	1	49288415	3.98784e-06	0.048984	2947	1.83163	0.396392	36850
Mean_Temp_April	BARC_1.01_Gm_07_40616399_T_C	7	40568911	5.68591e-06	0.0523815	2947	-1.79402	0.394631	36850
Mean_Temp_April	BARC_1.01_Gm_17_5444484_T_G	17	5176998	9.6696e-06	0.0712649	2947	1.9416	0.43807	36850
Mean_Temp_April	BARC_1.01_Gm_19_36603029_T_C	19	36781528	6.2631e-07	0.0230795	2947	-1.91057	0.382583	36850
Mean_Temp_April	BARC_1.01_Gm_19_44811823_C_T	19	45015436	3.39673e-06	0.048984	2947	-2.16167	0.46446	36850
Mean_Temp_August	BARC_1.01_Gm_13_26593119_T_C	13	27789402	1.30629e-06	0.0465566	2947	-1.6981	0.350207	36850
Mean_Temp_August	BARC_1.01_Gm_19_36603029_T_C	19	36781528	2.52682e-06	0.0465566	2947	-1.39598	0.296058	36850
Mean_Temp_August	BARC_1.01_Gm_19_44811823_C_T	19	45015436	6.5048e-06	0.0799006	2947	-1.60555	0.355411	36850
Mean_Temp_Coldest_Quarter	BARC_1.01_Gm_01_47886976_C_T	1	48761529	7.20747e-06	0.024145	2922	4.39542	0.977716	36850
Mean_Temp_Coldest_Quarter	BARC_1.01_Gm_05_3153422_T_C	5	4869885	5.12894e-06	0.0189002	2922	-4.75777	1.04155	36850
Mean_Temp_Coldest_Quarter	BARC_1.01_Gm_05_38933109_C_T	5	41415712	4.55906e-06	0.0186668	2922	5.2286	1.13844	36850
Mean_Temp_Coldest_Quarter	BARC_1.01_Gm_08_22795433_G_A	8	22751408	1.16174e-07	0.00214051	2922	-6.60113	1.24253	36850
Mean_Temp_Coldest_Quarter	BARC_1.01_Gm_10_4575517_G_A	10	4592145	2.93841e-07	0.00270701	2922	5.77776	1.12422	36850
Mean_Temp_Coldest_Quarter	BARC_1.01_Gm_16_30766209_T_C	16	31134540	3.26219e-06	0.0164089	2922	-8.20309	1.75933	36850
Mean_Temp_Coldest_Quarter	BARC_1.01_Gm_16_30803881_C_T	16	31172215	3.56231e-06	0.0164089	2922	-7.49935	1.61473	36850
Mean_Temp_Coldest_Quarter	BARC_1.01_Gm_16_30813568_G_T	16	31181902	7.96405e-08	0.00214051	2922	-10.8724	2.02027	36850
Mean_Temp_Coldest_Quarter	BARC_1.01_Gm_16_30839793_G_A	16	31208131	1.48367e-06	0.0109347	2922	-7.87921	1.63354	36850
Mean_Temp_Coldest_Quarter	BARC_1.01_Gm_19_44802873_A_G	19	45006486	2.34198e-06	0.0143837	2922	6.20767	1.31217	36850
Mean_Temp_Coldest_Quarter	BARC_1.01_Gm_19_44811823_C_T	19	45015436	2.59047e-07	0.00270701	2922	-4.80248	0.930134	36850
Mean_Temp_December	BARC_1.01_Gm_01_47886976_C_T	1	48761529	1.21065e-05	0.0405569	2936	4.3102	0.983349	36850
Mean_Temp_December	BARC_1.01_Gm_05_3153422_T_C	5	4869885	3.8986e-06	0.0143663	2936	-4.84776	1.04805	36850
Mean_Temp_December	BARC_1.01_Gm_05_38933109_C_T	5	41415712	2.66141e-06	0.010897	2936	5.37634	1.14279	36850
Mean_Temp_December	BARC_1.01_Gm_08_22795433_G_A	8	22751408	9.61371e-08	0.00175424	2936	-6.68092	1.2494	36850
Mean_Temp_December	BARC_1.01_Gm_10_4575517_G_A	10	4592145	1.42815e-07	0.00175424	2936	5.94997	1.12807	36850
Mean_Temp_December	BARC_1.01_Gm_16_30766209_T_C	16	31134540	2.28944e-06	0.0105457	2936	-8.38984	1.77171	36850
Mean_Temp_December	BARC_1.01_Gm_16_30803881_C_T	16	31172215	1.19445e-06	0.00733592	2936	-7.90235	1.62374	36850
Mean_Temp_December	BARC_1.01_Gm_16_30813568_G_T	16	31181902	1.8293e-08	0.000674095	2936	-11.4614	2.03105	36850
Mean_Temp_December	BARC_1.01_Gm_16_30839793_G_A	16	31208131	4.40854e-07	0.00324909	2936	-8.3159	1.64286	36850
Mean_Temp_December	BARC_1.01_Gm_19_44802873_A_G	19	45006486	1.52626e-06	0.00803465	2936	6.36247	1.32066	36850
Mean_Temp_December	BARC_1.01_Gm_19_44811823_C_T	19	45015436	4.26946e-07	0.00324909	2936	-4.74803	0.936863	36850
Mean_Temp_Driest_Quarter	BARC_1.01_Gm_05_3153422_T_C	5	4869885	1.27845e-05	0.0473241	2922	-5.43621	1.24362	36850
Mean_Temp_Driest_Quarter	BARC_1.01_Gm_05_38933109_C_T	5	41415712	9.34129e-06	0.0430283	2922	6.03993	1.36043	36850
Mean_Temp_Driest_Quarter	BARC_1.01_Gm_06_44842845_A_G	6	45410279	9.69762e-07	0.0178679	2922	5.46902	1.11427	36850
Mean_Temp_Driest_Quarter	BARC_1.01_Gm_08_22795433_G_A	8	22751408	4.99432e-07	0.0178679	2922	-7.47082	1.48294	36850
Mean_Temp_Driest_Quarter	BARC_1.01_Gm_09_3197212_A_C	9	3238568	5.23147e-06	0.03213	2922	-6.13462	1.3442	36850
Mean_Temp_Driest_Quarter	BARC_1.01_Gm_10_4575517_G_A	10	4592145	5.08465e-06	0.03213	2922	6.15089	1.34599	36850
Mean_Temp_Driest_Quarter	BARC_1.01_Gm_16_30803881_C_T	16	31172215	8.32423e-06	0.0430283	2922	-8.61151	1.92882	36850
Mean_Temp_Driest_Quarter	BARC_1.01_Gm_16_30813568_G_T	16	31181902	1.61906e-06	0.0198875	2922	-11.6092	2.41565	36850
Mean_Temp_Driest_Quarter	BARC_1.01_Gm_19_44802873_A_G	19	45006486	2.87986e-06	0.0265307	2922	7.3386	1.56527	36850
Mean_Temp_February	BARC_1.01_Gm_01_47886976_C_T	1	48761529	7.08618e-06	0.0261126	2926	4.09134	0.909344	36850
Mean_Temp_February	BARC_1.01_Gm_05_3153422_T_C	5	4869885	5.54314e-06	0.0255331	2926	-4.40796	0.968457	36850
Mean_Temp_February	BARC_1.01_Gm_05_38933109_C_T	5	41415712	6.84357e-06	0.0261126	2926	4.77999	1.06065	36850
Mean_Temp_February	BARC_1.01_Gm_08_22795433_G_A	8	22751408	1.86711e-07	0.00312498	2926	-6.03772	1.15562	36850
Mean_Temp_February	BARC_1.01_Gm_10_4575517_G_A	10	4592145	3.39211e-07	0.00312498	2926	5.34371	1.04532	36850
Mean_Temp_February	BARC_1.01_Gm_16_30766209_T_C	16	31134540	2.54652e-06	0.0156399	2926	-7.71259	1.63621	36850
Mean_Temp_February	BARC_1.01_Gm_16_30803881_C_T	16	31172215	1.01107e-05	0.0338708	2926	-6.65202	1.50412	36850
Mean_Temp_February	BARC_1.01_Gm_16_30813568_G_T	16	31181902	2.70336e-07	0.00312498	2926	-9.71959	1.88542	36850
Mean_Temp_February	BARC_1.01_Gm_16_30839793_G_A	16	31208131	4.13302e-06	0.0217574	2926	-7.02007	1.52169	36850
Mean_Temp_February	BARC_1.01_Gm_19_44802873_A_G	19	45006486	1.15462e-06	0.00850954	2926	5.93134	1.21705	36850
Mean_Temp_February	BARC_1.01_Gm_19_44811823_C_T	19	45015436	5.069e-08	0.00186793	2926	-4.71845	0.863678	36850
Mean_Temp_January	BARC_1.01_Gm_01_47886976_C_T	1	48761529	6.85495e-06	0.0240954	2905	4.72896	1.04939	36850
Mean_Temp_January	BARC_1.01_Gm_05_3153422_T_C	5	4869885	7.19267e-06	0.0240954	2905	-5.02524	1.11769	36850
Mean_Temp_January	BARC_1.01_Gm_05_38933109_C_T	5	41415712	6.25262e-06	0.0240954	2905	5.53353	1.22261	36850
Mean_Temp_January	BARC_1.01_Gm_08_22795433_G_A	8	22751408	9.47378e-08	0.00174554	2905	-7.1332	1.33328	36850
Mean_Temp_January	BARC_1.01_Gm_10_4575517_G_A	10	4592145	6.94501e-07	0.00639809	2905	5.92347	1.19092	36850
Mean_Temp_January	BARC_1.01_Gm_16_30766209_T_C	16	31134540	3.54326e-06	0.0186527	2905	-8.84762	1.90455	36850
Mean_Temp_January	BARC_1.01_Gm_16_30803881_C_T	16	31172215	6.06421e-06	0.0240954	2905	-7.85717	1.73351	36850
Mean_Temp_January	BARC_1.01_Gm_16_30813568_G_T	16	31181902	4.93501e-08	0.00174554	2905	-12.0222	2.1986	36850
Mean_Temp_January	BARC_1.01_Gm_16_30839793_G_A	16	31208131	2.76449e-06	0.0169786	2905	-8.23857	1.75405	36850
Mean_Temp_January	BARC_1.01_Gm_19_44802873_A_G	19	45006486	1.90415e-06	0.0140336	2905	6.71805	1.40749	36850
Mean_Temp_January	BARC_1.01_Gm_19_44811823_C_T	19	45015436	4.8079e-07	0.0059057	2905	-5.03621	0.998206	36850
Mean_Temp_July	BARC_1.01_Gm_13_26593119_T_C	13	27789402	6.13115e-07	0.0112966	2947	-1.68653	0.33744	36850
Mean_Temp_July	BARC_1.01_Gm_13_4960788_C_T	13	16871244	8.42024e-06	0.103429	2947	-1.68593	0.377833	36850
Mean_Temp_July	BARC_1.01_Gm_19_36603029_T_C	19	36781528	2.39294e-11	8.81799e-07	2947	-1.89812	0.283058	36850
Mean_Temp_June	BARC_1.01_Gm_13_26593119_T_C	13	27789402	5.92733e-06	0.109211	2947	-1.69695	0.374005	36850
Mean_Temp_June	BARC_1.01_Gm_19_36603029_T_C	19	36781528	2.09393e-09	7.71612e-05	2947	-1.88035	0.312914	36850
Mean_Temp_March	BARC_1.01_Gm_01_47886976_C_T	1	48761529	9.22899e-06	0.0388453	2947	2.98708	0.67242	36850
Mean_Temp_March	BARC_1.01_Gm_05_38933109_C_T	5	41415712	1.07533e-05	0.0393615	2947	3.46835	0.786641	36850
Mean_Temp_March	BARC_1.01_Gm_07_40616399_T_C	7	40568911	5.76638e-06	0.0354152	2947	-2.46158	0.54183	36850
Mean_Temp_March	BARC_1.01_Gm_08_22795433_G_A	8	22751408	2.94511e-06	0.0271318	2947	-4.00191	0.854435	36850
Mean_Temp_March	BARC_1.01_Gm_10_4575517_G_A	10	4592145	1.61094e-06	0.0233361	2947	3.73781	0.777617	36850
Mean_Temp_March	BARC_1.01_Gm_16_30766209_T_C	16	31134540	4.8448e-06	0.0354152	2947	-5.5258	1.20653	36850
Mean_Temp_March	BARC_1.01_Gm_16_30813568_G_T	16	31181902	9.39561e-06	0.0388453	2947	-6.19044	1.39474	36850
Mean_Temp_March	BARC_1.01_Gm_17_5444484_T_G	17	5176998	1.17497e-05	0.0393615	2947	2.6419	0.60184	36850
Mean_Temp_March	BARC_1.01_Gm_19_36603029_T_C	19	36781528	9.48733e-06	0.0388453	2947	-2.33248	0.525771	36850
Mean_Temp_March	BARC_1.01_Gm_19_44802873_A_G	19	45006486	1.89982e-06	0.0233361	2947	4.28869	0.898455	36850
Mean_Temp_March	BARC_1.01_Gm_19_44811823_C_T	19	45015436	8.7886e-08	0.0032386	2947	-3.41624	0.636928	36850
Mean_Temp_May	BARC_1.01_Gm_01_48408553_T_C	1	49288415	9.11021e-06	0.148147	2947	1.50208	0.33792	36850
Mean_Temp_May	BARC_1.01_Gm_19_36603029_T_C	19	36781528	5.56295e-08	0.00204995	2947	-1.77614	0.326112	36850
Mean_Temp_November	BARC_1.01_Gm_01_47886976_C_T	1	48761529	1.17745e-05	0.0351571	2947	3.48341	0.793624	36850
Mean_Temp_November	BARC_1.01_Gm_05_3153422_T_C	5	4869885	6.36569e-06	0.0234576	2947	-3.82624	0.846126	36850
Mean_Temp_November	BARC_1.01_Gm_05_38933109_C_T	5	41415712	1.70518e-06	0.00731274	2947	4.42118	0.921987	36850
Mean_Temp_November	BARC_1.01_Gm_08_22795433_G_A	8	22751408	1.01628e-07	0.00124833	2947	-5.38282	1.00857	36850
Mean_Temp_November	BARC_1.01_Gm_10_4575517_G_A	10	4592145	7.36144e-08	0.00124833	2947	4.91047	0.910048	36850
Mean_Temp_November	BARC_1.01_Gm_15_25236055_C_A	15	25328170	1.33874e-05	0.0352376	2947	3.15593	0.723662	36850
Mean_Temp_November	BARC_1.01_Gm_15_28457674_C_T	15	28637600	1.24028e-05	0.0351571	2947	3.15546	0.720778	36850
Mean_Temp_November	BARC_1.01_Gm_16_30395772_T_C	16	30763896	9.02043e-06	0.0302185	2947	-6.25626	1.40678	36850
Mean_Temp_November	BARC_1.01_Gm_16_30766209_T_C	16	31134540	1.78601e-06	0.00731274	2947	-6.84495	1.43023	36850
Mean_Temp_November	BARC_1.01_Gm_16_30803881_C_T	16	31172215	1.40717e-06	0.00731274	2947	-6.33845	1.31124	36850
Mean_Temp_November	BARC_1.01_Gm_16_30813568_G_T	16	31181902	3.72055e-08	0.00124833	2947	-9.05375	1.64068	36850
Mean_Temp_November	BARC_1.01_Gm_16_30839793_G_A	16	31208131	8.67801e-07	0.0063957	2947	-6.54252	1.32708	36850
Mean_Temp_November	BARC_1.01_Gm_19_44802873_A_G	19	45006486	1.19291e-06	0.00731274	2947	5.17868	1.06405	36850
Mean_Temp_November	BARC_1.01_Gm_19_44811823_C_T	19	45015436	3.11587e-07	0.0028705	2947	-3.877	0.756026	36850
Mean_Temp_October	BARC_1.01_Gm_05_38933109_C_T	5	41415712	3.00364e-06	0.015812	2947	3.07051	0.656144	36850
Mean_Temp_October	BARC_1.01_Gm_08_22795433_G_A	8	22751408	2.89419e-06	0.015812	2947	-3.3841	0.721972	36850
Mean_Temp_October	BARC_1.01_Gm_10_2482855_G_T	10	2490861	5.67754e-06	0.0243945	2947	-2.49705	0.549238	36850
Mean_Temp_October	BARC_1.01_Gm_10_4575517_G_A	10	4592145	1.33862e-07	0.00363263	2947	3.42108	0.647148	36850
Mean_Temp_October	BARC_1.01_Gm_16_30766209_T_C	16	31134540	1.5131e-06	0.0111515	2947	-4.94482	1.02603	36850
Mean_Temp_October	BARC_1.01_Gm_16_30803881_C_T	16	31172215	7.33957e-06	0.0270463	2947	-4.22014	0.939553	36850
Mean_Temp_October	BARC_1.01_Gm_16_30813568_G_T	16	31181902	4.14281e-07	0.00381657	2947	-5.96534	1.17573	36850
Mean_Temp_October	BARC_1.01_Gm_16_30839793_G_A	16	31208131	5.95795e-06	0.0243945	2947	-4.31417	0.951064	36850
Mean_Temp_October	BARC_1.01_Gm_19_44802873_A_G	19	45006486	2.95736e-07	0.00363263	2947	3.9144	0.761848	36850
Mean_Temp_October	BARC_1.01_Gm_19_44811823_C_T	19	45015436	1.97918e-07	0.00363263	2947	-2.82703	0.542232	36850
Mean_Temp_September	BARC_1.01_Gm_07_40616399_T_C	7	40568911	9.87012e-06	0.0519591	2947	-1.64638	0.371834	36850
Mean_Temp_September	BARC_1.01_Gm_08_22795433_G_A	8	22751408	5.05239e-06	0.0465451	2947	-2.64162	0.5779	36850
Mean_Temp_September	BARC_1.01_Gm_10_2482855_G_T	10	2490861	1.23456e-05	0.0568668	2947	-1.93092	0.440963	36850
Mean_Temp_September	BARC_1.01_Gm_10_4575517_G_A	10	4592145	1.29287e-06	0.0238211	2947	2.50444	0.516283	36850
Mean_Temp_September	BARC_1.01_Gm_16_30766209_T_C	16	31134540	2.39963e-06	0.0294755	2947	-3.89165	0.823491	36850
Mean_Temp_September	BARC_1.01_Gm_16_30813568_G_T	16	31181902	6.57255e-06	0.0484397	2947	-4.25671	0.94274	36850
Mean_Temp_September	BARC_1.01_Gm_19_44802873_A_G	19	45006486	9.23021e-06	0.0519591	2947	2.71672	0.611564	36850
Mean_Temp_September	BARC_1.01_Gm_19_44811823_C_T	19	45015436	7.06911e-07	0.0238211	2947	-2.16303	0.435196	36850
Mean_Temp_Warmest_Quarter	BARC_1.01_Gm_13_26593119_T_C	13	27789402	6.06436e-07	0.0111736	2947	-1.67234	0.334458	36850
Mean_Temp_Warmest_Quarter	BARC_1.01_Gm_19_36603029_T_C	19	36781528	4.42403e-09	0.000163025	2947	-1.6561	0.281401	36850
Mean_Temperature_Wettest_Quarter	BARC_1.01_Gm_13_21208624_C_T	13	22764448	1.43079e-05	0.121073	2947	-1.7199	0.395707	36850
Mean_Temperature_Wettest_Quarter	BARC_1.01_Gm_13_4960788_C_T	13	16871244	5.44712e-06	0.100363	2947	-1.99547	0.438068	36850
Mean_Temperature_Wettest_Quarter	BARC_1.01_Gm_15_7764773_G_A	15	7788828	1.19153e-05	0.121073	2947	-2.27162	0.517848	36850
Mean_Temperature_Wettest_Quarter	BARC_1.01_Gm_19_36603029_T_C	19	36781528	4.58398e-15	1.6892e-10	2947	-2.56079	0.324992	36850
Min_Temp_April	BARC_1.01_Gm_01_48408553_T_C	1	49288415	6.56369e-06	0.040312	2921	2.05134	0.454277	36850
Min_Temp_April	BARC_1.01_Gm_05_38933109_C_T	5	41415712	1.19764e-07	0.00441329	2921	3.39752	0.64019	36850
Min_Temp_April	BARC_1.01_Gm_06_44842845_A_G	6	45410279	1.13061e-05	0.0530008	2921	2.34818	0.533896	36850
Min_Temp_April	BARC_1.01_Gm_10_4575517_G_A	10	4592145	4.01086e-06	0.03695	2921	2.96887	0.642664	36850
Min_Temp_April	BARC_1.01_Gm_17_39625912_T_G	17	39350335	1.15063e-05	0.0530008	2921	2.25059	0.512155	36850
Min_Temp_April	BARC_1.01_Gm_19_44642440_G_A	19	44846047	6.4359e-07	0.0086537	2921	2.70655	0.54254	36850
Min_Temp_April	BARC_1.01_Gm_19_44802873_A_G	19	45006486	7.04508e-07	0.0086537	2921	3.68398	0.741092	36850
Min_Temp_April	BARC_1.01_Gm_19_44811823_C_T	19	45015436	5.30321e-06	0.0390846	2921	-2.42972	0.532728	36850
Min_Temp_August	BARC_1.01_Gm_06_44842845_A_G	6	45410279	1.36751e-05	0.114074	2947	1.72733	0.396506	36850
Min_Temp_August	BARC_1.01_Gm_10_4575517_G_A	10	4592145	4.30491e-06	0.079318	2947	2.14199	0.465171	36850
Min_Temp_August	BARC_1.01_Gm_19_44811823_C_T	19	45015436	3.09915e-06	0.079318	2947	-1.86175	0.398391	36850
Min_Temp_Coldest_Month	BARC_1.01_Gm_01_47886976_C_T	1	48761529	2.64115e-06	0.0116069	2942	5.34656	1.13608	36850
Min_Temp_Coldest_Month	BARC_1.01_Gm_05_3153422_T_C	5	4869885	6.66999e-06	0.0189069	2942	-5.46869	1.212	36850
Min_Temp_Coldest_Month	BARC_1.01_Gm_05_38933109_C_T	5	41415712	3.42585e-06	0.0116069	2942	6.15114	1.32214	36850
Min_Temp_Coldest_Month	BARC_1.01_Gm_08_22795433_G_A	8	22751408	6.31919e-08	0.00123142	2942	-7.83005	1.44373	36850
Min_Temp_Coldest_Month	BARC_1.01_Gm_10_2482855_G_T	10	2490861	3.46476e-06	0.0116069	2942	-5.0955	1.09579	36850
Min_Temp_Coldest_Month	BARC_1.01_Gm_10_4575517_G_A	10	4592145	2.8303e-07	0.00347655	2942	6.7214	1.30604	36850
Min_Temp_Coldest_Month	BARC_1.01_Gm_15_25236055_C_A	15	25328170	1.33442e-05	0.0327822	2942	4.52145	1.03661	36850
Min_Temp_Coldest_Month	BARC_1.01_Gm_15_25682685_A_C	15	25777609	7.76472e-06	0.0204378	2942	4.57869	1.02213	36850
Min_Temp_Coldest_Month	BARC_1.01_Gm_15_28457674_C_T	15	28637600	4.45062e-06	0.0136671	2942	4.74467	1.03195	36850
Min_Temp_Coldest_Month	BARC_1.01_Gm_16_30766209_T_C	16	31134540	2.01722e-06	0.0116069	2942	-9.80349	2.05902	36850
Min_Temp_Coldest_Month	BARC_1.01_Gm_16_30803881_C_T	16	31172215	3.45391e-06	0.0116069	2942	-8.73676	1.87858	36850
Min_Temp_Coldest_Month	BARC_1.01_Gm_16_30813568_G_T	16	31181902	6.68343e-08	0.00123142	2942	-12.7263	2.35091	36850
Min_Temp_Coldest_Month	BARC_1.01_Gm_16_30839793_G_A	16	31208131	1.85492e-06	0.0116069	2942	-9.0832	1.90094	36850
Min_Temp_Coldest_Month	BARC_1.01_Gm_19_44802873_A_G	19	45006486	2.42187e-06	0.0116069	2942	7.19764	1.52366	36850
Min_Temp_Coldest_Month	BARC_1.01_Gm_19_44811823_C_T	19	45015436	1.57873e-06	0.0116069	2942	-5.21023	1.08302	36850
Min_Temp_December	BARC_1.01_Gm_01_47886976_C_T	1	48761529	3.21244e-06	0.0118378	2933	4.86329	1.04233	36850
Min_Temp_December	BARC_1.01_Gm_05_3153422_T_C	5	4869885	5.64898e-06	0.0156437	2933	-5.05852	1.11238	36850
Min_Temp_December	BARC_1.01_Gm_05_38933109_C_T	5	41415712	9.6263e-07	0.00551488	2933	5.94019	1.20992	36850
Min_Temp_December	BARC_1.01_Gm_08_22795433_G_A	8	22751408	4.44999e-08	0.000600564	2933	-7.26577	1.32431	36850
Min_Temp_December	BARC_1.01_Gm_10_2482855_G_T	10	2490861	2.75453e-06	0.0112782	2933	-4.72694	1.00626	36850
Min_Temp_December	BARC_1.01_Gm_10_4575517_G_A	10	4592145	4.88926e-08	0.000600564	2933	6.53334	1.19447	36850
Min_Temp_December	BARC_1.01_Gm_15_25236055_C_A	15	25328170	5.94333e-06	0.0156437	2933	4.31035	0.950103	36850
Min_Temp_December	BARC_1.01_Gm_15_25682685_A_C	15	25777609	4.18367e-06	0.0128473	2933	4.32134	0.937229	36850
Min_Temp_December	BARC_1.01_Gm_15_28457674_C_T	15	28637600	4.17608e-06	0.0128473	2933	4.36297	0.94618	36850
Min_Temp_December	BARC_1.01_Gm_16_30766209_T_C	16	31134540	6.90636e-06	0.0169666	2933	-8.47883	1.88222	36850
Min_Temp_December	BARC_1.01_Gm_16_30803881_C_T	16	31172215	1.0476e-06	0.00551488	2933	-8.42472	1.72185	36850
Min_Temp_December	BARC_1.01_Gm_16_30813568_G_T	16	31181902	8.6455e-09	0.000318587	2933	-12.4285	2.15319	36850
Min_Temp_December	BARC_1.01_Gm_16_30839793_G_A	16	31208131	5.20721e-07	0.00479714	2933	-8.76427	1.74249	36850
Min_Temp_December	BARC_1.01_Gm_19_44802873_A_G	19	45006486	1.24556e-06	0.00573735	2933	6.79505	1.39862	36850
Min_Temp_December	BARC_1.01_Gm_19_44811823_C_T	19	45015436	7.67917e-07	0.00551488	2933	-4.93983	0.99712	36850
Min_Temp_February	BARC_1.01_Gm_01_47855385_T_C	1	48729931	1.27291e-05	0.0293168	2946	4.55337	1.04145	36850
Min_Temp_February	BARC_1.01_Gm_01_47876895_T_G	1	48751448	1.21303e-05	0.0293168	2946	4.56283	1.04109	36850
Min_Temp_February	BARC_1.01_Gm_01_47886976_C_T	1	48761529	2.84116e-06	0.0130871	2946	4.74895	1.01233	36850
Min_Temp_February	BARC_1.01_Gm_05_3153422_T_C	5	4869885	4.2811e-06	0.0145675	2946	-4.96827	1.07867	36850
Min_Temp_February	BARC_1.01_Gm_05_38933109_C_T	5	41415712	2.30243e-06	0.0130871	2946	5.54045	1.17029	36850
Min_Temp_February	BARC_1.01_Gm_08_22795433_G_A	8	22751408	6.07036e-08	0.00141463	2946	-6.98237	1.28572	36850
Min_Temp_February	BARC_1.01_Gm_10_2482855_G_T	10	2490861	7.47603e-06	0.0211917	2946	-4.37394	0.974653	36850
Min_Temp_February	BARC_1.01_Gm_10_4575517_G_A	10	4592145	1.15167e-07	0.00141463	2946	6.19645	1.16603	36850
Min_Temp_February	BARC_1.01_Gm_15_25682685_A_C	15	25777609	8.40081e-06	0.0221121	2946	4.02936	0.902916	36850
Min_Temp_February	BARC_1.01_Gm_15_28457674_C_T	15	28637600	7.05997e-06	0.0211917	2946	4.10492	0.912213	36850
Min_Temp_February	BARC_1.01_Gm_16_30766209_T_C	16	31134540	3.87442e-06	0.0145675	2946	-8.43031	1.82207	36850
Min_Temp_February	BARC_1.01_Gm_16_30803881_C_T	16	31172215	4.3485e-06	0.0145675	2946	-7.70298	1.6736	36850
Min_Temp_February	BARC_1.01_Gm_16_30813568_G_T	16	31181902	1.12044e-07	0.00141463	2946	-11.1413	2.09455	36850
Min_Temp_February	BARC_1.01_Gm_16_30839793_G_A	16	31208131	2.50478e-06	0.0130871	2946	-7.98751	1.69334	36850
Min_Temp_February	BARC_1.01_Gm_19_44802873_A_G	19	45006486	5.54329e-07	0.0040854	2946	6.79819	1.35487	36850
Min_Temp_February	BARC_1.01_Gm_19_44811823_C_T	19	45015436	1.73023e-07	0.00159397	2946	-5.04181	0.962398	36850
Min_Temp_January	BARC_1.01_Gm_01_47886976_C_T	1	48761529	2.67018e-06	0.0117183	2942	5.34635	1.13658	36850
Min_Temp_January	BARC_1.01_Gm_05_3153422_T_C	5	4869885	6.65814e-06	0.0188733	2942	-5.47128	1.21247	36850
Min_Temp_January	BARC_1.01_Gm_05_38933109_C_T	5	41415712	3.29971e-06	0.0117183	2942	6.16412	1.32272	36850
Min_Temp_January	BARC_1.01_Gm_08_22795433_G_A	8	22751408	6.38047e-08	0.00120711	2942	-7.83073	1.44432	36850
Min_Temp_January	BARC_1.01_Gm_10_2482855_G_T	10	2490861	3.44845e-06	0.0117183	2942	-5.09841	1.09619	36850
Min_Temp_January	BARC_1.01_Gm_10_4575517_G_A	10	4592145	2.56731e-07	0.00315351	2942	6.74823	1.30658	36850
Min_Temp_January	BARC_1.01_Gm_15_25236055_C_A	15	25328170	1.29589e-05	0.0318358	2942	4.52996	1.03702	36850
Min_Temp_January	BARC_1.01_Gm_15_25682685_A_C	15	25777609	7.56842e-06	0.0199212	2942	4.58614	1.02253	36850
Min_Temp_January	BARC_1.01_Gm_15_28457674_C_T	15	28637600	4.33924e-06	0.0133251	2942	4.75208	1.03237	36850
Min_Temp_January	BARC_1.01_Gm_16_30766209_T_C	16	31134540	1.98279e-06	0.0117183	2942	-9.81419	2.05976	36850
Min_Temp_January	BARC_1.01_Gm_16_30803881_C_T	16	31172215	3.498e-06	0.0117183	2942	-8.73541	1.87936	36850
Min_Temp_January	BARC_1.01_Gm_16_30813568_G_T	16	31181902	6.55148e-08	0.00120711	2942	-12.7398	2.35184	36850
Min_Temp_January	BARC_1.01_Gm_16_30839793_G_A	16	31208131	1.8597e-06	0.0117183	2942	-9.08586	1.90171	36850
Min_Temp_January	BARC_1.01_Gm_19_44802873_A_G	19	45006486	2.41123e-06	0.0117183	2942	7.20173	1.52423	36850
Min_Temp_January	BARC_1.01_Gm_19_44811823_C_T	19	45015436	1.59322e-06	0.0117183	2942	-5.21016	1.08342	36850
Min_Temp_July	BARC_1.01_Gm_13_26593119_T_C	13	27789402	3.02914e-06	0.0372079	2947	-1.71928	0.367534	36850
Min_Temp_July	BARC_1.01_Gm_13_4960788_C_T	13	16871244	1.89158e-06	0.0348523	2947	-1.95819	0.410153	36850
Min_Temp_July	BARC_1.01_Gm_19_36603029_T_C	19	36781528	3.51484e-10	1.29522e-05	2947	-1.9455	0.309019	36850
Min_Temp_June	BARC_1.01_Gm_13_26593119_T_C	13	27789402	1.26349e-05	0.133778	2947	-1.74348	0.398621	36850
Min_Temp_June	BARC_1.01_Gm_13_4960788_C_T	13	16871244	7.22118e-06	0.13305	2947	-2.00721	0.446531	36850
Min_Temp_June	BARC_1.01_Gm_19_36603029_T_C	19	36781528	1.20013e-09	4.42248e-05	2947	-2.03563	0.333717	36850
Min_Temp_March	BARC_1.01_Gm_01_47855385_T_C	1	48729931	1.39922e-05	0.0368293	2684	3.5361	0.812515	36850
Min_Temp_March	BARC_1.01_Gm_01_47876895_T_G	1	48751448	1.32804e-05	0.0368293	2684	3.54414	0.812214	36850
Min_Temp_March	BARC_1.01_Gm_01_47886976_C_T	1	48761529	6.71081e-06	0.027477	2684	3.52823	0.782034	36850
Min_Temp_March	BARC_1.01_Gm_05_38933109_C_T	5	41415712	1.05957e-06	0.00650753	2684	4.42664	0.904957	36850
Min_Temp_March	BARC_1.01_Gm_08_22795433_G_A	8	22751408	4.05881e-07	0.00384695	2684	-5.09038	1.00228	36850
Min_Temp_March	BARC_1.01_Gm_10_4575517_G_A	10	4592145	7.98602e-08	0.00294285	2684	4.91753	0.913633	36850
Min_Temp_March	BARC_1.01_Gm_15_25682685_A_C	15	25777609	8.42719e-06	0.0310542	2684	3.11898	0.6989	36850
Min_Temp_March	BARC_1.01_Gm_15_28457674_C_T	15	28637600	1.0925e-05	0.0337187	2684	3.09532	0.702466	36850
Min_Temp_March	BARC_1.01_Gm_16_30395772_T_C	16	30763896	5.09259e-06	0.0234577	2684	-6.35754	1.39108	36850
Min_Temp_March	BARC_1.01_Gm_16_30766209_T_C	16	31134540	1.28991e-06	0.00679047	2684	-7.11883	1.46709	36850
Min_Temp_March	BARC_1.01_Gm_16_30803881_C_T	16	31172215	1.09803e-05	0.0337187	2684	-5.72587	1.29978	36850
Min_Temp_March	BARC_1.01_Gm_16_30813568_G_T	16	31181902	8.88096e-07	0.00650753	2684	-8.00509	1.62491	36850
Min_Temp_March	BARC_1.01_Gm_19_44802873_A_G	19	45006486	2.13753e-07	0.00384695	2684	5.45699	1.04932	36850
Min_Temp_March	BARC_1.01_Gm_19_44811823_C_T	19	45015436	4.1758e-07	0.00384695	2684	-3.79871	0.748759	36850
Min_Temp_May	BARC_1.01_Gm_01_48408553_T_C	1	49288415	2.7025e-06	0.0337151	2947	1.84846	0.393171	36850
Min_Temp_May	BARC_1.01_Gm_05_38933109_C_T	5	41415712	6.926e-06	0.0364604	2947	2.49776	0.554559	36850
Min_Temp_May	BARC_1.01_Gm_10_4575517_G_A	10	4592145	4.57616e-06	0.0337263	2947	2.51674	0.548081	36850
Min_Temp_May	BARC_1.01_Gm_14_44977165_C_T	14	44255136	1.41362e-05	0.0578797	2947	2.27471	0.523035	36850
Min_Temp_May	BARC_1.01_Gm_17_39625912_T_G	17	39350335	9.36196e-06	0.0431235	2947	1.97016	0.443811	36850
Min_Temp_May	BARC_1.01_Gm_17_5444484_T_G	17	5176998	5.88667e-06	0.036154	2947	1.96215	0.432314	36850
Min_Temp_May	BARC_1.01_Gm_19_36603029_T_C	19	36781528	1.60659e-06	0.0337151	2947	-1.83422	0.381549	36850
Min_Temp_May	BARC_1.01_Gm_19_44642440_G_A	19	44846047	3.65972e-06	0.0337151	2947	2.18317	0.470647	36850
Min_Temp_May	BARC_1.01_Gm_19_44802873_A_G	19	45006486	2.77779e-06	0.0337151	2947	3.03365	0.64604	36850
Min_Temp_November	BARC_1.01_Gm_01_47886976_C_T	1	48761529	4.86866e-06	0.0138008	2887	3.94834	0.86226	36850
Min_Temp_November	BARC_1.01_Gm_05_3153422_T_C	5	4869885	9.47154e-06	0.0218141	2887	-4.08545	0.920805	36850
Min_Temp_November	BARC_1.01_Gm_05_38933109_C_T	5	41415712	5.37758e-07	0.00396327	2887	5.01734	0.998734	36850
Min_Temp_November	BARC_1.01_Gm_08_22795433_G_A	8	22751408	8.04666e-08	0.000988398	2887	-5.8933	1.09542	36850
Min_Temp_November	BARC_1.01_Gm_10_2482855_G_T	10	2490861	7.8456e-06	0.019274	2887	-3.72972	0.832993	36850
Min_Temp_November	BARC_1.01_Gm_10_4575517_G_A	10	4592145	2.04411e-08	0.000376628	2887	5.52797	0.982919	36850
Min_Temp_November	BARC_1.01_Gm_15_25236055_C_A	15	25328170	3.07059e-06	0.0102865	2887	3.66847	0.784654	36850
Min_Temp_November	BARC_1.01_Gm_15_25682685_A_C	15	25777609	2.38876e-06	0.00880257	2887	3.66044	0.774382	36850
Min_Temp_November	BARC_1.01_Gm_15_28457674_C_T	15	28637600	2.17522e-06	0.00880257	2887	3.70974	0.781646	36850
Min_Temp_November	BARC_1.01_Gm_16_30395772_T_C	16	30763896	6.2504e-06	0.0164519	2887	-6.91924	1.52873	36850
Min_Temp_November	BARC_1.01_Gm_16_30766209_T_C	16	31134540	3.67977e-06	0.0113	2887	-7.22133	1.55709	36850
Min_Temp_November	BARC_1.01_Gm_16_30803881_C_T	16	31172215	1.09192e-06	0.00598696	2887	-6.95043	1.42288	36850
Min_Temp_November	BARC_1.01_Gm_16_30813568_G_T	16	31181902	8.56081e-09	0.000315466	2887	-10.2943	1.78284	36850
Min_Temp_November	BARC_1.01_Gm_16_30839793_G_A	16	31208131	1.13728e-06	0.00598696	2887	-7.02245	1.44	36850
Min_Temp_November	BARC_1.01_Gm_19_44802873_A_G	19	45006486	5.33907e-07	0.00396327	2887	5.80803	1.15581	36850
Min_Temp_November	BARC_1.01_Gm_19_44811823_C_T	19	45015436	1.42996e-06	0.00658675	2887	-3.98298	0.824475	36850
Min_Temp_October	BARC_1.01_Gm_05_3153422_T_C	5	4869885	1.22724e-05	0.0282649	2942	-3.10281	0.708375	36850
Min_Temp_October	BARC_1.01_Gm_05_38933109_C_T	5	41415712	2.66743e-07	0.00245737	2942	3.90607	0.757343	36850
Min_Temp_October	BARC_1.01_Gm_08_22795433_G_A	8	22751408	2.44064e-06	0.00907639	2942	-3.97348	0.841421	36850
Min_Temp_October	BARC_1.01_Gm_10_2482855_G_T	10	2490861	2.22545e-06	0.00907639	2942	-3.04557	0.64236	36850
Min_Temp_October	BARC_1.01_Gm_10_4575517_G_A	10	4592145	1.1091e-07	0.00136235	2942	3.99383	0.75057	36850
Min_Temp_October	BARC_1.01_Gm_15_25236055_C_A	15	25328170	2.46307e-06	0.00907639	2942	2.83365	0.600291	36850
Min_Temp_October	BARC_1.01_Gm_15_25682685_A_C	15	25777609	1.70111e-06	0.00907639	2942	2.84365	0.592949	36850
Min_Temp_October	BARC_1.01_Gm_15_28457674_C_T	15	28637600	2.04458e-06	0.00907639	2942	2.8463	0.598151	36850
Min_Temp_October	BARC_1.01_Gm_16_30395772_T_C	16	30763896	4.98777e-06	0.0140474	2942	-5.40442	1.18161	36850
Min_Temp_October	BARC_1.01_Gm_16_30766209_T_C	16	31134540	5.33686e-06	0.0140474	2942	-5.46629	1.19888	36850
Min_Temp_October	BARC_1.01_Gm_16_30803881_C_T	16	31172215	3.15601e-06	0.0105726	2942	-5.10814	1.09396	36850
Min_Temp_October	BARC_1.01_Gm_16_30813568_G_T	16	31181902	6.1487e-08	0.00136235	2942	-7.40926	1.3649	36850
Min_Temp_October	BARC_1.01_Gm_16_30839793_G_A	16	31208131	1.08556e-05	0.0266686	2942	-4.88752	1.10903	36850
Min_Temp_October	BARC_1.01_Gm_19_44642440_G_A	19	44846047	2.05885e-06	0.00907639	2942	3.08299	0.648084	36850
Min_Temp_October	BARC_1.01_Gm_19_44802873_A_G	19	45006486	8.41212e-08	0.00136235	2942	4.76608	0.887271	36850
Min_Temp_October	BARC_1.01_Gm_19_44811823_C_T	19	45015436	4.51165e-06	0.0138545	2942	-2.92264	0.63606	36850
Min_Temp_September	BARC_1.01_Gm_05_38933109_C_T	5	41415712	2.95419e-06	0.0175147	2947	2.94952	0.629827	36850
Min_Temp_September	BARC_1.01_Gm_07_40616399_T_C	7	40568911	1.31301e-05	0.0403203	2947	-1.96761	0.450734	36850
Min_Temp_September	BARC_1.01_Gm_08_22795433_G_A	8	22751408	8.10523e-07	0.00995593	2947	-3.44967	0.697827	36850
Min_Temp_September	BARC_1.01_Gm_10_2482855_G_T	10	2490861	5.17696e-06	0.0211968	2947	-2.43646	0.533618	36850
Min_Temp_September	BARC_1.01_Gm_10_4575517_G_A	10	4592145	2.27326e-07	0.00418847	2947	3.22247	0.621174	36850
Min_Temp_September	BARC_1.01_Gm_16_30395772_T_C	16	30763896	1.00235e-05	0.0335786	2947	-4.32315	0.977123	36850
Min_Temp_September	BARC_1.01_Gm_16_30766209_T_C	16	31134540	2.05855e-06	0.0175147	2947	-4.74004	0.996416	36850
Min_Temp_September	BARC_1.01_Gm_16_30803881_C_T	16	31172215	2.70993e-06	0.0175147	2947	-4.26923	0.908183	36850
Min_Temp_September	BARC_1.01_Gm_16_30813568_G_T	16	31181902	1.47253e-07	0.00418847	2947	-5.98155	1.13529	36850
Min_Temp_September	BARC_1.01_Gm_16_30839793_G_A	16	31208131	5.81396e-06	0.0214244	2947	-4.17887	0.920182	36850
Min_Temp_September	BARC_1.01_Gm_19_44802873_A_G	19	45006486	3.47493e-06	0.0175147	2947	3.43804	0.739453	36850
Min_Temp_September	BARC_1.01_Gm_19_44811823_C_T	19	45015436	3.80238e-06	0.0175147	2947	-2.44217	0.527387	36850
ORCDRC_sd1	BARC_1.01_Gm_08_41553888_G_T	8	42195720	1.64237e-06	0.0537325	2963	-2.51038	0.522691	36854
ORCDRC_sd1	BARC_1.01_Gm_08_41554478_A_G	8	42196310	4.72632e-06	0.0580613	2963	-2.30789	0.503348	36854
ORCDRC_sd1	BARC_1.01_Gm_08_41798055_A_G	8	42439047	2.91596e-06	0.0537325	2963	-2.52296	0.538439	36854
ORCDRC_sd1	BARC_1.01_Gm_08_41825010_T_C	8	42465843	1.27794e-05	0.0941941	2963	-2.27425	0.520275	36854
ORCDRC_sd1	BARC_1.01_Gm_08_41844881_T_C	8	42485714	7.64132e-06	0.0704033	2963	-2.41311	0.538287	36854
ORCDRC_sd2	BARC_1.01_Gm_08_41553888_G_T	8	42195720	1.47128e-06	0.0458602	2963	-2.13854	0.443225	36854
ORCDRC_sd2	BARC_1.01_Gm_08_41554478_A_G	8	42196310	4.04948e-06	0.0497465	2963	-1.97073	0.426797	36854
ORCDRC_sd2	BARC_1.01_Gm_08_41798055_A_G	8	42439047	2.48875e-06	0.0458602	2963	-2.15433	0.456593	36854
ORCDRC_sd2	BARC_1.01_Gm_08_41825010_T_C	8	42465843	1.09166e-05	0.0804644	2963	-1.9437	0.441174	36854
ORCDRC_sd2	BARC_1.01_Gm_08_41844881_T_C	8	42485714	6.37561e-06	0.0587417	2963	-2.06398	0.456461	36854
ORCDRC_sd3	BARC_1.01_Gm_08_41553888_G_T	8	42195720	1.62356e-06	0.0494971	2963	-1.61788	0.336699	36854
ORCDRC_sd3	BARC_1.01_Gm_08_41554478_A_G	8	42196310	4.51817e-06	0.0555042	2963	-1.48977	0.324247	36854
ORCDRC_sd3	BARC_1.01_Gm_08_41798055_A_G	8	42439047	2.68612e-06	0.0494971	2963	-1.63091	0.346811	36854
ORCDRC_sd3	BARC_1.01_Gm_08_41825010_T_C	8	42465843	1.18301e-05	0.087197	2963	-1.47059	0.335127	36854
ORCDRC_sd3	BARC_1.01_Gm_08_41844881_T_C	8	42485714	6.74831e-06	0.0621756	2963	-1.56351	0.34671	36854
ORCDRC_sd4	BARC_1.01_Gm_08_41553888_G_T	8	42195720	1.6464e-06	0.0484733	2963	-1.0416	0.216896	36854
ORCDRC_sd4	BARC_1.01_Gm_08_41554478_A_G	8	42196310	5.73623e-06	0.0623914	2963	-0.949182	0.208879	36854
ORCDRC_sd4	BARC_1.01_Gm_08_41798055_A_G	8	42439047	2.63056e-06	0.0484733	2963	-1.05162	0.22342	36854
ORCDRC_sd4	BARC_1.01_Gm_08_41825010_T_C	8	42465843	1.18274e-05	0.0871772	2963	-0.94734	0.215882	36854
ORCDRC_sd4	BARC_1.01_Gm_08_41844881_T_C	8	42485714	6.77174e-06	0.0623914	2963	-1.00706	0.223352	36854
ORCDRC_sd5	BARC_1.01_Gm_08_41553888_G_T	8	42195720	1.91976e-06	0.0433823	2963	-0.608494	0.127534	36854
ORCDRC_sd5	BARC_1.01_Gm_08_41554478_A_G	8	42196310	6.11926e-06	0.0563798	2963	-0.556382	0.12281	36854
ORCDRC_sd5	BARC_1.01_Gm_08_41798055_A_G	8	42439047	2.35428e-06	0.0433823	2963	-0.621345	0.131372	36854
ORCDRC_sd5	BARC_1.01_Gm_08_41825010_T_C	8	42465843	1.09871e-05	0.080984	2963	-0.55908	0.126939	36854
ORCDRC_sd5	BARC_1.01_Gm_08_41844881_T_C	8	42485714	5.67555e-06	0.0563798	2963	-0.597062	0.131326	36854
ORCDRC_sd6	BARC_1.01_Gm_08_41553888_G_T	8	42195720	2.06147e-06	0.0601387	2963	-0.339579	0.0713889	36854
ORCDRC_sd6	BARC_1.01_Gm_08_41554478_A_G	8	42196310	6.89417e-06	0.0846926	2963	-0.309753	0.0687577	36854
ORCDRC_sd6	BARC_1.01_Gm_08_41798055_A_G	8	42439047	3.26362e-06	0.0601387	2963	-0.342841	0.0735332	36854
ORCDRC_sd6	BARC_1.01_Gm_08_41825010_T_C	8	42465843	1.27358e-05	0.0938731	2963	-0.310633	0.0710507	36854
ORCDRC_sd6	BARC_1.01_Gm_08_41844881_T_C	8	42485714	1.01536e-05	0.0935505	2963	-0.325073	0.0735206	36854
PHIHOX_sd1	BARC_1.01_Gm_18_61116017_G_A	18	56817839	4.14959e-06	0.152929	2963	0.568938	0.12335	36854
PHIHOX_sd2	BARC_1.01_Gm_17_3468857_G_A	17	3461091	1.38567e-05	0.255338	2963	0.566759	0.130187	36854
PHIHOX_sd2	BARC_1.01_Gm_18_61116017_G_A	18	56817839	4.40494e-06	0.16234	2963	0.561437	0.122055	36854
PHIHOX_sd3	BARC_1.01_Gm_17_3468857_G_A	17	3461091	1.31946e-05	0.243136	2963	0.56892	0.13036	36854
PHIHOX_sd3	BARC_1.01_Gm_18_61116017_G_A	18	56817839	4.76641e-06	0.175661	2963	0.560257	0.122239	36854
PHIHOX_sd4	BARC_1.01_Gm_18_61116017_G_A	18	56817839	6.19995e-06	0.228493	2963	0.550439	0.121573	36854
PHIHOX_sd5	BARC_1.01_Gm_17_3468857_G_A	17	3461091	1.39927e-05	0.257843	2963	0.569242	0.130822	36854
PHIHOX_sd5	BARC_1.01_Gm_18_61116017_G_A	18	56817839	3.08078e-06	0.113539	2963	0.572749	0.12253	36854
PHIHOX_sd6	BARC_1.01_Gm_17_3468857_G_A	17	3461091	1.4242e-05	0.262438	2963	0.57223	0.131627	36854
PHIHOX_sd6	BARC_1.01_Gm_18_61116017_G_A	18	56817839	5.74913e-06	0.211879	2963	0.560262	0.123306	36854
Precipitation_Coldest_Quarter	BARC_1.01_Gm_06_5537081_A_G	6	5543013	7.27526e-09	0.000134047	2947	8.20391	1.41412	36850
Precipitation_Coldest_Quarter	BARC_1.01_Gm_06_5537614_T_C	6	5543546	2.44877e-07	0.00225593	2947	7.23582	1.39857	36850
Precipitation_Coldest_Quarter	BARC_1.01_Gm_06_5538645_G_A	6	5544577	6.71282e-09	0.000134047	2947	8.24497	1.41787	36850
Precipitation_Coldest_Quarter	BARC_1.01_Gm_11_8283437_A_G	11	8293886	1.30723e-05	0.0592505	2947	5.60099	1.28278	36850
Precipitation_Coldest_Quarter	BARC_1.01_Gm_15_11322464_A_G	15	11342488	1.60949e-07	0.00197699	2947	8.43824	1.60659	36850
Precipitation_Coldest_Quarter	BARC_1.01_Gm_18_60004657_T_G	18	55724023	3.8524e-06	0.0227403	2947	6.31504	1.36454	36850
Precipitation_Coldest_Quarter	BARC_1.01_Gm_19_37827878_A_G	19	38038392	4.31973e-06	0.0227403	2947	8.09007	1.75718	36850
Precipitation_Coldest_Quarter	BARC_1.01_Gm_20_42233089_A_G	20	43348377	1.39174e-06	0.0102571	2947	7.25812	1.5008	36850
Precipitation_Driest_Month	BARC_1.01_Gm_06_9636715_G_T	6	9647302	5.76815e-06	0.0708521	2947	1.23918	0.272766	36850
Precipitation_Driest_Month	BARC_1.01_Gm_07_36094482_T_G	7	35979624	3.59508e-06	0.0662393	2947	1.37478	0.296138	36850
Precipitation_Driest_Month	BARC_1.01_Gm_11_8283437_A_G	11	8293886	1.21918e-05	0.0748777	2947	1.34525	0.307022	36850
Precipitation_Driest_Month	BARC_1.01_Gm_15_11322464_A_G	15	11342488	9.47595e-09	0.000349189	2947	2.20936	0.383807	36850
Precipitation_Driest_Month	BARC_1.01_Gm_19_37827878_A_G	19	38038392	9.99346e-06	0.0748777	2947	1.85455	0.419106	36850
Precipitation_Driest_Month	BARC_1.01_Gm_20_42233089_A_G	20	43348377	1.09437e-05	0.0748777	2947	1.58236	0.3592	36850
Precipitation_Driest_Quarter	BARC_1.01_Gm_06_9636715_G_T	6	9647302	4.32983e-06	0.0608634	2947	4.07178	0.884492	36850
Precipitation_Driest_Quarter	BARC_1.01_Gm_07_36094482_T_G	7	35979624	4.95496e-06	0.0608634	2947	4.39924	0.961547	36850
Precipitation_Driest_Quarter	BARC_1.01_Gm_15_11322464_A_G	15	11342488	5.70624e-08	0.00210275	2947	6.78729	1.24724	36850
Precipitation_Driest_Quarter	BARC_1.01_Gm_16_30813568_G_T	16	31181902	9.40493e-06	0.0693143	2947	-10.1382	2.2843	36850
Precipitation_Driest_Quarter	BARC_1.01_Gm_19_37827878_A_G	19	38038392	7.71155e-06	0.0693143	2947	6.10837	1.36316	36850
Precipitation_Seasonality	BARC_1.01_Gm_16_30813568_G_T	16	31181902	3.78875e-06	0.139616	2947	3.89671	0.841361	36850
Precipitation_Seasonality	BARC_1.01_Gm_18_60004657_T_G	18	55724023	9.80877e-06	0.180727	2947	-1.72219	0.388838	36850
SLTPPT_sd1	BARC_1.01_Gm_03_41402437_A_C	3	39390128	1.39973e-05	0.0307181	2963	-0.460512	0.105836	36854
SLTPPT_sd1	BARC_1.01_Gm_04_8564048_C_T	4	8636076	7.07306e-06	0.02901	2963	0.490304	0.108968	36854
SLTPPT_sd1	BARC_1.01_Gm_11_26818346_C_T	11	18999665	1.40484e-06	0.017258	2963	0.545394	0.11282	36854
SLTPPT_sd1	BARC_1.01_Gm_13_23686614_T_C	13	25172194	6.08048e-07	0.017258	2963	0.612894	0.122589	36854
SLTPPT_sd1	BARC_1.01_Gm_15_10356850_T_C	15	9443026	1.38109e-05	0.0307181	2963	0.773524	0.177652	36854
SLTPPT_sd1	BARC_1.01_Gm_15_11261201_A_C	15	11284324	7.08443e-06	0.02901	2963	0.745727	0.165748	36854
SLTPPT_sd1	BARC_1.01_Gm_15_11274131_A_G	15	11297254	5.26816e-06	0.0278048	2963	0.739011	0.161986	36854
SLTPPT_sd1	BARC_1.01_Gm_15_11292177_T_G	15	11315300	1.27393e-06	0.017258	2963	0.798457	0.164501	36854
SLTPPT_sd1	BARC_1.01_Gm_15_9532325_T_C	15	9677046	8.92388e-06	0.0298983	2963	0.805977	0.181138	36854
SLTPPT_sd1	BARC_1.01_Gm_15_9609969_T_G	15	9763687	1.08668e-05	0.0307181	2963	0.784561	0.178037	36854
SLTPPT_sd1	BARC_1.01_Gm_15_9687057_G_A	15	9840775	4.68137e-06	0.0278048	2963	0.811599	0.176931	36854
SLTPPT_sd1	BARC_1.01_Gm_15_9725429_A_C	15	9879147	5.2812e-06	0.0278048	2963	0.795648	0.174421	36854
SLTPPT_sd1	BARC_1.01_Gm_15_9833391_T_C	15	9987109	1.4319e-05	0.0307181	2963	0.80084	0.184263	36854
SLTPPT_sd1	BARC_1.01_Gm_15_9865840_A_C	15	10019558	1.08605e-05	0.0307181	2963	0.809018	0.183581	36854
SLTPPT_sd1	BARC_1.01_Gm_15_9867894_T_C	15	10021612	1.22161e-05	0.0307181	2963	0.794417	0.181327	36854
SLTPPT_sd1	BARC_1.01_Gm_15_9888503_A_G	15	10042221	5.27272e-06	0.0278048	2963	0.825444	0.180939	36854
SLTPPT_sd1	BARC_1.01_Gm_15_9988583_T_C	15	10142301	7.95536e-06	0.0293187	2963	0.764185	0.170795	36854
SLTPPT_sd2	BARC_1.01_Gm_04_8564048_C_T	4	8636076	6.28977e-06	0.0298992	2963	0.497122	0.109871	36854
SLTPPT_sd2	BARC_1.01_Gm_09_40798233_G_A	9	43493148	1.31715e-05	0.0298992	2963	-0.623483	0.14285	36854
SLTPPT_sd2	BARC_1.01_Gm_11_26755843_A_G	11	19062168	1.31981e-05	0.0298992	2963	0.502689	0.115186	36854
SLTPPT_sd2	BARC_1.01_Gm_11_26818346_C_T	11	18999665	1.22113e-06	0.0225018	2963	0.553374	0.11381	36854
SLTPPT_sd2	BARC_1.01_Gm_13_23686614_T_C	13	25172194	4.72535e-07	0.0174148	2963	0.62416	0.123636	36854
SLTPPT_sd2	BARC_1.01_Gm_15_11274131_A_G	15	11297254	1.14687e-05	0.0298992	2963	0.718238	0.163423	36854
SLTPPT_sd2	BARC_1.01_Gm_15_11292177_T_G	15	11315300	2.73714e-06	0.0293078	2963	0.779727	0.165944	36854
SLTPPT_sd2	BARC_1.01_Gm_15_9467622_A_G	15	9612343	1.37919e-05	0.0298992	2963	0.805176	0.184908	36854
SLTPPT_sd2	BARC_1.01_Gm_15_9532325_T_C	15	9677046	1.0831e-05	0.0298992	2963	0.804386	0.182506	36854
SLTPPT_sd2	BARC_1.01_Gm_15_9609969_T_G	15	9763687	1.06003e-05	0.0298992	2963	0.791323	0.179351	36854
SLTPPT_sd2	BARC_1.01_Gm_15_9687057_G_A	15	9840775	3.9762e-06	0.0293078	2963	0.823575	0.178212	36854
SLTPPT_sd2	BARC_1.01_Gm_15_9725429_A_C	15	9879147	6.02149e-06	0.0298992	2963	0.796815	0.175748	36854
SLTPPT_sd2	BARC_1.01_Gm_15_9833391_T_C	15	9987109	1.05105e-05	0.0298992	2963	0.819068	0.185561	36854
SLTPPT_sd2	BARC_1.01_Gm_15_9865840_A_C	15	10019558	7.67601e-06	0.0298992	2963	0.828736	0.184904	36854
SLTPPT_sd2	BARC_1.01_Gm_15_9867894_T_C	15	10021612	9.64372e-06	0.0298992	2963	0.80967	0.182658	36854
SLTPPT_sd2	BARC_1.01_Gm_15_9888503_A_G	15	10042221	3.56388e-06	0.0293078	2963	0.846438	0.18226	36854
SLTPPT_sd2	BARC_1.01_Gm_15_9988583_T_C	15	10142301	6.78912e-06	0.0298992	2963	0.775817	0.172087	36854
SLTPPT_sd3	BARC_1.01_Gm_03_41402437_A_C	3	39390128	1.42472e-05	0.028878	2963	-0.464548	0.106859	36854
SLTPPT_sd3	BARC_1.01_Gm_04_8564048_C_T	4	8636076	5.9825e-06	0.0220479	2963	0.498647	0.10995	36854
SLTPPT_sd3	BARC_1.01_Gm_11_26818346_C_T	11	18999665	2.93234e-06	0.0220479	2963	0.533771	0.113943	36854
SLTPPT_sd3	BARC_1.01_Gm_13_23686614_T_C	13	25172194	2.96686e-07	0.010934	2963	0.63539	0.12368	36854
SLTPPT_sd3	BARC_1.01_Gm_15_11261201_A_C	15	11284324	1.06984e-05	0.0262853	2963	0.737606	0.167252	36854
SLTPPT_sd3	BARC_1.01_Gm_15_11274131_A_G	15	11297254	8.28291e-06	0.0234814	2963	0.730049	0.163483	36854
SLTPPT_sd3	BARC_1.01_Gm_15_11292177_T_G	15	11315300	1.8638e-06	0.0220479	2963	0.79302	0.166	36854
SLTPPT_sd3	BARC_1.01_Gm_15_9467622_A_G	15	9612343	1.24226e-05	0.028614	2963	0.809542	0.184934	36854
SLTPPT_sd3	BARC_1.01_Gm_15_9532325_T_C	15	9677046	8.13622e-06	0.0234814	2963	0.815619	0.182487	36854
SLTPPT_sd3	BARC_1.01_Gm_15_9609969_T_G	15	9763687	9.29474e-06	0.0244677	2963	0.796618	0.17939	36854
SLTPPT_sd3	BARC_1.01_Gm_15_9687057_G_A	15	9840775	3.45771e-06	0.0220479	2963	0.828949	0.178252	36854
SLTPPT_sd3	BARC_1.01_Gm_15_9725429_A_C	15	9879147	4.27548e-06	0.0220479	2963	0.809594	0.175765	36854
SLTPPT_sd3	BARC_1.01_Gm_15_9833391_T_C	15	9987109	7.15082e-06	0.0234814	2963	0.834475	0.185555	36854
SLTPPT_sd3	BARC_1.01_Gm_15_9865840_A_C	15	10019558	5.02079e-06	0.0220479	2963	0.845294	0.184871	36854
SLTPPT_sd3	BARC_1.01_Gm_15_9867894_T_C	15	10021612	5.81742e-06	0.0220479	2963	0.829351	0.182629	36854
SLTPPT_sd3	BARC_1.01_Gm_15_9874123_A_G	15	10027841	1.42622e-05	0.028878	2963	0.741171	0.170499	36854
SLTPPT_sd3	BARC_1.01_Gm_15_9888503_A_G	15	10042221	2.30357e-06	0.0220479	2963	0.862662	0.182223	36854
SLTPPT_sd3	BARC_1.01_Gm_15_9988583_T_C	15	10142301	4.23933e-06	0.0220479	2963	0.79308	0.172113	36854
SLTPPT_sd4	BARC_1.01_Gm_04_8564048_C_T	4	8636076	2.88276e-06	0.0265603	2963	0.516697	0.110216	36854
SLTPPT_sd4	BARC_1.01_Gm_11_26818346_C_T	11	18999665	2.11135e-06	0.0260161	2963	0.542741	0.114216	36854
SLTPPT_sd4	BARC_1.01_Gm_13_23686614_T_C	13	25172194	1.52538e-07	0.00562163	2963	0.651738	0.123854	36854
SLTPPT_sd4	BARC_1.01_Gm_15_11261201_A_C	15	11284324	1.11573e-05	0.0295329	2963	0.738245	0.167746	36854
SLTPPT_sd4	BARC_1.01_Gm_15_11274131_A_G	15	11297254	8.46395e-06	0.0295329	2963	0.731272	0.163928	36854
SLTPPT_sd4	BARC_1.01_Gm_15_11292177_T_G	15	11315300	2.11777e-06	0.0260161	2963	0.790989	0.16648	36854
SLTPPT_sd4	BARC_1.01_Gm_15_9532325_T_C	15	9677046	9.03813e-06	0.0295329	2963	0.814804	0.183235	36854
SLTPPT_sd4	BARC_1.01_Gm_15_9609969_T_G	15	9763687	1.12189e-05	0.0295329	2963	0.792422	0.180105	36854
SLTPPT_sd4	BARC_1.01_Gm_15_9687057_G_A	15	9840775	5.64612e-06	0.0295329	2963	0.81408	0.179016	36854
SLTPPT_sd4	BARC_1.01_Gm_15_9725429_A_C	15	9879147	6.90564e-06	0.0295329	2963	0.794973	0.176479	36854
SLTPPT_sd4	BARC_1.01_Gm_15_9833391_T_C	15	9987109	1.3607e-05	0.031501	2963	0.812002	0.186349	36854
SLTPPT_sd4	BARC_1.01_Gm_15_9865840_A_C	15	10019558	8.92473e-06	0.0295329	2963	0.826097	0.185661	36854
SLTPPT_sd4	BARC_1.01_Gm_15_9867894_T_C	15	10021612	1.02187e-05	0.0295329	2963	0.810607	0.18339	36854
SLTPPT_sd4	BARC_1.01_Gm_15_9888503_A_G	15	10042221	4.14519e-06	0.0295329	2963	0.84395	0.182966	36854
SLTPPT_sd4	BARC_1.01_Gm_15_9988583_T_C	15	10142301	7.29742e-06	0.0295329	2963	0.77626	0.172778	36854
SLTPPT_sd5	BARC_1.01_Gm_04_8564048_C_T	4	8636076	7.77898e-06	0.0384414	2963	0.497777	0.111133	36854
SLTPPT_sd5	BARC_1.01_Gm_09_40798233_G_A	9	43493148	5.45513e-06	0.0384414	2963	-0.657808	0.144421	36854
SLTPPT_sd5	BARC_1.01_Gm_11_26818346_C_T	11	18999665	1.65298e-06	0.0221803	2963	0.552626	0.115094	36854
SLTPPT_sd5	BARC_1.01_Gm_13_23686614_T_C	13	25172194	1.47806e-07	0.00544723	2963	0.657936	0.124893	36854
SLTPPT_sd5	BARC_1.01_Gm_15_11261201_A_C	15	11284324	9.68292e-06	0.0384414	2963	0.749258	0.169063	36854
SLTPPT_sd5	BARC_1.01_Gm_15_11274131_A_G	15	11297254	8.48863e-06	0.0384414	2963	0.737029	0.165241	36854
SLTPPT_sd5	BARC_1.01_Gm_15_11292177_T_G	15	11315300	1.80553e-06	0.0221803	2963	0.802683	0.167797	36854
SLTPPT_sd5	BARC_1.01_Gm_15_9687057_G_A	15	9840775	8.57791e-06	0.0384414	2963	0.805072	0.180588	36854
SLTPPT_sd5	BARC_1.01_Gm_15_9725429_A_C	15	9879147	1.12059e-05	0.0384414	2963	0.783401	0.178044	36854
SLTPPT_sd5	BARC_1.01_Gm_15_9865840_A_C	15	10019558	1.25169e-05	0.0384414	2963	0.819553	0.187292	36854
SLTPPT_sd5	BARC_1.01_Gm_15_9888503_A_G	15	10042221	6.26436e-06	0.0384414	2963	0.835363	0.184593	36854
SLTPPT_sd5	BARC_1.01_Gm_15_9988583_T_C	15	10142301	1.22932e-05	0.0384414	2963	0.763366	0.174294	36854
SLTPPT_sd6	BARC_1.01_Gm_03_41402437_A_C	3	39390128	1.20087e-05	0.0245174	2963	-0.480567	0.109596	36854
SLTPPT_sd6	BARC_1.01_Gm_04_8564048_C_T	4	8636076	3.80216e-06	0.0200178	2963	0.523108	0.112966	36854
SLTPPT_sd6	BARC_1.01_Gm_09_40798233_G_A	9	43493148	1.28387e-05	0.0245174	2963	-0.642555	0.14703	36854
SLTPPT_sd6	BARC_1.01_Gm_11_26818346_C_T	11	18999665	1.71635e-06	0.0200178	2963	0.561215	0.117068	36854
SLTPPT_sd6	BARC_1.01_Gm_13_23686614_T_C	13	25172194	3.21281e-07	0.0118405	2963	0.649836	0.126866	36854
SLTPPT_sd6	BARC_1.01_Gm_15_10356850_T_C	15	9443026	1.14355e-05	0.0245174	2963	0.812327	0.184805	36854
SLTPPT_sd6	BARC_1.01_Gm_15_11261201_A_C	15	11284324	7.84767e-06	0.0209459	2963	0.770118	0.172008	36854
SLTPPT_sd6	BARC_1.01_Gm_15_11274131_A_G	15	11297254	5.98216e-06	0.0200424	2963	0.762153	0.168051	36854
SLTPPT_sd6	BARC_1.01_Gm_15_11292177_T_G	15	11315300	1.36785e-06	0.0200178	2963	0.826033	0.170683	36854
SLTPPT_sd6	BARC_1.01_Gm_15_9467622_A_G	15	9612343	1.08419e-05	0.0245174	2963	0.842198	0.191094	36854
SLTPPT_sd6	BARC_1.01_Gm_15_9532325_T_C	15	9677046	7.51905e-06	0.0209459	2963	0.845631	0.188487	36854
SLTPPT_sd6	BARC_1.01_Gm_15_9609969_T_G	15	9763687	8.52522e-06	0.0209459	2963	0.825886	0.185202	36854
SLTPPT_sd6	BARC_1.01_Gm_15_9687057_G_A	15	9840775	3.68981e-06	0.0200178	2963	0.853453	0.184057	36854
SLTPPT_sd6	BARC_1.01_Gm_15_9725429_A_C	15	9879147	4.83698e-06	0.0200424	2963	0.831086	0.181452	36854
SLTPPT_sd6	BARC_1.01_Gm_15_9833391_T_C	15	9987109	8.12385e-06	0.0209459	2963	0.856557	0.191633	36854
SLTPPT_sd6	BARC_1.01_Gm_15_9865840_A_C	15	10019558	5.3112e-06	0.0200424	2963	0.870606	0.190903	36854
SLTPPT_sd6	BARC_1.01_Gm_15_9867894_T_C	15	10021612	5.78171e-06	0.0200424	2963	0.856351	0.18852	36854
SLTPPT_sd6	BARC_1.01_Gm_15_9888503_A_G	15	10042221	2.73002e-06	0.0200178	2963	0.883952	0.188104	36854
SLTPPT_sd6	BARC_1.01_Gm_15_9988583_T_C	15	10142301	3.25477e-06	0.0200178	2963	0.827143	0.177386	36854
Temperature_Annual_Range	BARC_1.01_Gm_01_47853391_T_C	1	48727937	1.40792e-05	0.0432347	2947	-4.6292	1.06419	36850
Temperature_Annual_Range	BARC_1.01_Gm_01_47886976_C_T	1	48761529	2.85956e-06	0.0175625	2947	-4.90444	1.04577	36850
Temperature_Annual_Range	BARC_1.01_Gm_05_3153422_T_C	5	4869885	1.21825e-05	0.0432347	2947	4.89196	1.11643	36850
Temperature_Annual_Range	BARC_1.01_Gm_05_38933109_C_T	5	41415712	1.35783e-06	0.012509	2947	-5.87326	1.21321	36850
Temperature_Annual_Range	BARC_1.01_Gm_08_22795433_G_A	8	22751408	1.64538e-07	0.0030316	2947	6.97288	1.32863	36850
Temperature_Annual_Range	BARC_1.01_Gm_10_4575517_G_A	10	4592145	1.24425e-06	0.012509	2947	-5.83411	1.20079	36850
Temperature_Annual_Range	BARC_1.01_Gm_15_25682685_A_C	15	25777609	1.22717e-05	0.0432347	2947	-4.11942	0.940467	36850
Temperature_Annual_Range	BARC_1.01_Gm_15_28457674_C_T	15	28637600	1.04156e-05	0.0432347	2947	-4.19323	0.949549	36850
Temperature_Annual_Range	BARC_1.01_Gm_16_30803881_C_T	16	31172215	5.13373e-06	0.0270254	2947	7.8962	1.72871	36850
Temperature_Annual_Range	BARC_1.01_Gm_16_30813568_G_T	16	31181902	3.85555e-08	0.00142077	2947	11.9124	2.1612	36850
Temperature_Annual_Range	BARC_1.01_Gm_16_30839793_G_A	16	31208131	2.07872e-06	0.0153202	2947	8.31824	1.74933	36850
Temperature_Annual_Range	BARC_1.01_Gm_19_44802873_A_G	19	45006486	1.33298e-05	0.0432347	2947	-6.12808	1.40487	36850
Temperature_Seasonality	BARC_1.01_Gm_01_47886976_C_T	1	48761529	1.09784e-05	0.0404555	2947	-134.328	30.4976	36850
Temperature_Seasonality	BARC_1.01_Gm_05_3153422_T_C	5	4869885	4.40569e-06	0.0224073	2947	149.36	32.4703	36850
Temperature_Seasonality	BARC_1.01_Gm_05_38933109_C_T	5	41415712	4.86454e-06	0.0224073	2947	-162.344	35.4537	36850
Temperature_Seasonality	BARC_1.01_Gm_08_22795433_G_A	8	22751408	1.74804e-07	0.00322076	2947	202.694	38.7052	36850
Temperature_Seasonality	BARC_1.01_Gm_09_3889437_T_C	9	3931954	9.34153e-06	0.0382484	2947	160.229	36.0904	36850
Temperature_Seasonality	BARC_1.01_Gm_10_4575517_G_A	10	4592145	2.37576e-06	0.0194007	2947	-165.702	35.0481	36850
Temperature_Seasonality	BARC_1.01_Gm_16_30803881_C_T	16	31172215	4.25001e-06	0.0224073	2947	231.802	50.3105	36850
Temperature_Seasonality	BARC_1.01_Gm_16_30813568_G_T	16	31181902	2.18235e-08	0.000804194	2947	353.094	62.9145	36850
Temperature_Seasonality	BARC_1.01_Gm_16_30839793_G_A	16	31208131	5.43468e-07	0.00667559	2947	255.466	50.8752	36850
Temperature_Seasonality	BARC_1.01_Gm_19_44811823_C_T	19	45015436	2.63238e-06	0.0194007	2947	136.698	29.0425	36850
