# Supplementary material for: Dissecting the Genetic Basis of Local Adaptation in Soybean
Source: Sci Rep. 2017 Dec 8;7:17195. doi: 10.1038/s41598-017-17342-w (PMC5722827; doi:10.1038/s41598-017-17342-w)
Supplement: Supplementary file 7 — Supplementary Table 6 [file 41598_2017_17342_MOESM7_ESM.xlsx]

## Sheet: Sheet1
Trait	SNP	Chromosome	Position	Pvalue	Qvalue	N	SNP Allelic Effect	SNP Weight SE	SNP Count
Altitude	BARC_1.01_Gm_16_15145964_A_G	16	15280985	5.13646e-06	0.0506375	2947	26.9992	5.91105	36850
Altitude	BARC_1.01_Gm_16_16552349_G_A	16	16724085	3.14077e-06	0.0506375	2947	27.3042	5.84622	36850
Altitude	BARC_1.01_Gm_16_16713042_T_C	16	16883924	7.93159e-06	0.0506375	2947	25.9861	5.80698	36850
Altitude	BARC_1.01_Gm_16_17089104_C_T	16	17268611	8.17985e-06	0.0506375	2947	25.9659	5.81108	36850
Altitude	BARC_1.01_Gm_18_7074863_G_A	18	7098084	3.86655e-09	0.000142482	2947	22.0417	3.73102	36850
Altitude	BARC_1.01_Gm_19_48437342_T_G	19	48560642	8.24492e-06	0.0506375	2947	18.3481	4.1078	36850
Annual_Precipitation	BARC_1.01_Gm_06_11312275_A_G	6	11338877	3.18074e-06	0.0390701	2947	-18.4216	3.94653	36850
Annual_Precipitation	BARC_1.01_Gm_09_1109914_T_C	9	1124625	9.29091e-06	0.068474	2947	-21.034	4.73649	36850
Annual_Precipitation	BARC_1.01_Gm_09_1114022_G_A	9	1128733	8.83477e-06	0.068474	2947	-20.8036	4.67314	36850
Annual_Precipitation	BARC_1.01_Gm_09_1162832_G_A	9	1177685	1.46016e-06	0.0269035	2947	-24.8994	5.15887	36850
Annual_Precipitation	BARC_1.01_Gm_09_1251128_T_C	9	1265980	1.30675e-05	0.0802564	2947	-28.3944	6.50295	36850
Annual_Precipitation	BARC_1.01_Gm_19_37827878_A_G	19	38038392	1.08526e-06	0.0269035	2947	25.0166	5.12028	36850
CEC_sd1	BARC_1.01_Gm_20_1460514_C_T	20	1449558	6.89281e-07	0.012861	2963	0.468522	0.0941727	36854
CEC_sd1	BARC_1.01_Gm_20_1461471_G_A	20	1450515	6.97941e-07	0.012861	2963	0.46846	0.0942065	36854
CEC_sd2	BARC_1.01_Gm_20_1460514_C_T	20	1449558	1.07211e-06	0.0199778	2963	0.380863	0.0779156	36854
CEC_sd2	BARC_1.01_Gm_20_1461471_G_A	20	1450515	1.08416e-06	0.0199778	2963	0.380827	0.0779435	36854
CEC_sd3	BARC_1.01_Gm_20_1460514_C_T	20	1449558	6.06855e-07	0.0113276	2963	0.367364	0.0734736	36854
CEC_sd3	BARC_1.01_Gm_20_1461471_G_A	20	1450515	6.14731e-07	0.0113276	2963	0.367312	0.0734999	36854
CEC_sd4	BARC_1.01_Gm_20_1460514_C_T	20	1449558	1.05909e-06	0.0197369	2963	0.380023	0.0777052	36854
CEC_sd4	BARC_1.01_Gm_20_1461471_G_A	20	1450515	1.07109e-06	0.0197369	2963	0.379986	0.077733	36854
CEC_sd5	BARC_1.01_Gm_20_1460514_C_T	20	1449558	1.03256e-06	0.0192401	2963	0.381512	0.0779294	36854
CEC_sd5	BARC_1.01_Gm_20_1461471_G_A	20	1450515	1.04412e-06	0.0192401	2963	0.381476	0.0779573	36854
CEC_sd6	BARC_1.01_Gm_20_1460514_C_T	20	1449558	6.41961e-07	0.0119496	2963	0.379431	0.0760535	36854
CEC_sd6	BARC_1.01_Gm_20_1461471_G_A	20	1450515	6.48481e-07	0.0119496	2963	0.379417	0.0760807	36854
CLYPPT_sd1	BARC_1.01_Gm_20_43116077_G_A	20	44241530	8.30194e-06	0.15298	2963	-0.389672	0.0872703	36854
CLYPPT_sd1	BARC_1.01_Gm_20_44687195_G_A	20	45816166	6.75572e-06	0.15298	2963	-0.453628	0.100598	36854
CLYPPT_sd2	BARC_1.01_Gm_07_8198581_G_A	7	8237979	1.16416e-05	0.10726	2963	-0.415579	0.0946284	36854
CLYPPT_sd2	BARC_1.01_Gm_20_43116077_G_A	20	44241530	2.05197e-06	0.0756232	2963	-0.438596	0.0921865	36854
CLYPPT_sd2	BARC_1.01_Gm_20_43175550_T_C	20	44299961	9.11532e-06	0.10726	2963	-0.414101	0.0931626	36854
CLYPPT_sd2	BARC_1.01_Gm_20_44687195_G_A	20	45816166	7.11655e-06	0.10726	2963	-0.478372	0.106347	36854
CLYPPT_sd3	BARC_1.01_Gm_20_43116077_G_A	20	44241530	2.5374e-06	0.0935133	2963	-0.466704	0.0989973	36854
CLYPPT_sd3	BARC_1.01_Gm_20_43175550_T_C	20	44299961	8.01299e-06	0.0984369	2963	-0.447429	0.100035	36854
CLYPPT_sd3	BARC_1.01_Gm_20_44687195_G_A	20	45816166	5.45329e-06	0.0984369	2963	-0.520119	0.114189	36854
CLYPPT_sd4	BARC_1.01_Gm_07_8198581_G_A	7	8237979	1.26178e-05	0.117108	2963	-0.47046	0.107557	36854
CLYPPT_sd4	BARC_1.01_Gm_20_43116077_G_A	20	44241530	2.55519e-06	0.094169	2963	-0.493428	0.104698	36854
CLYPPT_sd4	BARC_1.01_Gm_20_43175550_T_C	20	44299961	1.21488e-05	0.117108	2963	-0.46377	0.105827	36854
CLYPPT_sd4	BARC_1.01_Gm_20_44687195_G_A	20	45816166	1.27105e-05	0.117108	2963	-0.528377	0.120843	36854
CLYPPT_sd5	BARC_1.01_Gm_20_43116077_G_A	20	44241530	9.17625e-06	0.169091	2963	-0.471919	0.106205	36854
CLYPPT_sd5	BARC_1.01_Gm_20_44687195_G_A	20	45816166	8.13052e-06	0.169091	2963	-0.547378	0.122467	36854
CLYPPT_sd6	BARC_1.01_Gm_20_43116077_G_A	20	44241530	5.08226e-06	0.13287	2963	-0.461064	0.100894	36854
CLYPPT_sd6	BARC_1.01_Gm_20_44687195_G_A	20	45816166	7.21061e-06	0.13287	2963	-0.523147	0.116374	36854
Isothermality	BARC_1.01_Gm_19_44712201_T_G	19	44915814	1.01131e-05	0.0465835	2947	-0.240559	0.0543952	36850
Isothermality	BARC_1.01_Gm_19_44734359_T_G	19	44937972	1.71133e-09	3.15313e-05	2947	-0.41338	0.0684156	36850
Isothermality	BARC_1.01_Gm_19_45000827_A_C	19	45204441	1.18009e-10	4.34865e-06	2947	-0.488415	0.0755454	36850
Isothermality	BARC_1.01_Gm_19_45027200_C_T	19	40562081	1.10709e-06	0.00815927	2947	-0.266996	0.0546918	36850
Isothermality	BARC_1.01_Gm_19_45152186_A_G	19	45266984	3.74183e-07	0.00344716	2947	-0.379514	0.0745133	36850
Isothermality	BARC_1.01_Gm_19_45158221_T_C	19	45273019	3.83819e-06	0.0202053	2947	-0.335634	0.072511	36850
Isothermality	BARC_1.01_Gm_19_45178132_C_T	19	45292930	2.45616e-07	0.00301699	2947	-0.39537	0.0764274	36850
longdec.1	BARC_1.01_Gm_05_41041292_C_T	5	39297588	1.01736e-05	0.053288	3012	-0.642017	0.145221	36833
longdec.1	BARC_1.01_Gm_05_8924896_A_C	5	193002	1.08263e-06	0.015738	3012	0.442256	0.0905141	36833
longdec.1	BARC_1.01_Gm_05_8931964_G_A	5	185934	1.33129e-06	0.015738	3012	0.43557	0.089904	36833
longdec.1	BARC_1.01_Gm_06_11312275_A_G	6	11338877	5.92203e-06	0.0436252	3012	-0.400896	0.0883563	36833
longdec.1	BARC_1.01_Gm_09_1162832_G_A	9	1177685	1.70912e-06	0.015738	3012	-0.552125	0.115155	36833
longdec.1	BARC_1.01_Gm_14_46845195_C_T	14	46134214	1.23786e-05	0.053288	3012	-0.502085	0.114681	36833
longdec.1	BARC_1.01_Gm_20_43540222_C_A	20	44666247	1.26588e-05	0.053288	3012	0.457049	0.104511	36833
longdec.1	BARC_1.01_Gm_20_44687195_G_A	20	45816166	1.12903e-06	0.015738	3012	0.501654	0.102846	36833
longdec.1	BARC_1.01_Gm_20_44735416_A_G	20	45864382	1.30207e-05	0.053288	3012	-0.403798	0.0924654	36833
Max_Temp_April	BARC_1.01_Gm_18_1951894_G_A	18	1952423	3.7673e-06	0.138825	2947	1.55496	0.335654	36850
Max_Temp_August	BARC_1.01_Gm_09_4094603_G_A	9	4137128	1.37277e-05	0.106946	2947	1.08479	0.249059	36850
Max_Temp_August	BARC_1.01_Gm_13_26593119_T_C	13	27789402	8.18118e-08	0.00301476	2947	-1.39692	0.259811	36850
Max_Temp_August	BARC_1.01_Gm_16_21046764_C_T	16	19256244	7.0041e-06	0.106946	2947	-1.78921	0.397456	36850
Max_Temp_December	BARC_1.01_Gm_05_8862094_A_C	5	255896	1.02491e-05	0.117738	2945	1.72053	0.389301	36850
Max_Temp_December	BARC_1.01_Gm_05_8924896_A_C	5	193002	4.79846e-07	0.0176823	2945	2.06996	0.41026	36850
Max_Temp_December	BARC_1.01_Gm_05_8931964_G_A	5	185934	1.0276e-06	0.0189335	2945	1.99652	0.407733	36850
Max_Temp_December	BARC_1.01_Gm_13_44345092_A_G	13	45789704	1.27803e-05	0.117738	2945	1.51695	0.347027	36850
Max_Temp_February	BARC_1.01_Gm_04_45112712_A_G	4	48241719	4.34076e-06	0.0399893	2947	1.5349	0.333456	36850
Max_Temp_February	BARC_1.01_Gm_15_11492395_T_C	15	11513721	9.43019e-08	0.00309262	2947	-1.97021	0.36821	36850
Max_Temp_February	BARC_1.01_Gm_15_11496274_T_C	15	11517600	1.67849e-07	0.00309262	2947	-1.93945	0.36981	36850
Max_Temp_February	BARC_1.01_Gm_15_11498236_T_C	15	11519562	6.39103e-07	0.00785031	2947	-1.80173	0.361072	36850
Max_Temp_January	BARC_1.01_Gm_13_44345092_A_G	13	45789704	9.29251e-06	0.207021	2945	1.52293	0.34294	36850
Max_Temp_July	BARC_1.01_Gm_13_26593119_T_C	13	27789402	4.74321e-06	0.0873937	2947	-1.40352	0.306153	36850
Max_Temp_July	BARC_1.01_Gm_18_1951894_G_A	18	1952423	1.33164e-05	0.163569	2947	1.42859	0.327491	36850
Max_Temp_July	BARC_1.01_Gm_19_36603029_T_C	19	36781528	1.09443e-06	0.0403297	2947	-1.27394	0.260833	36850
Max_Temp_June	BARC_1.01_Gm_18_1951894_G_A	18	1952423	9.422e-06	0.347201	2947	1.83776	0.414115	36850
Max_Temp_March	BARC_1.01_Gm_15_11492395_T_C	15	11513721	5.27916e-07	0.0155442	2947	-1.65197	0.328618	36850
Max_Temp_March	BARC_1.01_Gm_15_11496274_T_C	15	11517600	8.43646e-07	0.0155442	2947	-1.62815	0.329881	36850
Max_Temp_March	BARC_1.01_Gm_15_11498236_T_C	15	11519562	2.8306e-06	0.0260769	2947	-1.51482	0.322859	36850
Max_Temp_March	BARC_1.01_Gm_15_25236055_C_A	15	25328170	1.5679e-06	0.0192591	2947	-1.28321	0.266658	36850
Max_Temp_March	BARC_1.01_Gm_16_21046764_C_T	16	19256244	6.30921e-06	0.0464989	2947	-1.93951	0.428719	36850
Max_Temp_May	BARC_1.01_Gm_07_17038930_T_C	7	17124759	1.18918e-05	0.219106	2947	-1.80849	0.412232	36850
Max_Temp_May	BARC_1.01_Gm_18_1951894_G_A	18	1952423	2.46382e-06	0.0907917	2947	1.73766	0.368117	36850
Max_Temp_November	BARC_1.01_Gm_05_8924896_A_C	5	193002	2.87294e-06	0.052934	2947	1.42644	0.304223	36850
Max_Temp_November	BARC_1.01_Gm_05_8931964_G_A	5	185934	2.31496e-06	0.052934	2947	1.43115	0.302367	36850
Max_Temp_November	BARC_1.01_Gm_13_44345092_A_G	13	45789704	1.22913e-05	0.150978	2947	1.13418	0.258955	36850
Max_Temp_October	BARC_1.01_Gm_16_15145964_A_G	16	15280985	2.93792e-07	0.00541312	2947	-1.74358	0.339264	36850
Max_Temp_October	BARC_1.01_Gm_16_15609164_T_C	16	15790701	1.88306e-06	0.00991297	2947	-1.60549	0.336215	36850
Max_Temp_October	BARC_1.01_Gm_16_16383525_T_C	16	16567895	2.99701e-06	0.013805	2947	-1.5887	0.339459	36850
Max_Temp_October	BARC_1.01_Gm_16_16552349_G_A	16	16724085	2.47834e-07	0.00541312	2947	-1.73777	0.336032	36850
Max_Temp_October	BARC_1.01_Gm_16_16713042_T_C	16	16883924	7.16419e-07	0.00554169	2947	-1.65879	0.333919	36850
Max_Temp_October	BARC_1.01_Gm_16_16915417_T_C	16	17094048	1.56407e-06	0.00960599	2947	-1.56569	0.325324	36850
Max_Temp_October	BARC_1.01_Gm_16_17089104_C_T	16	17268611	7.51925e-07	0.00554169	2947	-1.65683	0.334161	36850
Max_Temp_October	BARC_1.01_Gm_16_21046764_C_T	16	19256244	5.853e-07	0.00554169	2947	-1.70326	0.340173	36850
Max_Temp_September	BARC_1.01_Gm_09_4094603_G_A	9	4137128	7.57045e-06	0.025361	2947	1.00647	0.224408	36850
Max_Temp_September	BARC_1.01_Gm_13_26593119_T_C	13	27789402	2.6156e-06	0.0127819	2947	-1.10214	0.234093	36850
Max_Temp_September	BARC_1.01_Gm_16_15145964_A_G	16	15280985	4.97595e-07	0.00798627	2947	-1.76652	0.350607	36850
Max_Temp_September	BARC_1.01_Gm_16_15609164_T_C	16	15790701	2.77491e-06	0.0127819	2947	-1.63288	0.34772	36850
Max_Temp_September	BARC_1.01_Gm_16_16383525_T_C	16	16567895	4.75024e-06	0.0194496	2947	-1.60853	0.350896	36850
Max_Temp_September	BARC_1.01_Gm_16_16552349_G_A	16	16724085	7.31163e-07	0.00798627	2947	-1.72467	0.347459	36850
Max_Temp_September	BARC_1.01_Gm_16_16713042_T_C	16	16883924	1.16849e-06	0.00798627	2947	-1.68179	0.345259	36850
Max_Temp_September	BARC_1.01_Gm_16_16915417_T_C	16	17094048	8.9935e-07	0.00798627	2947	-1.65615	0.336412	36850
Max_Temp_September	BARC_1.01_Gm_16_17089104_C_T	16	17268611	1.30034e-06	0.00798627	2947	-1.67565	0.345513	36850
Max_Temp_September	BARC_1.01_Gm_16_20054798_T_C	16	20258606	6.29871e-06	0.0232107	2947	-1.53881	0.34012	36850
Max_Temp_September	BARC_1.01_Gm_16_21046764_C_T	16	19256244	4.28164e-07	0.00798627	2947	-1.78154	0.351568	36850
Max_Temp_Warmest_Month	BARC_1.01_Gm_13_26593119_T_C	13	27789402	1.90312e-07	0.007013	2947	-1.46743	0.281062	36850
Mean_Diurnal_Range	BARC_1.01_Gm_19_44734359_T_G	19	44937972	1.52063e-06	0.0186784	2947	-1.96622	0.408067	36850
Mean_Diurnal_Range	BARC_1.01_Gm_19_45000827_A_C	19	45204441	5.11622e-09	0.000188533	2947	-2.64118	0.450649	36850
Mean_Diurnal_Range	BARC_1.01_Gm_19_45152186_A_G	19	45266984	3.11545e-06	0.0287011	2947	-2.06802	0.442633	36850
Mean_Diurnal_Range	BARC_1.01_Gm_19_45178132_C_T	19	45292930	4.88957e-07	0.00900904	2947	-2.29016	0.45423	36850
Mean_Precipitation_April	BARC_1.01_Gm_06_11312275_A_G	6	11338877	5.66902e-06	0.208903	2947	-1.88158	0.413833	36850
Mean_Precipitation_August	BARC_1.01_Gm_13_42537117_G_A	13	43958068	1.15598e-05	0.218472	2947	3.77746	0.859829	36850
Mean_Precipitation_December	BARC_1.01_Gm_06_5537081_A_G	6	5543013	2.20826e-09	4.06872e-05	2947	3.1392	0.523163	36850
Mean_Precipitation_December	BARC_1.01_Gm_06_5537614_T_C	6	5543546	1.08848e-07	0.00100276	2947	2.757	0.517794	36850
Mean_Precipitation_December	BARC_1.01_Gm_06_5538645_G_A	6	5544577	2.06177e-09	4.06872e-05	2947	3.1534	0.524545	36850
Mean_Precipitation_December	BARC_1.01_Gm_06_9636715_G_T	6	9647302	4.54308e-06	0.0167412	2947	1.9484	0.424169	36850
Mean_Precipitation_December	BARC_1.01_Gm_09_1048885_T_C	9	1054596	1.61905e-06	0.00662911	2947	2.12847	0.442901	36850
Mean_Precipitation_December	BARC_1.01_Gm_09_1053572_G_A	9	1059283	9.70857e-06	0.0325237	2947	1.99403	0.449988	36850
Mean_Precipitation_December	BARC_1.01_Gm_11_8283437_A_G	11	8293886	5.15217e-07	0.00316429	2947	2.39638	0.476252	36850
Mean_Precipitation_December	BARC_1.01_Gm_15_11322464_A_G	15	11342488	5.49853e-09	6.75403e-05	2947	3.48641	0.596099	36850
Mean_Precipitation_December	BARC_1.01_Gm_18_60004657_T_G	18	55724023	1.22903e-06	0.00646997	2947	2.46193	0.506463	36850
Mean_Precipitation_December	BARC_1.01_Gm_19_37827878_A_G	19	38038392	1.57687e-06	0.00662911	2947	3.13241	0.651086	36850
Mean_Precipitation_December	BARC_1.01_Gm_20_42233089_A_G	20	43348377	4.92534e-07	0.00316429	2947	2.80983	0.557457	36850
Mean_Precipitation_February	BARC_1.01_Gm_06_5537081_A_G	6	5543013	8.54346e-08	0.00157413	2947	2.12006	0.394886	36850
Mean_Precipitation_February	BARC_1.01_Gm_06_5537614_T_C	6	5543546	1.61588e-06	0.0148863	2947	1.87743	0.390632	36850
Mean_Precipitation_February	BARC_1.01_Gm_06_5538645_G_A	6	5544577	7.717e-08	0.00157413	2947	2.133	0.395931	36850
Mean_Precipitation_February	BARC_1.01_Gm_11_38828846_C_T	11	33705240	5.25924e-06	0.0312828	2947	1.43478	0.314467	36850
Mean_Precipitation_February	BARC_1.01_Gm_11_38830324_G_A	11	33703762	3.88005e-06	0.028596	2947	1.44625	0.312602	36850
Mean_Precipitation_February	BARC_1.01_Gm_11_8283437_A_G	11	8293886	6.90938e-06	0.0318263	2947	1.61617	0.358785	36850
Mean_Precipitation_February	BARC_1.01_Gm_15_11322464_A_G	15	11342488	5.94246e-06	0.0312828	2947	2.04047	0.449768	36850
Mean_Precipitation_February	BARC_1.01_Gm_19_37827878_A_G	19	38038392	6.18335e-07	0.00759522	2947	2.4445	0.489256	36850
Mean_Precipitation_January	BARC_1.01_Gm_06_5537081_A_G	6	5543013	7.84483e-09	0.000144541	2947	2.85395	0.493028	36850
Mean_Precipitation_January	BARC_1.01_Gm_06_5537614_T_C	6	5543546	2.97317e-07	0.00273904	2947	2.50571	0.487774	36850
Mean_Precipitation_January	BARC_1.01_Gm_06_5538645_G_A	6	5544577	7.49297e-09	0.000144541	2947	2.86545	0.494349	36850
Mean_Precipitation_January	BARC_1.01_Gm_11_8283437_A_G	11	8293886	9.20173e-07	0.00649319	2947	2.2037	0.448046	36850
Mean_Precipitation_January	BARC_1.01_Gm_15_11322464_A_G	15	11342488	1.17429e-07	0.00144242	2947	2.98165	0.561457	36850
Mean_Precipitation_January	BARC_1.01_Gm_18_60004657_T_G	18	55724023	5.52144e-06	0.0254331	2947	2.16948	0.476568	36850
Mean_Precipitation_January	BARC_1.01_Gm_19_37827878_A_G	19	38038392	1.77966e-06	0.00936862	2947	2.93203	0.612545	36850
Mean_Precipitation_January	BARC_1.01_Gm_20_42233089_A_G	20	43348377	1.05724e-06	0.00649319	2947	2.56508	0.52445	36850
Mean_Precipitation_June	BARC_1.01_Gm_06_11312275_A_G	6	11338877	4.4399e-06	0.16361	2947	-2.70646	0.588584	36850
Mean_Precipitation_March	BARC_1.01_Gm_06_5537081_A_G	6	5543013	7.10498e-06	0.0523637	2947	1.65024	0.366834	36850
Mean_Precipitation_March	BARC_1.01_Gm_06_5538645_G_A	6	5544577	6.03781e-06	0.0523637	2947	1.66729	0.367785	36850
Mean_Precipitation_March	BARC_1.01_Gm_11_38828846_C_T	11	33705240	3.52952e-08	0.00130063	2947	1.59989	0.289435	36850
Mean_Precipitation_March	BARC_1.01_Gm_11_38830324_G_A	11	33703762	7.16412e-08	0.00131999	2947	1.55427	0.287787	36850
Mean_Precipitation_March	BARC_1.01_Gm_19_37827878_A_G	19	38038392	1.60126e-06	0.0196689	2947	2.17902	0.453209	36850
Mean_Precipitation_May	BARC_1.01_Gm_02_9916011_G_A	2	10014882	9.53942e-06	0.0640033	2947	2.20108	0.496286	36850
Mean_Precipitation_May	BARC_1.01_Gm_06_11312275_A_G	6	11338877	8.46743e-06	0.0640033	2947	-1.80065	0.403652	36850
Mean_Precipitation_May	BARC_1.01_Gm_07_6315118_T_G	7	6353768	1.04212e-05	0.0640033	2947	1.74323	0.394762	36850
Mean_Precipitation_May	BARC_1.01_Gm_09_5507805_A_G	9	5550620	2.52434e-06	0.046511	2947	1.95033	0.413607	36850
Mean_Precipitation_May	BARC_1.01_Gm_19_45493713_T_C	19	45611412	3.883e-06	0.0476961	2947	1.76697	0.38194	36850
Mean_Precipitation_May	BARC_1.01_Gm_19_45540224_G_A	19	45657923	1.63189e-06	0.046511	2947	1.82548	0.37998	36850
Mean_Precipitation_November	BARC_1.01_Gm_06_5537081_A_G	6	5543013	3.16255e-07	0.00564776	2947	2.29751	0.448268	36850
Mean_Precipitation_November	BARC_1.01_Gm_06_5537614_T_C	6	5543546	3.42999e-06	0.0180565	2947	2.05939	0.442675	36850
Mean_Precipitation_November	BARC_1.01_Gm_06_5538645_G_A	6	5544577	2.6689e-07	0.00564776	2947	2.31793	0.449431	36850
Mean_Precipitation_November	BARC_1.01_Gm_09_1048885_T_C	9	1054596	1.10663e-05	0.037072	2947	1.64182	0.372904	36850
Mean_Precipitation_November	BARC_1.01_Gm_09_1162832_G_A	9	1177685	1.53703e-06	0.0094399	2947	-2.69703	0.559989	36850
Mean_Precipitation_November	BARC_1.01_Gm_09_1195313_T_C	9	1210166	1.41866e-05	0.0435648	2947	-2.24412	0.516095	36850
Mean_Precipitation_November	BARC_1.01_Gm_11_8283437_A_G	11	8293886	4.40007e-06	0.0202678	2947	1.84857	0.40185	36850
Mean_Precipitation_November	BARC_1.01_Gm_13_21208624_C_T	13	22764448	9.73056e-06	0.037072	2947	1.89988	0.428789	36850
Mean_Precipitation_November	BARC_1.01_Gm_15_11322464_A_G	15	11342488	7.66318e-07	0.00564776	2947	2.49587	0.503762	36850
Mean_Precipitation_November	BARC_1.01_Gm_18_60004657_T_G	18	55724023	7.46163e-07	0.00564776	2947	2.12524	0.428504	36850
Mean_Precipitation_November	BARC_1.01_Gm_19_37827878_A_G	19	38038392	6.73705e-07	0.00564776	2947	2.75869	0.553992	36850
Mean_Precipitation_November	BARC_1.01_Gm_20_42233089_A_G	20	43348377	1.06707e-05	0.037072	2947	2.07894	0.471335	36850
Mean_Precipitation_October	BARC_1.01_Gm_08_19292192_C_T	8	19249288	1.28925e-05	0.0840242	2947	-3.49082	0.798934	36850
Mean_Precipitation_October	BARC_1.01_Gm_09_43631780_G_T	9	46836658	1.16629e-05	0.0840242	2947	-2.65366	0.604294	36850
Mean_Precipitation_October	BARC_1.01_Gm_20_40806387_G_T	20	41923741	1.28881e-05	0.0840242	2947	2.65799	0.608315	36850
Mean_Precipitation_October	BARC_1.01_Gm_20_44687195_G_A	20	45816166	7.46011e-06	0.0840242	2947	2.9435	0.655839	36850
Mean_Precipitation_September	BARC_1.01_Gm_05_2103914_G_A	5	3826891	8.13803e-06	0.0480846	2947	-2.7411	0.613296	36850
Mean_Precipitation_September	BARC_1.01_Gm_05_2127033_A_G	5	3850010	1.2014e-05	0.0553396	2947	-2.67322	0.609651	36850
Mean_Precipitation_September	BARC_1.01_Gm_05_2149226_G_A	5	3872203	5.34809e-06	0.0394154	2947	-2.79914	0.613973	36850
Mean_Precipitation_September	BARC_1.01_Gm_09_1109914_T_C	9	1124625	2.21015e-06	0.0243896	2947	-3.25136	0.685562	36850
Mean_Precipitation_September	BARC_1.01_Gm_09_1114022_G_A	9	1128733	2.32354e-06	0.0243896	2947	-3.19789	0.675744	36850
Mean_Precipitation_September	BARC_1.01_Gm_09_1162832_G_A	9	1177685	5.36236e-08	0.00197603	2947	-4.08313	0.748785	36850
Mean_Precipitation_September	BARC_1.01_Gm_09_1195313_T_C	9	1210166	2.64745e-06	0.0243896	2947	-3.25408	0.691527	36850
Mean_Precipitation_September	BARC_1.01_Gm_09_1243936_C_T	9	1258788	9.13411e-06	0.0480846	2947	-4.28897	0.965001	36850
Mean_Temp_April	BARC_1.01_Gm_02_48343116_T_C	2	45264313	1.18609e-05	0.136533	2947	-1.03838	0.236661	36850
Mean_Temp_April	BARC_1.01_Gm_14_46848484_T_G	14	46137503	8.81379e-06	0.136533	2947	1.3166	0.295716	36850
Mean_Temp_April	BARC_1.01_Gm_15_19967662_G_T	15	20024514	1.18561e-05	0.136533	2947	0.963598	0.219612	36850
Mean_Temp_August	BARC_1.01_Gm_13_26593119_T_C	13	27789402	5.32185e-07	0.019611	2947	-1.17559	0.233925	36850
Mean_Temp_December	BARC_1.01_Gm_05_8924896_A_C	5	193002	6.4683e-06	0.119178	2936	2.00946	0.4447	36850
Mean_Temp_December	BARC_1.01_Gm_05_8931964_G_A	5	185934	5.28335e-06	0.119178	2936	2.01595	0.441934	36850
Mean_Temp_Driest_Quarter	BARC_1.01_Gm_06_5537081_A_G	6	5543013	8.75687e-06	0.0403363	2922	3.3506	0.752315	36850
Mean_Temp_Driest_Quarter	BARC_1.01_Gm_06_5538645_G_A	6	5544577	6.77927e-06	0.0374921	2922	3.401	0.754319	36850
Mean_Temp_Driest_Quarter	BARC_1.01_Gm_08_16767732_G_A	8	16702150	7.12198e-06	0.0374921	2922	4.02323	0.894417	36850
Mean_Temp_Driest_Quarter	BARC_1.01_Gm_11_7438299_G_A	11	7448310	1.91705e-06	0.0176609	2922	4.07545	0.854097	36850
Mean_Temp_Driest_Quarter	BARC_1.01_Gm_12_1728417_C_T	12	1733331	9.29554e-07	0.011418	2922	4.21355	0.857014	36850
Mean_Temp_Driest_Quarter	BARC_1.01_Gm_17_8077196_C_A	17	7807745	4.24534e-07	0.00978508	2922	5.48195	1.08143	36850
Mean_Temp_Driest_Quarter	BARC_1.01_Gm_18_60004657_T_G	18	55724023	1.38654e-05	0.0464492	2922	3.12637	0.718145	36850
Mean_Temp_Driest_Quarter	BARC_1.01_Gm_19_47823864_A_G	19	47945816	5.31076e-07	0.00978508	2922	-6.26429	1.24638	36850
Mean_Temp_Driest_Quarter	BARC_1.01_Gm_19_48672401_C_T	19	48793747	2.87309e-06	0.0211747	2922	3.86753	0.82483	36850
Mean_Temp_Driest_Quarter	BARC_1.01_Gm_20_42233089_A_G	20	43348377	1.37518e-05	0.0464492	2922	3.44335	0.790628	36850
Mean_Temp_Driest_Quarter	BARC_1.01_Gm_20_42547930_C_T	20	43664385	1.20826e-05	0.0464492	2922	2.75993	0.629596	36850
Mean_Temp_January	BARC_1.01_Gm_15_11261201_A_C	15	11284324	1.23441e-05	0.306942	2905	-3.12758	0.714221	36850
Mean_Temp_July	BARC_1.01_Gm_13_26593119_T_C	13	27789402	1.58235e-06	0.0291548	2947	-1.30415	0.271113	36850
Mean_Temp_July	BARC_1.01_Gm_19_36603029_T_C	19	36781528	1.07026e-06	0.0291548	2947	-1.13301	0.231768	36850
Mean_Temp_March	BARC_1.01_Gm_15_11492395_T_C	15	11513721	9.53839e-06	0.175745	2947	-1.23457	0.278362	36850
Mean_Temp_March	BARC_1.01_Gm_15_19967662_G_T	15	20024514	5.67086e-06	0.175745	2947	0.993369	0.218484	36850
Mean_Temp_May	BARC_1.01_Gm_14_46848484_T_G	14	46137503	1.3603e-05	0.279197	2947	1.51079	0.346706	36850
Mean_Temp_November	BARC_1.01_Gm_13_44345092_A_G	13	45789704	8.16383e-06	0.229262	2947	1.33662	0.299103	36850
Mean_Temp_October	BARC_1.01_Gm_20_35842065_C_T	20	36937232	5.14368e-06	0.189545	2947	1.19011	0.260573	36850
Mean_Temp_Warmest_Quarter	BARC_1.01_Gm_13_26593119_T_C	13	27789402	7.10535e-07	0.0261832	2947	-1.2455	0.25064	36850
Mean_Temperature_Wettest_Quarter	BARC_1.01_Gm_19_36603029_T_C	19	36781528	3.54621e-10	1.30678e-05	2947	-1.76531	0.280459	36850
Min_Temp_April	BARC_1.01_Gm_16_3233435_T_C	16	3258501	8.94067e-06	0.196453	2921	1.21803	0.273763	36850
Min_Temp_Coldest_Month	BARC_1.01_Gm_11_7438299_G_A	11	7448310	7.94263e-06	0.097562	2942	2.93142	0.65511	36850
Min_Temp_Coldest_Month	BARC_1.01_Gm_12_1728417_C_T	12	1733331	7.32563e-06	0.097562	2942	2.95004	0.656724	36850
Min_Temp_Coldest_Month	BARC_1.01_Gm_15_11261201_A_C	15	11284324	1.42849e-05	0.1316	2942	-3.83023	0.881168	36850
Min_Temp_Coldest_Month	BARC_1.01_Gm_15_11322464_A_G	15	11342488	4.3422e-06	0.097562	2942	3.04896	0.662394	36850
Min_Temp_December	BARC_1.01_Gm_11_7438299_G_A	11	7448310	2.12595e-06	0.0370547	2933	3.05615	0.643321	36850
Min_Temp_December	BARC_1.01_Gm_12_1728417_C_T	12	1733331	3.01666e-06	0.0370547	2933	3.01772	0.64498	36850
Min_Temp_December	BARC_1.01_Gm_15_11322464_A_G	15	11342488	1.42523e-06	0.0370547	2933	3.14578	0.651106	36850
Min_Temp_February	BARC_1.01_Gm_11_7438299_G_A	11	7448310	1.91394e-06	0.0352644	2946	2.50442	0.524827	36850
Min_Temp_February	BARC_1.01_Gm_12_1728417_C_T	12	1733331	1.05644e-06	0.0352644	2946	2.57148	0.525742	36850
Min_Temp_February	BARC_1.01_Gm_15_11261201_A_C	15	11284324	1.23867e-05	0.114112	2946	-3.08831	0.705392	36850
Min_Temp_February	BARC_1.01_Gm_15_11322464_A_G	15	11342488	8.59629e-06	0.105591	2946	2.38787	0.53568	36850
Min_Temp_January	BARC_1.01_Gm_11_7438299_G_A	11	7448310	7.76931e-06	0.095433	2942	2.93357	0.654897	36850
Min_Temp_January	BARC_1.01_Gm_12_1728417_C_T	12	1733331	7.13997e-06	0.095433	2942	2.95268	0.656505	36850
Min_Temp_January	BARC_1.01_Gm_15_11322464_A_G	15	11342488	4.38701e-06	0.095433	2942	3.04678	0.662229	36850
Min_Temp_July	BARC_1.01_Gm_13_26593119_T_C	13	27789402	4.23939e-06	0.156222	2947	-1.22603	0.266068	36850
Min_Temp_May	BARC_1.01_Gm_02_48343116_T_C	2	45264313	1.20732e-05	0.367279	2947	-1.24545	0.284105	36850
Min_Temp_November	BARC_1.01_Gm_11_7438299_G_A	11	7448310	3.26264e-06	0.0616218	2887	2.39973	0.514665	36850
Min_Temp_November	BARC_1.01_Gm_12_1728417_C_T	12	1733331	3.34447e-06	0.0616218	2887	2.40182	0.515682	36850
Min_Temp_November	BARC_1.01_Gm_20_35842065_C_T	20	36937232	1.10976e-05	0.136067	2887	1.9979	0.453826	36850
Min_Temp_October	BARC_1.01_Gm_19_44705794_T_C	19	44909407	1.16639e-05	0.169408	2942	-1.74964	0.39843	36850
Min_Temp_October	BARC_1.01_Gm_20_35842065_C_T	20	36937232	1.72877e-06	0.063705	2942	1.71334	0.357503	36850
Min_Temp_September	BARC_1.01_Gm_20_35842065_C_T	20	36937232	2.57623e-06	0.094934	2947	1.39669	0.29646	36850
ORCDRC_sd1	BARC_1.01_Gm_08_41553888_G_T	8	42195720	2.59805e-06	0.0739314	2963	-2.46919	0.524303	36854
ORCDRC_sd1	BARC_1.01_Gm_08_41554478_A_G	8	42196310	6.01818e-06	0.0739314	2963	-2.28792	0.504617	36854
ORCDRC_sd1	BARC_1.01_Gm_08_41798055_A_G	8	42439047	5.10178e-06	0.0739314	2963	-2.47012	0.540629	36854
ORCDRC_sd1	BARC_1.01_Gm_08_41844881_T_C	8	42485714	1.3168e-05	0.121323	2963	-2.35895	0.540465	36854
ORCDRC_sd2	BARC_1.01_Gm_08_41553888_G_T	8	42195720	2.31933e-06	0.063363	2963	-2.10424	0.444615	36854
ORCDRC_sd2	BARC_1.01_Gm_08_41554478_A_G	8	42196310	5.1579e-06	0.063363	2963	-1.95407	0.427899	36854
ORCDRC_sd2	BARC_1.01_Gm_08_41798055_A_G	8	42439047	4.33694e-06	0.063363	2963	-2.11038	0.458466	36854
ORCDRC_sd2	BARC_1.01_Gm_08_41844881_T_C	8	42485714	1.09436e-05	0.100828	2963	-2.01901	0.458324	36854
ORCDRC_sd3	BARC_1.01_Gm_08_41553888_G_T	8	42195720	2.56251e-06	0.0707148	2963	-1.59172	0.337781	36854
ORCDRC_sd3	BARC_1.01_Gm_08_41554478_A_G	8	42196310	5.75634e-06	0.0707148	2963	-1.4771	0.325107	36854
ORCDRC_sd3	BARC_1.01_Gm_08_41798055_A_G	8	42439047	4.69456e-06	0.0707148	2963	-1.59732	0.348265	36854
ORCDRC_sd3	BARC_1.01_Gm_08_41844881_T_C	8	42485714	1.16201e-05	0.107061	2963	-1.52914	0.348158	36854
ORCDRC_sd4	BARC_1.01_Gm_08_41553888_G_T	8	42195720	2.59201e-06	0.0845303	2963	-1.02492	0.217607	36854
ORCDRC_sd4	BARC_1.01_Gm_08_41554478_A_G	8	42196310	7.32193e-06	0.0899475	2963	-0.940865	0.209448	36854
ORCDRC_sd4	BARC_1.01_Gm_08_41798055_A_G	8	42439047	4.5873e-06	0.0845303	2963	-1.03017	0.224371	36854
ORCDRC_sd4	BARC_1.01_Gm_08_41844881_T_C	8	42485714	1.16463e-05	0.107303	2963	-0.985027	0.224298	36854
ORCDRC_sd5	BARC_1.01_Gm_08_41553888_G_T	8	42195720	3.02878e-06	0.076123	2963	-0.598297	0.1279	36854
ORCDRC_sd5	BARC_1.01_Gm_08_41554478_A_G	8	42196310	7.76705e-06	0.0905461	2963	-0.551392	0.123094	36854
ORCDRC_sd5	BARC_1.01_Gm_08_41798055_A_G	8	42439047	4.13106e-06	0.076123	2963	-0.608382	0.131875	36854
ORCDRC_sd5	BARC_1.01_Gm_08_41844881_T_C	8	42485714	9.82755e-06	0.0905461	2963	-0.583806	0.131826	36854
ORCDRC_sd6	BARC_1.01_Gm_08_41553888_G_T	8	42195720	3.1335e-06	0.0997965	2963	-0.334584	0.0716327	36854
ORCDRC_sd6	BARC_1.01_Gm_08_41554478_A_G	8	42196310	8.65419e-06	0.106314	2963	-0.307282	0.0689569	36854
ORCDRC_sd6	BARC_1.01_Gm_08_41798055_A_G	8	42439047	5.41578e-06	0.0997965	2963	-0.336479	0.0738486	36854
Precipitation_Coldest_Quarter	BARC_1.01_Gm_06_5537081_A_G	6	5543013	1.03517e-09	1.90729e-05	2947	8.4962	1.38741	36850
Precipitation_Coldest_Quarter	BARC_1.01_Gm_06_5537614_T_C	6	5543546	4.75418e-08	0.000583972	2947	7.51594	1.37288	36850
Precipitation_Coldest_Quarter	BARC_1.01_Gm_06_5538645_G_A	6	5544577	9.72097e-10	1.90729e-05	2947	8.53309	1.39113	36850
Precipitation_Coldest_Quarter	BARC_1.01_Gm_11_8283437_A_G	11	8293886	1.11911e-06	0.0058913	2947	6.15974	1.26232	36850
Precipitation_Coldest_Quarter	BARC_1.01_Gm_15_11322464_A_G	15	11342488	1.07664e-07	0.000991855	2947	8.42584	1.58187	36850
Precipitation_Coldest_Quarter	BARC_1.01_Gm_18_60004657_T_G	18	55724023	5.52064e-06	0.0254294	2947	6.11582	1.34345	36850
Precipitation_Coldest_Quarter	BARC_1.01_Gm_19_37827878_A_G	19	38038392	9.05421e-07	0.0058913	2947	8.49612	1.72628	36850
Precipitation_Coldest_Quarter	BARC_1.01_Gm_20_42233089_A_G	20	43348377	1.10811e-06	0.0058913	2947	7.21371	1.47772	36850
Precipitation_Driest_Month	BARC_1.01_Gm_06_5537081_A_G	6	5543013	9.01785e-06	0.0371419	2947	1.48072	0.332949	36850
Precipitation_Driest_Month	BARC_1.01_Gm_06_5538645_G_A	6	5544577	8.42184e-06	0.0371419	2947	1.48948	0.333809	36850
Precipitation_Driest_Month	BARC_1.01_Gm_06_9636715_G_T	6	9647302	3.15363e-06	0.0290528	2947	1.25538	0.268844	36850
Precipitation_Driest_Month	BARC_1.01_Gm_07_36094482_T_G	7	35979624	5.8427e-06	0.0358839	2947	1.32502	0.291834	36850
Precipitation_Driest_Month	BARC_1.01_Gm_11_8283437_A_G	11	8293886	1.00521e-06	0.0185211	2947	1.48145	0.302277	36850
Precipitation_Driest_Month	BARC_1.01_Gm_13_5728734_A_G	13	16092261	4.55119e-06	0.0335423	2947	1.4586	0.317565	36850
Precipitation_Driest_Month	BARC_1.01_Gm_15_11322464_A_G	15	11342488	5.84314e-09	0.00021532	2947	2.20677	0.37797	36850
Precipitation_Driest_Month	BARC_1.01_Gm_19_37827878_A_G	19	38038392	2.08229e-06	0.0255775	2947	1.95904	0.412016	36850
Precipitation_Driest_Month	BARC_1.01_Gm_20_42233089_A_G	20	43348377	9.0713e-06	0.0371419	2947	1.57303	0.353808	36850
Precipitation_Driest_Quarter	BARC_1.01_Gm_06_5537081_A_G	6	5543013	1.13824e-05	0.0524302	2947	4.73044	1.07592	36850
Precipitation_Driest_Quarter	BARC_1.01_Gm_06_5538645_G_A	6	5544577	1.04887e-05	0.0524302	2947	4.762	1.07872	36850
Precipitation_Driest_Quarter	BARC_1.01_Gm_06_9636715_G_T	6	9647302	1.83901e-06	0.0225891	2947	4.13613	0.865299	36850
Precipitation_Driest_Quarter	BARC_1.01_Gm_07_36094482_T_G	7	35979624	8.34051e-06	0.0512246	2947	4.19874	0.940544	36850
Precipitation_Driest_Quarter	BARC_1.01_Gm_11_8283437_A_G	11	8293886	2.7001e-06	0.0248747	2947	4.57984	0.974104	36850
Precipitation_Driest_Quarter	BARC_1.01_Gm_13_5728734_A_G	13	16092261	7.76624e-06	0.0512246	2947	4.59849	1.02656	36850
Precipitation_Driest_Quarter	BARC_1.01_Gm_15_11322464_A_G	15	11342488	3.08395e-08	0.00113644	2947	6.76883	1.21927	36850
Precipitation_Driest_Quarter	BARC_1.01_Gm_19_37827878_A_G	19	38038392	9.49605e-07	0.0174965	2947	6.53137	1.32961	36850
Precipitation_Seasonality	BARC_1.01_Gm_15_11322464_A_G	15	11342488	1.11172e-05	0.136557	2947	-1.9377	0.440207	36850
Precipitation_Seasonality	BARC_1.01_Gm_18_60004657_T_G	18	55724023	1.08366e-05	0.136557	2947	-1.64716	0.373726	36850
Precipitation_Seasonality	BARC_1.01_Gm_19_36603029_T_C	19	36781528	1.02752e-06	0.0378641	2947	-1.52903	0.31226	36850
Precipitation_Wettest_Quarter	BARC_1.01_Gm_17_622235_G_T	17	619063	1.28523e-05	0.296465	2947	10.5315	2.40994	36850
SLTPPT_sd1	BARC_1.01_Gm_03_41402437_A_C	3	39390128	2.90935e-06	0.0391634	2963	-0.483772	0.103234	36854
SLTPPT_sd1	BARC_1.01_Gm_03_46080875_T_C	3	44080219	6.60482e-06	0.040569	2963	-0.655637	0.14524	36854
SLTPPT_sd1	BARC_1.01_Gm_11_26755843_A_G	11	19062168	5.31332e-06	0.0391634	2963	0.506627	0.111093	36854
SLTPPT_sd1	BARC_1.01_Gm_11_26818346_C_T	11	18999665	6.6355e-07	0.0244545	2963	0.547344	0.109852	36854
SLTPPT_sd1	BARC_1.01_Gm_11_26836112_A_G	11	18981899	4.76269e-06	0.0391634	2963	0.509624	0.111187	36854
SLTPPT_sd1	BARC_1.01_Gm_13_23686614_T_C	13	25172194	8.26045e-06	0.0434901	2963	0.537482	0.120344	36854
SLTPPT_sd1	BARC_1.01_Gm_15_11292177_T_G	15	11315300	4.59862e-06	0.0391634	2963	0.737128	0.160565	36854
SLTPPT_sd2	BARC_1.01_Gm_03_41402437_A_C	3	39390128	2.84467e-06	0.0393436	2963	-0.487159	0.103854	36854
SLTPPT_sd2	BARC_1.01_Gm_11_26755843_A_G	11	19062168	3.83582e-06	0.0393436	2963	0.5171	0.111713	36854
SLTPPT_sd2	BARC_1.01_Gm_11_26818346_C_T	11	18999665	5.50937e-07	0.0203042	2963	0.554503	0.110487	36854
SLTPPT_sd2	BARC_1.01_Gm_11_26836112_A_G	11	18981899	4.27021e-06	0.0393436	2963	0.515093	0.111821	36854
SLTPPT_sd2	BARC_1.01_Gm_13_23686614_T_C	13	25172194	7.24654e-06	0.0534128	2963	0.544159	0.121077	36854
SLTPPT_sd2	BARC_1.01_Gm_15_11292177_T_G	15	11315300	9.76907e-06	0.0600049	2963	0.715231	0.161455	36854
SLTPPT_sd3	BARC_1.01_Gm_03_41402437_A_C	3	39390128	2.38323e-06	0.0439157	2963	-0.490386	0.103738	36854
SLTPPT_sd3	BARC_1.01_Gm_03_46080875_T_C	3	44080219	1.15902e-05	0.0558462	2963	-0.639659	0.14562	36854
SLTPPT_sd3	BARC_1.01_Gm_11_26755843_A_G	11	19062168	9.6125e-06	0.0558462	2963	0.49484	0.111616	36854
SLTPPT_sd3	BARC_1.01_Gm_11_26818346_C_T	11	18999665	1.33178e-06	0.0439157	2963	0.534856	0.110395	36854
SLTPPT_sd3	BARC_1.01_Gm_11_26836112_A_G	11	18981899	8.13226e-06	0.0558462	2963	0.499275	0.111706	36854
SLTPPT_sd3	BARC_1.01_Gm_13_23686614_T_C	13	25172194	5.12498e-06	0.0558462	2963	0.552365	0.12092	36854
SLTPPT_sd3	BARC_1.01_Gm_15_11292177_T_G	15	11315300	6.9428e-06	0.0558462	2963	0.725889	0.161183	36854
SLTPPT_sd3	BARC_1.01_Gm_15_9888503_A_G	15	10042221	1.2424e-05	0.0558462	2963	0.772569	0.176489	36854
SLTPPT_sd4	BARC_1.01_Gm_03_41402437_A_C	3	39390128	5.67555e-06	0.0444253	2963	-0.473502	0.104148	36854
SLTPPT_sd4	BARC_1.01_Gm_03_46080875_T_C	3	44080219	3.68151e-06	0.0444253	2963	-0.678211	0.146249	36854
SLTPPT_sd4	BARC_1.01_Gm_04_8564048_C_T	4	8636076	9.64353e-06	0.0444253	2963	0.475519	0.107275	36854
SLTPPT_sd4	BARC_1.01_Gm_11_26755843_A_G	11	19062168	7.26777e-06	0.0444253	2963	0.503641	0.112077	36854
SLTPPT_sd4	BARC_1.01_Gm_11_26818346_C_T	11	18999665	9.85939e-07	0.0363358	2963	0.543649	0.110841	36854
SLTPPT_sd4	BARC_1.01_Gm_11_26836112_A_G	11	18981899	8.91576e-06	0.0444253	2963	0.499169	0.11218	36854
SLTPPT_sd4	BARC_1.01_Gm_13_23686614_T_C	13	25172194	2.47538e-06	0.0444253	2963	0.572321	0.12127	36854
SLTPPT_sd4	BARC_1.01_Gm_15_11292177_T_G	15	11315300	7.4305e-06	0.0444253	2963	0.726806	0.16191	36854
SLTPPT_sd5	BARC_1.01_Gm_03_41402437_A_C	3	39390128	4.22835e-06	0.0343677	2963	-0.482683	0.104739	36854
SLTPPT_sd5	BARC_1.01_Gm_03_46080875_T_C	3	44080219	4.35178e-06	0.0343677	2963	-0.67638	0.146962	36854
SLTPPT_sd5	BARC_1.01_Gm_09_40798233_G_A	9	43493148	1.01989e-05	0.0469838	2963	-0.617527	0.139695	36854
SLTPPT_sd5	BARC_1.01_Gm_11_26755843_A_G	11	19062168	5.10652e-06	0.0343677	2963	0.514497	0.112612	36854
SLTPPT_sd5	BARC_1.01_Gm_11_26818346_C_T	11	18999665	7.0387e-07	0.0259404	2963	0.55366	0.111377	36854
SLTPPT_sd5	BARC_1.01_Gm_11_26836112_A_G	11	18981899	5.59522e-06	0.0343677	2963	0.512851	0.112728	36854
SLTPPT_sd5	BARC_1.01_Gm_13_23686614_T_C	13	25172194	2.67234e-06	0.0343677	2963	0.57386	0.122003	36854
SLTPPT_sd5	BARC_1.01_Gm_15_11292177_T_G	15	11315300	6.53911e-06	0.0344275	2963	0.73495	0.162733	36854
SLTPPT_sd6	BARC_1.01_Gm_03_41402437_A_C	3	39390128	1.97854e-06	0.030187	2963	-0.507061	0.106411	36854
SLTPPT_sd6	BARC_1.01_Gm_03_46080875_T_C	3	44080219	5.07361e-06	0.030187	2963	-0.685263	0.149944	36854
SLTPPT_sd6	BARC_1.01_Gm_04_8564048_C_T	4	8636076	1.26171e-05	0.0443518	2963	0.480114	0.109764	36854
SLTPPT_sd6	BARC_1.01_Gm_11_26755843_A_G	11	19062168	5.73367e-06	0.030187	2963	0.521348	0.114727	36854
SLTPPT_sd6	BARC_1.01_Gm_11_26818346_C_T	11	18999665	7.50721e-07	0.0276671	2963	0.562388	0.113421	36854
SLTPPT_sd6	BARC_1.01_Gm_11_26836112_A_G	11	18981899	5.69824e-06	0.030187	2963	0.52196	0.114828	36854
SLTPPT_sd6	BARC_1.01_Gm_13_23686614_T_C	13	25172194	5.0985e-06	0.030187	2963	0.566534	0.123992	36854
SLTPPT_sd6	BARC_1.01_Gm_15_11292177_T_G	15	11315300	4.87805e-06	0.030187	2963	0.758794	0.165732	36854
SLTPPT_sd6	BARC_1.01_Gm_15_9888503_A_G	15	10042221	1.37055e-05	0.0443518	2963	0.793484	0.182165	36854
Temperature_Seasonality	BARC_1.01_Gm_19_36603029_T_C	19	36781528	5.75831e-06	0.212194	2947	-65.7672	14.4753	36850
