# Supplementary material for: Dissecting the Genetic Basis of Local Adaptation in Soybean
Source: Sci Rep. 2017 Dec 8;7:17195. doi: 10.1038/s41598-017-17342-w (PMC5722827; doi:10.1038/s41598-017-17342-w)
Supplement: Supplementary file 8 — Supplementary Table 7 [file 41598_2017_17342_MOESM8_ESM.xlsx]

## Sheet: Sheet1
Trait	SNP	Chromosome	Position	Pvalue	Qvalue	N	SNP Allelic Effect	SNP Weight SE	SNP Count
Altitude	BARC_1.01_Gm_14_3332710_C_T	14	3343786	1.05694e-05	0.0601399	2947	-18.8173	4.26423	36850
Altitude	BARC_1.01_Gm_16_15145964_A_G	16	15280985	7.30375e-06	0.0601399	2947	26.3525	5.86563	36850
Altitude	BARC_1.01_Gm_16_16552349_G_A	16	16724085	4.94476e-06	0.0601399	2947	26.5348	5.79918	36850
Altitude	BARC_1.01_Gm_16_16713042_T_C	16	16883924	1.10955e-05	0.0601399	2947	25.3751	5.76415	36850
Altitude	BARC_1.01_Gm_16_17089104_C_T	16	17268611	1.14241e-05	0.0601399	2947	25.3564	5.76824	36850
Altitude	BARC_1.01_Gm_18_7074863_G_A	18	7098084	2.3522e-09	8.66784e-05	2947	22.2573	3.7157	36850
Altitude	BARC_1.01_Gm_19_48437342_T_G	19	48560642	8.34165e-06	0.0601399	2947	18.2717	4.093	36850
Annual_Precipitation	BARC_1.01_Gm_09_1162832_G_A	9	1177685	2.42816e-06	0.0447389	2947	-29.1427	6.16987	36850
Annual_Precipitation	BARC_1.01_Gm_16_30813568_G_T	16	31181902	4.86698e-06	0.0458423	2947	-47.8501	10.45	36850
Annual_Precipitation	BARC_1.01_Gm_20_45754377_C_T	20	46882334	4.9761e-06	0.0458423	2947	23.7177	5.18501	36850
Annual_Precipitation	BARC_1.01_Gm_20_45874507_G_A	20	47002462	1.61609e-06	0.0447389	2947	28.9888	6.03166	36850
BLD_sd1	BARC_1.01_Gm_13_4960788_C_T	13	16871244	1.03881e-05	0.168192	2963	-8.77798	1.98752	36854
BLD_sd1	BARC_1.01_Gm_19_36603029_T_C	19	36781528	2.05541e-06	0.0757501	2963	-7.32996	1.54076	36854
BLD_sd2	BARC_1.01_Gm_13_4960788_C_T	13	16871244	1.05318e-05	0.170481	2963	-8.76959	1.98696	36854
BLD_sd2	BARC_1.01_Gm_19_36603029_T_C	19	36781528	2.07774e-06	0.0765732	2963	-7.32432	1.54029	36854
BLD_sd3	BARC_1.01_Gm_13_4960788_C_T	13	16871244	1.04831e-05	0.167223	2963	-8.77699	1.98818	36854
BLD_sd3	BARC_1.01_Gm_19_36603029_T_C	19	36781528	2.19527e-06	0.0809044	2963	-7.3119	1.54131	36854
BLD_sd4	BARC_1.01_Gm_13_4960788_C_T	13	16871244	1.03618e-05	0.166805	2963	-8.78	1.98772	36854
BLD_sd4	BARC_1.01_Gm_19_36603029_T_C	19	36781528	2.1941e-06	0.0808613	2963	-7.31079	1.54104	36854
BLD_sd5	BARC_1.01_Gm_13_4960788_C_T	13	16871244	1.01306e-05	0.167026	2963	-8.79295	1.98845	36854
BLD_sd5	BARC_1.01_Gm_19_36603029_T_C	19	36781528	2.07311e-06	0.0764024	2963	-7.33061	1.54146	36854
BLD_sd6	BARC_1.01_Gm_13_4960788_C_T	13	16871244	1.03324e-05	0.170685	2963	-8.78172	1.98783	36854
BLD_sd6	BARC_1.01_Gm_19_36603029_T_C	19	36781528	2.08585e-06	0.0768719	2963	-7.32657	1.54102	36854
CEC_sd1	BARC_1.01_Gm_11_16828050_A_G	11	26799490	1.06577e-05	0.113706	2963	0.537712	0.121903	36854
CEC_sd1	BARC_1.01_Gm_17_4320818_A_G	17	4050391	9.66952e-06	0.113706	2963	0.530857	0.119775	36854
CEC_sd1	BARC_1.01_Gm_20_1460514_C_T	20	1449558	1.21863e-05	0.113706	2963	0.433618	0.0989615	36854
CEC_sd1	BARC_1.01_Gm_20_1461471_G_A	20	1450515	1.23412e-05	0.113706	2963	0.433499	0.0989971	36854
CEC_sd2	BARC_1.01_Gm_11_16828050_A_G	11	26799490	1.35e-05	0.166305	2963	0.439843	0.1009	36854
CEC_sd2	BARC_1.01_Gm_17_4320818_A_G	17	4050391	1.05958e-05	0.166305	2963	0.437356	0.0991231	36854
CEC_sd3	BARC_1.01_Gm_11_16828050_A_G	11	26799490	8.23664e-06	0.0914439	2963	0.423194	0.0947418	36854
CEC_sd3	BARC_1.01_Gm_17_4320818_A_G	17	4050391	7.72155e-06	0.0914439	2963	0.417107	0.0930894	36854
CEC_sd3	BARC_1.01_Gm_20_1460514_C_T	20	1449558	9.79684e-06	0.0914439	2963	0.341169	0.0770256	36854
CEC_sd3	BARC_1.01_Gm_20_1461471_G_A	20	1450515	9.92499e-06	0.0914439	2963	0.341074	0.0770533	36854
CEC_sd4	BARC_1.01_Gm_11_16828050_A_G	11	26799490	1.09243e-05	0.16927	2963	0.443333	0.10063	36854
CEC_sd4	BARC_1.01_Gm_17_4320818_A_G	17	4050391	8.96055e-06	0.16927	2963	0.439798	0.0988614	36854
CEC_sd5	BARC_1.01_Gm_11_16828050_A_G	11	26799490	1.28755e-05	0.161732	2963	0.440853	0.100891	36854
CEC_sd5	BARC_1.01_Gm_17_4320818_A_G	17	4050391	1.00374e-05	0.161732	2963	0.438478	0.0991129	36854
CEC_sd6	BARC_1.01_Gm_11_16828050_A_G	11	26799490	7.07797e-06	0.105374	2963	0.442306	0.0983038	36854
CEC_sd6	BARC_1.01_Gm_17_4320818_A_G	17	4050391	7.13374e-06	0.105374	2963	0.434444	0.0965927	36854
CEC_sd6	BARC_1.01_Gm_20_1460514_C_T	20	1449558	1.13167e-05	0.105374	2963	0.351505	0.0799258	36854
CEC_sd6	BARC_1.01_Gm_20_1461471_G_A	20	1450515	1.14369e-05	0.105374	2963	0.351446	0.0799546	36854
CLYPPT_sd1	BARC_1.01_Gm_06_11894800_G_A	6	11921385	1.24884e-05	0.245905	2963	0.4098	0.0936405	36854
CLYPPT_sd2	BARC_1.01_Gm_19_36603029_T_C	19	36781528	2.50399e-06	0.0922821	2963	-0.373451	0.0791707	36854
CLYPPT_sd2	BARC_1.01_Gm_20_43116077_G_A	20	44241530	1.07918e-05	0.198861	2963	-0.422101	0.0957524	36854
CLYPPT_sd3	BARC_1.01_Gm_08_45830156_A_C	8	46681194	1.07708e-05	0.133607	2963	0.528572	0.119894	36854
CLYPPT_sd3	BARC_1.01_Gm_19_36603029_T_C	19	36781528	1.31295e-05	0.133607	2963	-0.371415	0.0850833	36854
CLYPPT_sd3	BARC_1.01_Gm_20_43116077_G_A	20	44241530	1.2968e-05	0.133607	2963	-0.449273	0.102855	36854
CLYPPT_sd4	BARC_1.01_Gm_08_45833719_C_T	8	46684757	1.2497e-05	0.137985	2963	0.516539	0.118035	36854
CLYPPT_sd4	BARC_1.01_Gm_19_36603029_T_C	19	36781528	2.56824e-06	0.0946499	2963	-0.422759	0.0897228	36854
CLYPPT_sd4	BARC_1.01_Gm_20_43116077_G_A	20	44241530	1.27516e-05	0.137985	2963	-0.474965	0.108645	36854
CLYPPT_sd5	BARC_1.01_Gm_06_11894800_G_A	6	11921385	1.28996e-05	0.158467	2963	0.500464	0.114544	36854
CLYPPT_sd5	BARC_1.01_Gm_08_45830156_A_C	8	46681194	1.06154e-05	0.158467	2963	0.566989	0.128515	36854
CLYPPT_sd5	BARC_1.01_Gm_08_45833719_C_T	8	46684757	9.03553e-06	0.158467	2963	0.531808	0.119593	36854
CLYPPT_sd6	BARC_1.01_Gm_19_36603029_T_C	19	36781528	8.9408e-06	0.173151	2963	-0.384578	0.0864394	36854
latdec.1	BARC_1.01_Gm_01_47886976_C_T	1	48761529	9.11762e-06	0.0331337	3012	-0.250443	0.0563458	36833
latdec.1	BARC_1.01_Gm_05_38933109_C_T	5	41415712	7.94104e-06	0.0324991	3012	-0.297244	0.0664298	36833
latdec.1	BARC_1.01_Gm_06_11894800_G_A	6	11921385	1.81592e-06	0.0152461	3012	-0.28358	0.0592971	36833
latdec.1	BARC_1.01_Gm_07_40616399_T_C	7	40568911	5.227e-06	0.0240657	3012	0.202472	0.0443656	36833
latdec.1	BARC_1.01_Gm_08_22795433_G_A	8	22751408	1.25939e-05	0.0331337	3012	0.303244	0.0693234	36833
latdec.1	BARC_1.01_Gm_12_3099373_G_A	12	3104771	1.23317e-05	0.0331337	3012	0.322028	0.07354	36833
latdec.1	BARC_1.01_Gm_15_25236055_C_A	15	25328170	7.38542e-07	0.0137633	3012	-0.254875	0.051371	36833
latdec.1	BARC_1.01_Gm_15_25682685_A_C	15	25777609	3.01327e-06	0.018498	3012	-0.236589	0.0505665	36833
latdec.1	BARC_1.01_Gm_15_28457674_C_T	15	28637600	7.47338e-07	0.0137633	3012	-0.253486	0.0511148	36833
latdec.1	BARC_1.01_Gm_19_36603029_T_C	19	36781528	1.0646e-05	0.0331337	3012	0.190402	0.0431644	36833
latdec.1	BARC_1.01_Gm_19_44569170_A_G	19	44772777	1.12126e-05	0.0331337	3012	-0.3701	0.0841178	36833
latdec.1	BARC_1.01_Gm_19_44642440_G_A	19	44846047	2.06962e-06	0.0152461	3012	-0.257205	0.0540823	36833
latdec.1	BARC_1.01_Gm_19_44802873_A_G	19	45006486	1.5019e-06	0.0152461	3012	-0.359585	0.0745926	36833
latdec.1	BARC_1.01_Gm_19_44811823_C_T	19	45015436	5.21712e-06	0.0240657	3012	0.24123	0.0528536	36833
longdec.1	BARC_1.01_Gm_05_8924896_A_C	5	193002	1.72129e-07	0.00476351	3012	0.474301	0.0905243	36833
longdec.1	BARC_1.01_Gm_05_8931964_G_A	5	185934	2.58654e-07	0.00476351	3012	0.464417	0.0899486	36833
longdec.1	BARC_1.01_Gm_06_11312275_A_G	6	11338877	5.69111e-06	0.0475165	3012	-0.402796	0.0886102	36833
longdec.1	BARC_1.01_Gm_09_1162832_G_A	9	1177685	9.82985e-06	0.0516085	3012	-0.513225	0.115893	36833
longdec.1	BARC_1.01_Gm_09_43631780_G_T	9	46836658	6.45026e-06	0.0475165	3012	-0.42898	0.0949262	36833
longdec.1	BARC_1.01_Gm_14_46845195_C_T	14	46134214	1.12092e-05	0.0516085	3012	-0.505614	0.114916	36833
longdec.1	BARC_1.01_Gm_20_44687195_G_A	20	45816166	8.28974e-06	0.0508893	3012	0.463776	0.103862	36833
longdec.1	BARC_1.01_Gm_20_44735416_A_G	20	45864382	6.22837e-06	0.0475165	3012	-0.419898	0.0927635	36833
Max_Temp_April	BARC_1.01_Gm_19_36603029_T_C	19	36781528	6.70091e-08	0.00246928	2947	-2.06282	0.381096	36850
Max_Temp_August	BARC_1.01_Gm_13_26593119_T_C	13	27789402	7.08431e-08	0.00130528	2947	-1.82001	0.336865	36850
Max_Temp_August	BARC_1.01_Gm_19_36603029_T_C	19	36781528	6.37777e-08	0.00130528	2947	-1.54547	0.285047	36850
Max_Temp_December	BARC_1.01_Gm_05_3153422_T_C	5	4869885	1.40588e-05	0.0647582	2945	-4.42908	1.01811	36850
Max_Temp_December	BARC_1.01_Gm_05_38933109_C_T	5	41415712	1.05682e-05	0.0556338	2945	4.87683	1.10514	36850
Max_Temp_December	BARC_1.01_Gm_07_40616399_T_C	7	40568911	8.42757e-06	0.0517593	2945	-3.46258	0.776028	36850
Max_Temp_December	BARC_1.01_Gm_08_22795433_G_A	8	22751408	9.30766e-07	0.0114329	2945	-5.96059	1.21244	36850
Max_Temp_December	BARC_1.01_Gm_10_4575517_G_A	10	4592145	1.51394e-06	0.0139471	2945	5.25337	1.09008	36850
Max_Temp_December	BARC_1.01_Gm_16_30813568_G_T	16	31181902	6.32045e-06	0.0465817	2945	-9.12526	2.01726	36850
Max_Temp_December	BARC_1.01_Gm_19_44802873_A_G	19	45006486	4.67469e-07	0.00928086	2945	6.47748	1.28253	36850
Max_Temp_December	BARC_1.01_Gm_19_44811823_C_T	19	45015436	5.0371e-07	0.00928086	2945	-4.58604	0.910627	36850
Max_Temp_February	BARC_1.01_Gm_07_40616399_T_C	7	40568911	2.23223e-06	0.0205645	2947	-3.17798	0.670375	36850
Max_Temp_February	BARC_1.01_Gm_08_22795433_G_A	8	22751408	2.19073e-06	0.0205645	2947	-4.99029	1.05182	36850
Max_Temp_February	BARC_1.01_Gm_10_4575517_G_A	10	4592145	4.54645e-06	0.0335073	2947	4.36173	0.949587	36850
Max_Temp_February	BARC_1.01_Gm_19_44802873_A_G	19	45006486	5.69283e-07	0.010489	2947	5.56852	1.11094	36850
Max_Temp_February	BARC_1.01_Gm_19_44811823_C_T	19	45015436	6.56664e-08	0.00241981	2947	-4.26383	0.787188	36850
Max_Temp_January	BARC_1.01_Gm_05_38933109_C_T	5	41415712	1.34555e-05	0.0708338	2945	4.89855	1.12353	36850
Max_Temp_January	BARC_1.01_Gm_07_40616399_T_C	7	40568911	6.0806e-06	0.044814	2945	-3.52952	0.778829	36850
Max_Temp_January	BARC_1.01_Gm_08_22795433_G_A	8	22751408	4.0842e-07	0.00752513	2945	-6.23637	1.22848	36850
Max_Temp_January	BARC_1.01_Gm_10_4575517_G_A	10	4592145	2.72568e-06	0.0251103	2945	5.21024	1.10864	36850
Max_Temp_January	BARC_1.01_Gm_16_30813568_G_T	16	31181902	1.26708e-05	0.0708338	2945	-8.91232	2.03795	36850
Max_Temp_January	BARC_1.01_Gm_19_44802873_A_G	19	45006486	6.27201e-07	0.00770411	2945	6.48564	1.29879	36850
Max_Temp_January	BARC_1.01_Gm_19_44811823_C_T	19	45015436	3.28169e-07	0.00752513	2945	-4.71461	0.92113	36850
Max_Temp_July	BARC_1.01_Gm_13_26593119_T_C	13	27789402	9.04784e-07	0.0166707	2947	-1.67316	0.33995	36850
Max_Temp_July	BARC_1.01_Gm_19_36603029_T_C	19	36781528	2.08291e-10	7.67554e-06	2947	-1.82208	0.285704	36850
Max_Temp_June	BARC_1.01_Gm_19_36603029_T_C	19	36781528	2.03563e-07	0.00750131	2947	-1.76961	0.339759	36850
Max_Temp_March	BARC_1.01_Gm_07_40616399_T_C	7	40568911	2.39727e-06	0.0294465	2947	-2.48777	0.526401	36850
Max_Temp_March	BARC_1.01_Gm_19_36603029_T_C	19	36781528	4.05097e-07	0.00746392	2947	-2.59333	0.510694	36850
Max_Temp_March	BARC_1.01_Gm_19_44811823_C_T	19	45015436	2.70978e-07	0.00746392	2947	-3.19031	0.618923	36850
Max_Temp_May	BARC_1.01_Gm_19_36603029_T_C	19	36781528	1.33775e-07	0.00492961	2947	-1.75084	0.331189	36850
Max_Temp_November	BARC_1.01_Gm_05_38933109_C_T	5	41415712	1.06604e-05	0.0666682	2947	3.86461	0.876137	36850
Max_Temp_November	BARC_1.01_Gm_07_40616399_T_C	7	40568911	1.178e-05	0.0666682	2947	-2.6938	0.613741	36850
Max_Temp_November	BARC_1.01_Gm_08_22795433_G_A	8	22751408	5.52943e-07	0.00562864	2947	-4.81739	0.960008	36850
Max_Temp_November	BARC_1.01_Gm_10_4575517_G_A	10	4592145	6.10979e-07	0.00562864	2947	4.31967	0.864159	36850
Max_Temp_November	BARC_1.01_Gm_16_30813568_G_T	16	31181902	1.26643e-05	0.0666682	2947	-6.96732	1.59316	36850
Max_Temp_November	BARC_1.01_Gm_19_44802873_A_G	19	45006486	4.76665e-07	0.00562864	2947	5.12437	1.01538	36850
Max_Temp_November	BARC_1.01_Gm_19_44811823_C_T	19	45015436	1.68838e-07	0.00562864	2947	-3.77518	0.719991	36850
Max_Temp_October	BARC_1.01_Gm_10_4575517_G_A	10	4592145	1.67363e-06	0.0205577	2947	2.75855	0.574812	36850
Max_Temp_October	BARC_1.01_Gm_19_44802873_A_G	19	45006486	4.28491e-07	0.00789495	2947	3.42805	0.676508	36850
Max_Temp_October	BARC_1.01_Gm_19_44811823_C_T	19	45015436	2.3632e-08	0.000870838	2947	-2.6835	0.479337	36850
Max_Temp_September	BARC_1.01_Gm_13_26593119_T_C	13	27789402	6.06434e-06	0.111736	2947	-1.68295	0.371315	36850
Max_Temp_September	BARC_1.01_Gm_19_44811823_C_T	19	45015436	8.46773e-07	0.0312036	2947	-1.85768	0.376441	36850
Max_Temp_Warmest_Month	BARC_1.01_Gm_13_26593119_T_C	13	27789402	5.5205e-08	0.00101715	2947	-1.80228	0.330827	36850
Max_Temp_Warmest_Month	BARC_1.01_Gm_19_36603029_T_C	19	36781528	5.08028e-09	0.000187208	2947	-1.64024	0.279808	36850
Mean_Annual_Temperature	BARC_1.01_Gm_01_47886976_C_T	1	48761529	1.39515e-05	0.0642642	2947	2.4667	0.566801	36850
Mean_Annual_Temperature	BARC_1.01_Gm_05_38933109_C_T	5	41415712	7.47824e-06	0.0459289	2947	2.95765	0.659066	36850
Mean_Annual_Temperature	BARC_1.01_Gm_07_40616399_T_C	7	40568911	6.56841e-06	0.0459289	2947	-2.08326	0.46137	36850
Mean_Annual_Temperature	BARC_1.01_Gm_08_22795433_G_A	8	22751408	1.26845e-06	0.0116856	2947	-3.50617	0.722218	36850
Mean_Annual_Temperature	BARC_1.01_Gm_10_2482855_G_T	10	2490861	1.10797e-05	0.0583266	2947	-2.41877	0.549402	36850
Mean_Annual_Temperature	BARC_1.01_Gm_10_4575517_G_A	10	4592145	3.48043e-07	0.00427513	2947	3.32041	0.650159	36850
Mean_Annual_Temperature	BARC_1.01_Gm_19_44802873_A_G	19	45006486	1.81319e-07	0.00427513	2947	3.99151	0.763184	36850
Mean_Annual_Temperature	BARC_1.01_Gm_19_44811823_C_T	19	45015436	2.58917e-07	0.00427513	2947	-2.79602	0.541527	36850
Mean_Diurnal_Range	BARC_1.01_Gm_01_4662444_A_G	1	4684460	7.0999e-06	0.0237847	2947	1.54184	0.342726	36850
Mean_Diurnal_Range	BARC_1.01_Gm_05_38749833_T_C	5	41598988	6.69159e-06	0.0237847	2947	-1.55246	0.344118	36850
Mean_Diurnal_Range	BARC_1.01_Gm_05_38777439_G_A	5	41571382	1.04465e-05	0.0320796	2947	-1.53068	0.34667	36850
Mean_Diurnal_Range	BARC_1.01_Gm_05_38933109_C_T	5	41415712	1.22246e-06	0.00900955	2947	-1.57502	0.323938	36850
Mean_Diurnal_Range	BARC_1.01_Gm_15_25236055_C_A	15	25328170	6.78067e-06	0.0237847	2947	-1.19145	0.264262	36850
Mean_Diurnal_Range	BARC_1.01_Gm_15_25682685_A_C	15	25777609	2.35471e-06	0.0144618	2947	-1.2375	0.261646	36850
Mean_Diurnal_Range	BARC_1.01_Gm_15_28457674_C_T	15	28637600	1.153e-05	0.0326831	2947	-1.15846	0.263655	36850
Mean_Diurnal_Range	BARC_1.01_Gm_19_44734359_T_G	19	44937972	9.33401e-07	0.00900955	2947	-2.18514	0.444528	36850
Mean_Diurnal_Range	BARC_1.01_Gm_19_45000827_A_C	19	45204441	2.19754e-09	8.09795e-05	2947	-2.95665	0.492674	36850
Mean_Diurnal_Range	BARC_1.01_Gm_19_45027200_C_T	19	40562081	6.92568e-06	0.0237847	2947	-1.59338	0.353763	36850
Mean_Diurnal_Range	BARC_1.01_Gm_19_45152186_A_G	19	45266984	1.0057e-06	0.00900955	2947	-2.35974	0.481491	36850
Mean_Diurnal_Range	BARC_1.01_Gm_19_45158221_T_C	19	45273019	5.2343e-06	0.0237847	2947	-2.14513	0.470052	36850
Mean_Diurnal_Range	BARC_1.01_Gm_19_45178132_C_T	19	45292930	1.87191e-07	0.00344899	2947	-2.59424	0.496589	36850
Mean_Precipitation_April	BARC_1.01_Gm_09_5441162_T_C	9	5483976	2.63412e-06	0.0138668	2947	2.84467	0.60439	36850
Mean_Precipitation_April	BARC_1.01_Gm_09_5443673_G_A	9	5486487	2.05208e-06	0.0138668	2947	2.93676	0.617258	36850
Mean_Precipitation_April	BARC_1.01_Gm_09_5445022_G_A	9	5487836	2.53506e-06	0.0138668	2947	2.87557	0.609935	36850
Mean_Precipitation_April	BARC_1.01_Gm_09_5467306_C_T	9	5510120	2.31388e-06	0.0138668	2947	2.87248	0.606873	36850
Mean_Precipitation_April	BARC_1.01_Gm_15_25236055_C_A	15	25328170	3.57328e-06	0.0164594	2947	2.47035	0.531986	36850
Mean_Precipitation_April	BARC_1.01_Gm_16_30530465_C_T	16	30898590	5.89924e-06	0.0241541	2947	-4.5373	0.999788	36850
Mean_Precipitation_April	BARC_1.01_Gm_16_30590600_A_G	16	30958559	9.68431e-06	0.0356867	2947	-3.92028	0.884571	36850
Mean_Precipitation_April	BARC_1.01_Gm_16_30766209_T_C	16	31134540	5.06791e-07	0.00906549	2947	-5.45794	1.08401	36850
Mean_Precipitation_April	BARC_1.01_Gm_16_30813568_G_T	16	31181902	1.8491e-07	0.00681393	2947	-6.46283	1.23657	36850
Mean_Precipitation_April	BARC_1.01_Gm_19_44642440_G_A	19	44846047	7.38032e-07	0.00906549	2947	2.84338	0.57305	36850
Mean_Precipitation_August	BARC_1.01_Gm_13_42537117_G_A	13	43958068	3.73421e-07	0.0137606	2947	4.49135	0.881758	36850
Mean_Precipitation_December	BARC_1.01_Gm_06_5537081_A_G	6	5543013	2.03147e-09	3.74299e-05	2947	3.10596	0.516443	36850
Mean_Precipitation_December	BARC_1.01_Gm_06_5537614_T_C	6	5543546	8.97949e-08	0.000827236	2947	2.7406	0.511332	36850
Mean_Precipitation_December	BARC_1.01_Gm_06_5538645_G_A	6	5544577	1.9428e-09	3.74299e-05	2947	3.11801	0.517816	36850
Mean_Precipitation_December	BARC_1.01_Gm_06_9636715_G_T	6	9647302	4.6816e-06	0.0172517	2947	1.93175	0.421125	36850
Mean_Precipitation_December	BARC_1.01_Gm_09_1048885_T_C	9	1054596	1.35337e-06	0.00668803	2947	2.12714	0.439333	36850
Mean_Precipitation_December	BARC_1.01_Gm_09_1053572_G_A	9	1059283	8.45973e-06	0.0283401	2947	1.99114	0.446334	36850
Mean_Precipitation_December	BARC_1.01_Gm_11_8283437_A_G	11	8293886	6.98659e-07	0.00514912	2947	2.3481	0.472213	36850
Mean_Precipitation_December	BARC_1.01_Gm_15_11322464_A_G	15	11342488	4.78585e-08	0.000587861	2947	3.26627	0.596753	36850
Mean_Precipitation_December	BARC_1.01_Gm_18_60004657_T_G	18	55724023	1.18924e-06	0.00668803	2947	2.44087	0.501453	36850
Mean_Precipitation_December	BARC_1.01_Gm_19_37827878_A_G	19	38038392	1.45195e-06	0.00668803	2947	3.10519	0.643208	36850
Mean_Precipitation_December	BARC_1.01_Gm_20_42233089_A_G	20	43348377	2.68774e-06	0.0110048	2947	2.61886	0.556902	36850
Mean_Precipitation_February	BARC_1.01_Gm_06_5537081_A_G	6	5543013	7.57314e-06	0.0930233	2947	1.91151	0.426208	36850
Mean_Precipitation_February	BARC_1.01_Gm_06_5538645_G_A	6	5544577	6.92575e-06	0.0930233	2947	1.9247	0.427324	36850
Mean_Precipitation_February	BARC_1.01_Gm_16_30813568_G_T	16	31181902	4.89493e-06	0.0930233	2947	-4.11909	0.899807	36850
Mean_Precipitation_January	BARC_1.01_Gm_06_5537081_A_G	6	5543013	2.24932e-08	0.000414437	2947	2.76027	0.492289	36850
Mean_Precipitation_January	BARC_1.01_Gm_06_5537614_T_C	6	5543546	6.52557e-07	0.00775842	2947	2.42834	0.487044	36850
Mean_Precipitation_January	BARC_1.01_Gm_06_5538645_G_A	6	5544577	2.17228e-08	0.000414437	2947	2.77065	0.493604	36850
Mean_Precipitation_January	BARC_1.01_Gm_11_8283437_A_G	11	8293886	5.98506e-06	0.0275687	2947	2.03442	0.448584	36850
Mean_Precipitation_January	BARC_1.01_Gm_15_11322464_A_G	15	11342488	8.42162e-07	0.00775842	2947	2.79615	0.566489	36850
Mean_Precipitation_January	BARC_1.01_Gm_18_60004657_T_G	18	55724023	4.12597e-06	0.025899	2947	2.19645	0.476078	36850
Mean_Precipitation_January	BARC_1.01_Gm_19_37827878_A_G	19	38038392	4.21694e-06	0.025899	2947	2.81885	0.611587	36850
Mean_Precipitation_January	BARC_1.01_Gm_20_42233089_A_G	20	43348377	5.0577e-06	0.0266252	2947	2.41414	0.52816	36850
Mean_Precipitation_June	BARC_1.01_Gm_09_5445022_G_A	9	5487836	1.31875e-05	0.100856	2947	3.80612	0.872087	36850
Mean_Precipitation_June	BARC_1.01_Gm_12_37294113_C_A	12	37249747	7.75341e-06	0.100856	2947	3.71381	0.828999	36850
Mean_Precipitation_June	BARC_1.01_Gm_15_25236055_C_A	15	25328170	1.11293e-05	0.100856	2947	3.35675	0.762625	36850
Mean_Precipitation_June	BARC_1.01_Gm_19_44642440_G_A	19	44846047	8.27949e-07	0.0305099	2947	4.07267	0.824549	36850
Mean_Precipitation_March	BARC_1.01_Gm_01_4835798_T_C	1	4857737	8.0445e-06	0.048056	2947	-3.12529	0.698865	36850
Mean_Precipitation_March	BARC_1.01_Gm_09_5507805_A_G	9	5550620	1.021e-05	0.048056	2947	1.87455	0.424071	36850
Mean_Precipitation_March	BARC_1.01_Gm_11_38828846_C_T	11	33705240	6.67291e-06	0.048056	2947	1.55136	0.343828	36850
Mean_Precipitation_March	BARC_1.01_Gm_11_38830324_G_A	11	33703762	4.89957e-06	0.0451373	2947	1.56384	0.341632	36850
Mean_Precipitation_March	BARC_1.01_Gm_15_25236055_C_A	15	25328170	3.66092e-06	0.0451373	2947	1.84755	0.3983	36850
Mean_Precipitation_March	BARC_1.01_Gm_16_30813568_G_T	16	31181902	1.93967e-08	0.000714767	2947	-5.18512	0.920511	36850
Mean_Precipitation_March	BARC_1.01_Gm_20_45874507_G_A	20	47002462	4.30952e-06	0.0451373	2947	2.46435	0.535202	36850
Mean_Precipitation_March	BARC_1.01_Gm_20_46527768_T_C	20	47660535	1.34153e-05	0.0544439	2947	2.42114	0.55523	36850
Mean_Precipitation_March	BARC_1.01_Gm_20_46752502_G_A	20	47884469	1.04328e-05	0.048056	2947	2.51371	0.569272	36850
Mean_Precipitation_May	BARC_1.01_Gm_02_9909371_G_A	2	10008242	7.09784e-06	0.0211511	2947	3.04844	0.677608	36850
Mean_Precipitation_May	BARC_1.01_Gm_02_9916011_G_A	2	10014882	9.77623e-07	0.0048219	2947	3.35964	0.684732	36850
Mean_Precipitation_May	BARC_1.01_Gm_05_38933109_C_T	5	41415712	7.46172e-06	0.0211511	2947	2.99078	0.66638	36850
Mean_Precipitation_May	BARC_1.01_Gm_09_5441162_T_C	9	5483976	1.04682e-06	0.0048219	2947	2.93751	0.600357	36850
Mean_Precipitation_May	BARC_1.01_Gm_09_5443673_G_A	9	5486487	9.03531e-07	0.0048219	2947	3.01807	0.613171	36850
Mean_Precipitation_May	BARC_1.01_Gm_09_5445022_G_A	9	5487836	9.65144e-07	0.0048219	2947	2.97436	0.605895	36850
Mean_Precipitation_May	BARC_1.01_Gm_09_5467306_C_T	9	5510120	9.86073e-07	0.0048219	2947	2.95664	0.602807	36850
Mean_Precipitation_May	BARC_1.01_Gm_09_5507805_A_G	9	5550620	1.97759e-06	0.00728742	2947	2.68547	0.563551	36850
Mean_Precipitation_May	BARC_1.01_Gm_15_25236055_C_A	15	25328170	1.16152e-07	0.00162908	2947	2.80296	0.52761	36850
Mean_Precipitation_May	BARC_1.01_Gm_15_28457674_C_T	15	28637600	1.19814e-06	0.0049057	2947	2.56345	0.526797	36850
Mean_Precipitation_May	BARC_1.01_Gm_16_30530465_C_T	16	30898590	9.27641e-06	0.0244168	2947	-4.41147	0.993311	36850
Mean_Precipitation_May	BARC_1.01_Gm_16_30766209_T_C	16	31134540	2.67959e-06	0.00897661	2947	-5.04564	1.07282	36850
Mean_Precipitation_May	BARC_1.01_Gm_16_30813568_G_T	16	31181902	1.32626e-07	0.00162908	2947	-6.48947	1.22718	36850
Mean_Precipitation_May	BARC_1.01_Gm_19_44642440_G_A	19	44846047	6.70152e-10	2.46951e-05	2947	3.50449	0.56583	36850
Mean_Precipitation_November	BARC_1.01_Gm_06_5537081_A_G	6	5543013	1.4952e-06	0.0137745	2947	2.17075	0.450197	36850
Mean_Precipitation_November	BARC_1.01_Gm_06_5537614_T_C	6	5543546	1.20597e-05	0.0493778	2947	1.94967	0.444722	36850
Mean_Precipitation_November	BARC_1.01_Gm_06_5538645_G_A	6	5544577	1.29852e-06	0.0137745	2947	2.18914	0.451365	36850
Mean_Precipitation_November	BARC_1.01_Gm_09_1048885_T_C	9	1054596	6.01649e-06	0.0316725	2947	1.70327	0.37566	36850
Mean_Precipitation_November	BARC_1.01_Gm_09_1162832_G_A	9	1177685	8.89395e-07	0.0137745	2947	-2.7709	0.562599	36850
Mean_Precipitation_November	BARC_1.01_Gm_09_1195313_T_C	9	1210166	1.05514e-05	0.0486023	2947	-2.2914	0.519214	36850
Mean_Precipitation_November	BARC_1.01_Gm_15_11322464_A_G	15	11342488	4.78702e-06	0.0294003	2947	2.3433	0.511364	36850
Mean_Precipitation_November	BARC_1.01_Gm_18_60004657_T_G	18	55724023	5.11302e-07	0.0137745	2947	2.16884	0.430905	36850
Mean_Precipitation_November	BARC_1.01_Gm_19_37827878_A_G	19	38038392	3.43676e-06	0.0253289	2947	2.58973	0.556723	36850
Mean_Precipitation_October	BARC_1.01_Gm_06_49064024_G_T	6	49664340	1.06344e-05	0.0979693	2947	2.26966	0.514488	36850
Mean_Precipitation_October	BARC_1.01_Gm_08_19292192_C_T	8	19249288	1.66525e-06	0.0543873	2947	-3.79241	0.790073	36850
Mean_Precipitation_October	BARC_1.01_Gm_20_40656371_T_C	20	41773864	1.3346e-05	0.0983598	2947	2.59429	0.594783	36850
Mean_Precipitation_October	BARC_1.01_Gm_20_40718918_A_G	20	41836278	6.77595e-06	0.0832313	2947	2.74987	0.609897	36850
Mean_Precipitation_October	BARC_1.01_Gm_20_40806387_G_T	20	41923741	2.95182e-06	0.0543873	2947	2.84884	0.608306	36850
Mean_Precipitation_September	BARC_1.01_Gm_09_1109914_T_C	9	1124625	6.44287e-06	0.059355	2947	-3.36396	0.74432	36850
Mean_Precipitation_September	BARC_1.01_Gm_09_1114022_G_A	9	1128733	2.57221e-06	0.0315953	2947	-3.45707	0.733742	36850
Mean_Precipitation_September	BARC_1.01_Gm_09_1162832_G_A	9	1177685	3.67148e-08	0.00135294	2947	-4.47464	0.810529	36850
Mean_Precipitation_September	BARC_1.01_Gm_09_1195313_T_C	9	1210166	2.48335e-06	0.0315953	2947	-3.53934	0.750055	36850
Mean_Temp_April	BARC_1.01_Gm_01_48408553_T_C	1	49288415	2.96648e-06	0.0456216	2947	1.84772	0.394625	36850
Mean_Temp_April	BARC_1.01_Gm_07_40616399_T_C	7	40568911	4.95214e-06	0.0456216	2947	-1.79861	0.393114	36850
Mean_Temp_April	BARC_1.01_Gm_17_5444484_T_G	17	5176998	7.11011e-06	0.0524015	2947	1.96088	0.435901	36850
Mean_Temp_April	BARC_1.01_Gm_19_36603029_T_C	19	36781528	6.33556e-07	0.0233465	2947	-1.90319	0.381276	36850
Mean_Temp_April	BARC_1.01_Gm_19_44802873_A_G	19	45006486	1.00088e-05	0.0614708	2947	2.89068	0.653308	36850
Mean_Temp_April	BARC_1.01_Gm_19_44811823_C_T	19	45015436	4.40577e-06	0.0456216	2947	-2.12881	0.462796	36850
Mean_Temp_August	BARC_1.01_Gm_13_26593119_T_C	13	27789402	1.14322e-06	0.0409327	2947	-1.69762	0.348198	36850
Mean_Temp_August	BARC_1.01_Gm_19_36603029_T_C	19	36781528	2.22159e-06	0.0409327	2947	-1.3978	0.294796	36850
Mean_Temp_August	BARC_1.01_Gm_19_44811823_C_T	19	45015436	8.99661e-06	0.110508	2947	-1.57354	0.353778	36850
Mean_Temp_Coldest_Quarter	BARC_1.01_Gm_01_47886976_C_T	1	48761529	4.76526e-06	0.0250857	2922	4.42273	0.964929	36850
Mean_Temp_Coldest_Quarter	BARC_1.01_Gm_05_3153422_T_C	5	4869885	6.64547e-06	0.0306107	2922	-4.6544	1.03134	36850
Mean_Temp_Coldest_Quarter	BARC_1.01_Gm_05_38933109_C_T	5	41415712	2.83719e-06	0.0174251	2922	5.25893	1.12095	36850
Mean_Temp_Coldest_Quarter	BARC_1.01_Gm_08_22795433_G_A	8	22751408	1.12289e-07	0.00281179	2922	-6.53506	1.22865	36850
Mean_Temp_Coldest_Quarter	BARC_1.01_Gm_10_4575517_G_A	10	4592145	2.28911e-07	0.00281179	2922	5.74032	1.10678	36850
Mean_Temp_Coldest_Quarter	BARC_1.01_Gm_16_30813568_G_T	16	31181902	2.60304e-06	0.0174251	2922	-9.59038	2.03652	36850
Mean_Temp_Coldest_Quarter	BARC_1.01_Gm_19_44802873_A_G	19	45006486	1.80061e-07	0.00281179	2922	6.80916	1.30157	36850
Mean_Temp_Coldest_Quarter	BARC_1.01_Gm_19_44811823_C_T	19	45015436	4.10425e-07	0.00378104	2922	-4.68183	0.922413	36850
Mean_Temp_December	BARC_1.01_Gm_01_47886976_C_T	1	48761529	7.93651e-06	0.0324956	2936	4.33891	0.969614	36850
Mean_Temp_December	BARC_1.01_Gm_05_3153422_T_C	5	4869885	5.01515e-06	0.0264012	2936	-4.74172	1.03697	36850
Mean_Temp_December	BARC_1.01_Gm_05_38933109_C_T	5	41415712	1.57519e-06	0.00967432	2936	5.40736	1.12388	36850
Mean_Temp_December	BARC_1.01_Gm_08_22795433_G_A	8	22751408	9.17027e-08	0.00131402	2936	-6.61089	1.23431	36850
Mean_Temp_December	BARC_1.01_Gm_10_4575517_G_A	10	4592145	1.06976e-07	0.00131402	2936	5.91004	1.1093	36850
Mean_Temp_December	BARC_1.01_Gm_16_30803881_C_T	16	31172215	1.42913e-05	0.0486329	2936	-7.05751	1.62365	36850
Mean_Temp_December	BARC_1.01_Gm_16_30813568_G_T	16	31181902	7.67602e-07	0.00565723	2936	-10.1415	2.04706	36850
Mean_Temp_December	BARC_1.01_Gm_16_30839793_G_A	16	31208131	6.60592e-06	0.0304285	2936	-7.42515	1.64484	36850
Mean_Temp_December	BARC_1.01_Gm_19_44802873_A_G	19	45006486	1.04519e-07	0.00131402	2936	6.98012	1.3091	36850
Mean_Temp_December	BARC_1.01_Gm_19_44811823_C_T	19	45015436	6.84527e-07	0.00565723	2936	-4.62062	0.928472	36850
Mean_Temp_Driest_Quarter	BARC_1.01_Gm_05_38933109_C_T	5	41415712	6.70634e-06	0.0411881	2922	6.06962	1.34551	36850
Mean_Temp_Driest_Quarter	BARC_1.01_Gm_06_44842845_A_G	6	45410279	7.47901e-07	0.00918672	2922	5.48458	1.10591	36850
Mean_Temp_Driest_Quarter	BARC_1.01_Gm_08_22795433_G_A	8	22751408	4.72377e-07	0.00870354	2922	-7.42867	1.47143	36850
Mean_Temp_Driest_Quarter	BARC_1.01_Gm_09_3197212_A_C	9	3238568	5.58941e-06	0.0411881	2922	-6.07262	1.33471	36850
Mean_Temp_Driest_Quarter	BARC_1.01_Gm_10_2482855_G_T	10	2490861	1.16192e-05	0.0541889	2922	-4.90967	1.11781	36850
Mean_Temp_Driest_Quarter	BARC_1.01_Gm_10_4575517_G_A	10	4592145	4.47535e-06	0.0411881	2922	6.11925	1.33124	36850
Mean_Temp_Driest_Quarter	BARC_1.01_Gm_15_28457674_C_T	15	28637600	1.17642e-05	0.0541889	2922	4.61661	1.05174	36850
Mean_Temp_Driest_Quarter	BARC_1.01_Gm_19_44802873_A_G	19	45006486	4.15093e-07	0.00870354	2922	7.90343	1.5578	36850
Mean_Temp_February	BARC_1.01_Gm_01_47886976_C_T	1	48761529	4.66775e-06	0.0286678	2926	4.12049	0.898138	36850
Mean_Temp_February	BARC_1.01_Gm_05_3153422_T_C	5	4869885	7.19419e-06	0.0331382	2926	-4.31426	0.95958	36850
Mean_Temp_February	BARC_1.01_Gm_05_38933109_C_T	5	41415712	4.38302e-06	0.0286678	2926	4.8098	1.04537	36850
Mean_Temp_February	BARC_1.01_Gm_08_22795433_G_A	8	22751408	1.83012e-07	0.00224799	2926	-5.97914	1.14358	36850
Mean_Temp_February	BARC_1.01_Gm_10_4575517_G_A	10	4592145	2.90294e-07	0.00267434	2926	5.2965	1.03012	36850
Mean_Temp_February	BARC_1.01_Gm_16_30813568_G_T	16	31181902	7.15313e-06	0.0331382	2926	-8.54639	1.90037	36850
Mean_Temp_February	BARC_1.01_Gm_19_44802873_A_G	19	45006486	9.0039e-08	0.00165897	2926	6.47297	1.2078	36850
Mean_Temp_February	BARC_1.01_Gm_19_44811823_C_T	19	45015436	8.17512e-08	0.00165897	2926	-4.60806	0.857009	36850
Mean_Temp_January	BARC_1.01_Gm_01_47886976_C_T	1	48761529	4.53327e-06	0.0238644	2905	4.75775	1.03564	36850
Mean_Temp_January	BARC_1.01_Gm_05_3153422_T_C	5	4869885	9.31293e-06	0.0428977	2905	-4.9143	1.10672	36850
Mean_Temp_January	BARC_1.01_Gm_05_38933109_C_T	5	41415712	3.96955e-06	0.0238644	2905	5.56386	1.20382	36850
Mean_Temp_January	BARC_1.01_Gm_08_22795433_G_A	8	22751408	9.18961e-08	0.00282403	2905	-7.06074	1.31836	36850
Mean_Temp_January	BARC_1.01_Gm_10_4575517_G_A	10	4592145	5.55298e-07	0.00682091	2905	5.88259	1.17243	36850
Mean_Temp_January	BARC_1.01_Gm_16_30813568_G_T	16	31181902	1.72252e-06	0.012695	2905	-10.6281	2.21725	36850
Mean_Temp_January	BARC_1.01_Gm_19_44802873_A_G	19	45006486	1.53272e-07	0.00282403	2905	7.34635	1.39624	36850
Mean_Temp_January	BARC_1.01_Gm_19_44811823_C_T	19	45015436	7.6517e-07	0.00704913	2905	-4.90499	0.989925	36850
Mean_Temp_July	BARC_1.01_Gm_13_26593119_T_C	13	27789402	6.31391e-07	0.0116334	2947	-1.68311	0.337141	36850
Mean_Temp_July	BARC_1.01_Gm_13_4960788_C_T	13	16871244	9.61043e-06	0.118048	2947	-1.67452	0.377696	36850
Mean_Temp_July	BARC_1.01_Gm_19_36603029_T_C	19	36781528	2.79232e-11	1.02897e-06	2947	-1.89071	0.282921	36850
Mean_Temp_June	BARC_1.01_Gm_13_26593119_T_C	13	27789402	6.13863e-06	0.113104	2947	-1.69075	0.37325	36850
Mean_Temp_June	BARC_1.01_Gm_19_36603029_T_C	19	36781528	2.45766e-09	9.05646e-05	2947	-1.86941	0.312463	36850
Mean_Temp_March	BARC_1.01_Gm_01_47886976_C_T	1	48761529	6.35754e-06	0.0348841	2947	3.01069	0.665737	36850
Mean_Temp_March	BARC_1.01_Gm_01_48408553_T_C	1	49288415	1.25668e-05	0.0463087	2947	2.36694	0.541018	36850
Mean_Temp_March	BARC_1.01_Gm_05_38933109_C_T	5	41415712	7.44112e-06	0.0348841	2947	3.4904	0.777598	36850
Mean_Temp_March	BARC_1.01_Gm_07_40616399_T_C	7	40568911	4.74596e-06	0.0348841	2947	-2.46882	0.538543	36850
Mean_Temp_March	BARC_1.01_Gm_08_22795433_G_A	8	22751408	2.94244e-06	0.0271072	2947	-3.96943	0.847465	36850
Mean_Temp_March	BARC_1.01_Gm_10_4575517_G_A	10	4592145	1.32242e-06	0.0162437	2947	3.72452	0.768515	36850
Mean_Temp_March	BARC_1.01_Gm_17_5444484_T_G	17	5176998	7.57322e-06	0.0348841	2947	2.67817	0.597149	36850
Mean_Temp_March	BARC_1.01_Gm_19_36603029_T_C	19	36781528	8.77842e-06	0.0359428	2947	-2.32839	0.522867	36850
Mean_Temp_March	BARC_1.01_Gm_19_44802873_A_G	19	45006486	2.14284e-07	0.00394818	2947	4.64522	0.893516	36850
Mean_Temp_March	BARC_1.01_Gm_19_44811823_C_T	19	45015436	1.31082e-07	0.00394818	2947	-3.3493	0.633104	36850
Mean_Temp_May	BARC_1.01_Gm_01_48408553_T_C	1	49288415	7.85492e-06	0.126351	2947	1.50936	0.33713	36850
Mean_Temp_May	BARC_1.01_Gm_14_44977165_C_T	14	44255136	1.1967e-05	0.126351	2947	1.97281	0.449828	36850
Mean_Temp_May	BARC_1.01_Gm_17_5444484_T_G	17	5176998	1.37152e-05	0.126351	2947	1.6178	0.371419	36850
Mean_Temp_May	BARC_1.01_Gm_19_36603029_T_C	19	36781528	6.25089e-08	0.00230345	2947	-1.76638	0.325575	36850
Mean_Temp_November	BARC_1.01_Gm_01_47886976_C_T	1	48761529	7.83237e-06	0.0325022	2947	3.50788	0.783413	36850
Mean_Temp_November	BARC_1.01_Gm_05_3153422_T_C	5	4869885	8.10698e-06	0.0325022	2947	-3.74607	0.837995	36850
Mean_Temp_November	BARC_1.01_Gm_05_38933109_C_T	5	41415712	1.01097e-06	0.00745084	2947	4.44842	0.907869	36850
Mean_Temp_November	BARC_1.01_Gm_08_22795433_G_A	8	22751408	9.86569e-08	0.00121184	2947	-5.32889	0.997449	36850
Mean_Temp_November	BARC_1.01_Gm_10_2482855_G_T	10	2490861	9.70215e-06	0.0325022	2947	-3.3701	0.760495	36850
Mean_Temp_November	BARC_1.01_Gm_10_4575517_G_A	10	4592145	5.50107e-08	0.00121184	2947	4.88209	0.896055	36850
Mean_Temp_November	BARC_1.01_Gm_15_25236055_C_A	15	25328170	9.51582e-06	0.0325022	2947	3.17005	0.714674	36850
Mean_Temp_November	BARC_1.01_Gm_15_25682685_A_C	15	25777609	1.22294e-05	0.0346656	2947	3.09015	0.705362	36850
Mean_Temp_November	BARC_1.01_Gm_15_28457674_C_T	15	28637600	8.45853e-06	0.0325022	2947	3.17608	0.711944	36850
Mean_Temp_November	BARC_1.01_Gm_16_30813568_G_T	16	31181902	1.25515e-06	0.00770868	2947	-8.03791	1.65497	36850
Mean_Temp_November	BARC_1.01_Gm_16_30839793_G_A	16	31208131	1.11333e-05	0.0341886	2947	-5.85331	1.32985	36850
Mean_Temp_November	BARC_1.01_Gm_19_44802873_A_G	19	45006486	8.98351e-08	0.00121184	2947	5.65801	1.05567	36850
Mean_Temp_November	BARC_1.01_Gm_19_44811823_C_T	19	45015436	4.95477e-07	0.00456458	2947	-3.77906	0.749917	36850
Mean_Temp_October	BARC_1.01_Gm_05_38933109_C_T	5	41415712	1.91339e-06	0.0176271	2947	3.09192	0.647934	36850
Mean_Temp_October	BARC_1.01_Gm_08_22795433_G_A	8	22751408	2.85815e-06	0.0183235	2947	-3.35558	0.715494	36850
Mean_Temp_October	BARC_1.01_Gm_10_2482855_G_T	10	2490861	2.98348e-06	0.0183235	2947	-2.55787	0.546434	36850
Mean_Temp_October	BARC_1.01_Gm_10_4575517_G_A	10	4592145	1.04249e-07	0.00192079	2947	3.40789	0.639088	36850
Mean_Temp_October	BARC_1.01_Gm_15_28457674_C_T	15	28637600	1.27427e-05	0.0586962	2947	2.22945	0.509947	36850
Mean_Temp_October	BARC_1.01_Gm_16_30813568_G_T	16	31181902	8.22844e-06	0.0433169	2947	-5.31208	1.18916	36850
Mean_Temp_October	BARC_1.01_Gm_19_44802873_A_G	19	45006486	2.48366e-08	0.000915228	2947	4.23407	0.757485	36850
Mean_Temp_October	BARC_1.01_Gm_19_44811823_C_T	19	45015436	3.0998e-07	0.00380759	2947	-2.76398	0.538881	36850
Mean_Temp_September	BARC_1.01_Gm_07_40616399_T_C	7	40568911	8.36235e-06	0.0513588	2947	-1.65002	0.369661	36850
Mean_Temp_September	BARC_1.01_Gm_08_22795433_G_A	8	22751408	5.11328e-06	0.0471061	2947	-2.61735	0.572907	36850
Mean_Temp_September	BARC_1.01_Gm_10_2482855_G_T	10	2490861	7.0112e-06	0.0513588	2947	-1.97595	0.438959	36850
Mean_Temp_September	BARC_1.01_Gm_10_4575517_G_A	10	4592145	1.06452e-06	0.0153409	2947	2.4945	0.510163	36850
Mean_Temp_September	BARC_1.01_Gm_19_44802873_A_G	19	45006486	1.24892e-06	0.0153409	2947	2.9567	0.608647	36850
Mean_Temp_September	BARC_1.01_Gm_19_44811823_C_T	19	45015436	1.0539e-06	0.0153409	2947	-2.11657	0.432693	36850
Mean_Temp_Warmest_Quarter	BARC_1.01_Gm_13_26593119_T_C	13	27789402	6.01332e-07	0.0110795	2947	-1.66989	0.333858	36850
Mean_Temp_Warmest_Quarter	BARC_1.01_Gm_19_36603029_T_C	19	36781528	4.77203e-09	0.000175849	2947	-1.65056	0.281065	36850
Mean_Temperature_Wettest_Quarter	BARC_1.01_Gm_13_4960788_C_T	13	16871244	6.55237e-06	0.120727	2947	-1.97657	0.437691	36850
Mean_Temperature_Wettest_Quarter	BARC_1.01_Gm_19_36603029_T_C	19	36781528	5.14467e-15	1.89581e-10	2947	-2.55367	0.324694	36850
Min_Temp_April	BARC_1.01_Gm_01_48408553_T_C	1	49288415	4.98231e-06	0.0367196	2921	2.07082	0.452728	36850
Min_Temp_April	BARC_1.01_Gm_05_38933109_C_T	5	41415712	8.77598e-08	0.0027311	2921	3.41271	0.636222	36850
Min_Temp_April	BARC_1.01_Gm_06_44842845_A_G	6	45410279	9.14404e-06	0.043175	2921	2.36311	0.53171	36850
Min_Temp_April	BARC_1.01_Gm_10_4575517_G_A	10	4592145	3.6571e-06	0.0336911	2921	2.96362	0.638863	36850
Min_Temp_April	BARC_1.01_Gm_17_39625912_T_G	17	39350335	9.37314e-06	0.043175	2921	2.26623	0.510527	36850
Min_Temp_April	BARC_1.01_Gm_19_44642440_G_A	19	44846047	4.96369e-07	0.00609707	2921	2.72273	0.540325	36850
Min_Temp_April	BARC_1.01_Gm_19_44802873_A_G	19	45006486	1.48228e-07	0.0027311	2921	3.89961	0.740293	36850
Min_Temp_April	BARC_1.01_Gm_19_44811823_C_T	19	45015436	7.28439e-06	0.043175	2921	-2.38803	0.531461	36850
Min_Temp_August	BARC_1.01_Gm_06_44842845_A_G	6	45410279	9.53212e-06	0.0702517	2947	1.74358	0.393115	36850
Min_Temp_August	BARC_1.01_Gm_10_2482855_G_T	10	2490861	7.22505e-06	0.0665608	2947	-1.80613	0.401808	36850
Min_Temp_August	BARC_1.01_Gm_10_4575517_G_A	10	4592145	3.59073e-06	0.0551734	2947	2.13293	0.459423	36850
Min_Temp_August	BARC_1.01_Gm_19_44802873_A_G	19	45006486	2.05152e-06	0.0551734	2947	2.64387	0.555691	36850
Min_Temp_August	BARC_1.01_Gm_19_44811823_C_T	19	45015436	4.49173e-06	0.0551734	2947	-1.81994	0.395998	36850
Min_Temp_Coldest_Month	BARC_1.01_Gm_01_47853391_T_C	1	48727937	1.31051e-05	0.032195	2942	4.98506	1.14185	36850
Min_Temp_Coldest_Month	BARC_1.01_Gm_01_47855385_T_C	1	48729931	1.15729e-05	0.0304616	2942	5.05842	1.15146	36850
Min_Temp_Coldest_Month	BARC_1.01_Gm_01_47876895_T_G	1	48751448	1.10904e-05	0.0304616	2942	5.06739	1.15106	36850
Min_Temp_Coldest_Month	BARC_1.01_Gm_01_47886976_C_T	1	48761529	1.75816e-06	0.0113944	2942	5.37256	1.12183	36850
Min_Temp_Coldest_Month	BARC_1.01_Gm_05_3153422_T_C	5	4869885	8.71672e-06	0.029201	2942	-5.34882	1.20073	36850
Min_Temp_Coldest_Month	BARC_1.01_Gm_05_38933109_C_T	5	41415712	2.13352e-06	0.0113944	2942	6.18713	1.3026	36850
Min_Temp_Coldest_Month	BARC_1.01_Gm_08_22795433_G_A	8	22751408	5.95377e-08	0.00219396	2942	-7.7612	1.42821	36850
Min_Temp_Coldest_Month	BARC_1.01_Gm_10_2482855_G_T	10	2490861	2.1766e-06	0.0113944	2942	-5.16571	1.08849	36850
Min_Temp_Coldest_Month	BARC_1.01_Gm_10_4575517_G_A	10	4592145	2.26468e-07	0.00278178	2942	6.67606	1.28671	36850
Min_Temp_Coldest_Month	BARC_1.01_Gm_15_25236055_C_A	15	25328170	9.51723e-06	0.0292258	2942	4.54237	1.02406	36850
Min_Temp_Coldest_Month	BARC_1.01_Gm_15_25682685_A_C	15	25777609	4.93788e-06	0.0181961	2942	4.62187	1.01004	36850
Min_Temp_Coldest_Month	BARC_1.01_Gm_15_28457674_C_T	15	28637600	2.97829e-06	0.0121944	2942	4.77316	1.0196	36850
Min_Temp_Coldest_Month	BARC_1.01_Gm_16_30813568_G_T	16	31181902	1.99653e-06	0.0113944	2942	-11.2959	2.37143	36850
Min_Temp_Coldest_Month	BARC_1.01_Gm_19_44802873_A_G	19	45006486	2.09334e-07	0.00278178	2942	7.86841	1.51222	36850
Min_Temp_Coldest_Month	BARC_1.01_Gm_19_44811823_C_T	19	45015436	2.47369e-06	0.0113944	2942	-5.07133	1.07453	36850
Min_Temp_December	BARC_1.01_Gm_01_47853391_T_C	1	48727937	1.01675e-05	0.0267624	2933	4.62694	1.04651	36850
Min_Temp_December	BARC_1.01_Gm_01_47855385_T_C	1	48729931	1.26523e-05	0.0274258	2933	4.61476	1.05516	36850
Min_Temp_December	BARC_1.01_Gm_01_47876895_T_G	1	48751448	1.20596e-05	0.0274258	2933	4.62427	1.05479	36850
Min_Temp_December	BARC_1.01_Gm_01_47886976_C_T	1	48761529	2.12291e-06	0.00977865	2933	4.8872	1.02869	36850
Min_Temp_December	BARC_1.01_Gm_05_3153422_T_C	5	4869885	7.25847e-06	0.020575	2933	-4.95037	1.10153	36850
Min_Temp_December	BARC_1.01_Gm_05_38933109_C_T	5	41415712	5.52895e-07	0.00407483	2933	5.9766	1.191	36850
Min_Temp_December	BARC_1.01_Gm_08_22795433_G_A	8	22751408	4.11901e-08	0.000758928	2933	-7.20171	1.30934	36850
Min_Temp_December	BARC_1.01_Gm_10_2482855_G_T	10	2490861	1.80267e-06	0.00948978	2933	-4.78066	0.999283	36850
Min_Temp_December	BARC_1.01_Gm_10_4575517_G_A	10	4592145	3.71392e-08	0.000758928	2933	6.48953	1.17592	36850
Min_Temp_December	BARC_1.01_Gm_15_25236055_C_A	15	25328170	4.12372e-06	0.0138145	2933	4.32826	0.938114	36850
Min_Temp_December	BARC_1.01_Gm_15_25682685_A_C	15	25777609	2.6014e-06	0.0100942	2933	4.3593	0.925679	36850
Min_Temp_December	BARC_1.01_Gm_15_28457674_C_T	15	28637600	2.73927e-06	0.0100942	2933	4.39032	0.934373	36850
Min_Temp_December	BARC_1.01_Gm_16_30803881_C_T	16	31172215	1.13489e-05	0.0274258	2933	-7.57825	1.72337	36850
Min_Temp_December	BARC_1.01_Gm_16_30813568_G_T	16	31181902	3.34715e-07	0.00308356	2933	-11.1119	2.1726	36850
Min_Temp_December	BARC_1.01_Gm_16_30839793_G_A	16	31208131	6.82586e-06	0.020575	2933	-7.87043	1.74618	36850
Min_Temp_December	BARC_1.01_Gm_19_44802873_A_G	19	45006486	9.60557e-08	0.00117988	2933	7.41933	1.38745	36850
Min_Temp_December	BARC_1.01_Gm_19_44811823_C_T	19	45015436	1.21238e-06	0.00744603	2933	-4.80993	0.988925	36850
Min_Temp_February	BARC_1.01_Gm_01_47853391_T_C	1	48727937	1.19877e-05	0.0300847	2946	4.46803	1.01886	36850
Min_Temp_February	BARC_1.01_Gm_01_47855385_T_C	1	48729931	7.14533e-06	0.0202543	2946	4.62008	1.02728	36850
Min_Temp_February	BARC_1.01_Gm_01_47876895_T_G	1	48751448	6.80865e-06	0.0202543	2946	4.62908	1.02692	36850
Min_Temp_February	BARC_1.01_Gm_01_47886976_C_T	1	48761529	1.86035e-06	0.0114256	2946	4.77834	1.00014	36850
Min_Temp_February	BARC_1.01_Gm_05_3153422_T_C	5	4869885	5.58702e-06	0.0187165	2946	-4.8642	1.0691	36850
Min_Temp_February	BARC_1.01_Gm_05_38933109_C_T	5	41415712	1.40331e-06	0.0103424	2946	5.57763	1.15371	36850
Min_Temp_February	BARC_1.01_Gm_08_22795433_G_A	8	22751408	5.76871e-08	0.00106288	2946	-6.92288	1.27261	36850
Min_Temp_February	BARC_1.01_Gm_10_2482855_G_T	10	2490861	3.99886e-06	0.0184198	2946	-4.47415	0.968394	36850
Min_Temp_February	BARC_1.01_Gm_10_4575517_G_A	10	4592145	8.94848e-08	0.00109917	2946	6.1612	1.1494	36850
Min_Temp_February	BARC_1.01_Gm_15_25236055_C_A	15	25328170	1.22462e-05	0.0300847	2946	3.96396	0.904879	36850
Min_Temp_February	BARC_1.01_Gm_15_25682685_A_C	15	25777609	5.49869e-06	0.0187165	2946	4.06495	0.892772	36850
Min_Temp_February	BARC_1.01_Gm_15_28457674_C_T	15	28637600	4.87555e-06	0.0187165	2946	4.12916	0.901841	36850
Min_Temp_February	BARC_1.01_Gm_16_30813568_G_T	16	31181902	3.08738e-06	0.0162528	2946	-9.87456	2.11268	36850
Min_Temp_February	BARC_1.01_Gm_19_44802873_A_G	19	45006486	4.11615e-08	0.00106288	2946	7.39791	1.345	36850
Min_Temp_February	BARC_1.01_Gm_19_44811823_C_T	19	45015436	2.70735e-07	0.00249415	2946	-4.92384	0.955199	36850
Min_Temp_January	BARC_1.01_Gm_01_47853391_T_C	1	48727937	1.33008e-05	0.0326757	2942	4.98378	1.14241	36850
Min_Temp_January	BARC_1.01_Gm_01_47855385_T_C	1	48729931	1.18045e-05	0.0310711	2942	5.05598	1.15204	36850
Min_Temp_January	BARC_1.01_Gm_01_47876895_T_G	1	48751448	1.13124e-05	0.0310711	2942	5.06497	1.15165	36850
Min_Temp_January	BARC_1.01_Gm_01_47886976_C_T	1	48761529	1.78103e-06	0.0114132	2942	5.37216	1.12236	36850
Min_Temp_January	BARC_1.01_Gm_05_3153422_T_C	5	4869885	8.69788e-06	0.0283593	2942	-5.35159	1.20122	36850
Min_Temp_January	BARC_1.01_Gm_05_38933109_C_T	5	41415712	2.05357e-06	0.0114132	2942	6.20018	1.30321	36850
Min_Temp_January	BARC_1.01_Gm_08_22795433_G_A	8	22751408	6.01319e-08	0.00221586	2942	-7.76205	1.42883	36850
Min_Temp_January	BARC_1.01_Gm_10_2482855_G_T	10	2490861	2.16804e-06	0.0114132	2942	-5.16854	1.0889	36850
Min_Temp_January	BARC_1.01_Gm_10_4575517_G_A	10	4592145	2.05022e-07	0.00256725	2942	6.70301	1.28728	36850
Min_Temp_January	BARC_1.01_Gm_15_25236055_C_A	15	25328170	9.23506e-06	0.0283593	2942	4.55101	1.0245	36850
Min_Temp_January	BARC_1.01_Gm_15_25682685_A_C	15	25777609	4.8096e-06	0.0177234	2942	4.62944	1.01047	36850
Min_Temp_January	BARC_1.01_Gm_15_28457674_C_T	15	28637600	2.90152e-06	0.0118801	2942	4.78071	1.02004	36850
Min_Temp_January	BARC_1.01_Gm_16_30813568_G_T	16	31181902	1.95281e-06	0.0114132	2942	-11.3111	2.37239	36850
Min_Temp_January	BARC_1.01_Gm_19_44802873_A_G	19	45006486	2.09002e-07	0.00256725	2942	7.872	1.51282	36850
Min_Temp_January	BARC_1.01_Gm_19_44811823_C_T	19	45015436	2.4956e-06	0.0114954	2942	-5.07137	1.07495	36850
Min_Temp_July	BARC_1.01_Gm_13_26593119_T_C	13	27789402	3.00059e-06	0.0368573	2947	-1.71577	0.366629	36850
Min_Temp_July	BARC_1.01_Gm_13_4960788_C_T	13	16871244	2.27668e-06	0.0368573	2947	-1.9386	0.409285	36850
Min_Temp_July	BARC_1.01_Gm_19_36603029_T_C	19	36781528	3.73089e-10	1.37483e-05	2947	-1.93922	0.308481	36850
Min_Temp_July	BARC_1.01_Gm_19_44802873_A_G	19	45006486	1.22716e-05	0.113052	2947	2.29209	0.523285	36850
Min_Temp_June	BARC_1.01_Gm_01_48408553_T_C	1	49288415	1.32327e-05	0.121906	2947	1.50661	0.345267	36850
Min_Temp_June	BARC_1.01_Gm_13_26593119_T_C	13	27789402	1.28947e-05	0.121906	2947	-1.73987	0.398203	36850
Min_Temp_June	BARC_1.01_Gm_13_4960788_C_T	13	16871244	8.36813e-06	0.121906	2947	-1.99194	0.446278	36850
Min_Temp_June	BARC_1.01_Gm_19_36603029_T_C	19	36781528	1.35974e-09	5.01065e-05	2947	-2.0276	0.333506	36850
Min_Temp_March	BARC_1.01_Gm_01_47855385_T_C	1	48729931	8.70005e-06	0.0306928	2684	3.58121	0.803715	36850
Min_Temp_March	BARC_1.01_Gm_01_47876895_T_G	1	48751448	8.25807e-06	0.0306928	2684	3.58891	0.803414	36850
Min_Temp_March	BARC_1.01_Gm_01_47886976_C_T	1	48761529	4.20907e-06	0.0258507	2684	3.57076	0.774516	36850
Min_Temp_March	BARC_1.01_Gm_01_48408553_T_C	1	49288415	1.39311e-05	0.0333262	2684	2.87985	0.661575	36850
Min_Temp_March	BARC_1.01_Gm_05_38933109_C_T	5	41415712	6.16019e-07	0.0048519	2684	4.47149	0.894623	36850
Min_Temp_March	BARC_1.01_Gm_08_22795433_G_A	8	22751408	4.53651e-07	0.0048519	2684	-5.03097	0.994769	36850
Min_Temp_March	BARC_1.01_Gm_10_2482855_G_T	10	2490861	9.16203e-06	0.0306928	2684	-3.32526	0.748152	36850
Min_Temp_March	BARC_1.01_Gm_10_4575517_G_A	10	4592145	6.35911e-08	0.00117167	2684	4.89977	0.903401	36850
Min_Temp_March	BARC_1.01_Gm_15_25236055_C_A	15	25328170	1.31134e-05	0.0333262	2684	3.05376	0.699386	36850
Min_Temp_March	BARC_1.01_Gm_15_25682685_A_C	15	25777609	5.96445e-06	0.0306928	2684	3.14262	0.692704	36850
Min_Temp_March	BARC_1.01_Gm_15_28457674_C_T	15	28637600	7.34725e-06	0.0306928	2684	3.12735	0.696171	36850
Min_Temp_March	BARC_1.01_Gm_16_30813568_G_T	16	31181902	1.38678e-05	0.0333262	2684	-7.1517	1.64255	36850
Min_Temp_March	BARC_1.01_Gm_17_39625912_T_G	17	39350335	1.07381e-05	0.032975	2684	3.19634	0.724771	36850
Min_Temp_March	BARC_1.01_Gm_19_44802873_A_G	19	45006486	1.85483e-08	0.000683503	2684	5.89037	1.04399	36850
Min_Temp_March	BARC_1.01_Gm_19_44811823_C_T	19	45015436	6.58331e-07	0.0048519	2684	-3.71202	0.744603	36850
Min_Temp_May	BARC_1.01_Gm_01_48408553_T_C	1	49288415	2.25213e-06	0.0276636	2947	1.85951	0.392404	36850
Min_Temp_May	BARC_1.01_Gm_05_38933109_C_T	5	41415712	5.95124e-06	0.031329	2947	2.50694	0.552628	36850
Min_Temp_May	BARC_1.01_Gm_10_2482855_G_T	10	2490861	9.72921e-06	0.0389799	2947	-2.06593	0.46626	36850
Min_Temp_May	BARC_1.01_Gm_10_4575517_G_A	10	4592145	4.34603e-06	0.0299474	2947	2.51431	0.546264	36850
Min_Temp_May	BARC_1.01_Gm_14_44977165_C_T	14	44255136	1.0578e-05	0.0389799	2947	2.30274	0.521849	36850
Min_Temp_May	BARC_1.01_Gm_17_39625912_T_G	17	39350335	8.22554e-06	0.0378889	2947	1.97904	0.443021	36850
Min_Temp_May	BARC_1.01_Gm_17_5444484_T_G	17	5176998	4.87611e-06	0.0299474	2947	1.97533	0.431431	36850
Min_Temp_May	BARC_1.01_Gm_19_36603029_T_C	19	36781528	1.72572e-06	0.0276636	2947	-1.82647	0.381082	36850
Min_Temp_May	BARC_1.01_Gm_19_44642440_G_A	19	44846047	3.23302e-06	0.0297842	2947	2.19034	0.469586	36850
Min_Temp_May	BARC_1.01_Gm_19_44802873_A_G	19	45006486	9.85123e-07	0.0276636	2947	3.17281	0.646855	36850
Min_Temp_November	BARC_1.01_Gm_01_47886976_C_T	1	48761529	3.24988e-06	0.0119758	2887	3.97237	0.851795	36850
Min_Temp_November	BARC_1.01_Gm_05_3153422_T_C	5	4869885	1.23253e-05	0.0341132	2887	-3.99729	0.91275	36850
Min_Temp_November	BARC_1.01_Gm_05_38933109_C_T	5	41415712	3.00952e-07	0.00222747	2887	5.05319	0.984073	36850
Min_Temp_November	BARC_1.01_Gm_08_22795433_G_A	8	22751408	7.65515e-08	0.000940307	2887	-5.8418	1.08402	36850
Min_Temp_November	BARC_1.01_Gm_10_2482855_G_T	10	2490861	5.10955e-06	0.017117	2887	-3.78246	0.827875	36850
Min_Temp_November	BARC_1.01_Gm_10_4575517_G_A	10	4592145	1.538e-08	0.000566753	2887	5.49639	0.968783	36850
Min_Temp_November	BARC_1.01_Gm_15_25236055_C_A	15	25328170	2.17443e-06	0.00915543	2887	3.681	0.775579	36850
Min_Temp_November	BARC_1.01_Gm_15_25682685_A_C	15	25777609	1.52525e-06	0.00802937	2887	3.68877	0.765628	36850
Min_Temp_November	BARC_1.01_Gm_15_28457674_C_T	15	28637600	1.47215e-06	0.00802937	2887	3.72839	0.772709	36850
Min_Temp_November	BARC_1.01_Gm_16_30803881_C_T	16	31172215	1.1126e-05	0.0341132	2887	-6.2764	1.42587	36850
Min_Temp_November	BARC_1.01_Gm_16_30813568_G_T	16	31181902	3.02235e-07	0.00222747	2887	-9.25196	1.80204	36850
Min_Temp_November	BARC_1.01_Gm_16_30839793_G_A	16	31208131	1.29602e-05	0.0341132	2887	-6.31094	1.44469	36850
Min_Temp_November	BARC_1.01_Gm_19_44802873_A_G	19	45006486	3.96692e-08	0.000730905	2887	6.32086	1.14775	36850
Min_Temp_November	BARC_1.01_Gm_19_44811823_C_T	19	45015436	2.23606e-06	0.00915543	2887	-3.87941	0.818365	36850
Min_Temp_October	BARC_1.01_Gm_01_47886976_C_T	1	48761529	1.10058e-05	0.0337971	2942	2.87595	0.653027	36850
Min_Temp_October	BARC_1.01_Gm_05_38933109_C_T	5	41415712	1.62632e-07	0.00199766	2942	3.93042	0.748601	36850
Min_Temp_October	BARC_1.01_Gm_08_22795433_G_A	8	22751408	2.41178e-06	0.0088874	2942	-3.94324	0.834587	36850
Min_Temp_October	BARC_1.01_Gm_10_2482855_G_T	10	2490861	1.66764e-06	0.00767125	2942	-3.07146	0.639915	36850
Min_Temp_October	BARC_1.01_Gm_10_4575517_G_A	10	4592145	8.93579e-08	0.00164642	2942	3.97872	0.742212	36850
Min_Temp_October	BARC_1.01_Gm_15_25236055_C_A	15	25328170	1.87358e-06	0.00767125	2942	2.84198	0.595024	36850
Min_Temp_October	BARC_1.01_Gm_15_25682685_A_C	15	25777609	1.17576e-06	0.00767125	2942	2.86279	0.587858	36850
Min_Temp_October	BARC_1.01_Gm_15_28457674_C_T	15	28637600	1.48717e-06	0.00767125	2942	2.85973	0.592953	36850
Min_Temp_October	BARC_1.01_Gm_16_30813568_G_T	16	31181902	1.10227e-06	0.00767125	2942	-6.75854	1.38417	36850
Min_Temp_October	BARC_1.01_Gm_19_44642440_G_A	19	44846047	1.33222e-06	0.00767125	2942	3.11582	0.643108	36850
Min_Temp_October	BARC_1.01_Gm_19_44802873_A_G	19	45006486	7.69426e-09	0.000283533	2942	5.11556	0.88322	36850
Min_Temp_October	BARC_1.01_Gm_19_44811823_C_T	19	45015436	6.88653e-06	0.0230699	2942	-2.85058	0.632717	36850
Min_Temp_September	BARC_1.01_Gm_05_38933109_C_T	5	41415712	1.83803e-06	0.0169328	2947	2.96924	0.621167	36850
Min_Temp_September	BARC_1.01_Gm_06_44842845_A_G	6	45410279	1.32167e-05	0.0541149	2947	2.27517	0.521362	36850
Min_Temp_September	BARC_1.01_Gm_07_40616399_T_C	7	40568911	1.1205e-05	0.0516131	2947	-1.97017	0.447756	36850
Min_Temp_September	BARC_1.01_Gm_08_22795433_G_A	8	22751408	8.22193e-07	0.0100993	2947	-3.41372	0.690947	36850
Min_Temp_September	BARC_1.01_Gm_10_2482855_G_T	10	2490861	3.70329e-06	0.0227444	2947	-2.46118	0.530861	36850
Min_Temp_September	BARC_1.01_Gm_10_4575517_G_A	10	4592145	1.79314e-07	0.00660771	2947	3.2065	0.612846	36850
Min_Temp_September	BARC_1.01_Gm_16_30813568_G_T	16	31181902	3.08356e-06	0.0227258	2947	-5.37467	1.14986	36850
Min_Temp_September	BARC_1.01_Gm_19_44802873_A_G	19	45006486	3.80768e-07	0.00701565	2947	3.74184	0.735149	36850
Min_Temp_September	BARC_1.01_Gm_19_44811823_C_T	19	45015436	5.78218e-06	0.0304391	2947	-2.37981	0.523897	36850
ORCDRC_sd1	BARC_1.01_Gm_08_41553888_G_T	8	42195720	2.65026e-06	0.0488363	2963	-2.4398	0.518513	36854
ORCDRC_sd1	BARC_1.01_Gm_08_41554478_A_G	8	42196310	7.32785e-06	0.0540121	2963	-2.24351	0.499452	36854
ORCDRC_sd1	BARC_1.01_Gm_08_41798055_A_G	8	42439047	1.93108e-06	0.0488363	2963	-2.53931	0.532345	36854
ORCDRC_sd1	BARC_1.01_Gm_08_41825010_T_C	8	42465843	7.14981e-06	0.0540121	2963	-2.31409	0.514562	36854
ORCDRC_sd1	BARC_1.01_Gm_08_41844881_T_C	8	42485714	4.9389e-06	0.0540121	2963	-2.43544	0.532241	36854
ORCDRC_sd1	BARC_1.01_Gm_14_3717716_T_C	14	3730102	9.98896e-06	0.0613555	2963	2.48739	0.562111	36854
ORCDRC_sd2	BARC_1.01_Gm_08_41553888_G_T	8	42195720	2.37275e-06	0.0437227	2963	-2.07901	0.439717	36854
ORCDRC_sd2	BARC_1.01_Gm_08_41554478_A_G	8	42196310	6.2821e-06	0.0463041	2963	-1.91639	0.423526	36854
ORCDRC_sd2	BARC_1.01_Gm_08_41798055_A_G	8	42439047	1.64668e-06	0.0437227	2963	-2.16807	0.451467	36854
ORCDRC_sd2	BARC_1.01_Gm_08_41825010_T_C	8	42465843	6.10024e-06	0.0463041	2963	-1.97722	0.436367	36854
ORCDRC_sd2	BARC_1.01_Gm_08_41844881_T_C	8	42485714	4.11609e-06	0.0463041	2963	-2.08269	0.451376	36854
ORCDRC_sd2	BARC_1.01_Gm_14_3717716_T_C	14	3730102	9.67841e-06	0.059448	2963	2.11285	0.476732	36854
ORCDRC_sd3	BARC_1.01_Gm_08_41553888_G_T	8	42195720	2.60314e-06	0.047968	2963	-1.57309	0.334055	36854
ORCDRC_sd3	BARC_1.01_Gm_08_41554478_A_G	8	42196310	6.97481e-06	0.0514099	2963	-1.44883	0.321782	36854
ORCDRC_sd3	BARC_1.01_Gm_08_41798055_A_G	8	42439047	1.77934e-06	0.047968	2963	-1.64152	0.34294	36854
ORCDRC_sd3	BARC_1.01_Gm_08_41825010_T_C	8	42465843	6.63455e-06	0.0514099	2963	-1.49611	0.331497	36854
ORCDRC_sd3	BARC_1.01_Gm_08_41844881_T_C	8	42485714	4.36299e-06	0.0514099	2963	-1.57785	0.34287	36854
ORCDRC_sd3	BARC_1.01_Gm_14_3717716_T_C	14	3730102	8.9637e-06	0.055058	2963	1.61091	0.362119	36854
ORCDRC_sd4	BARC_1.01_Gm_08_41553888_G_T	8	42195720	2.64279e-06	0.0486988	2963	-1.0126	0.215175	36854
ORCDRC_sd4	BARC_1.01_Gm_08_41554478_A_G	8	42196310	8.81163e-06	0.0649488	2963	-0.922831	0.207273	36854
ORCDRC_sd4	BARC_1.01_Gm_08_41798055_A_G	8	42439047	1.73557e-06	0.0486988	2963	-1.05851	0.220906	36854
ORCDRC_sd4	BARC_1.01_Gm_08_41825010_T_C	8	42465843	6.59652e-06	0.0607771	2963	-0.963945	0.213525	36854
ORCDRC_sd4	BARC_1.01_Gm_08_41844881_T_C	8	42485714	4.3552e-06	0.0535021	2963	-1.01644	0.220857	36854
ORCDRC_sd4	BARC_1.01_Gm_14_3717716_T_C	14	3730102	1.21554e-05	0.0746626	2963	1.02257	0.233345	36854
ORCDRC_sd5	BARC_1.01_Gm_08_41553888_G_T	8	42195720	3.09757e-06	0.0445728	2963	-0.591193	0.126507	36854
ORCDRC_sd5	BARC_1.01_Gm_08_41554478_A_G	8	42196310	9.46758e-06	0.0697837	2963	-0.54062	0.121851	36854
ORCDRC_sd5	BARC_1.01_Gm_08_41798055_A_G	8	42439047	1.54765e-06	0.0445728	2963	-0.625339	0.129879	36854
ORCDRC_sd5	BARC_1.01_Gm_08_41825010_T_C	8	42465843	6.11684e-06	0.0563575	2963	-0.568762	0.12554	36854
ORCDRC_sd5	BARC_1.01_Gm_08_41844881_T_C	8	42485714	3.62833e-06	0.0445728	2963	-0.602529	0.129844	36854
ORCDRC_sd5	BARC_1.01_Gm_14_3717716_T_C	14	3730102	1.42375e-05	0.0874517	2963	0.596442	0.137194	36854
ORCDRC_sd6	BARC_1.01_Gm_08_41553888_G_T	8	42195720	3.29841e-06	0.0607798	2963	-0.329878	0.0707859	36854
ORCDRC_sd6	BARC_1.01_Gm_08_41554478_A_G	8	42196310	1.05568e-05	0.0778121	2963	-0.30095	0.0681955	36854
ORCDRC_sd6	BARC_1.01_Gm_08_41798055_A_G	8	42439047	2.12502e-06	0.0607798	2963	-0.345183	0.0726614	36854
ORCDRC_sd6	BARC_1.01_Gm_08_41825010_T_C	8	42465843	6.95301e-06	0.0640616	2963	-0.316272	0.0702329	36854
ORCDRC_sd6	BARC_1.01_Gm_08_41844881_T_C	8	42485714	6.4786e-06	0.0640616	2963	-0.328279	0.0726557	36854
ORCDRC_sd6	BARC_1.01_Gm_14_3717716_T_C	14	3730102	1.35622e-05	0.0833035	2963	0.334534	0.0767601	36854
PHIHOX_sd1	BARC_1.01_Gm_18_61116017_G_A	18	56817839	1.15933e-05	0.302948	2963	0.534567	0.121697	36854
PHIHOX_sd2	BARC_1.01_Gm_17_3468857_G_A	17	3461091	1.33152e-05	0.245359	2963	0.555465	0.127336	36854
PHIHOX_sd2	BARC_1.01_Gm_18_61116017_G_A	18	56817839	1.26334e-05	0.245359	2963	0.526529	0.120383	36854
PHIHOX_sd3	BARC_1.01_Gm_17_3468857_G_A	17	3461091	1.25371e-05	0.250841	2963	0.557813	0.127487	36854
PHIHOX_sd3	BARC_1.01_Gm_18_61116017_G_A	18	56817839	1.36127e-05	0.250841	2963	0.525303	0.120556	36854
PHIHOX_sd4	BARC_1.01_Gm_17_3468857_G_A	17	3461091	1.38576e-05	0.324828	2963	0.552241	0.126852	36854
PHIHOX_sd5	BARC_1.01_Gm_17_3468857_G_A	17	3461091	1.3823e-05	0.254716	2963	0.55731	0.128	36854
PHIHOX_sd5	BARC_1.01_Gm_18_61116017_G_A	18	56817839	8.55831e-06	0.254716	2963	0.538918	0.120873	36854
PHIHOX_sd6	BARC_1.01_Gm_17_3468857_G_A	17	3461091	1.39083e-05	0.300289	2963	0.560706	0.128821	36854
Precipitation_Coldest_Quarter	BARC_1.01_Gm_06_5537081_A_G	6	5543013	6.82683e-09	0.000125784	2947	8.14406	1.4012	36850
Precipitation_Coldest_Quarter	BARC_1.01_Gm_06_5537614_T_C	6	5543546	2.1186e-07	0.00260235	2947	7.20902	1.3861	36850
Precipitation_Coldest_Quarter	BARC_1.01_Gm_06_5538645_G_A	6	5544577	6.46912e-09	0.000125784	2947	8.17861	1.40494	36850
Precipitation_Coldest_Quarter	BARC_1.01_Gm_09_1048885_T_C	9	1054596	1.37644e-05	0.0634023	2947	5.16032	1.18493	36850
Precipitation_Coldest_Quarter	BARC_1.01_Gm_15_11322464_A_G	15	11342488	1.00639e-06	0.00927133	2947	7.89224	1.61041	36850
Precipitation_Coldest_Quarter	BARC_1.01_Gm_18_60004657_T_G	18	55724023	3.73574e-06	0.0246967	2947	6.27878	1.35483	36850
Precipitation_Coldest_Quarter	BARC_1.01_Gm_19_37827878_A_G	19	38038392	4.02118e-06	0.0246967	2947	8.04774	1.74231	36850
Precipitation_Coldest_Quarter	BARC_1.01_Gm_20_42233089_A_G	20	43348377	6.13235e-06	0.0322825	2947	6.80231	1.50161	36850
Precipitation_Driest_Month	BARC_1.01_Gm_06_9636715_G_T	6	9647302	5.65861e-06	0.0695066	2947	1.2305	0.270613	36850
Precipitation_Driest_Month	BARC_1.01_Gm_07_36094482_T_G	7	35979624	3.44257e-06	0.0634294	2947	1.36403	0.293252	36850
Precipitation_Driest_Month	BARC_1.01_Gm_15_11322464_A_G	15	11342488	1.04923e-07	0.00386642	2947	2.04662	0.383892	36850
Precipitation_Driest_Month	BARC_1.01_Gm_19_37827878_A_G	19	38038392	8.63877e-06	0.0795847	2947	1.84452	0.413886	36850
Precipitation_Driest_Quarter	BARC_1.01_Gm_06_9636715_G_T	6	9647302	4.27825e-06	0.0576939	2947	4.04348	0.877864	36850
Precipitation_Driest_Quarter	BARC_1.01_Gm_07_36094482_T_G	7	35979624	4.69692e-06	0.0576939	2947	4.36953	0.952706	36850
Precipitation_Driest_Quarter	BARC_1.01_Gm_15_11322464_A_G	15	11342488	4.99687e-07	0.0184135	2947	6.28408	1.24742	36850
Precipitation_Driest_Quarter	BARC_1.01_Gm_19_37827878_A_G	19	38038392	6.68886e-06	0.0616212	2947	6.07808	1.34724	36850
Precipitation_Seasonality	BARC_1.01_Gm_18_60004657_T_G	18	55724023	8.84002e-06	0.24313	2947	-1.70742	0.383552	36850
SLTPPT_sd1	BARC_1.01_Gm_03_41402437_A_C	3	39390128	1.14321e-05	0.046973	2963	-0.464147	0.105592	36854
SLTPPT_sd1	BARC_1.01_Gm_03_46080875_T_C	3	44080219	1.26421e-05	0.046973	2963	-0.656832	0.15018	36854
SLTPPT_sd1	BARC_1.01_Gm_04_8564048_C_T	4	8636076	7.68102e-06	0.046973	2963	0.487357	0.10874	36854
SLTPPT_sd1	BARC_1.01_Gm_09_40798233_G_A	9	43493148	7.66098e-06	0.046973	2963	-0.634521	0.141558	36854
SLTPPT_sd1	BARC_1.01_Gm_11_26818346_C_T	11	18999665	1.65659e-06	0.0305259	2963	0.540709	0.112623	36854
SLTPPT_sd1	BARC_1.01_Gm_13_23686614_T_C	13	25172194	9.99734e-07	0.0305259	2963	0.60349	0.123111	36854
SLTPPT_sd1	BARC_1.01_Gm_15_11274131_A_G	15	11297254	1.16564e-05	0.046973	2963	0.71479	0.16277	36854
SLTPPT_sd1	BARC_1.01_Gm_15_11292177_T_G	15	11315300	3.09632e-06	0.0380373	2963	0.773207	0.165452	36854
SLTPPT_sd1	BARC_1.01_Gm_15_9687057_G_A	15	9840775	1.23166e-05	0.046973	2963	0.781127	0.178366	36854
SLTPPT_sd1	BARC_1.01_Gm_15_9725429_A_C	15	9879147	1.27457e-05	0.046973	2963	0.767274	0.175504	36854
SLTPPT_sd2	BARC_1.01_Gm_03_41402437_A_C	3	39390128	1.26461e-05	0.0527894	2963	-0.465893	0.106525	36854
SLTPPT_sd2	BARC_1.01_Gm_04_8564048_C_T	4	8636076	6.83737e-06	0.0503969	2963	0.494133	0.109642	36854
SLTPPT_sd2	BARC_1.01_Gm_09_40798233_G_A	9	43493148	5.83889e-06	0.0503969	2963	-0.647894	0.142695	36854
SLTPPT_sd2	BARC_1.01_Gm_11_26818346_C_T	11	18999665	1.44152e-06	0.0265629	2963	0.548649	0.113614	36854
SLTPPT_sd2	BARC_1.01_Gm_13_23686614_T_C	13	25172194	7.48991e-07	0.0265629	2963	0.615709	0.124163	36854
SLTPPT_sd2	BARC_1.01_Gm_15_11292177_T_G	15	11315300	6.37235e-06	0.0503969	2963	0.754689	0.1669	36854
SLTPPT_sd2	BARC_1.01_Gm_15_9687057_G_A	15	9840775	1.0268e-05	0.0527894	2963	0.793949	0.179664	36854
SLTPPT_sd2	BARC_1.01_Gm_15_9725429_A_C	15	9879147	1.41689e-05	0.0527894	2963	0.768995	0.176841	36854
SLTPPT_sd2	BARC_1.01_Gm_15_9888503_A_G	15	10042221	9.68582e-06	0.0527894	2963	0.815088	0.183919	36854
SLTPPT_sd3	BARC_1.01_Gm_03_41402437_A_C	3	39390128	1.1717e-05	0.0431819	2963	-0.468123	0.106627	36854
SLTPPT_sd3	BARC_1.01_Gm_04_8564048_C_T	4	8636076	6.49198e-06	0.0430031	2963	0.495779	0.109738	36854
SLTPPT_sd3	BARC_1.01_Gm_09_40798233_G_A	9	43493148	7.56713e-06	0.0430031	2963	-0.6405	0.142808	36854
SLTPPT_sd3	BARC_1.01_Gm_11_26818346_C_T	11	18999665	3.46533e-06	0.0430031	2963	0.529005	0.113765	36854
SLTPPT_sd3	BARC_1.01_Gm_13_23686614_T_C	13	25172194	5.19126e-07	0.0191319	2963	0.624975	0.124244	36854
SLTPPT_sd3	BARC_1.01_Gm_15_11292177_T_G	15	11315300	4.49967e-06	0.0430031	2963	0.767465	0.167007	36854
SLTPPT_sd3	BARC_1.01_Gm_15_9687057_G_A	15	9840775	9.3063e-06	0.0430031	2963	0.798298	0.179779	36854
SLTPPT_sd3	BARC_1.01_Gm_15_9725429_A_C	15	9879147	1.05016e-05	0.0430031	2963	0.781011	0.176932	36854
SLTPPT_sd3	BARC_1.01_Gm_15_9865840_A_C	15	10019558	1.3282e-05	0.0444996	2963	0.813255	0.186408	36854
SLTPPT_sd3	BARC_1.01_Gm_15_9888503_A_G	15	10042221	6.61679e-06	0.0430031	2963	0.83038	0.183966	36854
SLTPPT_sd3	BARC_1.01_Gm_15_9988583_T_C	15	10142301	1.03399e-05	0.0430031	2963	0.765372	0.173256	36854
SLTPPT_sd4	BARC_1.01_Gm_03_46080875_T_C	3	44080219	8.53565e-06	0.0535338	2963	-0.677579	0.151953	36854
SLTPPT_sd4	BARC_1.01_Gm_04_8564048_C_T	4	8636076	3.12208e-06	0.0383537	2963	0.51406	0.110039	36854
SLTPPT_sd4	BARC_1.01_Gm_09_40798233_G_A	9	43493148	8.71555e-06	0.0535338	2963	-0.638388	0.143309	36854
SLTPPT_sd4	BARC_1.01_Gm_11_26818346_C_T	11	18999665	2.48592e-06	0.0383537	2963	0.538256	0.114073	36854
SLTPPT_sd4	BARC_1.01_Gm_13_23686614_T_C	13	25172194	2.76692e-07	0.0101972	2963	0.64097	0.124446	36854
SLTPPT_sd4	BARC_1.01_Gm_15_11292177_T_G	15	11315300	4.95935e-06	0.0456929	2963	0.766384	0.167518	36854
SLTPPT_sd4	BARC_1.01_Gm_15_9888503_A_G	15	10042221	1.14088e-05	0.0588694	2963	0.812254	0.184766	36854
SLTPPT_sd5	BARC_1.01_Gm_03_46080875_T_C	3	44080219	1.0445e-05	0.0641565	2963	-0.675971	0.153095	36854
SLTPPT_sd5	BARC_1.01_Gm_04_8564048_C_T	4	8636076	8.37289e-06	0.0617149	2963	0.495056	0.110918	36854
SLTPPT_sd5	BARC_1.01_Gm_09_40798233_G_A	9	43493148	2.22316e-06	0.0273108	2963	-0.683989	0.14426	36854
SLTPPT_sd5	BARC_1.01_Gm_11_26818346_C_T	11	18999665	1.97243e-06	0.0273108	2963	0.547657	0.114915	36854
SLTPPT_sd5	BARC_1.01_Gm_13_23686614_T_C	13	25172194	3.12497e-07	0.0115168	2963	0.643446	0.125489	36854
SLTPPT_sd5	BARC_1.01_Gm_15_11292177_T_G	15	11315300	4.53092e-06	0.0417456	2963	0.775535	0.168816	36854
SLTPPT_sd6	BARC_1.01_Gm_03_41402437_A_C	3	39390128	9.91626e-06	0.0398282	2963	-0.484089	0.109357	36854
SLTPPT_sd6	BARC_1.01_Gm_03_46080875_T_C	3	44080219	1.16324e-05	0.0398282	2963	-0.684839	0.155933	36854
SLTPPT_sd6	BARC_1.01_Gm_04_8564048_C_T	4	8636076	4.10865e-06	0.0378551	2963	0.520228	0.112739	36854
SLTPPT_sd6	BARC_1.01_Gm_09_40798233_G_A	9	43493148	5.56332e-06	0.0398282	2963	-0.66838	0.146876	36854
SLTPPT_sd6	BARC_1.01_Gm_11_26818346_C_T	11	18999665	2.02938e-06	0.0373953	2963	0.556314	0.116874	36854
SLTPPT_sd6	BARC_1.01_Gm_13_23686614_T_C	13	25172194	5.81777e-07	0.0214408	2963	0.63809	0.12741	36854
SLTPPT_sd6	BARC_1.01_Gm_15_11274131_A_G	15	11297254	1.33025e-05	0.0398282	2963	0.736551	0.16884	36854
SLTPPT_sd6	BARC_1.01_Gm_15_11292177_T_G	15	11315300	3.36216e-06	0.0378551	2963	0.799219	0.171645	36854
SLTPPT_sd6	BARC_1.01_Gm_15_9687057_G_A	15	9840775	1.00687e-05	0.0398282	2963	0.820705	0.185539	36854
SLTPPT_sd6	BARC_1.01_Gm_15_9725429_A_C	15	9879147	1.1934e-05	0.0398282	2963	0.800774	0.182564	36854
SLTPPT_sd6	BARC_1.01_Gm_15_9865840_A_C	15	10019558	1.42036e-05	0.0398282	2963	0.836499	0.192388	36854
SLTPPT_sd6	BARC_1.01_Gm_15_9888503_A_G	15	10042221	7.92938e-06	0.0398282	2963	0.849372	0.189804	36854
SLTPPT_sd6	BARC_1.01_Gm_15_9988583_T_C	15	10142301	8.11331e-06	0.0398282	2963	0.797855	0.178488	36854
SNDPPT_sd3	BARC_1.01_Gm_20_34314509_T_C	20	35453994	1.19014e-05	0.296532	2963	-0.868023	0.197869	36854
Temperature_Annual_Range	BARC_1.01_Gm_01_47853391_T_C	1	48727937	8.99937e-06	0.0368474	2947	-4.66488	1.04882	36850
Temperature_Annual_Range	BARC_1.01_Gm_01_47855385_T_C	1	48729931	1.27969e-05	0.0428696	2947	-4.62335	1.05774	36850
Temperature_Annual_Range	BARC_1.01_Gm_01_47876895_T_G	1	48751448	1.23403e-05	0.0428696	2947	-4.63022	1.05738	36850
Temperature_Annual_Range	BARC_1.01_Gm_01_47886976_C_T	1	48761529	1.98213e-06	0.0121736	2947	-4.91591	1.03171	36850
Temperature_Annual_Range	BARC_1.01_Gm_05_38933109_C_T	5	41415712	7.8882e-07	0.0103661	2947	-5.90736	1.1937	36850
Temperature_Annual_Range	BARC_1.01_Gm_08_22795433_G_A	8	22751408	1.49443e-07	0.00550699	2947	6.91417	1.31298	36850
Temperature_Annual_Range	BARC_1.01_Gm_10_4575517_G_A	10	4592145	1.04901e-06	0.0103661	2947	-5.78236	1.18187	36850
Temperature_Annual_Range	BARC_1.01_Gm_15_25682685_A_C	15	25777609	7.73809e-06	0.0356436	2947	-4.15998	0.928506	36850
Temperature_Annual_Range	BARC_1.01_Gm_15_28457674_C_T	15	28637600	7.02143e-06	0.0356436	2947	-4.21909	0.937339	36850
Temperature_Annual_Range	BARC_1.01_Gm_16_30813568_G_T	16	31181902	1.40652e-06	0.0103661	2947	10.5369	2.17973	36850
Temperature_Annual_Range	BARC_1.01_Gm_19_44802873_A_G	19	45006486	1.27988e-06	0.0103661	2947	-6.7626	1.39351	36850
Temperature_Seasonality	BARC_1.01_Gm_01_47886976_C_T	1	48761529	7.54909e-06	0.034773	2947	-134.688	30.0266	36850
Temperature_Seasonality	BARC_1.01_Gm_05_3153422_T_C	5	4869885	5.79404e-06	0.0305015	2947	145.719	32.0819	36850
Temperature_Seasonality	BARC_1.01_Gm_05_38933109_C_T	5	41415712	2.91801e-06	0.0215057	2947	-163.091	34.8069	36850
Temperature_Seasonality	BARC_1.01_Gm_08_22795433_G_A	8	22751408	1.62951e-07	0.00600474	2947	200.442	38.1797	36850
Temperature_Seasonality	BARC_1.01_Gm_10_4575517_G_A	10	4592145	1.9192e-06	0.0176807	2947	-164.173	34.4081	36850
Temperature_Seasonality	BARC_1.01_Gm_16_30813568_G_T	16	31181902	1.13237e-06	0.0143035	2947	308.827	63.3187	36850
Temperature_Seasonality	BARC_1.01_Gm_16_30839793_G_A	16	31208131	9.20259e-06	0.0376795	2947	225.977	50.8624	36850
Temperature_Seasonality	BARC_1.01_Gm_19_44802873_A_G	19	45006486	1.16447e-06	0.0143035	2947	-197.162	40.4703	36850
Temperature_Seasonality	BARC_1.01_Gm_19_44811823_C_T	19	45015436	4.42843e-06	0.0271979	2947	132.197	28.7458	36850
