# Supplementary material for: Dissecting the Genetic Basis of Local Adaptation in Soybean
Source: Sci Rep. 2017 Dec 8;7:17195. doi: 10.1038/s41598-017-17342-w (PMC5722827; doi:10.1038/s41598-017-17342-w)
Supplement: Supplementary file 9 — Supplementary Table 8 [file 41598_2017_17342_MOESM9_ESM.xlsx]

## Sheet: Sheet1
Trait	SNP	Chromosome	Position	Pvalue	Qvalue	N	SNP Allelic Effect	SNP Weight SE	SNPCount
Altitude	BARC_1.01_Gm_14_3332710_C_T	14	3343786	9.96133e-06	0.0596845	2947	-18.7693	4.24095	36850
Altitude	BARC_1.01_Gm_16_15145964_A_G	16	15280985	7.74347e-06	0.0596845	2947	26.1147	5.82897	36850
Altitude	BARC_1.01_Gm_16_16552349_G_A	16	16724085	4.79071e-06	0.0596845	2947	26.4154	5.76469	36850
Altitude	BARC_1.01_Gm_16_16713042_T_C	16	16883924	1.10528e-05	0.0596845	2947	25.2267	5.72933	36850
Altitude	BARC_1.01_Gm_16_17089104_C_T	16	17268611	1.13376e-05	0.0596845	2947	25.2127	5.7334	36850
Altitude	BARC_1.01_Gm_18_7074863_G_A	18	7098084	2.58687e-09	9.53262e-05	2947	22.1314	3.70439	36850
Altitude	BARC_1.01_Gm_19_48437342_T_G	19	48560642	8.26937e-06	0.0596845	2947	18.2218	4.08011	36850
Annual_Precipitation	BARC_1.01_Gm_09_1162832_G_A	9	1177685	6.71123e-06	0.0824363	2947	-27.8413	6.17215	36850
Annual_Precipitation	BARC_1.01_Gm_16_30813568_G_T	16	31181902	9.10185e-06	0.0838508	2947	-46.4054	10.4392	36850
Annual_Precipitation	BARC_1.01_Gm_20_45754377_C_T	20	46882334	3.48648e-06	0.0642383	2947	23.972	5.15665	36850
Annual_Precipitation	BARC_1.01_Gm_20_45874507_G_A	20	47002462	9.80725e-07	0.0361397	2947	29.412	5.99528	36850
BLD_sd1	BARC_1.01_Gm_13_4960788_C_T	13	16871244	1.12065e-05	0.180383	2963	-8.63075	1.96152	36854
BLD_sd1	BARC_1.01_Gm_19_36603029_T_C	19	36781528	2.17447e-06	0.080138	2963	-7.25435	1.52855	36854
BLD_sd2	BARC_1.01_Gm_13_4960788_C_T	13	16871244	1.13674e-05	0.178346	2963	-8.6225	1.96104	36854
BLD_sd2	BARC_1.01_Gm_19_36603029_T_C	19	36781528	2.19973e-06	0.0810688	2963	-7.24866	1.52811	36854
BLD_sd3	BARC_1.01_Gm_13_4960788_C_T	13	16871244	1.13189e-05	0.184223	2963	-8.6295	1.96221	36854
BLD_sd3	BARC_1.01_Gm_19_36603029_T_C	19	36781528	2.32422e-06	0.085657	2963	-7.23622	1.52912	36854
BLD_sd4	BARC_1.01_Gm_13_4960788_C_T	13	16871244	1.11921e-05	0.177836	2963	-8.63236	1.96176	36854
BLD_sd4	BARC_1.01_Gm_19_36603029_T_C	19	36781528	2.32303e-06	0.0856128	2963	-7.23515	1.52886	36854
BLD_sd5	BARC_1.01_Gm_13_4960788_C_T	13	16871244	1.09273e-05	0.178413	2963	-8.64555	1.96243	36854
BLD_sd5	BARC_1.01_Gm_19_36603029_T_C	19	36781528	2.19309e-06	0.080824	2963	-7.25494	1.52924	36854
BLD_sd6	BARC_1.01_Gm_13_4960788_C_T	13	16871244	1.11491e-05	0.178795	2963	-8.63452	1.96188	36854
BLD_sd6	BARC_1.01_Gm_19_36603029_T_C	19	36781528	2.20911e-06	0.0814146	2963	-7.25072	1.52883	36854
CEC_sd1	BARC_1.01_Gm_20_1460514_C_T	20	1449558	1.35452e-05	0.174835	2963	0.431319	0.0989617	36854
CEC_sd1	BARC_1.01_Gm_20_1461471_G_A	20	1450515	1.37236e-05	0.174835	2963	0.431189	0.0989974	36854
CEC_sd3	BARC_1.01_Gm_11_16828050_A_G	11	26799490	1.42809e-05	0.131577	2963	0.411353	0.0946339	36854
CEC_sd3	BARC_1.01_Gm_17_4320818_A_G	17	4050391	1.27884e-05	0.131577	2963	0.406597	0.0930196	36854
CEC_sd3	BARC_1.01_Gm_20_1460514_C_T	20	1449558	1.1103e-05	0.131577	2963	0.33913	0.0770392	36854
CEC_sd3	BARC_1.01_Gm_20_1461471_G_A	20	1450515	1.1253e-05	0.131577	2963	0.339026	0.0770669	36854
CEC_sd6	BARC_1.01_Gm_11_16828050_A_G	11	26799490	1.27024e-05	0.117033	2963	0.429226	0.098163	36854
CEC_sd6	BARC_1.01_Gm_17_4320818_A_G	17	4050391	1.22477e-05	0.117033	2963	0.42269	0.0964918	36854
CEC_sd6	BARC_1.01_Gm_20_1460514_C_T	20	1449558	1.25109e-05	0.117033	2963	0.34972	0.0799192	36854
CEC_sd6	BARC_1.01_Gm_20_1461471_G_A	20	1450515	1.26497e-05	0.117033	2963	0.349652	0.079948	36854
CLYPPT_sd1	BARC_1.01_Gm_06_11894800_G_A	6	11921385	1.23585e-05	0.237217	2963	0.40406	0.0922805	36854
CLYPPT_sd2	BARC_1.01_Gm_19_36603029_T_C	19	36781528	1.92561e-06	0.0709666	2963	-0.374782	0.0785605	36854
CLYPPT_sd2	BARC_1.01_Gm_20_43116077_G_A	20	44241530	1.42174e-05	0.201661	2963	-0.41223	0.0948143	36854
CLYPPT_sd3	BARC_1.01_Gm_08_45830156_A_C	8	46681194	9.13389e-06	0.151595	2963	0.524442	0.117998	36854
CLYPPT_sd3	BARC_1.01_Gm_08_45833719_C_T	8	46684757	1.27496e-05	0.151595	2963	0.482584	0.110386	36854
CLYPPT_sd3	BARC_1.01_Gm_19_36603029_T_C	19	36781528	1.03396e-05	0.151595	2963	-0.37297	0.0844285	36854
CLYPPT_sd4	BARC_1.01_Gm_08_45830156_A_C	8	46681194	1.28341e-05	0.149978	2963	0.545909	0.124913	36854
CLYPPT_sd4	BARC_1.01_Gm_08_45833719_C_T	8	46684757	1.09973e-05	0.149978	2963	0.513531	0.116602	36854
CLYPPT_sd4	BARC_1.01_Gm_19_36603029_T_C	19	36781528	1.97809e-06	0.0729006	2963	-0.424216	0.0890247	36854
CLYPPT_sd5	BARC_1.01_Gm_06_11894800_G_A	6	11921385	1.26485e-05	0.127262	2963	0.493029	0.112731	36854
CLYPPT_sd5	BARC_1.01_Gm_08_45830156_A_C	8	46681194	8.21644e-06	0.127262	2963	0.563976	0.126244	36854
CLYPPT_sd5	BARC_1.01_Gm_08_45833719_C_T	8	46684757	7.195e-06	0.127262	2963	0.530363	0.117967	36854
CLYPPT_sd5	BARC_1.01_Gm_19_36603029_T_C	19	36781528	1.38125e-05	0.127262	2963	-0.392898	0.0902357	36854
CLYPPT_sd6	BARC_1.01_Gm_08_45830156_A_C	8	46681194	1.28788e-05	0.15966	2963	0.524194	0.119965	36854
CLYPPT_sd6	BARC_1.01_Gm_19_36603029_T_C	19	36781528	6.8291e-06	0.15966	2963	-0.386478	0.0857501	36854
latdec.1	BARC_1.01_Gm_01_47886976_C_T	1	48761529	5.74174e-06	0.0260107	3012	-0.256132	0.0563691	36833
latdec.1	BARC_1.01_Gm_01_48408553_T_C	1	49288415	1.30148e-05	0.0319584	3012	-0.195227	0.044704	36833
latdec.1	BARC_1.01_Gm_05_38933109_C_T	5	41415712	4.39209e-06	0.0231725	3012	-0.305871	0.0664886	36833
latdec.1	BARC_1.01_Gm_06_11894800_G_A	6	11921385	1.68852e-06	0.0155483	3012	-0.284616	0.0593315	36833
latdec.1	BARC_1.01_Gm_07_40616399_T_C	7	40568911	7.0618e-06	0.0260107	3012	0.199751	0.0443917	36833
latdec.1	BARC_1.01_Gm_12_3099373_G_A	12	3104771	1.22562e-05	0.0319584	3012	0.322299	0.0735791	36833
latdec.1	BARC_1.01_Gm_15_25236055_C_A	15	25328170	9.23431e-07	0.0155483	3012	-0.252793	0.0514063	36833
latdec.1	BARC_1.01_Gm_15_25682685_A_C	15	25777609	4.40386e-06	0.0231725	3012	-0.232775	0.0506055	36833
latdec.1	BARC_1.01_Gm_15_28457674_C_T	15	28637600	1.17077e-06	0.0155483	3012	-0.249151	0.0511552	36833
latdec.1	BARC_1.01_Gm_16_30766209_T_C	16	31134540	1.26951e-05	0.0319584	3012	0.436885	0.0999147	36833
latdec.1	BARC_1.01_Gm_19_36603029_T_C	19	36781528	7.0104e-06	0.0260107	3012	0.194355	0.0431775	36833
latdec.1	BARC_1.01_Gm_19_44569170_A_G	19	44772777	1.16055e-05	0.0319584	3012	-0.369737	0.0841793	36833
latdec.1	BARC_1.01_Gm_19_44642440_G_A	19	44846047	1.47391e-06	0.0155483	3012	-0.261073	0.0541147	36833
latdec.1	BARC_1.01_Gm_19_44802873_A_G	19	45006486	2.63223e-06	0.0193906	3012	-0.350966	0.0745683	36833
latdec.1	BARC_1.01_Gm_19_44811823_C_T	19	45015436	9.53569e-06	0.0319298	3012	0.23501	0.0529894	36833
longdec.1	BARC_1.01_Gm_05_41041292_C_T	5	39297588	4.57291e-06	0.0409559	3012	-0.656305	0.142927	36833
longdec.1	BARC_1.01_Gm_05_8862094_A_C	5	255896	8.1552e-06	0.0409559	3012	0.375776	0.0840883	36833
longdec.1	BARC_1.01_Gm_05_8924896_A_C	5	193002	8.51596e-08	0.0022639	3012	0.478025	0.089033	36833
longdec.1	BARC_1.01_Gm_05_8931964_G_A	5	185934	1.22928e-07	0.0022639	3012	0.469074	0.0884737	36833
longdec.1	BARC_1.01_Gm_06_11312275_A_G	6	11338877	5.31069e-06	0.0409559	3012	-0.397754	0.08722	36833
longdec.1	BARC_1.01_Gm_09_43631780_G_T	9	46836658	1.00074e-05	0.0409559	3012	-0.414602	0.0937048	36833
longdec.1	BARC_1.01_Gm_14_46845195_C_T	14	46134214	7.49237e-06	0.0409559	3012	-0.507137	0.113022	36833
longdec.1	BARC_1.01_Gm_17_4309206_T_G	17	4038779	8.08887e-06	0.0409559	3012	0.54038	0.120874	36833
longdec.1	BARC_1.01_Gm_20_44735416_A_G	20	45864382	8.99655e-06	0.0409559	3012	-0.407888	0.0917089	36833
Max_Temp_April	BARC_1.01_Gm_19_36603029_T_C	19	36781528	4.59954e-08	0.00169493	2947	-2.0891	0.381187	36850
Max_Temp_August	BARC_1.01_Gm_13_26593119_T_C	13	27789402	5.40218e-08	0.000995352	2947	-1.83723	0.337003	36850
Max_Temp_August	BARC_1.01_Gm_19_36603029_T_C	19	36781528	4.475e-08	0.000995352	2947	-1.56399	0.285117	36850
Max_Temp_December	BARC_1.01_Gm_05_3153422_T_C	5	4869885	4.42934e-06	0.0272035	2945	-4.66869	1.0152	36850
Max_Temp_December	BARC_1.01_Gm_05_38933109_C_T	5	41415712	2.93549e-06	0.0216346	2945	5.15666	1.10082	36850
Max_Temp_December	BARC_1.01_Gm_07_40616399_T_C	7	40568911	1.32406e-05	0.0609894	2945	-3.38044	0.774708	36850
Max_Temp_December	BARC_1.01_Gm_08_22795433_G_A	8	22751408	1.34979e-06	0.01658	2945	-5.85689	1.20953	36850
Max_Temp_December	BARC_1.01_Gm_10_4575517_G_A	10	4592145	1.8631e-06	0.0171638	2945	5.19058	1.08649	36850
Max_Temp_December	BARC_1.01_Gm_16_30813568_G_T	16	31181902	1.10202e-05	0.0580134	2945	-8.88111	2.01672	36850
Max_Temp_December	BARC_1.01_Gm_19_44802873_A_G	19	45006486	4.14304e-07	0.0152671	2945	6.48452	1.27805	36850
Max_Temp_December	BARC_1.01_Gm_19_44811823_C_T	19	45015436	1.26666e-06	0.01658	2945	-4.42147	0.910701	36850
Max_Temp_February	BARC_1.01_Gm_05_3153422_T_C	5	4869885	8.67213e-06	0.0462807	2947	-3.92478	0.880835	36850
Max_Temp_February	BARC_1.01_Gm_05_38933109_C_T	5	41415712	8.79145e-06	0.0462807	2947	4.27774	0.960686	36850
Max_Temp_February	BARC_1.01_Gm_07_40616399_T_C	7	40568911	3.38601e-06	0.0311936	2947	-3.11812	0.669868	36850
Max_Temp_February	BARC_1.01_Gm_08_22795433_G_A	8	22751408	2.98402e-06	0.0311936	2947	-4.9187	1.05078	36850
Max_Temp_February	BARC_1.01_Gm_10_4575517_G_A	10	4592145	5.72979e-06	0.0422286	2947	4.30983	0.948372	36850
Max_Temp_February	BARC_1.01_Gm_19_44802873_A_G	19	45006486	6.07836e-07	0.0111994	2947	5.54238	1.10854	36850
Max_Temp_February	BARC_1.01_Gm_19_44811823_C_T	19	45015436	1.72421e-07	0.00635372	2947	-4.12938	0.788131	36850
Max_Temp_January	BARC_1.01_Gm_01_47886976_C_T	1	48761529	1.07732e-05	0.049624	2945	4.24367	0.962572	36850
Max_Temp_January	BARC_1.01_Gm_05_3153422_T_C	5	4869885	5.6971e-06	0.0349897	2945	-4.67404	1.02824	36850
Max_Temp_January	BARC_1.01_Gm_05_38933109_C_T	5	41415712	4.07247e-06	0.0300141	2945	5.16967	1.11986	36850
Max_Temp_January	BARC_1.01_Gm_07_40616399_T_C	7	40568911	9.24509e-06	0.0486688	2945	-3.4545	0.777706	36850
Max_Temp_January	BARC_1.01_Gm_08_22795433_G_A	8	22751408	5.91445e-07	0.010135	2945	-6.13633	1.22603	36850
Max_Temp_January	BARC_1.01_Gm_10_4575517_G_A	10	4592145	3.36207e-06	0.0300141	2945	5.1479	1.10558	36850
Max_Temp_January	BARC_1.01_Gm_19_44802873_A_G	19	45006486	5.8714e-07	0.010135	2945	6.48184	1.2947	36850
Max_Temp_January	BARC_1.01_Gm_19_44811823_C_T	19	45015436	8.25103e-07	0.010135	2945	-4.55206	0.921478	36850
Max_Temp_July	BARC_1.01_Gm_13_26593119_T_C	13	27789402	9.01072e-07	0.0166023	2947	-1.67145	0.339546	36850
Max_Temp_July	BARC_1.01_Gm_19_36603029_T_C	19	36781528	2.25547e-10	8.31142e-06	2947	-1.81717	0.285489	36850
Max_Temp_June	BARC_1.01_Gm_18_1951894_G_A	18	1952423	8.7893e-06	0.161943	2947	1.91096	0.429155	36850
Max_Temp_June	BARC_1.01_Gm_19_36603029_T_C	19	36781528	2.15902e-07	0.007956	2947	-1.75979	0.338589	36850
Max_Temp_March	BARC_1.01_Gm_07_40616399_T_C	7	40568911	3.27495e-06	0.0402273	2947	-2.45462	0.526544	36850
Max_Temp_March	BARC_1.01_Gm_19_36603029_T_C	19	36781528	2.20303e-07	0.00811816	2947	-2.65198	0.510622	36850
Max_Temp_March	BARC_1.01_Gm_19_44811823_C_T	19	45015436	5.99192e-07	0.0110401	2947	-3.10332	0.620355	36850
Max_Temp_May	BARC_1.01_Gm_19_36603029_T_C	19	36781528	1.22546e-07	0.00451582	2947	-1.75447	0.330864	36850
Max_Temp_November	BARC_1.01_Gm_05_3153422_T_C	5	4869885	6.51972e-06	0.0400419	2947	-3.6325	0.804188	36850
Max_Temp_November	BARC_1.01_Gm_05_38933109_C_T	5	41415712	3.31556e-06	0.0244357	2947	4.07186	0.873943	36850
Max_Temp_November	BARC_1.01_Gm_08_22795433_G_A	8	22751408	7.88884e-07	0.00726759	2947	-4.74404	0.958631	36850
Max_Temp_November	BARC_1.01_Gm_10_4575517_G_A	10	4592145	7.80403e-07	0.00726759	2947	4.27	0.862472	36850
Max_Temp_November	BARC_1.01_Gm_19_44802873_A_G	19	45006486	4.90042e-07	0.00726759	2947	5.1057	1.01275	36850
Max_Temp_November	BARC_1.01_Gm_19_44811823_C_T	19	45015436	4.45729e-07	0.00726759	2947	-3.64611	0.720619	36850
Max_Temp_October	BARC_1.01_Gm_10_4575517_G_A	10	4592145	2.17257e-06	0.0266864	2947	2.72899	0.574993	36850
Max_Temp_October	BARC_1.01_Gm_19_44802873_A_G	19	45006486	6.33546e-07	0.0116731	2947	3.37369	0.675868	36850
Max_Temp_October	BARC_1.01_Gm_19_44811823_C_T	19	45015436	5.98621e-08	0.00220592	2947	-2.60971	0.480325	36850
Max_Temp_September	BARC_1.01_Gm_13_26593119_T_C	13	27789402	4.34838e-06	0.080119	2947	-1.70905	0.37132	36850
Max_Temp_September	BARC_1.01_Gm_19_44811823_C_T	19	45015436	1.53916e-06	0.0567182	2947	-1.81679	0.377245	36850
Max_Temp_Warmest_Month	BARC_1.01_Gm_13_26593119_T_C	13	27789402	4.99877e-08	0.000921023	2947	-1.80846	0.330879	36850
Max_Temp_Warmest_Month	BARC_1.01_Gm_19_36603029_T_C	19	36781528	4.63375e-09	0.000170754	2947	-1.64489	0.279865	36850
Mean_Annual_Temperature	BARC_1.01_Gm_01_47886976_C_T	1	48761529	7.48899e-06	0.0459705	2947	2.54176	0.566432	36850
Mean_Annual_Temperature	BARC_1.01_Gm_05_38933109_C_T	5	41415712	3.29395e-06	0.0242764	2947	3.07086	0.658907	36850
Mean_Annual_Temperature	BARC_1.01_Gm_07_40616399_T_C	7	40568911	9.13459e-06	0.0459705	2947	-2.05048	0.461351	36850
Mean_Annual_Temperature	BARC_1.01_Gm_08_22795433_G_A	8	22751408	1.62974e-06	0.015014	2947	-3.46978	0.722206	36850
Mean_Annual_Temperature	BARC_1.01_Gm_10_4575517_G_A	10	4592145	4.41116e-07	0.00685298	2947	3.29096	0.65017	36850
Mean_Annual_Temperature	BARC_1.01_Gm_17_5444484_T_G	17	5176998	9.98002e-06	0.0459705	2947	2.25735	0.510099	36850
Mean_Annual_Temperature	BARC_1.01_Gm_19_44569170_A_G	19	44772777	1.36991e-05	0.0560903	2947	3.63612	0.834739	36850
Mean_Annual_Temperature	BARC_1.01_Gm_19_44802873_A_G	19	45006486	2.28546e-07	0.00685298	2947	3.95396	0.762325	36850
Mean_Annual_Temperature	BARC_1.01_Gm_19_44811823_C_T	19	45015436	5.57909e-07	0.00685298	2947	-2.72177	0.542581	36850
Mean_Diurnal_Range	BARC_1.01_Gm_01_4662444_A_G	1	4684460	7.87077e-06	0.0241698	2947	1.53068	0.341926	36850
Mean_Diurnal_Range	BARC_1.01_Gm_05_38749833_T_C	5	41598988	4.0227e-06	0.0174041	2947	-1.58237	0.342583	36850
Mean_Diurnal_Range	BARC_1.01_Gm_05_38777439_G_A	5	41571382	5.89008e-06	0.0217049	2947	-1.56627	0.3451	36850
Mean_Diurnal_Range	BARC_1.01_Gm_05_38933109_C_T	5	41415712	5.15352e-07	0.00406345	2947	-1.62324	0.322602	36850
Mean_Diurnal_Range	BARC_1.01_Gm_15_25236055_C_A	15	25328170	6.48617e-06	0.0217287	2947	-1.19089	0.263584	36850
Mean_Diurnal_Range	BARC_1.01_Gm_15_25682685_A_C	15	25777609	2.3222e-06	0.0142622	2947	-1.23521	0.261006	36850
Mean_Diurnal_Range	BARC_1.01_Gm_15_28457674_C_T	15	28637600	1.09922e-05	0.0289329	2947	-1.15832	0.262998	36850
Mean_Diurnal_Range	BARC_1.01_Gm_19_44734359_T_G	19	44937972	5.5135e-07	0.00406345	2947	-2.22163	0.442677	36850
Mean_Diurnal_Range	BARC_1.01_Gm_19_45000827_A_C	19	45204441	7.44926e-10	2.74505e-05	2947	-3.03531	0.491417	36850
Mean_Diurnal_Range	BARC_1.01_Gm_19_45027200_C_T	19	40562081	4.25066e-06	0.0174041	2947	-1.62664	0.35305	36850
Mean_Diurnal_Range	BARC_1.01_Gm_19_45152186_A_G	19	45266984	3.84517e-07	0.00406345	2947	-2.44971	0.481466	36850
Mean_Diurnal_Range	BARC_1.01_Gm_19_45158221_T_C	19	45273019	3.09554e-06	0.0162958	2947	-2.18741	0.468055	36850
Mean_Diurnal_Range	BARC_1.01_Gm_19_45178132_C_T	19	45292930	7.43407e-08	0.00136973	2947	-2.67221	0.495399	36850
Mean_Precipitation_April	BARC_1.01_Gm_05_38933109_C_T	5	41415712	6.86747e-06	0.0253066	2947	2.99745	0.66523	36850
Mean_Precipitation_April	BARC_1.01_Gm_09_5441162_T_C	9	5483976	2.18868e-06	0.0115219	2947	2.85528	0.601795	36850
Mean_Precipitation_April	BARC_1.01_Gm_09_5443673_G_A	9	5486487	1.45019e-06	0.0113439	2947	2.96666	0.614481	36850
Mean_Precipitation_April	BARC_1.01_Gm_09_5445022_G_A	9	5487836	1.84704e-06	0.0113439	2947	2.90193	0.607211	36850
Mean_Precipitation_April	BARC_1.01_Gm_09_5467306_C_T	9	5510120	1.78199e-06	0.0113439	2947	2.89213	0.604243	36850
Mean_Precipitation_April	BARC_1.01_Gm_15_25236055_C_A	15	25328170	3.98842e-06	0.0183717	2947	2.44975	0.530166	36850
Mean_Precipitation_April	BARC_1.01_Gm_16_30530465_C_T	16	30898590	6.12987e-06	0.0250984	2947	-4.50861	0.995253	36850
Mean_Precipitation_April	BARC_1.01_Gm_16_30590600_A_G	16	30958559	1.19751e-05	0.0401167	2947	-3.86707	0.881776	36850
Mean_Precipitation_April	BARC_1.01_Gm_16_30766209_T_C	16	31134540	7.55385e-07	0.00927864	2947	-5.35981	1.0812	36850
Mean_Precipitation_April	BARC_1.01_Gm_16_30813568_G_T	16	31181902	4.0386e-07	0.00744113	2947	-6.28269	1.23708	36850
Mean_Precipitation_April	BARC_1.01_Gm_19_44642440_G_A	19	44846047	3.45668e-07	0.00744113	2947	2.91786	0.571191	36850
Mean_Precipitation_August	BARC_1.01_Gm_13_42537117_G_A	13	43958068	1.77547e-07	0.00654262	2947	4.58305	0.875632	36850
Mean_Precipitation_December	BARC_1.01_Gm_06_5537081_A_G	6	5543013	1.64536e-09	3.03157e-05	2947	3.10999	0.514165	36850
Mean_Precipitation_December	BARC_1.01_Gm_06_5537614_T_C	6	5543546	6.57611e-08	0.000605825	2947	2.75773	0.509156	36850
Mean_Precipitation_December	BARC_1.01_Gm_06_5538645_G_A	6	5544577	1.49023e-09	3.03157e-05	2947	3.12631	0.515489	36850
Mean_Precipitation_December	BARC_1.01_Gm_06_9636715_G_T	6	9647302	4.54254e-06	0.0167392	2947	1.93116	0.420415	36850
Mean_Precipitation_December	BARC_1.01_Gm_09_1048885_T_C	9	1054596	1.08855e-06	0.00635703	2947	2.14105	0.438274	36850
Mean_Precipitation_December	BARC_1.01_Gm_09_1053572_G_A	9	1059283	7.07198e-06	0.0236911	2947	2.00337	0.445233	36850
Mean_Precipitation_December	BARC_1.01_Gm_11_8283437_A_G	11	8293886	5.98846e-07	0.00441349	2947	2.35704	0.471162	36850
Mean_Precipitation_December	BARC_1.01_Gm_15_11322464_A_G	15	11342488	5.54864e-08	0.000605825	2947	3.2563	0.597828	36850
Mean_Precipitation_December	BARC_1.01_Gm_18_60004657_T_G	18	55724023	1.20758e-06	0.00635703	2947	2.43343	0.500238	36850
Mean_Precipitation_December	BARC_1.01_Gm_19_37827878_A_G	19	38038392	1.66342e-06	0.00766213	2947	3.07725	0.641055	36850
Mean_Precipitation_December	BARC_1.01_Gm_20_42233089_A_G	20	43348377	2.69958e-06	0.0110533	2947	2.61403	0.555982	36850
Mean_Precipitation_February	BARC_1.01_Gm_06_5537081_A_G	6	5543013	6.72068e-06	0.0825524	2947	1.91699	0.425006	36850
Mean_Precipitation_February	BARC_1.01_Gm_06_5538645_G_A	6	5544577	5.87935e-06	0.0825524	2947	1.93404	0.426096	36850
Mean_Precipitation_February	BARC_1.01_Gm_11_38830324_G_A	11	33703762	1.38502e-05	0.127595	2947	1.45789	0.334872	36850
Mean_Precipitation_February	BARC_1.01_Gm_16_30813568_G_T	16	31181902	4.67583e-06	0.0825524	2947	-4.12908	0.900095	36850
Mean_Precipitation_January	BARC_1.01_Gm_06_5537081_A_G	6	5543013	1.91526e-08	0.000352887	2947	2.76476	0.490635	36850
Mean_Precipitation_January	BARC_1.01_Gm_06_5537614_T_C	6	5543546	5.11635e-07	0.00628458	2947	2.4434	0.485467	36850
Mean_Precipitation_January	BARC_1.01_Gm_06_5538645_G_A	6	5544577	1.7657e-08	0.000352887	2947	2.77892	0.491912	36850
Mean_Precipitation_January	BARC_1.01_Gm_09_1048885_T_C	9	1054596	1.30285e-05	0.0533446	2947	1.81752	0.416191	36850
Mean_Precipitation_January	BARC_1.01_Gm_11_8283437_A_G	11	8293886	5.42824e-06	0.0250038	2947	2.04055	0.447892	36850
Mean_Precipitation_January	BARC_1.01_Gm_15_11322464_A_G	15	11342488	8.62685e-07	0.00794749	2947	2.79865	0.567542	36850
Mean_Precipitation_January	BARC_1.01_Gm_18_60004657_T_G	18	55724023	4.31523e-06	0.0250038	2947	2.18811	0.475237	36850
Mean_Precipitation_January	BARC_1.01_Gm_19_37827878_A_G	19	38038392	4.84579e-06	0.0250038	2947	2.79397	0.610054	36850
Mean_Precipitation_January	BARC_1.01_Gm_20_42233089_A_G	20	43348377	4.96384e-06	0.0250038	2947	2.4134	0.527543	36850
Mean_Precipitation_June	BARC_1.01_Gm_09_5441162_T_C	9	5483976	1.40635e-05	0.0792145	2947	3.7474	0.86143	36850
Mean_Precipitation_June	BARC_1.01_Gm_09_5443673_G_A	9	5486487	1.08121e-05	0.0792145	2947	3.87617	0.879371	36850
Mean_Precipitation_June	BARC_1.01_Gm_09_5445022_G_A	9	5487836	9.82032e-06	0.0792145	2947	3.84717	0.868666	36850
Mean_Precipitation_June	BARC_1.01_Gm_12_37294113_C_A	12	37249747	9.97371e-06	0.0792145	2947	3.66381	0.827894	36850
Mean_Precipitation_June	BARC_1.01_Gm_15_25236055_C_A	15	25328170	1.17953e-05	0.0792145	2947	3.33645	0.760208	36850
Mean_Precipitation_June	BARC_1.01_Gm_19_44642440_G_A	19	44846047	4.19646e-07	0.015464	2947	4.16895	0.822071	36850
Mean_Precipitation_March	BARC_1.01_Gm_01_4835798_T_C	1	4857737	4.41413e-06	0.0346215	2947	-3.19639	0.694945	36850
Mean_Precipitation_March	BARC_1.01_Gm_02_9916011_G_A	2	10014882	1.33253e-05	0.0361515	2947	2.24843	0.515447	36850
Mean_Precipitation_March	BARC_1.01_Gm_09_5443673_G_A	9	5486487	1.15312e-05	0.0361515	2947	2.0331	0.462718	36850
Mean_Precipitation_March	BARC_1.01_Gm_09_5445022_G_A	9	5487836	1.34308e-05	0.0361515	2947	1.99365	0.457221	36850
Mean_Precipitation_March	BARC_1.01_Gm_09_5507805_A_G	9	5550620	8.42986e-06	0.0361515	2947	1.88708	0.422936	36850
Mean_Precipitation_March	BARC_1.01_Gm_11_38828846_C_T	11	33705240	6.57669e-06	0.0346215	2947	1.55027	0.34335	36850
Mean_Precipitation_March	BARC_1.01_Gm_11_38830324_G_A	11	33703762	4.99161e-06	0.0346215	2947	1.56076	0.341252	36850
Mean_Precipitation_March	BARC_1.01_Gm_15_25236055_C_A	15	25328170	4.04203e-06	0.0346215	2947	1.83333	0.397003	36850
Mean_Precipitation_March	BARC_1.01_Gm_16_30813568_G_T	16	31181902	2.00811e-08	0.000739988	2947	-5.17912	0.920434	36850
Mean_Precipitation_March	BARC_1.01_Gm_20_45874507_G_A	20	47002462	3.30359e-06	0.0346215	2947	2.484	0.533054	36850
Mean_Precipitation_March	BARC_1.01_Gm_20_46527768_T_C	20	47660535	1.37416e-05	0.0361515	2947	2.40792	0.552869	36850
Mean_Precipitation_March	BARC_1.01_Gm_20_46638319_G_A	20	47770968	9.5755e-06	0.0361515	2947	2.37979	0.536677	36850
Mean_Precipitation_March	BARC_1.01_Gm_20_46749256_G_T	20	47881223	1.34142e-05	0.0361515	2947	2.33667	0.535857	36850
Mean_Precipitation_March	BARC_1.01_Gm_20_46752502_G_A	20	47884469	5.66105e-06	0.0346215	2947	2.57718	0.566787	36850
Mean_Precipitation_May	BARC_1.01_Gm_02_9909371_G_A	2	10008242	5.74803e-06	0.0162934	2947	3.07348	0.676415	36850
Mean_Precipitation_May	BARC_1.01_Gm_02_9916011_G_A	2	10014882	7.89156e-07	0.00414652	2947	3.38246	0.683505	36850
Mean_Precipitation_May	BARC_1.01_Gm_05_38933109_C_T	5	41415712	3.37033e-06	0.0105418	2947	3.09482	0.664725	36850
Mean_Precipitation_May	BARC_1.01_Gm_09_5441162_T_C	9	5483976	9.00194e-07	0.00414652	2947	2.94842	0.598931	36850
Mean_Precipitation_May	BARC_1.01_Gm_09_5443673_G_A	9	5486487	6.96684e-07	0.00414652	2947	3.0417	0.61163	36850
Mean_Precipitation_May	BARC_1.01_Gm_09_5445022_G_A	9	5487836	7.53921e-07	0.00414652	2947	2.99633	0.604384	36850
Mean_Precipitation_May	BARC_1.01_Gm_09_5467306_C_T	9	5510120	8.10995e-07	0.00414652	2947	2.97274	0.601363	36850
Mean_Precipitation_May	BARC_1.01_Gm_09_5507805_A_G	9	5550620	1.81209e-06	0.00667756	2947	2.69137	0.562696	36850
Mean_Precipitation_May	BARC_1.01_Gm_15_25236055_C_A	15	25328170	1.26523e-07	0.00233119	2947	2.78983	0.526699	36850
Mean_Precipitation_May	BARC_1.01_Gm_15_28457674_C_T	15	28637600	1.43152e-06	0.00586129	2947	2.5405	0.525927	36850
Mean_Precipitation_May	BARC_1.01_Gm_16_30530465_C_T	16	30898590	9.78207e-06	0.0257478	2947	-4.38631	0.990213	36850
Mean_Precipitation_May	BARC_1.01_Gm_16_30766209_T_C	16	31134540	3.43287e-06	0.0105418	2947	-4.98258	1.07107	36850
Mean_Precipitation_May	BARC_1.01_Gm_16_30813568_G_T	16	31181902	2.17433e-07	0.00267081	2947	-6.38521	1.22885	36850
Mean_Precipitation_May	BARC_1.01_Gm_19_44642440_G_A	19	44846047	3.52262e-10	1.29809e-05	2947	3.55625	0.564895	36850
Mean_Precipitation_May	BARC_1.01_Gm_20_45874507_G_A	20	47002462	1.3806e-05	0.0339167	2947	3.08398	0.708263	36850
Mean_Precipitation_November	BARC_1.01_Gm_06_5537081_A_G	6	5543013	1.24419e-06	0.0117732	2947	2.17789	0.448256	36850
Mean_Precipitation_November	BARC_1.01_Gm_06_5537614_T_C	6	5543546	9.13748e-06	0.0420895	2947	1.96849	0.442909	36850
Mean_Precipitation_November	BARC_1.01_Gm_06_5538645_G_A	6	5544577	1.02087e-06	0.0117732	2947	2.20106	0.449386	36850
Mean_Precipitation_November	BARC_1.01_Gm_09_1048885_T_C	9	1054596	3.94349e-06	0.0256431	2947	1.73241	0.374729	36850
Mean_Precipitation_November	BARC_1.01_Gm_09_1162832_G_A	9	1177685	1.27796e-06	0.0117732	2947	-2.73115	0.562748	36850
Mean_Precipitation_November	BARC_1.01_Gm_09_1195313_T_C	9	1210166	1.10831e-05	0.0453792	2947	-2.2827	0.518504	36850
Mean_Precipitation_November	BARC_1.01_Gm_15_11322464_A_G	15	11342488	4.87114e-06	0.0256431	2947	2.3426	0.511623	36850
Mean_Precipitation_November	BARC_1.01_Gm_18_60004657_T_G	18	55724023	6.25043e-07	0.0117732	2947	2.14688	0.429868	36850
Mean_Precipitation_November	BARC_1.01_Gm_19_37827878_A_G	19	38038392	4.2739e-06	0.0256431	2947	2.55599	0.554896	36850
Mean_Precipitation_October	BARC_1.01_Gm_01_4975775_T_C	1	4997757	9.281e-06	0.0570008	2947	-4.11732	0.9271	36850
Mean_Precipitation_October	BARC_1.01_Gm_06_49064024_G_T	6	49664340	7.14255e-06	0.0526406	2947	2.28477	0.508011	36850
Mean_Precipitation_October	BARC_1.01_Gm_07_7654705_C_T	7	7694079	1.38972e-05	0.0629811	2947	2.39577	0.550393	36850
Mean_Precipitation_October	BARC_1.01_Gm_08_19292192_C_T	8	19249288	5.77737e-06	0.0526406	2947	-3.50695	0.771998	36850
Mean_Precipitation_October	BARC_1.01_Gm_20_40656371_T_C	20	41773864	7.09404e-06	0.0526406	2947	2.63112	0.584831	36850
Mean_Precipitation_October	BARC_1.01_Gm_20_40718918_A_G	20	41836278	5.95516e-06	0.0526406	2947	2.7197	0.599548	36850
Mean_Precipitation_October	BARC_1.01_Gm_20_40806387_G_T	20	41923741	2.49198e-06	0.0526406	2947	2.82148	0.598016	36850
Mean_Precipitation_September	BARC_1.01_Gm_09_1109914_T_C	9	1124625	1.41473e-05	0.130332	2947	-3.21464	0.739186	36850
Mean_Precipitation_September	BARC_1.01_Gm_09_1114022_G_A	9	1128733	4.82794e-06	0.0617476	2947	-3.33757	0.728624	36850
Mean_Precipitation_September	BARC_1.01_Gm_09_1162832_G_A	9	1177685	1.57733e-07	0.00581248	2947	-4.23673	0.806073	36850
Mean_Precipitation_September	BARC_1.01_Gm_09_1195313_T_C	9	1210166	5.02694e-06	0.0617476	2947	-3.40538	0.744812	36850
Mean_Temp_April	BARC_1.01_Gm_01_48408553_T_C	1	49288415	2.61436e-06	0.0481696	2947	1.85837	0.394707	36850
Mean_Temp_April	BARC_1.01_Gm_07_40616399_T_C	7	40568911	5.88911e-06	0.0498249	2947	-1.78469	0.393222	36850
Mean_Temp_April	BARC_1.01_Gm_17_5444484_T_G	17	5176998	4.55129e-06	0.0498249	2947	2.00413	0.436339	36850
Mean_Temp_April	BARC_1.01_Gm_19_36603029_T_C	19	36781528	4.3183e-07	0.0159129	2947	-1.93162	0.381307	36850
Mean_Temp_April	BARC_1.01_Gm_19_44811823_C_T	19	45015436	6.76051e-06	0.0498249	2947	-2.09133	0.463788	36850
Mean_Temp_August	BARC_1.01_Gm_13_26593119_T_C	13	27789402	8.20115e-07	0.0263198	2947	-1.72041	0.34818	36850
Mean_Temp_August	BARC_1.01_Gm_19_36603029_T_C	19	36781528	1.42848e-06	0.0263198	2947	-1.42394	0.294755	36850
Mean_Temp_Coldest_Quarter	BARC_1.01_Gm_01_47886976_C_T	1	48761529	1.85869e-06	0.0106203	2922	4.59708	0.962151	36850
Mean_Temp_Coldest_Quarter	BARC_1.01_Gm_05_3153422_T_C	5	4869885	2.01743e-06	0.0106203	2922	-4.89957	1.02904	36850
Mean_Temp_Coldest_Quarter	BARC_1.01_Gm_05_38933109_C_T	5	41415712	8.14354e-07	0.00739904	2922	5.52366	1.11756	36850
Mean_Temp_Coldest_Quarter	BARC_1.01_Gm_08_22795433_G_A	8	22751408	1.6108e-07	0.00317959	2922	-6.44205	1.22654	36850
Mean_Temp_Coldest_Quarter	BARC_1.01_Gm_10_4575517_G_A	10	4592145	2.86255e-07	0.00351617	2922	5.67989	1.10411	36850
Mean_Temp_Coldest_Quarter	BARC_1.01_Gm_16_30813568_G_T	16	31181902	4.38622e-06	0.020204	2922	-9.37302	2.03722	36850
Mean_Temp_Coldest_Quarter	BARC_1.01_Gm_19_44802873_A_G	19	45006486	1.72569e-07	0.00317959	2922	6.8003	1.29792	36850
Mean_Temp_Coldest_Quarter	BARC_1.01_Gm_19_44811823_C_T	19	45015436	1.00394e-06	0.00739904	2922	-4.5238	0.922974	36850
Mean_Temp_December	BARC_1.01_Gm_01_47886976_C_T	1	48761529	2.98169e-06	0.0137344	2936	4.52287	0.96618	36850
Mean_Temp_December	BARC_1.01_Gm_05_3153422_T_C	5	4869885	1.49133e-06	0.00890547	2936	-4.98666	1.03408	36850
Mean_Temp_December	BARC_1.01_Gm_05_38933109_C_T	5	41415712	3.98809e-07	0.00367403	2936	5.68793	1.11943	36850
Mean_Temp_December	BARC_1.01_Gm_08_22795433_G_A	8	22751408	1.34782e-07	0.00165557	2936	-6.50876	1.23151	36850
Mean_Temp_December	BARC_1.01_Gm_10_4575517_G_A	10	4592145	1.33774e-07	0.00165557	2936	5.8458	1.10578	36850
Mean_Temp_December	BARC_1.01_Gm_16_30813568_G_T	16	31181902	1.38225e-06	0.00890547	2936	-9.90278	2.04706	36850
Mean_Temp_December	BARC_1.01_Gm_19_44802873_A_G	19	45006486	9.57403e-08	0.00165557	2936	6.97722	1.30463	36850
Mean_Temp_December	BARC_1.01_Gm_19_44811823_C_T	19	45015436	1.69168e-06	0.00890547	2936	-4.45476	0.92867	36850
Mean_Temp_Driest_Quarter	BARC_1.01_Gm_05_3153422_T_C	5	4869885	6.39384e-06	0.033659	2922	-5.57567	1.23323	36850
Mean_Temp_Driest_Quarter	BARC_1.01_Gm_05_38933109_C_T	5	41415712	2.54861e-06	0.0234791	2922	6.32525	1.34193	36850
Mean_Temp_Driest_Quarter	BARC_1.01_Gm_06_44842845_A_G	6	45410279	4.95522e-07	0.00761231	2922	5.56308	1.10392	36850
Mean_Temp_Driest_Quarter	BARC_1.01_Gm_08_22795433_G_A	8	22751408	6.19727e-07	0.00761231	2922	-7.34043	1.46925	36850
Mean_Temp_Driest_Quarter	BARC_1.01_Gm_09_3197212_A_C	9	3238568	6.19032e-06	0.033659	2922	-6.03432	1.33264	36850
Mean_Temp_Driest_Quarter	BARC_1.01_Gm_10_4575517_G_A	10	4592145	5.23634e-06	0.033659	2922	6.06189	1.32832	36850
Mean_Temp_Driest_Quarter	BARC_1.01_Gm_19_44802873_A_G	19	45006486	3.82752e-07	0.00761231	2922	7.90683	1.55371	36850
Mean_Temp_February	BARC_1.01_Gm_01_47855385_T_C	1	48729931	1.2154e-05	0.0447874	2926	4.03731	0.921266	36850
Mean_Temp_February	BARC_1.01_Gm_01_47876895_T_G	1	48751448	1.15816e-05	0.0447874	2926	4.04565	0.920947	36850
Mean_Temp_February	BARC_1.01_Gm_01_47886976_C_T	1	48761529	2.01416e-06	0.0112847	2926	4.26859	0.896461	36850
Mean_Temp_February	BARC_1.01_Gm_05_3153422_T_C	5	4869885	2.14363e-06	0.0112847	2926	-4.55041	0.958198	36850
Mean_Temp_February	BARC_1.01_Gm_05_38933109_C_T	5	41415712	1.47295e-06	0.0108557	2926	5.03507	1.04357	36850
Mean_Temp_February	BARC_1.01_Gm_08_22795433_G_A	8	22751408	2.5631e-07	0.00314834	2926	-5.90155	1.14256	36850
Mean_Temp_February	BARC_1.01_Gm_10_4575517_G_A	10	4592145	3.66179e-07	0.00337342	2926	5.24458	1.02886	36850
Mean_Temp_February	BARC_1.01_Gm_16_30813568_G_T	16	31181902	1.09481e-05	0.0447874	2926	-8.37883	1.90203	36850
Mean_Temp_February	BARC_1.01_Gm_19_44802873_A_G	19	45006486	1.02885e-07	0.00314834	2926	6.43027	1.20532	36850
Mean_Temp_February	BARC_1.01_Gm_19_44811823_C_T	19	45015436	2.08718e-07	0.00314834	2926	-4.46542	0.858101	36850
Mean_Temp_January	BARC_1.01_Gm_01_47886976_C_T	1	48761529	1.80334e-06	0.0111285	2905	4.93981	1.03255	36850
Mean_Temp_January	BARC_1.01_Gm_05_3153422_T_C	5	4869885	2.9388e-06	0.0135368	2905	-5.1725	1.10423	36850
Mean_Temp_January	BARC_1.01_Gm_05_38933109_C_T	5	41415712	1.17596e-06	0.0108335	2905	5.84393	1.19999	36850
Mean_Temp_January	BARC_1.01_Gm_08_22795433_G_A	8	22751408	1.34702e-07	0.00277059	2905	-6.95586	1.31604	36850
Mean_Temp_January	BARC_1.01_Gm_10_4575517_G_A	10	4592145	6.86404e-07	0.00843132	2905	5.8194	1.16945	36850
Mean_Temp_January	BARC_1.01_Gm_16_30813568_G_T	16	31181902	2.74649e-06	0.0135368	2905	-10.4158	2.21697	36850
Mean_Temp_January	BARC_1.01_Gm_19_44802873_A_G	19	45006486	1.50371e-07	0.00277059	2905	7.32983	1.39216	36850
Mean_Temp_January	BARC_1.01_Gm_19_44811823_C_T	19	45015436	1.81198e-06	0.0111285	2905	-4.73766	0.990492	36850
Mean_Temp_July	BARC_1.01_Gm_13_26593119_T_C	13	27789402	5.69298e-07	0.0104893	2947	-1.68861	0.336885	36850
Mean_Temp_July	BARC_1.01_Gm_13_4960788_C_T	13	16871244	9.94927e-06	0.12221	2947	-1.66963	0.377233	36850
Mean_Temp_July	BARC_1.01_Gm_19_36603029_T_C	19	36781528	2.5261e-11	9.30866e-07	2947	-1.89397	0.282779	36850
Mean_Temp_June	BARC_1.01_Gm_13_26593119_T_C	13	27789402	5.67511e-06	0.104564	2947	-1.69287	0.372347	36850
Mean_Temp_June	BARC_1.01_Gm_19_36603029_T_C	19	36781528	2.36123e-09	8.70115e-05	2947	-1.86809	0.311898	36850
Mean_Temp_March	BARC_1.01_Gm_01_47855385_T_C	1	48729931	1.11123e-05	0.034124	2947	3.01484	0.684895	36850
Mean_Temp_March	BARC_1.01_Gm_01_47876895_T_G	1	48751448	1.06137e-05	0.034124	2947	3.02067	0.684662	36850
Mean_Temp_March	BARC_1.01_Gm_01_47886976_C_T	1	48761529	3.46693e-06	0.0201608	2947	3.0942	0.66543	36850
Mean_Temp_March	BARC_1.01_Gm_01_48408553_T_C	1	49288415	9.32124e-06	0.034124	2947	2.40156	0.540876	36850
Mean_Temp_March	BARC_1.01_Gm_05_38933109_C_T	5	41415712	3.4716e-06	0.0201608	2947	3.61592	0.777676	36850
Mean_Temp_March	BARC_1.01_Gm_07_40616399_T_C	7	40568911	6.50206e-06	0.0266223	2947	-2.43294	0.538552	36850
Mean_Temp_March	BARC_1.01_Gm_08_22795433_G_A	8	22751408	3.68284e-06	0.0201608	2947	-3.93038	0.847549	36850
Mean_Temp_March	BARC_1.01_Gm_10_4575517_G_A	10	4592145	1.68522e-06	0.0201608	2947	3.68794	0.768695	36850
Mean_Temp_March	BARC_1.01_Gm_17_5444484_T_G	17	5176998	3.82973e-06	0.0201608	2947	2.76563	0.597431	36850
Mean_Temp_March	BARC_1.01_Gm_19_36603029_T_C	19	36781528	5.05072e-06	0.0232649	2947	-2.3893	0.522692	36850
Mean_Temp_March	BARC_1.01_Gm_19_44569170_A_G	19	44772777	1.249e-05	0.0354044	2947	4.30746	0.984266	36850
Mean_Temp_March	BARC_1.01_Gm_19_44802873_A_G	19	45006486	3.02636e-07	0.00557606	2947	4.58254	0.892644	36850
Mean_Temp_March	BARC_1.01_Gm_19_44811823_C_T	19	45015436	2.95478e-07	0.00557606	2947	-3.25962	0.634388	36850
Mean_Temp_May	BARC_1.01_Gm_01_48408553_T_C	1	49288415	7.87659e-06	0.119216	2947	1.5083	0.336939	36850
Mean_Temp_May	BARC_1.01_Gm_14_44977165_C_T	14	44255136	1.29406e-05	0.119216	2947	1.96291	0.449329	36850
Mean_Temp_May	BARC_1.01_Gm_17_5444484_T_G	17	5176998	1.15544e-05	0.119216	2947	1.63201	0.371471	36850
Mean_Temp_May	BARC_1.01_Gm_19_36603029_T_C	19	36781528	5.27624e-08	0.00194429	2947	-1.77542	0.325411	36850
Mean_Temp_November	BARC_1.01_Gm_01_47886976_C_T	1	48761529	3.20812e-06	0.0147774	2947	3.64552	0.781292	36850
Mean_Temp_November	BARC_1.01_Gm_05_3153422_T_C	5	4869885	2.55033e-06	0.0134257	2947	-3.94126	0.836195	36850
Mean_Temp_November	BARC_1.01_Gm_05_38933109_C_T	5	41415712	2.81914e-07	0.00259714	2947	4.65921	0.905208	36850
Mean_Temp_November	BARC_1.01_Gm_08_22795433_G_A	8	22751408	1.41269e-07	0.00173526	2947	-5.2546	0.995858	36850
Mean_Temp_November	BARC_1.01_Gm_10_4575517_G_A	10	4592145	6.98009e-08	0.00161512	2947	4.83292	0.894077	36850
Mean_Temp_November	BARC_1.01_Gm_15_25236055_C_A	15	25328170	1.11925e-05	0.0418855	2947	3.13818	0.713168	36850
Mean_Temp_November	BARC_1.01_Gm_15_28457674_C_T	15	28637600	1.13665e-05	0.0418855	2947	3.12412	0.710517	36850
Mean_Temp_November	BARC_1.01_Gm_16_30813568_G_T	16	31181902	2.18224e-06	0.0134026	2947	-7.85743	1.65586	36850
Mean_Temp_November	BARC_1.01_Gm_19_44802873_A_G	19	45006486	8.76591e-08	0.00161512	2947	5.64716	1.05277	36850
Mean_Temp_November	BARC_1.01_Gm_19_44811823_C_T	19	45015436	1.20123e-06	0.00885303	2947	-3.65141	0.750455	36850
Mean_Temp_October	BARC_1.01_Gm_01_47886976_C_T	1	48761529	9.73733e-06	0.051115	2947	2.48143	0.560059	36850
Mean_Temp_October	BARC_1.01_Gm_05_3153422_T_C	5	4869885	1.22783e-05	0.051115	2947	-2.63265	0.601052	36850
Mean_Temp_October	BARC_1.01_Gm_05_38933109_C_T	5	41415712	7.30473e-07	0.00672948	2947	3.21267	0.647213	36850
Mean_Temp_October	BARC_1.01_Gm_08_22795433_G_A	8	22751408	3.69266e-06	0.0272149	2947	-3.31581	0.715108	36850
Mean_Temp_October	BARC_1.01_Gm_10_2482855_G_T	10	2490861	4.65826e-06	0.0286095	2947	-2.50561	0.546102	36850
Mean_Temp_October	BARC_1.01_Gm_10_4575517_G_A	10	4592145	1.31347e-07	0.00242007	2947	3.37842	0.638653	36850
Mean_Temp_October	BARC_1.01_Gm_16_30813568_G_T	16	31181902	1.2484e-05	0.051115	2947	-5.21221	1.19098	36850
Mean_Temp_October	BARC_1.01_Gm_19_44802873_A_G	19	45006486	2.75316e-08	0.00101454	2947	4.21345	0.756247	36850
Mean_Temp_October	BARC_1.01_Gm_19_44811823_C_T	19	45015436	6.79244e-07	0.00672948	2947	-2.68671	0.53971	36850
Mean_Temp_September	BARC_1.01_Gm_05_38933109_C_T	5	41415712	1.33203e-05	0.0701218	2947	2.2569	0.51738	36850
Mean_Temp_September	BARC_1.01_Gm_07_40616399_T_C	7	40568911	1.14874e-05	0.0701218	2947	-1.6239	0.369516	36850
Mean_Temp_September	BARC_1.01_Gm_08_22795433_G_A	8	22751408	6.46192e-06	0.0595304	2947	-2.58767	0.572636	36850
Mean_Temp_September	BARC_1.01_Gm_10_2482855_G_T	10	2490861	1.01395e-05	0.0701218	2947	-1.93984	0.438691	36850
Mean_Temp_September	BARC_1.01_Gm_10_4575517_G_A	10	4592145	1.30445e-06	0.0240346	2947	2.4725	0.509885	36850
Mean_Temp_September	BARC_1.01_Gm_19_44802873_A_G	19	45006486	1.29007e-06	0.0240346	2947	2.94817	0.607701	36850
Mean_Temp_September	BARC_1.01_Gm_19_44811823_C_T	19	45015436	2.16329e-06	0.0265724	2947	-2.05718	0.433365	36850
Mean_Temp_Warmest_Quarter	BARC_1.01_Gm_13_26593119_T_C	13	27789402	5.12722e-07	0.00944689	2947	-1.67989	0.333795	36850
Mean_Temp_Warmest_Quarter	BARC_1.01_Gm_19_36603029_T_C	19	36781528	3.94905e-09	0.000145522	2947	-1.65929	0.281037	36850
Mean_Temperature_Wettest_Quarter	BARC_1.01_Gm_13_21208624_C_T	13	22764448	1.20889e-05	0.13762	2947	-1.73123	0.394944	36850
Mean_Temperature_Wettest_Quarter	BARC_1.01_Gm_13_4960788_C_T	13	16871244	6.80176e-06	0.125322	2947	-1.9716	0.437362	36850
Mean_Temperature_Wettest_Quarter	BARC_1.01_Gm_19_36603029_T_C	19	36781528	4.03537e-15	1.48704e-10	2947	-2.56271	0.324565	36850
Min_Temp_April	BARC_1.01_Gm_01_48408553_T_C	1	49288415	4.11696e-06	0.0310906	2921	2.08893	0.452721	36850
Min_Temp_April	BARC_1.01_Gm_05_38933109_C_T	5	41415712	5.05009e-08	0.00186096	2921	3.47694	0.636346	36850
Min_Temp_April	BARC_1.01_Gm_06_44842845_A_G	6	45410279	7.58854e-06	0.0444462	2921	2.38445	0.531703	36850
Min_Temp_April	BARC_1.01_Gm_10_4575517_G_A	10	4592145	4.21853e-06	0.0310906	2921	2.94503	0.638963	36850
Min_Temp_April	BARC_1.01_Gm_17_39625912_T_G	17	39350335	1.00675e-05	0.0444462	2921	2.25834	0.510533	36850
Min_Temp_April	BARC_1.01_Gm_17_5444484_T_G	17	5176998	9.58985e-06	0.0444462	2921	2.21802	0.500226	36850
Min_Temp_April	BARC_1.01_Gm_19_44642440_G_A	19	44846047	3.91397e-07	0.00480766	2921	2.74776	0.540394	36850
Min_Temp_April	BARC_1.01_Gm_19_44802873_A_G	19	45006486	2.12132e-07	0.00390853	2921	3.84669	0.739632	36850
Min_Temp_April	BARC_1.01_Gm_19_44811823_C_T	19	45015436	1.08553e-05	0.0444462	2921	-2.3474	0.532642	36850
Min_Temp_August	BARC_1.01_Gm_06_44842845_A_G	6	45410279	7.00387e-06	0.0709055	2947	1.76871	0.392902	36850
Min_Temp_August	BARC_1.01_Gm_10_2482855_G_T	10	2490861	9.62082e-06	0.0709055	2947	-1.78041	0.401601	36850
Min_Temp_August	BARC_1.01_Gm_10_4575517_G_A	10	4592145	4.27331e-06	0.0709055	2947	2.11554	0.459272	36850
Min_Temp_August	BARC_1.01_Gm_17_5444484_T_G	17	5176998	1.16684e-05	0.0716636	2947	1.62612	0.37031	36850
Min_Temp_August	BARC_1.01_Gm_19_44802873_A_G	19	45006486	2.28665e-06	0.0709055	2947	2.62837	0.555016	36850
Min_Temp_August	BARC_1.01_Gm_19_44811823_C_T	19	45015436	8.32156e-06	0.0709055	2947	-1.77093	0.396655	36850
Min_Temp_Coldest_Month	BARC_1.01_Gm_01_47801778_C_A	1	48676304	1.31798e-05	0.0285691	2942	5.10472	1.16959	36850
Min_Temp_Coldest_Month	BARC_1.01_Gm_01_47853391_T_C	1	48727937	8.63406e-06	0.0227261	2942	5.07615	1.13899	36850
Min_Temp_Coldest_Month	BARC_1.01_Gm_01_47855385_T_C	1	48729931	5.016e-06	0.0168034	2942	5.25121	1.14841	36850
Min_Temp_Coldest_Month	BARC_1.01_Gm_01_47876895_T_G	1	48751448	4.78665e-06	0.0168034	2942	5.26072	1.14801	36850
Min_Temp_Coldest_Month	BARC_1.01_Gm_01_47886976_C_T	1	48761529	6.94028e-07	0.00511499	2942	5.56475	1.1188	36850
Min_Temp_Coldest_Month	BARC_1.01_Gm_01_47905486_C_T	1	48780039	1.4201e-05	0.0290726	2942	5.00246	1.1505	36850
Min_Temp_Coldest_Month	BARC_1.01_Gm_05_3153422_T_C	5	4869885	2.87874e-06	0.0165795	2942	-5.61808	1.19829	36850
Min_Temp_Coldest_Month	BARC_1.01_Gm_05_38933109_C_T	5	41415712	6.38181e-07	0.00511499	2942	6.48176	1.29889	36850
Min_Temp_Coldest_Month	BARC_1.01_Gm_06_44842845_A_G	6	45410279	1.02644e-05	0.0252162	2942	4.74544	1.07382	36850
Min_Temp_Coldest_Month	BARC_1.01_Gm_08_22795433_G_A	8	22751408	8.59776e-08	0.00316827	2942	-7.65451	1.42604	36850
Min_Temp_Coldest_Month	BARC_1.01_Gm_10_2482855_G_T	10	2490861	3.71491e-06	0.0165795	2942	-5.03943	1.08712	36850
Min_Temp_Coldest_Month	BARC_1.01_Gm_10_4575517_G_A	10	4592145	2.82111e-07	0.00346526	2942	6.60813	1.28388	36850
Min_Temp_Coldest_Month	BARC_1.01_Gm_15_25236055_C_A	15	25328170	1.12434e-05	0.0258949	2942	4.49594	1.02195	36850
Min_Temp_Coldest_Month	BARC_1.01_Gm_15_25682685_A_C	15	25777609	6.72802e-06	0.0190713	2942	4.54708	1.00816	36850
Min_Temp_Coldest_Month	BARC_1.01_Gm_15_28457674_C_T	15	28637600	4.04927e-06	0.0165795	2942	4.69889	1.01761	36850
Min_Temp_Coldest_Month	BARC_1.01_Gm_16_30813568_G_T	16	31181902	3.15147e-06	0.0165795	2942	-11.0782	2.37236	36850
Min_Temp_Coldest_Month	BARC_1.01_Gm_19_44802873_A_G	19	45006486	2.12167e-07	0.00346526	2942	7.84352	1.50817	36850
Min_Temp_Coldest_Month	BARC_1.01_Gm_19_44811823_C_T	19	45015436	5.47194e-06	0.0168034	2942	-4.89732	1.07534	36850
Min_Temp_December	BARC_1.01_Gm_01_47853391_T_C	1	48727937	6.60118e-06	0.0162169	2933	4.71131	1.04363	36850
Min_Temp_December	BARC_1.01_Gm_01_47855385_T_C	1	48729931	5.40254e-06	0.0142203	2933	4.79434	1.05209	36850
Min_Temp_December	BARC_1.01_Gm_01_47876895_T_G	1	48751448	5.12684e-06	0.0142203	2933	4.80431	1.05173	36850
Min_Temp_December	BARC_1.01_Gm_01_47886976_C_T	1	48761529	8.1764e-07	0.00502167	2933	5.06863	1.02567	36850
Min_Temp_December	BARC_1.01_Gm_05_3153422_T_C	5	4869885	2.36898e-06	0.0121932	2933	-5.1966	1.099	36850
Min_Temp_December	BARC_1.01_Gm_05_38933109_C_T	5	41415712	1.44542e-07	0.00133159	2933	6.2586	1.18708	36850
Min_Temp_December	BARC_1.01_Gm_06_44842845_A_G	6	45410279	1.24491e-05	0.0286719	2933	4.31263	0.985277	36850
Min_Temp_December	BARC_1.01_Gm_08_22795433_G_A	8	22751408	5.94825e-08	0.00109597	2933	-7.10306	1.30705	36850
Min_Temp_December	BARC_1.01_Gm_10_2482855_G_T	10	2490861	3.21209e-06	0.0121932	2933	-4.65542	0.997776	36850
Min_Temp_December	BARC_1.01_Gm_10_4575517_G_A	10	4592145	4.68452e-08	0.00109597	2933	6.42511	1.17304	36850
Min_Temp_December	BARC_1.01_Gm_15_25236055_C_A	15	25328170	4.83254e-06	0.0142203	2933	4.28714	0.935956	36850
Min_Temp_December	BARC_1.01_Gm_15_25682685_A_C	15	25777609	3.50665e-06	0.0121932	2933	4.29316	0.923737	36850
Min_Temp_December	BARC_1.01_Gm_15_28457674_C_T	15	28637600	3.63975e-06	0.0121932	2933	4.32584	0.932325	36850
Min_Temp_December	BARC_1.01_Gm_16_30813568_G_T	16	31181902	5.79915e-07	0.00427398	2933	-10.8868	2.1735	36850
Min_Temp_December	BARC_1.01_Gm_19_44802873_A_G	19	45006486	9.05356e-08	0.00111208	2933	7.41292	1.38345	36850
Min_Temp_December	BARC_1.01_Gm_19_44811823_C_T	19	45015436	2.77808e-06	0.0121932	2933	-4.64648	0.9895	36850
Min_Temp_February	BARC_1.01_Gm_01_47801778_C_A	1	48676304	1.21468e-05	0.02633	2946	4.57791	1.0446	36850
Min_Temp_February	BARC_1.01_Gm_01_47853391_T_C	1	48727937	8.00774e-06	0.0210775	2946	4.54919	1.01705	36850
Min_Temp_February	BARC_1.01_Gm_01_47855385_T_C	1	48729931	3.12053e-06	0.0127769	2946	4.79013	1.02534	36850
Min_Temp_February	BARC_1.01_Gm_01_47876895_T_G	1	48751448	2.96044e-06	0.0127769	2946	4.79963	1.02498	36850
Min_Temp_February	BARC_1.01_Gm_01_47886976_C_T	1	48761529	7.87165e-07	0.00483451	2946	4.94008	0.998158	36850
Min_Temp_February	BARC_1.01_Gm_01_47905486_C_T	1	48780039	1.05738e-05	0.0259763	2946	4.53265	1.02717	36850
Min_Temp_February	BARC_1.01_Gm_05_3153422_T_C	5	4869885	1.68713e-06	0.00888152	2946	-5.12118	1.06748	36850
Min_Temp_February	BARC_1.01_Gm_05_38933109_C_T	5	41415712	4.5533e-07	0.00419473	2946	5.82145	1.15149	36850
Min_Temp_February	BARC_1.01_Gm_06_44842845_A_G	6	45410279	1.1967e-05	0.02633	2946	4.19732	0.957047	36850
Min_Temp_February	BARC_1.01_Gm_08_22795433_G_A	8	22751408	8.04623e-08	0.00141256	2946	-6.83975	1.2714	36850
Min_Temp_February	BARC_1.01_Gm_10_2482855_G_T	10	2490861	6.61863e-06	0.0210075	2946	-4.36709	0.967506	36850
Min_Temp_February	BARC_1.01_Gm_10_4575517_G_A	10	4592145	1.14998e-07	0.00141256	2946	6.09996	1.14782	36850
Min_Temp_February	BARC_1.01_Gm_15_25682685_A_C	15	25777609	7.68368e-06	0.0210775	2946	3.9964	0.891693	36850
Min_Temp_February	BARC_1.01_Gm_15_28457674_C_T	15	28637600	6.84099e-06	0.0210075	2946	4.05918	0.900697	36850
Min_Temp_February	BARC_1.01_Gm_16_30813568_G_T	16	31181902	4.63955e-06	0.0170967	2946	-9.70351	2.1145	36850
Min_Temp_February	BARC_1.01_Gm_19_44802873_A_G	19	45006486	4.71914e-08	0.00141256	2946	7.34968	1.34218	36850
Min_Temp_February	BARC_1.01_Gm_19_44811823_C_T	19	45015436	6.47203e-07	0.00476989	2946	-4.76994	0.956381	36850
Min_Temp_January	BARC_1.01_Gm_01_47801778_C_A	1	48676304	1.34034e-05	0.0290537	2942	5.10299	1.17019	36850
Min_Temp_January	BARC_1.01_Gm_01_47853391_T_C	1	48727937	8.77439e-06	0.0230955	2942	5.07474	1.13956	36850
Min_Temp_January	BARC_1.01_Gm_01_47855385_T_C	1	48729931	5.12915e-06	0.0169284	2942	5.24854	1.14901	36850
Min_Temp_January	BARC_1.01_Gm_01_47876895_T_G	1	48751448	4.89469e-06	0.0169284	2942	5.25806	1.14861	36850
Min_Temp_January	BARC_1.01_Gm_01_47886976_C_T	1	48761529	7.04793e-07	0.00519433	2942	5.5641	1.11934	36850
Min_Temp_January	BARC_1.01_Gm_05_3153422_T_C	5	4869885	2.87539e-06	0.0161587	2942	-5.62076	1.1988	36850
Min_Temp_January	BARC_1.01_Gm_05_38933109_C_T	5	41415712	6.14168e-07	0.00519433	2942	6.4946	1.29952	36850
Min_Temp_January	BARC_1.01_Gm_06_44842845_A_G	6	45410279	9.77204e-06	0.0240066	2942	4.7588	1.07424	36850
Min_Temp_January	BARC_1.01_Gm_08_22795433_G_A	8	22751408	8.67975e-08	0.00313855	2942	-7.6555	1.42669	36850
Min_Temp_January	BARC_1.01_Gm_10_2482855_G_T	10	2490861	3.69758e-06	0.0161587	2942	-5.04244	1.08755	36850
Min_Temp_January	BARC_1.01_Gm_10_4575517_G_A	10	4592145	2.55513e-07	0.00313855	2942	6.63517	1.28446	36850
Min_Temp_January	BARC_1.01_Gm_15_25236055_C_A	15	25328170	1.09138e-05	0.0251357	2942	4.50458	1.02241	36850
Min_Temp_January	BARC_1.01_Gm_15_25682685_A_C	15	25777609	6.55529e-06	0.0185817	2942	4.55466	1.0086	36850
Min_Temp_January	BARC_1.01_Gm_15_28457674_C_T	15	28637600	3.9465e-06	0.0161587	2942	4.70644	1.01806	36850
Min_Temp_January	BARC_1.01_Gm_16_30813568_G_T	16	31181902	3.07659e-06	0.0161587	2942	-11.0946	2.37333	36850
Min_Temp_January	BARC_1.01_Gm_19_44802873_A_G	19	45006486	2.12142e-07	0.00313855	2942	7.84678	1.50879	36850
Min_Temp_January	BARC_1.01_Gm_19_44811823_C_T	19	45015436	5.51265e-06	0.0169284	2942	-4.89758	1.07576	36850
Min_Temp_July	BARC_1.01_Gm_13_26593119_T_C	13	27789402	2.49094e-06	0.030597	2947	-1.72855	0.366361	36850
Min_Temp_July	BARC_1.01_Gm_13_4960788_C_T	13	16871244	2.25701e-06	0.030597	2947	-1.9371	0.408815	36850
Min_Temp_July	BARC_1.01_Gm_19_36603029_T_C	19	36781528	2.84717e-10	1.04918e-05	2947	-1.95124	0.308312	36850
Min_Temp_June	BARC_1.01_Gm_01_48408553_T_C	1	49288415	1.32554e-05	0.122115	2947	1.50555	0.345052	36850
Min_Temp_June	BARC_1.01_Gm_13_26593119_T_C	13	27789402	1.16897e-05	0.122115	2947	-1.74713	0.397903	36850
Min_Temp_June	BARC_1.01_Gm_13_4960788_C_T	13	16871244	8.42699e-06	0.122115	2947	-1.98883	0.445733	36850
Min_Temp_June	BARC_1.01_Gm_19_36603029_T_C	19	36781528	1.20677e-09	4.44696e-05	2947	-2.03302	0.333337	36850
Min_Temp_March	BARC_1.01_Gm_01_47855385_T_C	1	48729931	4.48446e-06	0.0206565	2684	3.69348	0.803452	36850
Min_Temp_March	BARC_1.01_Gm_01_47876895_T_G	1	48751448	4.23906e-06	0.0206565	2684	3.70158	0.80315	36850
Min_Temp_March	BARC_1.01_Gm_01_47886976_C_T	1	48761529	2.53114e-06	0.0155454	2684	3.65112	0.774233	36850
Min_Temp_March	BARC_1.01_Gm_01_48408553_T_C	1	49288415	7.71103e-06	0.02831	2684	2.96455	0.66146	36850
Min_Temp_March	BARC_1.01_Gm_05_3153422_T_C	5	4869885	1.08637e-05	0.02831	2684	-3.66888	0.832399	36850
Min_Temp_March	BARC_1.01_Gm_05_38933109_C_T	5	41415712	3.04531e-07	0.00374065	2684	4.59255	0.894597	36850
Min_Temp_March	BARC_1.01_Gm_08_22795433_G_A	8	22751408	5.00337e-07	0.00460935	2684	-5.01193	0.994721	36850
Min_Temp_March	BARC_1.01_Gm_10_2482855_G_T	10	2490861	1.22809e-05	0.02831	2684	-3.27666	0.747965	36850
Min_Temp_March	BARC_1.01_Gm_10_4575517_G_A	10	4592145	8.13698e-08	0.00149924	2684	4.86001	0.903516	36850
Min_Temp_March	BARC_1.01_Gm_15_25682685_A_C	15	25777609	7.66859e-06	0.02831	2684	3.10527	0.692674	36850
Min_Temp_March	BARC_1.01_Gm_15_28457674_C_T	15	28637600	1.05263e-05	0.02831	2684	3.0733	0.696188	36850
Min_Temp_March	BARC_1.01_Gm_17_39625912_T_G	17	39350335	1.2292e-05	0.02831	2684	3.17514	0.724824	36850
Min_Temp_March	BARC_1.01_Gm_17_5444484_T_G	17	5176998	8.93141e-06	0.02831	2684	3.12825	0.702953	36850
Min_Temp_March	BARC_1.01_Gm_19_44642440_G_A	19	44846047	1.07432e-05	0.02831	2684	3.37513	0.765331	36850
Min_Temp_March	BARC_1.01_Gm_19_44802873_A_G	19	45006486	3.13335e-08	0.00115464	2684	5.7878	1.04281	36850
Min_Temp_March	BARC_1.01_Gm_19_44811823_C_T	19	45015436	1.20286e-06	0.00886508	2684	-3.63016	0.745978	36850
Min_Temp_May	BARC_1.01_Gm_01_48408553_T_C	1	49288415	2.08637e-06	0.0256276	2947	1.86508	0.392288	36850
Min_Temp_May	BARC_1.01_Gm_05_38933109_C_T	5	41415712	5.02972e-06	0.0264779	2947	2.52678	0.552662	36850
Min_Temp_May	BARC_1.01_Gm_10_2482855_G_T	10	2490861	9.77734e-06	0.0400328	2947	-2.06401	0.465941	36850
Min_Temp_May	BARC_1.01_Gm_10_4575517_G_A	10	4592145	4.57742e-06	0.0264779	2947	2.5069	0.545944	36850
Min_Temp_May	BARC_1.01_Gm_14_44977165_C_T	14	44255136	1.12983e-05	0.0416341	2947	2.29358	0.521472	36850
Min_Temp_May	BARC_1.01_Gm_17_39625912_T_G	17	39350335	8.41333e-06	0.0387539	2947	1.9761	0.442844	36850
Min_Temp_May	BARC_1.01_Gm_17_5444484_T_G	17	5176998	3.79177e-06	0.0264779	2947	1.99894	0.431617	36850
Min_Temp_May	BARC_1.01_Gm_19_36603029_T_C	19	36781528	1.41836e-06	0.0256276	2947	-1.84109	0.380991	36850
Min_Temp_May	BARC_1.01_Gm_19_44642440_G_A	19	44846047	3.05109e-06	0.0264779	2947	2.19559	0.469504	36850
Min_Temp_May	BARC_1.01_Gm_19_44802873_A_G	19	45006486	1.48843e-06	0.0256276	2947	3.11641	0.646199	36850
Min_Temp_November	BARC_1.01_Gm_01_47853391_T_C	1	48727937	1.3839e-05	0.0339978	2887	3.76565	0.864889	36850
Min_Temp_November	BARC_1.01_Gm_01_47855385_T_C	1	48729931	9.68604e-06	0.025495	2887	3.86153	0.871288	36850
Min_Temp_November	BARC_1.01_Gm_01_47876895_T_G	1	48751448	9.20984e-06	0.025495	2887	3.86968	0.870981	36850
Min_Temp_November	BARC_1.01_Gm_01_47886976_C_T	1	48761529	1.37695e-06	0.00845679	2887	4.11093	0.849628	36850
Min_Temp_November	BARC_1.01_Gm_05_3153422_T_C	5	4869885	4.05017e-06	0.0149249	2887	-4.20649	0.910951	36850
Min_Temp_November	BARC_1.01_Gm_05_38933109_C_T	5	41415712	8.16875e-08	0.000986436	2887	5.27631	0.98123	36850
Min_Temp_November	BARC_1.01_Gm_08_22795433_G_A	8	22751408	1.07076e-07	0.000986436	2887	-5.76706	1.08245	36850
Min_Temp_November	BARC_1.01_Gm_10_2482855_G_T	10	2490861	9.25121e-06	0.025495	2887	-3.673	0.826894	36850
Min_Temp_November	BARC_1.01_Gm_10_4575517_G_A	10	4592145	1.88034e-08	0.000692906	2887	5.45147	0.966812	36850
Min_Temp_November	BARC_1.01_Gm_15_25236055_C_A	15	25328170	2.5444e-06	0.0104179	2887	3.64899	0.774076	36850
Min_Temp_November	BARC_1.01_Gm_15_25682685_A_C	15	25777609	2.06074e-06	0.00949231	2887	3.63581	0.764294	36850
Min_Temp_November	BARC_1.01_Gm_15_28457674_C_T	15	28637600	1.95032e-06	0.00949231	2887	3.67775	0.771295	36850
Min_Temp_November	BARC_1.01_Gm_16_30813568_G_T	16	31181902	4.93179e-07	0.00363473	2887	-9.08796	1.80301	36850
Min_Temp_November	BARC_1.01_Gm_19_44802873_A_G	19	45006486	4.04712e-08	0.000745682	2887	6.29976	1.14466	36850
Min_Temp_November	BARC_1.01_Gm_19_44811823_C_T	19	45015436	4.82903e-06	0.0161772	2887	-3.75199	0.819072	36850
Min_Temp_October	BARC_1.01_Gm_01_47886976_C_T	1	48761529	5.35799e-06	0.0179493	2942	2.97059	0.651635	36850
Min_Temp_October	BARC_1.01_Gm_05_3153422_T_C	5	4869885	7.44267e-06	0.0228552	2942	-3.15328	0.702499	36850
Min_Temp_October	BARC_1.01_Gm_05_38933109_C_T	5	41415712	5.01037e-08	0.000923161	2942	4.0809	0.746705	36850
Min_Temp_October	BARC_1.01_Gm_08_22795433_G_A	8	22751408	3.11616e-06	0.0114831	2942	-3.89402	0.833472	36850
Min_Temp_October	BARC_1.01_Gm_10_2482855_G_T	10	2490861	2.65583e-06	0.0108742	2942	-3.00741	0.639194	36850
Min_Temp_October	BARC_1.01_Gm_10_4575517_G_A	10	4592145	1.04412e-07	0.00128253	2942	3.95047	0.740876	36850
Min_Temp_October	BARC_1.01_Gm_15_25236055_C_A	15	25328170	2.05425e-06	0.0094624	2942	2.82594	0.593991	36850
Min_Temp_October	BARC_1.01_Gm_15_25682685_A_C	15	25777609	1.43554e-06	0.0094624	2942	2.83483	0.586927	36850
Min_Temp_October	BARC_1.01_Gm_15_28457674_C_T	15	28637600	1.75347e-06	0.0094624	2942	2.83533	0.591968	36850
Min_Temp_October	BARC_1.01_Gm_16_30813568_G_T	16	31181902	1.90701e-06	0.0094624	2942	-6.61436	1.38589	36850
Min_Temp_October	BARC_1.01_Gm_19_44642440_G_A	19	44846047	7.38371e-07	0.00680225	2942	3.18611	0.642134	36850
Min_Temp_October	BARC_1.01_Gm_19_44802873_A_G	19	45006486	6.31604e-09	0.000232746	2942	5.13309	0.88116	36850
Min_Temp_October	BARC_1.01_Gm_19_44811823_C_T	19	45015436	1.26609e-05	0.0358888	2942	-2.76948	0.633264	36850
Min_Temp_September	BARC_1.01_Gm_05_38933109_C_T	5	41415712	5.72985e-07	0.00703816	2947	3.10263	0.619143	36850
Min_Temp_September	BARC_1.01_Gm_06_44842845_A_G	6	45410279	8.7941e-06	0.0462947	2947	2.31658	0.520261	36850
Min_Temp_September	BARC_1.01_Gm_08_22795433_G_A	8	22751408	1.10784e-06	0.010206	2947	-3.36655	0.689627	36850
Min_Temp_September	BARC_1.01_Gm_10_2482855_G_T	10	2490861	6.04613e-06	0.037546	2947	-2.40261	0.530022	36850
Min_Temp_September	BARC_1.01_Gm_10_4575517_G_A	10	4592145	2.13931e-07	0.00563313	2947	3.17832	0.611319	36850
Min_Temp_September	BARC_1.01_Gm_16_30813568_G_T	16	31181902	6.11333e-06	0.037546	2947	-5.21495	1.15103	36850
Min_Temp_September	BARC_1.01_Gm_19_44802873_A_G	19	45006486	3.05733e-07	0.00563313	2947	3.76149	0.732985	36850
Min_Temp_September	BARC_1.01_Gm_19_44811823_C_T	19	45015436	1.16918e-05	0.0538553	2947	-2.3014	0.524143	36850
ORCDRC_sd1	BARC_1.01_Gm_08_41553888_G_T	8	42195720	3.29541e-06	0.0580059	2963	-2.39941	0.514851	36854
ORCDRC_sd1	BARC_1.01_Gm_08_41554478_A_G	8	42196310	8.71025e-06	0.0642015	2963	-2.21006	0.496112	36854
ORCDRC_sd1	BARC_1.01_Gm_08_41798055_A_G	8	42439047	2.09922e-06	0.0580059	2963	-2.51017	0.528115	36854
ORCDRC_sd1	BARC_1.01_Gm_08_41825010_T_C	8	42465843	6.29575e-06	0.0580059	2963	-2.31017	0.510604	36854
ORCDRC_sd1	BARC_1.01_Gm_08_41844881_T_C	8	42485714	5.83998e-06	0.0580059	2963	-2.3978	0.528107	36854
ORCDRC_sd2	BARC_1.01_Gm_08_41553888_G_T	8	42195720	2.94152e-06	0.049628	2963	-2.04522	0.436648	36854
ORCDRC_sd2	BARC_1.01_Gm_08_41554478_A_G	8	42196310	7.45039e-06	0.0549153	2963	-1.88839	0.420728	36854
ORCDRC_sd2	BARC_1.01_Gm_08_41798055_A_G	8	42439047	1.79348e-06	0.049628	2963	-2.14332	0.447923	36854
ORCDRC_sd2	BARC_1.01_Gm_08_41825010_T_C	8	42465843	5.38645e-06	0.049628	2963	-1.97362	0.43305	36854
ORCDRC_sd2	BARC_1.01_Gm_08_41844881_T_C	8	42485714	4.88138e-06	0.049628	2963	-2.05068	0.447914	36854
ORCDRC_sd3	BARC_1.01_Gm_08_41553888_G_T	8	42195720	3.23192e-06	0.0534916	2963	-1.54727	0.331716	36854
ORCDRC_sd3	BARC_1.01_Gm_08_41554478_A_G	8	42196310	8.28366e-06	0.0610572	2963	-1.42742	0.319649	36854
ORCDRC_sd3	BARC_1.01_Gm_08_41798055_A_G	8	42439047	1.92188e-06	0.0534916	2963	-1.62327	0.340237	36854
ORCDRC_sd3	BARC_1.01_Gm_08_41825010_T_C	8	42465843	5.80579e-06	0.0534916	2963	-1.49404	0.328968	36854
ORCDRC_sd3	BARC_1.01_Gm_08_41844881_T_C	8	42485714	5.12993e-06	0.0534916	2963	-1.5541	0.340229	36854
ORCDRC_sd4	BARC_1.01_Gm_08_41553888_G_T	8	42195720	3.2745e-06	0.0535789	2963	-0.996127	0.213682	36854
ORCDRC_sd4	BARC_1.01_Gm_08_41554478_A_G	8	42196310	1.04154e-05	0.0767701	2963	-0.9093	0.205911	36854
ORCDRC_sd4	BARC_1.01_Gm_08_41798055_A_G	8	42439047	1.88697e-06	0.0535789	2963	-1.04653	0.219182	36854
ORCDRC_sd4	BARC_1.01_Gm_08_41825010_T_C	8	42465843	5.81526e-06	0.0535789	2963	-0.962345	0.211911	36854
ORCDRC_sd4	BARC_1.01_Gm_08_41844881_T_C	8	42485714	5.14978e-06	0.0535789	2963	-1.00096	0.219172	36854
ORCDRC_sd5	BARC_1.01_Gm_08_41553888_G_T	8	42195720	3.84116e-06	0.0488976	2963	-0.581219	0.125573	36854
ORCDRC_sd5	BARC_1.01_Gm_08_41554478_A_G	8	42196310	1.11998e-05	0.0825518	2963	-0.532413	0.120999	36854
ORCDRC_sd5	BARC_1.01_Gm_08_41798055_A_G	8	42439047	1.66348e-06	0.0488976	2963	-0.618279	0.128802	36854
ORCDRC_sd5	BARC_1.01_Gm_08_41825010_T_C	8	42465843	5.30717e-06	0.0488976	2963	-0.56795	0.124533	36854
ORCDRC_sd5	BARC_1.01_Gm_08_41844881_T_C	8	42485714	4.25321e-06	0.0488976	2963	-0.593366	0.12879	36854
ORCDRC_sd6	BARC_1.01_Gm_08_41553888_G_T	8	42195720	4.05614e-06	0.0692455	2963	-0.324437	0.0702676	36854
ORCDRC_sd6	BARC_1.01_Gm_08_41554478_A_G	8	42196310	1.23705e-05	0.0911802	2963	-0.296515	0.0677224	36854
ORCDRC_sd6	BARC_1.01_Gm_08_41798055_A_G	8	42439047	2.26916e-06	0.0692455	2963	-0.341364	0.0720605	36854
ORCDRC_sd6	BARC_1.01_Gm_08_41825010_T_C	8	42465843	5.98003e-06	0.0692455	2963	-0.315977	0.0696701	36854
ORCDRC_sd6	BARC_1.01_Gm_08_41844881_T_C	8	42485714	7.51566e-06	0.0692455	2963	-0.323334	0.0720678	36854
PHIHOX_sd1	BARC_1.01_Gm_18_61116017_G_A	18	56817839	1.04441e-05	0.307626	2963	0.537923	0.121829	36854
PHIHOX_sd2	BARC_1.01_Gm_17_3468857_G_A	17	3461091	1.34992e-05	0.24875	2963	0.555591	0.127453	36854
PHIHOX_sd2	BARC_1.01_Gm_18_61116017_G_A	18	56817839	1.14089e-05	0.24875	2963	0.52966	0.120484	36854
PHIHOX_sd3	BARC_1.01_Gm_17_3468857_G_A	17	3461091	1.27349e-05	0.234667	2963	0.558002	0.12763	36854
PHIHOX_sd3	BARC_1.01_Gm_18_61116017_G_A	18	56817839	1.22689e-05	0.234667	2963	0.528582	0.120675	36854
PHIHOX_sd4	BARC_1.01_Gm_17_3468857_G_A	17	3461091	1.40405e-05	0.29002	2963	0.552472	0.12699	36854
PHIHOX_sd5	BARC_1.01_Gm_17_3468857_G_A	17	3461091	1.39884e-05	0.257765	2963	0.55755	0.128133	36854
PHIHOX_sd5	BARC_1.01_Gm_18_61116017_G_A	18	56817839	7.60282e-06	0.257765	2963	0.542508	0.120986	36854
PHIHOX_sd6	BARC_1.01_Gm_17_3468857_G_A	17	3461091	1.40587e-05	0.265854	2963	0.560895	0.128934	36854
Precipitation_Coldest_Quarter	BARC_1.01_Gm_06_5537081_A_G	6	5543013	5.68935e-09	0.000104826	2947	8.15997	1.39654	36850
Precipitation_Coldest_Quarter	BARC_1.01_Gm_06_5537614_T_C	6	5543546	1.61e-07	0.00197761	2947	7.25677	1.38166	36850
Precipitation_Coldest_Quarter	BARC_1.01_Gm_06_5538645_G_A	6	5544577	5.11282e-09	0.000104826	2947	8.20628	1.40016	36850
Precipitation_Coldest_Quarter	BARC_1.01_Gm_09_1048885_T_C	9	1054596	1.12921e-05	0.0520141	2947	5.20308	1.18295	36850
Precipitation_Coldest_Quarter	BARC_1.01_Gm_15_11322464_A_G	15	11342488	1.01314e-06	0.00933355	2947	7.90407	1.61326	36850
Precipitation_Coldest_Quarter	BARC_1.01_Gm_18_60004657_T_G	18	55724023	3.99468e-06	0.0288441	2947	6.24975	1.35264	36850
Precipitation_Coldest_Quarter	BARC_1.01_Gm_19_37827878_A_G	19	38038392	4.69646e-06	0.0288441	2947	7.97208	1.73818	36850
Precipitation_Coldest_Quarter	BARC_1.01_Gm_20_42233089_A_G	20	43348377	6.1539e-06	0.0323959	2947	6.79396	1.50001	36850
Precipitation_Driest_Month	BARC_1.01_Gm_06_9636715_G_T	6	9647302	5.26903e-06	0.0647212	2947	1.23165	0.269968	36850
Precipitation_Driest_Month	BARC_1.01_Gm_07_36094482_T_G	7	35979624	4.90962e-06	0.0647212	2947	1.33851	0.292436	36850
Precipitation_Driest_Month	BARC_1.01_Gm_15_11322464_A_G	15	11342488	1.48308e-07	0.00546516	2947	2.02423	0.38429	36850
Precipitation_Driest_Month	BARC_1.01_Gm_19_37827878_A_G	19	38038392	1.04242e-05	0.0830046	2947	1.81952	0.412043	36850
Precipitation_Driest_Quarter	BARC_1.01_Gm_06_9636715_G_T	6	9647302	3.93232e-06	0.0724531	2947	4.0493	0.875774	36850
Precipitation_Driest_Quarter	BARC_1.01_Gm_07_36094482_T_G	7	35979624	6.46574e-06	0.0754894	2947	4.2931	0.950064	36850
Precipitation_Driest_Quarter	BARC_1.01_Gm_15_11322464_A_G	15	11342488	6.53044e-07	0.0240647	2947	6.22377	1.24832	36850
Precipitation_Driest_Quarter	BARC_1.01_Gm_19_37827878_A_G	19	38038392	8.19423e-06	0.0754894	2947	5.99298	1.34132	36850
Precipitation_Seasonality	BARC_1.01_Gm_18_60004657_T_G	18	55724023	9.28114e-06	0.267594	2947	-1.68872	0.380251	36850
SLTPPT_sd1	BARC_1.01_Gm_03_41402437_A_C	3	39390128	1.41058e-05	0.0466268	2963	-0.459691	0.105688	36854
SLTPPT_sd1	BARC_1.01_Gm_04_8564048_C_T	4	8636076	8.45546e-06	0.0457628	2963	0.485735	0.108881	36854
SLTPPT_sd1	BARC_1.01_Gm_09_40798233_G_A	9	43493148	1.17737e-05	0.0457628	2963	-0.620978	0.141478	36854
SLTPPT_sd1	BARC_1.01_Gm_11_26818346_C_T	11	18999665	1.4392e-06	0.0265201	2963	0.544126	0.11267	36854
SLTPPT_sd1	BARC_1.01_Gm_13_23686614_T_C	13	25172194	7.30045e-07	0.0265201	2963	0.611633	0.123216	36854
SLTPPT_sd1	BARC_1.01_Gm_15_11261201_A_C	15	11284324	1.24173e-05	0.0457628	2963	0.728731	0.16647	36854
SLTPPT_sd1	BARC_1.01_Gm_15_11274131_A_G	15	11297254	8.59351e-06	0.0457628	2963	0.724143	0.162449	36854
SLTPPT_sd1	BARC_1.01_Gm_15_11292177_T_G	15	11315300	2.26551e-06	0.027831	2963	0.782378	0.165145	36854
SLTPPT_sd1	BARC_1.01_Gm_15_9687057_G_A	15	9840775	9.74066e-06	0.0457628	2963	0.790292	0.178373	36854
SLTPPT_sd1	BARC_1.01_Gm_15_9725429_A_C	15	9879147	1.08265e-05	0.0457628	2963	0.77461	0.175746	36854
SLTPPT_sd1	BARC_1.01_Gm_15_9888503_A_G	15	10042221	1.13392e-05	0.0457628	2963	0.802757	0.18255	36854
SLTPPT_sd2	BARC_1.01_Gm_04_8564048_C_T	4	8636076	7.49917e-06	0.0474866	2963	0.492624	0.10979	36854
SLTPPT_sd2	BARC_1.01_Gm_09_40798233_G_A	9	43493148	9.01954e-06	0.0474866	2963	-0.634278	0.142624	36854
SLTPPT_sd2	BARC_1.01_Gm_11_26755843_A_G	11	19062168	1.35311e-05	0.0475307	2963	0.50138	0.11503	36854
SLTPPT_sd2	BARC_1.01_Gm_11_26818346_C_T	11	18999665	1.25646e-06	0.0231527	2963	0.552031	0.113667	36854
SLTPPT_sd2	BARC_1.01_Gm_13_23686614_T_C	13	25172194	5.40943e-07	0.0199359	2963	0.624116	0.12427	36854
SLTPPT_sd2	BARC_1.01_Gm_15_11292177_T_G	15	11315300	4.68771e-06	0.0474866	2963	0.764149	0.166597	36854
SLTPPT_sd2	BARC_1.01_Gm_15_9687057_G_A	15	9840775	8.04043e-06	0.0474866	2963	0.803517	0.179677	36854
SLTPPT_sd2	BARC_1.01_Gm_15_9725429_A_C	15	9879147	1.19337e-05	0.0475307	2963	0.776775	0.177092	36854
SLTPPT_sd2	BARC_1.01_Gm_15_9888503_A_G	15	10042221	7.48559e-06	0.0474866	2963	0.825213	0.183897	36854
SLTPPT_sd2	BARC_1.01_Gm_15_9988583_T_C	15	10142301	1.2678e-05	0.0475307	2963	0.757077	0.173125	36854
SLTPPT_sd3	BARC_1.01_Gm_04_8564048_C_T	4	8636076	7.08214e-06	0.0387705	2963	0.494459	0.109898	36854
SLTPPT_sd3	BARC_1.01_Gm_09_40798233_G_A	9	43493148	1.18207e-05	0.0387705	2963	-0.626477	0.142759	36854
SLTPPT_sd3	BARC_1.01_Gm_11_26818346_C_T	11	18999665	3.01123e-06	0.0387705	2963	0.532628	0.113832	36854
SLTPPT_sd3	BARC_1.01_Gm_13_23686614_T_C	13	25172194	3.79501e-07	0.0139861	2963	0.633077	0.124365	36854
SLTPPT_sd3	BARC_1.01_Gm_15_11274131_A_G	15	11297254	1.32354e-05	0.0387705	2963	0.71568	0.164014	36854
SLTPPT_sd3	BARC_1.01_Gm_15_11292177_T_G	15	11315300	3.23783e-06	0.0387705	2963	0.777579	0.166717	36854
SLTPPT_sd3	BARC_1.01_Gm_15_9687057_G_A	15	9840775	7.11117e-06	0.0387705	2963	0.808881	0.179816	36854
SLTPPT_sd3	BARC_1.01_Gm_15_9725429_A_C	15	9879147	8.62637e-06	0.0387705	2963	0.789781	0.177206	36854
SLTPPT_sd3	BARC_1.01_Gm_15_9865840_A_C	15	10019558	1.00528e-05	0.0387705	2963	0.824284	0.186334	36854
SLTPPT_sd3	BARC_1.01_Gm_15_9867894_T_C	15	10021612	1.17428e-05	0.0387705	2963	0.80834	0.18414	36854
SLTPPT_sd3	BARC_1.01_Gm_15_9888503_A_G	15	10042221	4.9593e-06	0.0387705	2963	0.841627	0.183964	36854
SLTPPT_sd3	BARC_1.01_Gm_15_9988583_T_C	15	10142301	8.07285e-06	0.0387705	2963	0.774573	0.173238	36854
SLTPPT_sd4	BARC_1.01_Gm_03_46080875_T_C	3	44080219	1.43108e-05	0.0479464	2963	-0.659283	0.151688	36854
SLTPPT_sd4	BARC_1.01_Gm_04_8564048_C_T	4	8636076	3.40199e-06	0.0335792	2963	0.512837	0.110198	36854
SLTPPT_sd4	BARC_1.01_Gm_09_40798233_G_A	9	43493148	1.33429e-05	0.0479464	2963	-0.624864	0.14326	36854
SLTPPT_sd4	BARC_1.01_Gm_11_26818346_C_T	11	18999665	2.15912e-06	0.0335792	2963	0.541863	0.114141	36854
SLTPPT_sd4	BARC_1.01_Gm_13_23686614_T_C	13	25172194	2.10261e-07	0.00774896	2963	0.64805	0.12457	36854
SLTPPT_sd4	BARC_1.01_Gm_15_11274131_A_G	15	11297254	1.3435e-05	0.0479464	2963	0.717239	0.164495	36854
SLTPPT_sd4	BARC_1.01_Gm_15_11292177_T_G	15	11315300	3.64457e-06	0.0335792	2963	0.775875	0.167233	36854
SLTPPT_sd4	BARC_1.01_Gm_15_9687057_G_A	15	9840775	1.14423e-05	0.0479464	2963	0.794008	0.180642	36854
SLTPPT_sd4	BARC_1.01_Gm_15_9725429_A_C	15	9879147	1.37067e-05	0.0479464	2963	0.775252	0.17798	36854
SLTPPT_sd4	BARC_1.01_Gm_15_9888503_A_G	15	10042221	8.76829e-06	0.0479464	2963	0.822845	0.184771	36854
SLTPPT_sd4	BARC_1.01_Gm_15_9988583_T_C	15	10142301	1.36455e-05	0.0479464	2963	0.757886	0.173954	36854
SLTPPT_sd5	BARC_1.01_Gm_04_8564048_C_T	4	8636076	8.95474e-06	0.0630949	2963	0.494302	0.11111	36854
SLTPPT_sd5	BARC_1.01_Gm_09_40798233_G_A	9	43493148	3.7243e-06	0.0343139	2963	-0.66871	0.144275	36854
SLTPPT_sd5	BARC_1.01_Gm_11_26818346_C_T	11	18999665	1.67848e-06	0.0309294	2963	0.551893	0.115016	36854
SLTPPT_sd5	BARC_1.01_Gm_13_23686614_T_C	13	25172194	2.54172e-07	0.00936725	2963	0.649185	0.12565	36854
SLTPPT_sd5	BARC_1.01_Gm_15_11274131_A_G	15	11297254	1.34317e-05	0.0630949	2963	0.723027	0.16582	36854
SLTPPT_sd5	BARC_1.01_Gm_15_11292177_T_G	15	11315300	3.1136e-06	0.0343139	2963	0.787573	0.168567	36854
SLTPPT_sd5	BARC_1.01_Gm_15_9888503_A_G	15	10042221	1.31005e-05	0.0630949	2963	0.813903	0.186427	36854
SLTPPT_sd6	BARC_1.01_Gm_03_41402437_A_C	3	39390128	1.23861e-05	0.0351136	2963	-0.479326	0.109482	36854
SLTPPT_sd6	BARC_1.01_Gm_04_8564048_C_T	4	8636076	4.49181e-06	0.0351136	2963	0.518921	0.112912	36854
SLTPPT_sd6	BARC_1.01_Gm_09_40798233_G_A	9	43493148	8.86736e-06	0.0351136	2963	-0.653598	0.146846	36854
SLTPPT_sd6	BARC_1.01_Gm_11_26818346_C_T	11	18999665	1.74732e-06	0.029321	2963	0.560247	0.116955	36854
SLTPPT_sd6	BARC_1.01_Gm_13_23686614_T_C	13	25172194	4.35699e-07	0.0160573	2963	0.645904	0.127548	36854
SLTPPT_sd6	BARC_1.01_Gm_15_11261201_A_C	15	11284324	1.35622e-05	0.0357015	2963	0.753021	0.172784	36854
SLTPPT_sd6	BARC_1.01_Gm_15_11274131_A_G	15	11297254	9.56415e-06	0.0351136	2963	0.747462	0.168556	36854
SLTPPT_sd6	BARC_1.01_Gm_15_11292177_T_G	15	11315300	2.38679e-06	0.029321	2963	0.810067	0.171376	36854
SLTPPT_sd6	BARC_1.01_Gm_15_9687057_G_A	15	9840775	7.64062e-06	0.0351136	2963	0.832101	0.185614	36854
SLTPPT_sd6	BARC_1.01_Gm_15_9725429_A_C	15	9879147	9.77803e-06	0.0351136	2963	0.810114	0.182882	36854
SLTPPT_sd6	BARC_1.01_Gm_15_9865840_A_C	15	10019558	1.06692e-05	0.0351136	2963	0.848415	0.192352	36854
SLTPPT_sd6	BARC_1.01_Gm_15_9867894_T_C	15	10021612	1.17323e-05	0.0351136	2963	0.834193	0.190021	36854
SLTPPT_sd6	BARC_1.01_Gm_15_9888503_A_G	15	10042221	5.90401e-06	0.0351136	2963	0.861519	0.189844	36854
SLTPPT_sd6	BARC_1.01_Gm_15_9988583_T_C	15	10142301	6.25438e-06	0.0351136	2963	0.80784	0.178497	36854
SNDPPT_sd3	BARC_1.01_Gm_03_41402437_A_C	3	39390128	1.26791e-05	0.312285	2963	0.698266	0.159677	36854
SNDPPT_sd5	BARC_1.01_Gm_03_41402437_A_C	3	39390128	1.28461e-05	0.369925	2963	0.715284	0.163676	36854
SNDPPT_sd6	BARC_1.01_Gm_03_41402437_A_C	3	39390128	1.39912e-05	0.326651	2963	0.701727	0.161268	36854
Temperature_Annual_Range	BARC_1.01_Gm_01_47853391_T_C	1	48727937	5.47565e-06	0.0201778	2947	-4.75498	1.04412	36850
Temperature_Annual_Range	BARC_1.01_Gm_01_47855385_T_C	1	48729931	5.00635e-06	0.0201778	2947	-4.81411	1.05272	36850
Temperature_Annual_Range	BARC_1.01_Gm_01_47876895_T_G	1	48751448	4.80742e-06	0.0201778	2947	-4.82145	1.05236	36850
Temperature_Annual_Range	BARC_1.01_Gm_01_47886976_C_T	1	48761529	6.92354e-07	0.00850441	2947	-5.10862	1.027	36850
Temperature_Annual_Range	BARC_1.01_Gm_05_3153422_T_C	5	4869885	5.36053e-06	0.0201778	2947	5.02033	1.1013	36850
Temperature_Annual_Range	BARC_1.01_Gm_05_38933109_C_T	5	41415712	1.8174e-07	0.00395295	2947	-6.20928	1.18732	36850
Temperature_Annual_Range	BARC_1.01_Gm_08_22795433_G_A	8	22751408	2.14543e-07	0.00395295	2947	6.80423	1.30886	36850
Temperature_Annual_Range	BARC_1.01_Gm_10_4575517_G_A	10	4592145	1.27531e-06	0.00939904	2947	-5.71135	1.17671	36850
Temperature_Annual_Range	BARC_1.01_Gm_15_25682685_A_C	15	25777609	1.00645e-05	0.0309064	2947	-4.09253	0.925182	36850
Temperature_Annual_Range	BARC_1.01_Gm_15_28457674_C_T	15	28637600	8.98626e-06	0.030104	2947	-4.15387	0.933862	36850
Temperature_Annual_Range	BARC_1.01_Gm_16_30813568_G_T	16	31181902	2.52646e-06	0.0155167	2947	10.2721	2.17849	36850
Temperature_Annual_Range	BARC_1.01_Gm_19_44802873_A_G	19	45006486	1.1118e-06	0.00939904	2947	-6.77355	1.38774	36850
Temperature_Seasonality	BARC_1.01_Gm_01_47886976_C_T	1	48761529	2.43728e-06	0.0128306	2947	-141.006	29.8575	36850
Temperature_Seasonality	BARC_1.01_Gm_05_3153422_T_C	5	4869885	1.5932e-06	0.0128306	2947	153.593	31.9386	36850
Temperature_Seasonality	BARC_1.01_Gm_05_38933109_C_T	5	41415712	6.06481e-07	0.0111744	2947	-172.908	34.5807	36850
Temperature_Seasonality	BARC_1.01_Gm_08_22795433_G_A	8	22751408	2.47575e-07	0.00912312	2947	196.646	38.0239	36850
Temperature_Seasonality	BARC_1.01_Gm_10_4575517_G_A	10	4592145	2.33909e-06	0.0128306	2947	-161.873	34.2152	36850
Temperature_Seasonality	BARC_1.01_Gm_16_30813568_G_T	16	31181902	2.23938e-06	0.0128306	2947	299.67	63.2224	36850
Temperature_Seasonality	BARC_1.01_Gm_19_44802873_A_G	19	45006486	9.32991e-07	0.0114602	2947	-197.929	40.2644	36850
Temperature_Seasonality	BARC_1.01_Gm_19_44811823_C_T	19	45015436	1.10787e-05	0.0510313	2947	126.394	28.7092	36850
