# Supplementary material for: Dissecting the Genetic Basis of Local Adaptation in Soybean
Source: Sci Rep. 2017 Dec 8;7:17195. doi: 10.1038/s41598-017-17342-w (PMC5722827; doi:10.1038/s41598-017-17342-w)
Supplement: Supplementary file 10 — Supplementary Table 9 [file 41598_2017_17342_MOESM10_ESM.xlsx]

## Sheet: Sheet1
PI	Subcollection	World Region	Country	Maturity Group	Cultivar	Landrace/Elite/Ancestor
PI279648	Glycine max	America	Canada	0	Hardome	Elite
PI548504	Glycine max	America	Canada	0-0	Altona	Elite
PI548515	Glycine max	America	Canada	0-0	Bicentennial	Elite
PI548539	Glycine max	America	Canada	0	Comet	Elite
PI548544	Glycine max	America	Canada	0-0	Crest	Elite
PI548545	Glycine max	America	Canada	0	Merit	Elite
PI548570	Glycine max	America	Canada	II	Harcor	Elite
PI548572	Glycine max	America	Canada	I	Harly	Elite
PI548573	Glycine max	America	Canada	II	Harosoy	Elite
PI548576	Glycine max	America	Canada	II	Harwood	Elite
PI548592	Glycine max	America	Canada	0-0	Maple Amber	Elite
PI548593	Glycine max	America	Canada	0-0	Maple Arrow	Elite
PI548594	Glycine max	America	Canada	0-0-0	Maple Presto	Elite
PI548595	Glycine max	America	Canada	0-0	Maple Isle	Elite
PI548596	Glycine max	America	Canada	0-0	Maple Ridge	Elite
PI548607	Glycine max	America	Canada	0-0	Portage	Elite
PI548623	Glycine max	America	Canada	0	Vansoy	Elite
PI548637	Glycine max	America	Canada	0	OAC Aries	Elite
PI548638	Glycine max	America	Canada	0	OAC Libra	Elite
PI548639	Glycine max	America	Canada	0	OAC Pisces	Elite
PI548640	Glycine max	America	Canada	0-0	OAC Scorpio	Elite
PI548641	Glycine max	America	Canada	I	Haroson	Elite
PI548642	Glycine max	America	Canada	0	Maple Donovan	Elite
PI548643	Glycine max	America	Canada	0-0	Maple Glen	Elite
PI548644	Glycine max	America	Canada	0	OAC Musca	Elite
PI548646	Glycine max	America	Canada	II	RCAT Alliance	Elite
PI548647	Glycine max	America	Canada	I	RCAT Persian	Elite
PI548648	Glycine max	America	Canada	0-0	Canatto	Elite
PI548649	Glycine max	America	Canada	0	Nattawa	Elite
PI548650	Glycine max	America	Canada	0-0	Nattosan	Elite
PI567782	Glycine max	America	Canada	I	OAC Dorado	Elite
PI567783	Glycine max	America	Canada	0	OAC Eclipse	Elite
PI567784	Glycine max	America	Canada	0-0	OAC Frontier	Elite
PI567785	Glycine max	America	Canada	I	OAC Shire	Elite
PI567786	Glycine max	America	Canada	II	OAC Talbot	Elite
PI567787	Glycine max	America	Canada	0-0-0	OAC Vision	Elite
PI572241	Glycine max	America	Canada	I	Brock	Elite
PI572242	Glycine max	America	Canada	II	RCAT Angora	Elite
PI572243	Glycine max	America	Canada	I	Harovinton	Elite
PI548571	Glycine max	America	Canada	I	Harlon	Elite
PI548298	Glycine max	America	Canada	III	A.K. Harrow	Ancestor
PI548379	Glycine max	America	Canada	0	Mandarin Ottawa	Ancestor
PI548600	Glycine max	America	Canada	0-0	Morsoy	Ancestor
PI548311	Glycine max	America	Canada	0	Capital	Ancestor
PI548342	Glycine max	America	Canada	IV	Higan	Ancestor
PI548360	Glycine max	America	Canada	II	Korean	Ancestor
PI548382	Glycine max	America	Canada	0-0	Manitoba Brown	Ancestor
PI355067	Glycine max	America	United States	IV	Kahala	Elite
PI355068	Glycine max	America	United States	IV	Kaikoo	Elite
PI355069	Glycine max	America	United States	IV	Kailua	Elite
PI355070	Glycine max	America	United States	IV	Mokapu Summer	Elite
PI506417	Glycine max	America	United States	IV	Egyptian	Elite
PI508083	Glycine max	America	United States	0	Dassel	Elite
PI508084	Glycine max	America	United States	I	Sibley	Elite
PI508266	Glycine max	America	United States	VI	Young	Elite
PI508267	Glycine max	America	United States	VIII	Johnston	Elite
PI508268	Glycine max	America	United States	V	Toano	Elite
PI508269	Glycine max	America	United States	IV	Stafford	Elite
PI509044	Glycine max	America	United States	III	Pella 86	Elite
PI510670	Glycine max	America	United States	IV	Morgan	Elite
PI510675	Glycine max	America	United States	VII	Gregg	Elite
PI511813	Glycine max	America	United States	VI	Twiggs	Elite
PI512039	Glycine max	America	United States	IV	Pyramid	Elite
PI513382	Glycine max	America	United States	0	Glenwood	Elite
PI515960	Glycine max	America	United States	VI	Sharkey	Elite
PI515961	Glycine max	America	United States	IV	Pennyrile	Elite
PI518663	Glycine max	America	United States	IV	Avery	Elite
PI518664	Glycine max	America	United States	V	Hutcheson	Elite
PI518665	Glycine max	America	United States	VII	Padre	Elite
PI518667	Glycine max	America	United States	III	Harper 87	Elite
PI518668	Glycine max	America	United States	IV	TN 4-86	Elite
PI518669	Glycine max	America	United States	II	Corsoy 79	Elite
PI518671	Glycine max	America	United States	III	Williams 82	Elite
PI518672	Glycine max	America	United States	III	Will	Elite
PI518673	Glycine max	America	United States	IV	Lawrence	Elite
PI518674	Glycine max	America	United States	III	Fayette	Elite
PI518675	Glycine max	America	United States	III	Cartter	Elite
PI518677	Glycine max	America	United States	II	CN290	Elite
PI522236	Glycine max	America	United States	VII	Thomas	Elite
PI525453	Glycine max	America	United States	II	Conrad	Elite
PI525454	Glycine max	America	United States	IV	Spencer	Elite
PI527704	Glycine max	America	United States	VI	A6785	Elite
PI531068	Glycine max	America	United States	VII	Stonewall	Elite
PI533602	Glycine max	America	United States	VI	Lloyd	Elite
PI533604	Glycine max	America	United States	VI	Lamar	Elite
PI533605	Glycine max	America	United States	V	Cordell	Elite
PI533654	Glycine max	America	United States	IV	LN83-2356	Elite
PI533655	Glycine max	America	United States	II	Burlison	Elite
PI534645	Glycine max	America	United States	III	Resnik	Elite
PI534646	Glycine max	America	United States	IV	Flyer	Elite
PI534647	Glycine max	America	United States	III	GR8836	Elite
PI534648	Glycine max	America	United States	III	GR8936	Elite
PI535807	Glycine max	America	United States	VIII	Crockett	Elite
PI536009	Glycine max	America	United States	VII	Colquitt	Elite
PI536635	Glycine max	America	United States	III	Sprite	Elite
PI536636	Glycine max	America	United States	IV	Ripley	Elite
PI536637	Glycine max	America	United States	VIII	Perrin	Elite
PI537094	Glycine max	America	United States	II	Kenwood	Elite
PI537095	Glycine max	America	United States	II	Marcus	Elite
PI537096	Glycine max	America	United States	0	Minnatto	Elite
PI539860	Glycine max	America	United States	II	SS201	Elite
PI539861	Glycine max	America	United States	II	SS202	Elite
PI539862	Glycine max	America	United States	I	HP201	Elite
PI539863	Glycine max	America	United States	I	HP202	Elite
PI539864	Glycine max	America	United States	I	HP203	Elite
PI539865	Glycine max	America	United States	I	HP204	Elite
PI539866	Glycine max	America	United States	II	LS201	Elite
PI539867	Glycine max	America	United States	III	LS301	Elite
PI539936	Glycine max	America	United States	IV	A4715	Elite
PI540452	Glycine max	America	United States	II	A2427	Elite
PI540551	Glycine max	America	United States	III	Hobbit	Elite
PI540552	Glycine max	America	United States	II	Hoyt	Elite
PI540554	Glycine max	America	United States	I	Bell	Elite
PI540555	Glycine max	America	United States	IV	Hamilton	Elite
PI540556	Glycine max	America	United States	II	Jack	Elite
PI542042	Glycine max	America	United States	I	Kato	Elite
PI542043	Glycine max	America	United States	III	Linford	Elite
PI542044	Glycine max	America	United States	III	Kunitz	Elite
PI542045	Glycine max	America	United States	II	IL1	Elite
PI542046	Glycine max	America	United States	III	IL2	Elite
PI542402	Glycine max	America	United States	0-0	Chico	Elite
PI542403	Glycine max	America	United States	0	Dawson	Elite
PI542404	Glycine max	America	United States	0	Ozzie	Elite
PI542709	Glycine max	America	United States	III	Hayes	Elite
PI542710	Glycine max	America	United States	II	Chapman	Elite
PI542711	Glycine max	America	United States	III	Edison	Elite
PI542712	Glycine max	America	United States	VI	Bryan	Elite
PI542768	Glycine max	America	United States	II	Sturdy	Elite
PI542769	Glycine max	America	United States	0	Proto	Elite
PI542972	Glycine max	America	United States	VII	H7190	Elite
PI543793	Glycine max	America	United States	IV	Delsoy 4500	Elite
PI543794	Glycine max	America	United States	IV	Delsoy 4900	Elite
PI543795	Glycine max	America	United States	V	Hartwig	Elite
PI543832	Glycine max	America	United States	VII	Buckshot 723	Elite
PI543855	Glycine max	America	United States	II	Newton	Elite
PI543856	Glycine max	America	United States	IV	Pixie	Elite
PI543857	Glycine max	America	United States	II	Gnome 85	Elite
PI544354	Glycine max	America	United States	V	Walters	Elite
PI546038	Glycine max	America	United States	I	Kasota	Elite
PI546373	Glycine max	America	United States	III	Hobbit 87	Elite
PI546374	Glycine max	America	United States	III	Sprite 87	Elite
PI546375	Glycine max	America	United States	II	Amcor 89	Elite
PI546487	Glycine max	America	United States	I	Archer	Elite
PI547094	Glycine max	America	United States	II	CX291	Elite
PI548499	Glycine max	America	United States	0-0	Ada	Elite
PI548500	Glycine max	America	United States	0	Swift	Elite
PI548502	Glycine max	America	United States	III	Adams	Elite
PI548503	Glycine max	America	United States	III	Adelphia	Elite
PI548505	Glycine max	America	United States	II	Amcor	Elite
PI548506	Glycine max	America	United States	II	Amsoy	Elite
PI548507	Glycine max	America	United States	II	Amsoy 71	Elite
PI548508	Glycine max	America	United States	I	Anoka	Elite
PI548509	Glycine max	America	United States	I	Dunn	Elite
PI548510	Glycine max	America	United States	II	Beeson	Elite
PI548511	Glycine max	America	United States	II	Beeson 80	Elite
PI548514	Glycine max	America	United States	IV	Bethel	Elite
PI548517	Glycine max	America	United States	IV	Bonus	Elite
PI548518	Glycine max	America	United States	IV	Cutler 71	Elite
PI548519	Glycine max	America	United States	I	BSR 101	Elite
PI548520	Glycine max	America	United States	II	Preston	Elite
PI548521	Glycine max	America	United States	II	BSR 201	Elite
PI548522	Glycine max	America	United States	III	BSR 301	Elite
PI548523	Glycine max	America	United States	III	Pella	Elite
PI548524	Glycine max	America	United States	I	Weber	Elite
PI548525	Glycine max	America	United States	III	BSR 302	Elite
PI548526	Glycine max	America	United States	I	Hardin	Elite
PI548527	Glycine max	America	United States	III	Calland	Elite
PI548528	Glycine max	America	United States	II	Protana	Elite
PI548529	Glycine max	America	United States	II	Century 84	Elite
PI548530	Glycine max	America	United States	I	Chippewa	Elite
PI548531	Glycine max	America	United States	I	Chippewa 64	Elite
PI548534	Glycine max	America	United States	0	Clay	Elite
PI548535	Glycine max	America	United States	0-0	Norman	Elite
PI548536	Glycine max	America	United States	I	Coles	Elite
PI548537	Glycine max	America	United States	II	Marion	Elite
PI548538	Glycine max	America	United States	IV	Columbus	Elite
PI548540	Glycine max	America	United States	II	Corsoy	Elite
PI548541	Glycine max	America	United States	IV	Crawford	Elite
PI548542	Glycine max	America	United States	III	Cumberland	Elite
PI548543	Glycine max	America	United States	III	Oakland	Elite
PI548546	Glycine max	America	United States	IV	Custer	Elite
PI548547	Glycine max	America	United States	IV	Cutler	Elite
PI548548	Glycine max	America	United States	IV	Delmar	Elite
PI548549	Glycine max	America	United States	IV	DeSoto	Elite
PI548550	Glycine max	America	United States	I	Disoy	Elite
PI548551	Glycine max	America	United States	I	Hark	Elite
PI548552	Glycine max	America	United States	III	Kanrich	Elite
PI548553	Glycine max	America	United States	II	Magna	Elite
PI548554	Glycine max	America	United States	II	Prize	Elite
PI548555	Glycine max	America	United States	IV	Douglas	Elite
PI548556	Glycine max	America	United States	III	Elf	Elite
PI548557	Glycine max	America	United States	II	Elgin	Elite
PI548558	Glycine max	America	United States	III	Harper	Elite
PI548559	Glycine max	America	United States	IV	Emerald	Elite
PI548560	Glycine max	America	United States	0	Evans	Elite
PI548561	Glycine max	America	United States	I	Hodgson	Elite
PI548562	Glycine max	America	United States	III	Ford	Elite
PI548564	Glycine max	America	United States	III	Fremont	Elite
PI548565	Glycine max	America	United States	II	Gnome	Elite
PI548566	Glycine max	America	United States	II	Nebsoy	Elite
PI548567	Glycine max	America	United States	0	Grande	Elite
PI548568	Glycine max	America	United States	0	Grant	Elite
PI548569	Glycine max	America	United States	II	Hack	Elite
PI548577	Glycine max	America	United States	II	Hawkeye	Elite
PI548578	Glycine max	America	United States	II	Hawkeye 63	Elite
PI548580	Glycine max	America	United States	II	Madison	Elite
PI548581	Glycine max	America	United States	I	Hodgson 78	Elite
PI548582	Glycine max	America	United States	0-0	McCall	Elite
PI548583	Glycine max	America	United States	II	Keller	Elite
PI548584	Glycine max	America	United States	II	Miami	Elite
PI548585	Glycine max	America	United States	III	Winchester	Elite
PI548586	Glycine max	America	United States	IV	Kent	Elite
PI548587	Glycine max	America	United States	III	Kim	Elite
PI548588	Glycine max	America	United States	I	Lakota	Elite
PI548589	Glycine max	America	United States	II	Lindarin	Elite
PI548590	Glycine max	America	United States	II	Lindarin 63	Elite
PI548591	Glycine max	America	United States	III	Logan	Elite
PI548597	Glycine max	America	United States	III	Mead	Elite
PI548598	Glycine max	America	United States	IV	Miles	Elite
PI548599	Glycine max	America	United States	I	Monroe	Elite
PI548601	Glycine max	America	United States	0	Norchief	Elite
PI548602	Glycine max	America	United States	IV	Oksoy	Elite
PI548604	Glycine max	America	United States	IV	Pershing	Elite
PI548605	Glycine max	America	United States	II	Platte	Elite
PI548606	Glycine max	America	United States	IV	Pomona	Elite
PI548609	Glycine max	America	United States	I	Rampage	Elite
PI548610	Glycine max	America	United States	I	Wirth	Elite
PI548611	Glycine max	America	United States	I	Renville	Elite
PI548612	Glycine max	America	United States	III	Ross	Elite
PI548613	Glycine max	America	United States	IV	Scott	Elite
PI548614	Glycine max	America	United States	III	Sherman	Elite
PI548615	Glycine max	America	United States	0	Simpson	Elite
PI548616	Glycine max	America	United States	II	Sloan	Elite
PI548617	Glycine max	America	United States	II	Vickery	Elite
PI548619	Glycine max	America	United States	IV	Sparks	Elite
PI548620	Glycine max	America	United States	I	Steele	Elite
PI548621	Glycine max	America	United States	0	Traverse	Elite
PI548622	Glycine max	America	United States	IV	Union	Elite
PI548624	Glycine max	America	United States	III	Verde	Elite
PI548625	Glycine max	America	United States	I	Vinton 81	Elite
PI548626	Glycine max	America	United States	IV	Wabash	Elite
PI548627	Glycine max	America	United States	IV	Ware	Elite
PI548628	Glycine max	America	United States	III	Wayne	Elite
PI548629	Glycine max	America	United States	I	Weber 84	Elite
PI548632	Glycine max	America	United States	III	Woodworth	Elite
PI548633	Glycine max	America	United States	IV	Wye	Elite
PI548634	Glycine max	America	United States	III	Zane	Elite
PI548635	Glycine max	America	United States	III	Chamberlain	Elite
PI548636	Glycine max	America	United States	IV	Regal	Elite
PI548645	Glycine max	America	United States	IV	Pharaoh	Elite
PI548651	Glycine max	America	United States	0	Merrimax	Elite
PI548652	Glycine max	America	United States	III	Bass	Elite
PI548653	Glycine max	America	United States	V	Dorman	Elite
PI548654	Glycine max	America	United States	V	Hill	Elite
PI548655	Glycine max	America	United States	V	Forrest	Elite
PI548656	Glycine max	America	United States	VI	Lee	Elite
PI548658	Glycine max	America	United States	VI	Lee 74	Elite
PI548659	Glycine max	America	United States	VII	Braxton	Elite
PI548660	Glycine max	America	United States	VII	Bragg	Elite
PI548661	Glycine max	America	United States	VII	Semmes	Elite
PI548662	Glycine max	America	United States	VIII	Hutton	Elite
PI548663	Glycine max	America	United States	VIII	Dowling	Elite
PI548664	Glycine max	America	United States	VIII	Cobb	Elite
PI548665	Glycine max	America	United States	VIII	Kirby	Elite
PI548666	Glycine max	America	United States	VIII	Hardee	Elite
PI548668	Glycine max	America	United States	I	A-100	Elite
PI548669	Glycine max	America	United States	IV	Carlin	Elite
PI548670	Glycine max	America	United States	IV	Cypress No. 1	Elite
PI548671	Glycine max	America	United States	IV	Fabulin	Elite
PI548672	Glycine max	America	United States	III	Little Wonder	Elite
PI548673	Glycine max	America	United States	I	Ottawa	Elite
PI548674	Glycine max	America	United States	IV	Polysoy	Elite
PI548675	Glycine max	America	United States	IV	Roe	Elite
PI548676	Glycine max	America	United States	I	Bombay	Elite
PI548677	Glycine max	America	United States	III	Ennis I	Elite
PI548678	Glycine max	America	United States	IV	HP-963	Elite
PI548679	Glycine max	America	United States	IV	Mitchell	Elite
PI548680	Glycine max	America	United States	I	Pridesoy 57	Elite
PI548681	Glycine max	America	United States	I	SRF 100	Elite
PI548683	Glycine max	America	United States	I	SRF 150	Elite
PI548685	Glycine max	America	United States	IV	SRF 450	Elite
PI548686	Glycine max	America	United States	III	SRF 300	Elite
PI548689	Glycine max	America	United States	II	B216	Elite
PI548690	Glycine max	America	United States	II	S1492	Elite
PI548691	Glycine max	America	United States	III	AP 26	Elite
PI548692	Glycine max	America	United States	II	AP 200	Elite
PI548694	Glycine max	America	United States	II	Peterson Jade	Elite
PI548695	Glycine max	America	United States	VII	Dortchsoy 31	Elite
PI548696	Glycine max	America	United States	V	Dortchsoy 67	Elite
PI548697	Glycine max	America	United States	VIII	Majos	Elite
PI548698	Glycine max	America	United States	VIII	Yelnanda	Elite
PI548969	Glycine max	America	United States	IX	Alamo	Elite
PI548970	Glycine max	America	United States	VIII	Foster	Elite
PI548971	Glycine max	America	United States	VII	Howard	Elite
PI548972	Glycine max	America	United States	IX	Jupiter	Elite
PI548973	Glycine max	America	United States	IX	Jupiter-R	Elite
PI548974	Glycine max	America	United States	V	Bedford	Elite
PI548975	Glycine max	America	United States	VI	Centennial	Elite
PI548976	Glycine max	America	United States	V	Dyer	Elite
PI548977	Glycine max	America	United States	V	Epps	Elite
PI548978	Glycine max	America	United States	VI	Gail	Elite
PI548979	Glycine max	America	United States	VII	Govan	Elite
PI548980	Glycine max	America	United States	VI	Hood	Elite
PI548981	Glycine max	America	United States	VI	Leflore	Elite
PI548982	Glycine max	America	United States	VI	Pickett 71	Elite
PI548983	Glycine max	America	United States	VI	Tracy	Elite
PI548984	Glycine max	America	United States	VI	Tracy-M	Elite
PI548985	Glycine max	America	United States	VI	Kershaw	Elite
PI548986	Glycine max	America	United States	VI	Brim	Elite
PI548987	Glycine max	America	United States	V	Dare	Elite
PI548988	Glycine max	America	United States	VI	Pickett	Elite
PI548989	Glycine max	America	United States	VII	Ransom	Elite
PI548990	Glycine max	America	United States	VI	Sohoma	Elite
PI548991	Glycine max	America	United States	V	TN 5-85	Elite
PI550740	Glycine max	America	United States	I	A1662	Elite
PI552538	Glycine max	America	United States	III	Dunbar	Elite
PI553038	Glycine max	America	United States	V	York	Elite
PI553039	Glycine max	America	United States	VI	Davis	Elite
PI553040	Glycine max	America	United States	VI	Jeff	Elite
PI553041	Glycine max	America	United States	VII	Duocrop	Elite
PI553042	Glycine max	America	United States	VII	Wright	Elite
PI553043	Glycine max	America	United States	V	Bay	Elite
PI553044	Glycine max	America	United States	V	Camp	Elite
PI553045	Glycine max	America	United States	VIII	Cook	Elite
PI553046	Glycine max	America	United States	VII	Gasoy 17	Elite
PI553047	Glycine max	America	United States	VII	Gordon	Elite
PI553048	Glycine max	America	United States	V	Vance	Elite
PI553049	Glycine max	America	United States	V	Shore	Elite
PI553050	Glycine max	America	United States	VI	Choska	Elite
PI553051	Glycine max	America	United States	IV	Spry	Elite
PI553052	Glycine max	America	United States	V	Narow	Elite
PI555453	Glycine max	America	United States	VII	Hagood	Elite
PI556511	Glycine max	America	United States	III	A3127	Elite
PI556572	Glycine max	America	United States	III	A3659	Elite
PI556637	Glycine max	America	United States	I	A1937	Elite
PI556687	Glycine max	America	United States	III	A3966	Elite
PI556689	Glycine max	America	United States	III	A2943	Elite
PI556729	Glycine max	America	United States	II	A2522	Elite
PI556738	Glycine max	America	United States	VI	Bradley	Elite
PI556776	Glycine max	America	United States	I	A1214	Elite
PI556778	Glycine max	America	United States	III	A3427	Elite
PI556779	Glycine max	America	United States	I	A1525	Elite
PI556780	Glycine max	America	United States	III	A3803	Elite
PI556781	Glycine max	America	United States	III	A3307	Elite
PI556783	Glycine max	America	United States	II	A2187	Elite
PI556805	Glycine max	America	United States	IX	H9190	Elite
PI556814	Glycine max	America	United States	III	A3733	Elite
PI556816	Glycine max	America	United States	III	A3205	Elite
PI556850	Glycine max	America	United States	II	A2234	Elite
PI556857	Glycine max	America	United States	III	A3935	Elite
PI556859	Glycine max	America	United States	III	A3415	Elite
PI556888	Glycine max	America	United States	II	CX298	Elite
PI556889	Glycine max	America	United States	IV	CX458	Elite
PI556928	Glycine max	America	United States	III	A3322	Elite
PI556929	Glycine max	America	United States	II	A2543	Elite
PI556931	Glycine max	America	United States	III	CX329	Elite
PI556932	Glycine max	America	United States	IV	CX469c	Elite
PI557010	Glycine max	America	United States	I	Bert	Elite
PI557011	Glycine max	America	United States	I	Leslie	Elite
PI559369	Glycine max	America	United States	VI	Lee 68	Elite
PI559370	Glycine max	America	United States	V	Mack	Elite
PI559371	Glycine max	America	United States	VI	Hood 75	Elite
PI559931	Glycine max	America	United States	IV	Corsica	Elite
PI559932	Glycine max	America	United States	IV	Manokin	Elite
PI559934	Glycine max	America	United States	V	KS5292	Elite
PI560206	Glycine max	America	United States	IV	Delsoy 4210	Elite
PI560207	Glycine max	America	United States	IV	Delsoy 4710	Elite
PI561201	Glycine max	America	United States	II	A2242	Elite
PI561218	Glycine max	America	United States	V	A5560	Elite
PI561400	Glycine max	America	United States	V	Rhodes	Elite
PI561700	Glycine max	America	United States	II	Erie	Elite
PI561717	Glycine max	America	United States	II	A2506	Elite
PI561860	Glycine max	America	United States	III	Lancaster	Elite
PI562372	Glycine max	America	United States	0-0	Agassiz	Elite
PI562373	Glycine max	America	United States	0	Lambert	Elite
PI562374	Glycine max	America	United States	I	Parker	Elite
PI564261	Glycine max	America	United States	VI	Vernal	Elite
PI564524	Glycine max	America	United States	I	Alpha	Elite
PI564718	Glycine max	America	United States	III	Thorne	Elite
PI564849	Glycine max	America	United States	V	Nathan	Elite
PI564999	Glycine max	America	United States	VI	TN 6-90	Elite
PI567788	Glycine max	America	United States	VIII	Bienville	Elite
PI567789	Glycine max	America	United States	VIII	Bossier	Elite
PI567790	Glycine max	America	United States	VI	Curtis	Elite
PI567791	Glycine max	America	United States	VI	Kino	Elite
PI567902	Glycine max	America	United States	III	Charleston	Elite
PI568236	Glycine max	America	United States	VIII	Maxcy	Elite
PI568245	Glycine max	America	United States	III	A3510	Elite
PI568254	Glycine max	America	United States	IV	A4415	Elite
PI572239	Glycine max	America	United States	V	Holladay	Elite
PI572240	Glycine max	America	United States	IV	Nile	Elite
PI572244	Glycine max	America	United States	II	Dimon	Elite
PI572245	Glycine max	America	United States	I	Felix	Elite
PI573008	Glycine max	America	United States	II	Colfax	Elite
PI574534	Glycine max	America	United States	III	Piatt	Elite
PI576145	Glycine max	America	United States	II	Sandusky	Elite
PI576146	Glycine max	America	United States	II	Vertex	Elite
PI576154	Glycine max	America	United States	VI	Doles	Elite
PI576160	Glycine max	America	United States	III	CX335	Elite
PI576161	Glycine max	America	United States	III	CX394c	Elite
PI576162	Glycine max	America	United States	IV	CX434	Elite
PI576166	Glycine max	America	United States	IV	CX411	Elite
PI576440	Glycine max	America	United States	IV	Calhoun	Elite
PI576857	Glycine max	America	United States	VI	Lyon	Elite
PI577798	Glycine max	America	United States	IV	Bronson	Elite
PI578057	Glycine max	America	United States	III	Saline	Elite
PI583364	Glycine max	America	United States	I	Faribault	Elite
PI583365	Glycine max	America	United States	0	Hendricks	Elite
PI583366	Glycine max	America	United States	IV	Chesapeake	Elite
PI583367	Glycine max	America	United States	VII	Pearl	Elite
PI583835	Glycine max	America	United States	III	Mercury	Elite
PI583837	Glycine max	America	United States	III	Saturn	Elite
PI584441	Glycine max	America	United States	III	Yale	Elite
PI584469	Glycine max	America	United States	III	Ohio FG1	Elite
PI584470	Glycine max	America	United States	III	Ohio FG2	Elite
PI584506	Glycine max	America	United States	VII	Carver	Elite
PI586980	Glycine max	America	United States	III	KS3494	Elite
PI586981	Glycine max	America	United States	IV	KS4694	Elite
PI587091	Glycine max	America	United States	0	Council	Elite
PI587185	Glycine max	America	United States	III	Probst	Elite
PI590931	Glycine max	America	United States	IV	CF 492	Elite
PI590932	Glycine max	America	United States	IV	CF 461	Elite
PI591561	Glycine max	America	United States	III	A3313	Elite
PI592389	Glycine max	America	United States	I	Freeborn	Elite
PI592523	Glycine max	America	United States	0-0	Glacier	Elite
PI592524	Glycine max	America	United States	I	Granite	Elite
PI592560	Glycine max	America	United States	0	Toyopro	Elite
PI592756	Glycine max	America	United States	VI	Dillon	Elite
PI593256	Glycine max	America	United States	IV	Cisne	Elite
PI593258	Glycine max	America	United States	III	Macon	Elite
PI593259	Glycine max	America	United States	III	Iroquois	Elite
PI593463	Glycine max	America	United States	III	General	Elite
PI593653	Glycine max	America	United States	V	Crowley	Elite
PI593654	Glycine max	America	United States	IV	Stressland	Elite
PI593655	Glycine max	America	United States	0	Danatto	Elite
PI594386	Glycine max	America	United States	V	A5848	Elite
PI594922	Glycine max	America	United States	V	Graham	Elite
PI595081	Glycine max	America	United States	IV	KS4895	Elite
PI595363	Glycine max	America	United States	IV	Mustang	Elite
PI595645	Glycine max	America	United States	VII	Benning	Elite
PI595753	Glycine max	America	United States	III	Odell	Elite
PI595754	Glycine max	America	United States	III	Nemaha	Elite
PI595765	Glycine max	America	United States	V	Delsoy 5500	Elite
PI595843	Glycine max	America	United States	II	Flint	Elite
PI595926	Glycine max	America	United States	III	Athow	Elite
PI596407	Glycine max	America	United States	III	Defiance	Elite
PI596414	Glycine max	America	United States	V	Clifford	Elite
PI596540	Glycine max	America	United States	V	Camp-lx2	Elite
PI596541	Glycine max	America	United States	0	Traill	Elite
PI597381	Glycine max	America	United States	II	Savoy	Elite
PI597382	Glycine max	America	United States	IV	Omaha	Elite
PI597386	Glycine max	America	United States	II	Dwight	Elite
PI597387	Glycine max	America	United States	III	Pana	Elite
PI597388	Glycine max	America	United States	V	Accomac	Elite
PI597389	Glycine max	America	United States	VI	Prolina	Elite
PI598124	Glycine max	America	United States	III	Maverick	Elite
PI598222	Glycine max	America	United States	IV	TN 4-94	Elite
PI598358	Glycine max	America	United States	V	TN 5-95	Elite
PI599299	Glycine max	America	United States	I	Stride	Elite
PI599300	Glycine max	America	United States	0	Surge	Elite
PI599333	Glycine max	America	United States	VI	Musen	Elite
PI599811	Glycine max	America	United States	III	C1943	Elite
PI601982	Glycine max	America	United States	VI	Derry	Elite
PI601983	Glycine max	America	United States	V	Donegal	Elite
PI601984	Glycine max	America	United States	VII	Tyrone	Elite
PI602059	Glycine max	America	United States	II	Apollo	Elite
PI602060	Glycine max	America	United States	II	Olympus	Elite
PI602496	Glycine max	America	United States	V	Pace	Elite
PI602593	Glycine max	America	United States	I	MN1301	Elite
PI602594	Glycine max	America	United States	0	MN0301	Elite
PI602597	Glycine max	America	United States	VI	Boggs	Elite
PI602896	Glycine max	America	United States	0-0	Daksoy	Elite
PI602897	Glycine max	America	United States	0-0	Jim	Elite
PI603900	Glycine max	America	United States	0	Norpro	Elite
PI603953	Glycine max	America	United States	VIII	Motte	Elite
PI604100	Glycine max	America	United States	IV	LS90-1920	Elite
PI606748	Glycine max	America	United States	IV	Rend	Elite
PI606749	Glycine max	America	United States	IV	Ina	Elite
PI607380	Glycine max	America	United States	IV	LS92-1800	Elite
PI607385	Glycine max	America	United States	II	LN92-7369	Elite
PI607528	Glycine max	America	United States	V	Delsoy 5710	Elite
PI607835	Glycine max	America	United States	0	UM3	Elite
PI608033	Glycine max	America	United States	VIII	Kuell	Elite
PI608438	Glycine max	America	United States	I	Titan	Elite
PI608726	Glycine max	America	United States	I	MN1401	Elite
PI610670	Glycine max	America	United States	III	NE3297	Elite
PI610671	Glycine max	America	United States	III	NE3399	Elite
PI611112	Glycine max	America	United States	IV	7499	Elite
PI612146	Glycine max	America	United States	V	Bolivar	Elite
PI612157	Glycine max	America	United States	VIII	Prichard	Elite
PI612594	Glycine max	America	United States	III	Kottman	Elite
PI612608	Glycine max	America	United States	V	Celest	Elite
PI612763	Glycine max	America	United States	I	MN1801	Elite
PI612764	Glycine max	America	United States	0	MN0901	Elite
PI612930	Glycine max	America	United States	II	Tiffin	Elite
PI612931	Glycine max	America	United States	II	HF93-083	Elite
PI612932	Glycine max	America	United States	III	HF93-035	Elite
PI613195	Glycine max	America	United States	V	Fowler	Elite
PI614088	Glycine max	America	United States	II	Loda	Elite
PI614153	Glycine max	America	United States	III	Croton 3.9	Elite
PI614154	Glycine max	America	United States	III	Darby	Elite
PI614155	Glycine max	America	United States	IV	HS93-4118	Elite
PI614156	Glycine max	America	United States	VIII	Hampton	Elite
PI614702	Glycine max	America	United States	VI	Soyola	Elite
PI614732	Glycine max	America	United States	V	Anand	Elite
PI614806	Glycine max	America	United States	IV	Troll	Elite
PI614807	Glycine max	America	United States	III	Stout	Elite
PI614808	Glycine max	America	United States	IV	Strong	Elite
PI614831	Glycine max	America	United States	0	Barnes	Elite
PI614832	Glycine max	America	United States	III	NE3400	Elite
PI614833	Glycine max	America	United States	I	NE1900	Elite
PI615582	Glycine max	America	United States	V	Caviness	Elite
PI615585	Glycine max	America	United States	0	Sargent	Elite
PI615586	Glycine max	America	United States	0	Walsh	Elite
PI615694	Glycine max	America	United States	VII	N7001	Elite
PI615695	Glycine max	America	United States	VII	N7103	Elite
PI616498	Glycine max	America	United States	I	MN1302	Elite
PI617041	Glycine max	America	United States	VII	Santee	Elite
PI617045	Glycine max	America	United States	VI	NC-Roy	Elite
PI618613	Glycine max	America	United States	0	MN0902CN	Elite
PI618808	Glycine max	America	United States	V	Catoosa	Elite
PI618809	Glycine max	America	United States	V	Washita	Elite
PI619232	Glycine max	America	United States	V	UARK-5896	Elite
PI619615	Glycine max	America	United States	VI	N6201	Elite
PI619616	Glycine max	America	United States	VII	N7101	Elite
PI619617	Glycine max	America	United States	VII	N7102	Elite
PI620883	Glycine max	America	United States	IV	LS93-0375	Elite
PI629004	Glycine max	America	United States	0	MN0201	Elite
PI629005	Glycine max	America	United States	0	MN0302	Elite
PI629008	Glycine max	America	United States	II	OHIO FG3	Elite
PI629015	Glycine max	America	United States	VIII	Hinson Long Juvenile	Elite
PI630984	Glycine max	America	United States	V	5601T	Elite
PI631122	Glycine max	America	United States	V	TN93-99	Elite
PI631437	Glycine max	America	United States	0	Nornatto	Elite
PI631438	Glycine max	America	United States	0	Nannonatto	Elite
PI632401	Glycine max	America	United States	III	Apex	Elite
PI632402	Glycine max	America	United States	III	Stalwart	Elite
PI632418	Glycine max	America	United States	V	Tara	Elite
PI632905	Glycine max	America	United States	V	Moon Cake	Elite
PI633049	Glycine max	America	United States	VI	Asmara	Elite
PI633424	Glycine max	America	United States	VI	Randolph	Elite
PI633567	Glycine max	America	United States	V	Owens	Elite
PI633608	Glycine max	America	United States	III	Dilworth	Elite
PI633609	Glycine max	America	United States	V	Lonoke	Elite
PI633610	Glycine max	America	United States	VI	Desha	Elite
PI633970	Glycine max	America	United States	V	Ozark	Elite
PI634193	Glycine max	America	United States	V	5002T	Elite
PI634335	Glycine max	America	United States	IV	LS94-3207	Elite
PI634757	Glycine max	America	United States	III	CX326	Elite
PI634758	Glycine max	America	United States	III	CX345	Elite
PI634760	Glycine max	America	United States	IV	CX415	Elite
PI634813	Glycine max	America	United States	0	LaMoure	Elite
PI634827	Glycine max	America	United States	II	NE2701	Elite
PI635039	Glycine max	America	United States	V	S99-3181	Elite
PI636463	Glycine max	America	United States	V	Freedom	Elite
PI638510	Glycine max	America	United States	0-0	Pembina	Elite
PI638511	Glycine max	America	United States	0	ProSoy	Elite
PI639187	Glycine max	America	United States	IV	UA 4805	Elite
PI639740	Glycine max	America	United States	IV	LD00-3309	Elite
PI641156	Glycine max	America	United States	VII	NC-Raleigh	Elite
PI642732	Glycine max	America	United States	VI	Nitrasoy	Elite
PI642768	Glycine max	America	United States	III	Ohio FG5	Elite
PI643146	Glycine max	America	United States	IV	Prohio	Elite
PI647085	Glycine max	America	United States	VII	N7002	Elite
PI647086	Glycine max	America	United States	VIII	N8001	Elite
PI648270	Glycine max	America	United States	V	Osage	Elite
PI654355	Glycine max	America	United States	VIII	N8101	Elite
PI655521	Glycine max	America	United States	VI	Greencastle	Elite
PI548512	Glycine max	America	United States	II	Century	Elite
PI548631	Glycine max	America	United States	III	Williams	Elite
PI548667	Glycine max	America	United States	V	Essex	Elite
PI572238	Glycine max	America	United States	VII	Haskell	Elite
PI518676	Glycine max	America	United States	II	CN210	Ancestor
PI548445	Glycine max	America	United States	VII	CNS	Ancestor
PI548448	Glycine max	America	United States	VII	Clemson	Ancestor
PI548467	Glycine max	America	United States	VI	Magnolia	Ancestor
PI548473	Glycine max	America	United States	VII	Monetta	Ancestor
PI548479	Glycine max	America	United States	VIII	Otootan	Ancestor
PI548488	Glycine max	America	United States	V	S-100	Ancestor
PI548493	Glycine max	America	United States	VII	Tokyo	Ancestor
PI548501	Glycine max	America	United States	0	Wilkin	Ancestor
PI548563	Glycine max	America	United States	IV	Franklin	Ancestor
PI548608	Glycine max	America	United States	II	Provar	Ancestor
PI548682	Glycine max	America	United States	IV	SRF 400	Ancestor
PI548684	Glycine max	America	United States	III	SRF 307B	Ancestor
PI548693	Glycine max	America	United States	II	Marshall	Ancestor
FC033243	Glycine max	America	United States	IV	Anderson	Ancestor
PI438497	Glycine max	America	United States	III	Peking	Ancestor
PI548169	Glycine max	America	United States	IV	T117	Ancestor
PI548178	Glycine max	America	United States	III	T145	Ancestor
PI548193	Glycine max	America	United States	IV	T201	Ancestor
PI548195	Glycine max	America	United States	IV	T204	Ancestor
PI548301	Glycine max	America	United States	IV	Aoda	Ancestor
PI548302	Glycine max	America	United States	II	Bansei	Ancestor
PI548315	Glycine max	America	United States	III	Chusei	Ancestor
PI548318	Glycine max	America	United States	III	Dunfield	Ancestor
PI548325	Glycine max	America	United States	0-0	Flambeau	Ancestor
PI548336	Glycine max	America	United States	I	Habaro	Ancestor
PI548352	Glycine max	America	United States	III	Jogun	Ancestor
PI548356	Glycine max	America	United States	II	Kanro	Ancestor
PI548359	Glycine max	America	United States	IV	Kingwa	Ancestor
PI548362	Glycine max	America	United States	III	Lincoln	Ancestor
PI548364	Glycine max	America	United States	IV	Macoupin	Ancestor
PI548365	Glycine max	America	United States	III	Manchu	Ancestor
PI548378	Glycine max	America	United States	I	Mandarin	Ancestor
PI548383	Glycine max	America	United States	III	Mansoy	Ancestor
PI548391	Glycine max	America	United States	II	Mukden	Ancestor
PI548400	Glycine max	America	United States	IV	Patoka	Ancestor
PI548402	Glycine max	America	United States	IV	Peking	Ancestor
PI548406	Glycine max	America	United States	II	Richland	Ancestor
PI548407	Glycine max	America	United States	I	Sac	Ancestor
PI548409	Glycine max	America	United States	IV	Sato	Ancestor
PI548411	Glycine max	America	United States	II	Seneca	Ancestor
PI548414	Glycine max	America	United States	0-0-0	Sioux	Ancestor
PI548438	Glycine max	America	United States	VI	Arksoy	Ancestor
PI548444	Glycine max	America	United States	VIII	Biloxi	Ancestor
PI548447	Glycine max	America	United States	VIII	Cherokee	Ancestor
PI548456	Glycine max	America	United States	VI	Haberlandt	Ancestor
PI548457	Glycine max	America	United States	VI	Hahto	Ancestor
PI548461	Glycine max	America	United States	VIII	Improved Pelican	Ancestor
PI548463	Glycine max	America	United States	VI	Laredo	Ancestor
PI548469	Glycine max	America	United States	VII	Mammoth Yellow	Ancestor
PI548474	Glycine max	America	United States	VIII	Nanda	Ancestor
PI548477	Glycine max	America	United States	VI	Ogden	Ancestor
PI548480	Glycine max	America	United States	VII	Palmetto	Ancestor
PI548484	Glycine max	America	United States	VI	Ralsoy	Ancestor
PI548485	Glycine max	America	United States	VII	Roanoke	Ancestor
PI548490	Glycine max	America	United States	VII	Tanner	Ancestor
PI548603	Glycine max	America	United States	IV	Perry	Ancestor
PI548657	Glycine max	America	United States	VII	Jackson	Ancestor
FC001547	Glycine max	China	China	II	Southern Manchurian Yellow	Landrace
FC003654_1	Glycine max	China	China	IV	Imported Yellow	Landrace
FC003659	Glycine max	China	China	VI	Da Wu Don	Landrace
FC031571	Glycine max	China	China	III	Kirin	Landrace
FC031572	Glycine max	China	China	V	Anwei	Landrace
FC031572_3	Glycine max	China	China	III	Anwei	Landrace
PI030594	Glycine max	China	China	II	Ching Tou	Landrace
PI030599	Glycine max	China	China	II	Chin Yuan Tou	Landrace
PI030600	Glycine max	China	China	II	Chin Yuan Tou	Landrace
PI057334	Glycine max	China	China	III	Huang Tou	Landrace
PI060272	Glycine max	China	China	III	Fifth Moon	Landrace
PI060273	Glycine max	China	China	V	Sixth Moon	Landrace
PI060296	Glycine max	China	China	V	Loh yuih bah	Landrace
PI060296_2	Glycine max	China	China	III	Loh Yuih bah	Landrace
PI060970	Glycine max	China	China	IV	Huang do	Landrace
PI070541	Glycine max	China	China	III	Teng tien hei chi	Landrace
PI072227	Glycine max	China	China	IV	Siu wong tau	Landrace
PI072232	Glycine max	China	China	III	Wong Tau	Landrace
PI079825	Glycine max	China	China	VI	N154	Landrace
PI080831	Glycine max	China	China	III	Kaigen Shirobana	Landrace
PI081763	Glycine max	China	China	II	Moshito	Landrace
PI081764	Glycine max	China	China	IV	Moshito	Landrace
PI081765	Glycine max	China	China	I	Moshito	Landrace
PI081767	Glycine max	China	China	II	Moshito	Landrace
PI081768	Glycine max	China	China	II	Moshito	Landrace
PI086741	Glycine max	China	China	II	Manshu Daizu	Landrace
PI088287	Glycine max	China	China	III	Mosheto	Landrace
PI088444	Glycine max	China	China	IV	Chinghuangtou	Landrace
PI088452	Glycine max	China	China	IV	Hsiaohuangtou	Landrace
PI088458	Glycine max	China	China	IV	Kokuzu	Landrace
PI088459	Glycine max	China	China	IV	Shokozu	Landrace
PI088468	Glycine max	China	China	II	Iganzu	Landrace
PI088486	Glycine max	China	China	III	Kaigen's Kingenzu	Landrace
PI088490	Glycine max	China	China	V	Haouben	Landrace
PI088490_1	Glycine max	China	China	III	Haouben	Landrace
PI088490_2	Glycine max	China	China	IV	Haouben	Landrace
PI088491	Glycine max	China	China	IV	Ryokuchazu	Landrace
PI088492	Glycine max	China	China	III	Nagaobaao	Landrace
PI088499	Glycine max	China	China	IV	Kiizu	Landrace
PI088502	Glycine max	China	China	III	Ryoryuao	Landrace
PI088818	Glycine max	China	China	III	Yota	Landrace
PI090499	Glycine max	China	China	VI	Black and white	Landrace
PI090499_1	Glycine max	China	China	III	Black and white	Landrace
PI090499_2	Glycine max	China	China	IV	Black and white	Landrace
PI093559	Glycine max	China	China	II	Paimei Tou	Landrace
PI093560	Glycine max	China	China	II	Paimei Tou	Landrace
PI103079	Glycine max	China	China	V	Shang tsai	Landrace
PI103080	Glycine max	China	China	IV	White Soybean	Landrace
PI103088	Glycine max	China	China	III	Ming Chuan	Landrace
PI142491	Glycine max	China	China	I	Kroochul	Landrace
PI165672	Glycine max	China	China	VI	Kiangning Late	Landrace
PI165673	Glycine max	China	China	VI	Liuchow A	Landrace
PI165674	Glycine max	China	China	VIII	Liuchow B	Landrace
PI165676	Glycine max	China	China	VIII	Perfume	Landrace
PI171427	Glycine max	China	China	IV	Peiping Large	Landrace
PI171428	Glycine max	China	China	IV	Large Yellow Soybean	Landrace
PI171429	Glycine max	China	China	IV	An Yang Black	Landrace
PI171438	Glycine max	China	China	VII	Hwa-an	Landrace
PI171441	Glycine max	China	China	VI	Mud-bean	Landrace
PI171443	Glycine max	China	China	VI	Tea-bean	Landrace
PI179823	Glycine max	China	China	V	Changteh	Landrace
PI179825	Glycine max	China	China	V	Paoting	Landrace
PI179826	Glycine max	China	China	IV	Peiping	Landrace
PI200472	Glycine max	China	China	V	Hang kao	Landrace
PI200498	Glycine max	China	China	VII	Manchuria Native	Landrace
PI200593	Glycine max	China	China	I	Konistra	Landrace
PI200594	Glycine max	China	China	I	La Fleche	Landrace
PI200595	Glycine max	China	China	0	Morlanvia	Landrace
PI201421	Glycine max	China	China	VI	Wu-Kung	Landrace
PI201422	Glycine max	China	China	VI	Wu-Kung	Landrace
PI290126A	Glycine max	China	China	I	Hei ch'i	Landrace
PI290126B	Glycine max	China	China	II	Hei ch'i	Landrace
PI290158	Glycine max	China	China	0-0	Ke schuan	Landrace
PI297511	Glycine max	China	China	I	Dun nun	Landrace
PI297514	Glycine max	China	China	I	Hei ch'i	Landrace
PI297523	Glycine max	China	China	0	Juanj bao tsingj	Landrace
PI297524	Glycine max	China	China	0-0	Ke schuan	Landrace
PI297532	Glycine max	China	China	0	Mandarin 2	Landrace
PI297533	Glycine max	China	China	II	Man di czin	Landrace
PI297541	Glycine max	China	China	I	Pak cok taj	Landrace
PI297543	Glycine max	China	China	II	Peking	Landrace
PI297546	Glycine max	China	China	0	Si bi va	Landrace
PI297549	Glycine max	China	China	0	Tsu chua I	Landrace
PI303650	Glycine max	China	China	0	Sys li zia	Landrace
PI319526	Glycine max	China	China	VII	Mantichin	Landrace
PI319527	Glycine max	China	China	V	Pin tin hwang	Landrace
PI319529	Glycine max	China	China	VI	Taitu Kaohsiung 1	Landrace
PI319530	Glycine max	China	China	VI	Taitu Kaohsiung 3	Landrace
PI319531	Glycine max	China	China	VI	Taitu Kaohsiung 5	Landrace
PI319532	Glycine max	China	China	IV	Pin din kuaw	Landrace
PI319535A	Glycine max	China	China	I	Keisanboku	Landrace
PI347560	Glycine max	China	China	I	Man tan tzin	Landrace
PI361112A	Glycine max	China	China	I	Si li hian	Landrace
PI361112B	Glycine max	China	China	II	Si li hian	Landrace
PI377573	Glycine max	China	China	VII	Pai-May-Drew	Landrace
PI391577	Glycine max	China	China	II	Ch'a ye sheng tou	Landrace
PI391578	Glycine max	China	China	II	Chien ye tou	Landrace
PI391585	Glycine max	China	China	II	K'oupch'ien tou	Landrace
PI391586	Glycine max	China	China	III	P'ing ting hsiang	Landrace
PI391597	Glycine max	China	China	V	Niu mao huang	Landrace
PI404163	Glycine max	China	China	IV	Can li	Landrace
PI404164	Glycine max	China	China	IV	Tun czou	Landrace
PI404168	Glycine max	China	China	III	Siui czui siao ju dou	Landrace
PI404169A	Glycine max	China	China	I	Tun san bai can ker	Landrace
PI404169B	Glycine max	China	China	III	Tun san bai can ker	Landrace
PI404170	Glycine max	China	China	IV	Tun san si he czao	Landrace
PI404171	Glycine max	China	China	II	Tyn san pin dian huan	Landrace
PI404172	Glycine max	China	China	IV	Tej sen da baj pi	Landrace
PI404173A	Glycine max	China	China	IV	Fyn sen baj pi	Landrace
PI404173B	Glycine max	China	China	IV	Fyn sen baj pi	Landrace
PI404177	Glycine max	China	China	IV	Tiu sen jan lj gu	Landrace
PI404178	Glycine max	China	China	IV	Tiu sen tian e dan	Landrace
PI404179A	Glycine max	China	China	IV	Tiu sen zyan tiao czi	Landrace
PI404180	Glycine max	China	China	III	Sin i da baj pi	Landrace
PI404182	Glycine max	China	China	III	Sin i tu li rau	Landrace
PI404183	Glycine max	China	China	IV	Gai juj pin din huan	Landrace
PI404185	Glycine max	China	China	IV	Dyn haj hun mao czy	Landrace
PI404186	Glycine max	China	China	III	Dun haj sy li czao	Landrace
PI404187	Glycine max	China	China	II	Suj nii hun mao ju	Landrace
PI404188B	Glycine max	China	China	III	Huaj an si er dian	Landrace
PI404189	Glycine max	China	China	III	Da dou	Landrace
PI404190	Glycine max	China	China	IV	Pa dou	Landrace
PI404198A	Glycine max	China	China	IV	Sun huan do	Landrace
PI404198B	Glycine max	China	China	IV	Sun huan do	Landrace
PI404199	Glycine max	China	China	IV	Sin he do	Landrace
PI407656	Glycine max	China	China	II	Len suj pin din huan	Landrace
PI407658B	Glycine max	China	China	IV	Dun haj czu ja czao	Landrace
PI407659A	Glycine max	China	China	II	Dun haj hun mao czi	Landrace
PI407659B	Glycine max	China	China	III	Dun haj hun mao czi	Landrace
PI407706A	Glycine max	China	China	I	Chou yao tao	Landrace
PI407706B	Glycine max	China	China	II	Chou yao tao	Landrace
PI407720	Glycine max	China	China	II	Kao chien tao	Landrace
PI407721	Glycine max	China	China	II	Muim bao jing	Landrace
PI407722	Glycine max	China	China	III	Ping ting sheung	Landrace
PI407723	Glycine max	China	China	I	See shen tze lee huang	Landrace
PI407724	Glycine max	China	China	II	Sin peh tao	Landrace
PI407725A	Glycine max	China	China	0-0	Suen wu dah bai mee	Landrace
PI407725B	Glycine max	China	China	0-0	Suen wu dah bai mee	Landrace
PI407726	Glycine max	China	China	I	Wu ding choo	Landrace
PI415072	Glycine max	China	China	I	Hei long	Landrace
PI416854	Glycine max	China	China	IV	Daioutou	Landrace
PI416904B	Glycine max	China	China	II	Hakubi	Landrace
PI416904C	Glycine max	China	China	I	Hakubi	Landrace
PI417079	Glycine max	China	China	III	Koushurei hakubi	Landrace
PI417241	Glycine max	China	China	III	Pekin dai outou	Landrace
PI417242	Glycine max	China	China	II	Pekin dai seitou	Landrace
PI417243	Glycine max	China	China	IV	Pekin kuro daizu	Landrace
PI417345A	Glycine max	China	China	IV	Shou outou	Landrace
PI417345B	Glycine max	China	China	IV	Shou outou	Landrace
PI417380	Glycine max	China	China	IV	Tekkyou seitou	Landrace
PI417382	Glycine max	China	China	IV	Tenshin dai seitou	Landrace
PI419043	Glycine max	China	China	IV	Liyipa	Landrace
PI430596	Glycine max	China	China	II	Fu pe tou	Landrace
PI430597	Glycine max	China	China	II	Lo chi hong tou tzu	Landrace
PI430598A	Glycine max	China	China	IV	Shuang ching tou	Landrace
PI430598B	Glycine max	China	China	IV	Shuang ching tou	Landrace
PI430599	Glycine max	China	China	IV	Ta ching jen	Landrace
PI430600A	Glycine max	China	China	VI	Ta li chiang	Landrace
PI434974	Glycine max	China	China	IX	Seminole	Landrace
PI436618	Glycine max	China	China	0	Ho 76-6045	Landrace
PI437556	Glycine max	China	China	I	Baj-hua-tso-tszu	Landrace
PI437558	Glycine max	China	China	I	Ban'-e-sen-dou Jun 685	Landrace
PI437559	Glycine max	China	China	I	Bej-an'-te-tszjao-tsin	Landrace
PI437562	Glycine max	China	China	VIII	Bej-sjan'-ni-dou	Landrace
PI437563	Glycine max	China	China	III	Bujan'-pin-din-huan	Landrace
PI437573A	Glycine max	China	China	I	Che-ti	Landrace
PI437574	Glycine max	China	China	III	Chi-lu-Schu	Landrace
PI437577	Glycine max	China	China	I	Chuan-da-dou	Landrace
PI437578	Glycine max	China	China	III	Chuan-da-dou	Landrace
PI437579	Glycine max	China	China	0	Chuan-li	Landrace
PI437589	Glycine max	China	China	II	Da-huan-li	Landrace
PI437590	Glycine max	China	China	0	Da-li-huan	Landrace
PI437591	Glycine max	China	China	VI	Da tsin do	Landrace
PI437593B	Glycine max	China	China	II	Da-tszin'-huan	Landrace
PI437594A	Glycine max	China	China	I	Dun-haj-sy-tszjao	Landrace
PI437653	Glycine max	China	China	II	Er-da-li	Landrace
PI437654	Glycine max	China	China	III	Er-hej-jan	Landrace
PI437655	Glycine max	China	China	III	Er-huan-jan	Landrace
PI437656	Glycine max	China	China	II	E-sen-dou Gun 691	Landrace
PI437657	Glycine max	China	China	II	Gaj-juj-pin-din-huan	Landrace
PI437659	Glycine max	China	China	0	Guan-shi-tszen	Landrace
PI437665	Glycine max	China	China	0	Gu-tszja-tszy	Landrace
PI437667	Glycine max	China	China	VI	Jan-czou-sa-dou	Landrace
PI437669	Glycine max	China	China	II	Kucitsu yen	Landrace
PI437670	Glycine max	China	China	VIII	La-nin-do hy	Landrace
PI437673	Glycine max	China	China	I	Lju-juj-tszy	Landrace
PI437674	Glycine max	China	China	III	Lju-tio-tsin	Landrace
PI437676A	Glycine max	China	China	0	Man-tsan-tszin' x Phin-di-huan	Landrace
PI437676B	Glycine max	China	China	0	Man-tsan-tszin' x Phin-di-huan	Landrace
PI437678B	Glycine max	China	China	II	Mantszantszin	Landrace
PI437679	Glycine max	China	China	IV	Nan-cou	Landrace
PI437680A	Glycine max	China	China	0-0	Nen-tszjan-da-dou	Landrace
PI437680B	Glycine max	China	China	0	Nen-tszjan-da-dou	Landrace
PI437681	Glycine max	China	China	0	Nicogri	Landrace
PI437683	Glycine max	China	China	IV	Pa-man-tsin	Landrace
PI437685A	Glycine max	China	China	I	Phun-zhun	Landrace
PI437685B	Glycine max	China	China	II	Phun-zhun	Landrace
PI437685C	Glycine max	China	China	II	Phun-zhun	Landrace
PI437685D	Glycine max	China	China	III	Phun-zhun	Landrace
PI437689	Glycine max	China	China	II	Phyn-sen'-sjao-baj-pi	Landrace
PI437690	Glycine max	China	China	III	Pin-din-guan	Landrace
PI437693	Glycine max	China	China	I	Pin-din-sjan	Landrace
PI437696	Glycine max	China	China	VI	San haj hun mao huan dou	Landrace
PI437699	Glycine max	China	China	II	Shiliden	Landrace
PI437707	Glycine max	China	China	II	Sjao-he-tsi	Landrace
PI437708	Glycine max	China	China	VI	Sjao-li-hej-dou	Landrace
PI437711A	Glycine max	China	China	II	Sjao-tszin'-huan	Landrace
PI437711B	Glycine max	China	China	IV	Sjao-tszin'-huan	Landrace
PI437716A	Glycine max	China	China	I	Sjuj-dja-pyn-da-do	Landrace
PI437716B	Glycine max	China	China	II	Sjuj-dja-pyn-da-do	Landrace
PI437718	Glycine max	China	China	II	Ssuli-pin chien-pai-ma	Landrace
PI437720	Glycine max	China	China	0	Syj-li-zja	Landrace
PI437721A	Glycine max	China	China	0	Sy-jue-tsin-mao-do	Landrace
PI437721B	Glycine max	China	China	I	Sy-jue-tsin-mao-do	Landrace
PI437721C	Glycine max	China	China	I	Sy-jue-tsin-mao-do	Landrace
PI437722	Glycine max	China	China	II	Sy-li-huan	Landrace
PI437726	Glycine max	China	China	VI	Ti-jue-baj	Landrace
PI437728	Glycine max	China	China	IV	Tju-sen'-zuan'-tjao-cza	Landrace
PI437730	Glycine max	China	China	VI	Tsundaj NS	Landrace
PI437734	Glycine max	China	China	V	Tszao tszao tsin mao do	Landrace
PI437743	Glycine max	China	China	II	Tu-li-gun	Landrace
PI437745	Glycine max	China	China	IV	Tun-chzou	Landrace
PI437749	Glycine max	China	China	IV	Zelenaja	Landrace
PI437750	Glycine max	China	China	0	Zhao-he-ba-juj-man	Landrace
PI437752A	Glycine max	China	China	II	Zin'-jugh'N1	Landrace
PI437752C	Glycine max	China	China	II	Zin'-jugh'N1	Landrace
PI437814A	Glycine max	China	China	II	An'da	Landrace
PI437814B	Glycine max	China	China	II	An'da	Landrace
PI437815	Glycine max	China	China	I	An,dunscaja	Landrace
PI437829	Glycine max	China	China	I	Chuan-dou	Landrace
PI437908	Glycine max	China	China	II	Hsiao-hei-chin Echo	Landrace
PI437909A	Glycine max	China	China	I	Huang-tou	Landrace
PI437909B	Glycine max	China	China	II	Huang-tou	Landrace
PI437910A	Glycine max	China	China	0	Huang-tou	Landrace
PI437910B	Glycine max	China	China	0	Huang-tou	Landrace
PI437910C	Glycine max	China	China	I	Huang-tou	Landrace
PI437911	Glycine max	China	China	I	Manczurscaja	Landrace
PI437915A	Glycine max	China	China	0	Man'gou	Landrace
PI437915B	Glycine max	China	China	0	Man'gou	Landrace
PI437917	Glycine max	China	China	0	Mjao-jan-dou	Landrace
PI437920A	Glycine max	China	China	0-0	Sansindunscaja	Landrace
PI437920B	Glycine max	China	China	0-0	Sansindunscaja	Landrace
PI445842	Glycine max	China	China	VIII	Chiu yueh huang	Landrace
PI445843	Glycine max	China	China	VIII	Hua Tou	Landrace
PI445845	Glycine max	China	China	III	Szu yueh pa	Landrace
PI445846A	Glycine max	China	China	IX	Ta huang tou	Landrace
PI445846B	Glycine max	China	China	IX	Ta huang tou	Landrace
PI445848A	Glycine max	China	China	VIII	Tsieng tou	Landrace
PI445848B	Glycine max	China	China	IX	Tsieng tou	Landrace
PI449456A	Glycine max	China	China	0-0-0	Bei 77-6177	Landrace
PI449457	Glycine max	China	China	0-0	Bei fu dou	Landrace
PI458508A	Glycine max	China	China	II	Fu Shou	Landrace
PI458515	Glycine max	China	China	IV	Tie Zhugan	Landrace
PI458517	Glycine max	China	China	III	Xiao Wuyie	Landrace
PI458531	Glycine max	China	China	0-0	Ke Shuang	Landrace
PI459025A	Glycine max	China	China	IX	Bing nan	Landrace
PI459025B	Glycine max	China	China	VIII	Bing nan	Landrace
PI459025C	Glycine max	China	China	IX	Bing nan	Landrace
PI459025D	Glycine max	China	China	IX	Bing nan	Landrace
PI459025E	Glycine max	China	China	IX	Bing nan	Landrace
PI459025F	Glycine max	China	China	IX	Bing nan	Landrace
PI461508	Glycine max	China	China	II	Bai mo shi dou	Landrace
PI461509	Glycine max	China	China	I	Cha mo shi dou	Landrace
PI464865	Glycine max	China	China	I	Tei Jia Shi-Li-Huan	Landrace
PI464875A	Glycine max	China	China	0-0	Aidadou	Landrace
PI464875B	Glycine max	China	China	0	Aidadou	Landrace
PI464877	Glycine max	China	China	III	Cha Mo Shi Dou Gong Di No. 3	Landrace
PI464881	Glycine max	China	China	0-0	Heihe Xiaohuang Dou	Landrace
PI464909	Glycine max	China	China	II	Bai Mo Shi Dou Gong 1644	Landrace
PI464915A	Glycine max	China	China	II	Hei Mo Shi Dou Gong 205	Landrace
PI464915B	Glycine max	China	China	II	Hei Mo Shi Dou Gong 205	Landrace
PI464924	Glycine max	China	China	III	Tie Jia Qing	Landrace
PI466749A	Glycine max	China	China	II	Wu Yui Huo	Landrace
PI466749B	Glycine max	China	China	II	Wu Yui Huo	Landrace
PI467307	Glycine max	China	China	I	Bai-hua-cuo-zi	Landrace
PI467308A	Glycine max	China	China	I	Bai-hua-kuan	Landrace
PI467308B	Glycine max	China	China	I	Bai-hua-kuan	Landrace
PI467312	Glycine max	China	China	II	Cha-mo-shi-dou	Landrace
PI467313	Glycine max	China	China	0	Da-hei-qi	Landrace
PI467314	Glycine max	China	China	I	Da-huang-qi	Landrace
PI467315	Glycine max	China	China	I	Da-jin-huang	Landrace
PI467316	Glycine max	China	China	IV	Da-tu-huang	Landrace
PI467318B	Glycine max	China	China	II	Fu-shou	Landrace
PI467324	Glycine max	China	China	I	Lan-qi	Landrace
PI467325	Glycine max	China	China	II	Lao-guo-wo	Landrace
PI467327	Glycine max	China	China	II	Mo-shi-dou	Landrace
PI467328	Glycine max	China	China	I	Ping-ding-xiang	Landrace
PI467329	Glycine max	China	China	II	Ping-ding-xiang	Landrace
PI467332	Glycine max	China	China	II	Qing-mo-shi-dou	Landrace
PI467333	Glycine max	China	China	I	Shui-li-hong	Landrace
PI467334A	Glycine max	China	China	II	Si-li-qing	Landrace
PI467334B	Glycine max	China	China	II	Si-li-qing	Landrace
PI467335A	Glycine max	China	China	I	Tie-jia-dou	Landrace
PI467335B	Glycine max	China	China	II	Tie-jia-dou	Landrace
PI467342	Glycine max	China	China	I	Xiao-hei-qi	Landrace
PI467347	Glycine max	China	China	II	Zi-hua-cuo-zi	Landrace
PI468384	Glycine max	China	China	III	Lei-dian	Landrace
PI475828	Glycine max	China	China	II	Amuz	Landrace
PI475829B	Glycine max	China	China	I	Da Ba Dou Big White	Landrace
PI476905A	Glycine max	China	China	V	Nguu mao hong	Landrace
PI476905B	Glycine max	China	China	VI	Nguu mao hong	Landrace
PI476918	Glycine max	China	China	VI	Trung Quoc Xanh a	Landrace
PI479711	Glycine max	China	China	II	Antuheido	Landrace
PI479712	Glycine max	China	China	I	Antuxiaoheidou	Landrace
PI479713	Glycine max	China	China	II	Baihuacuo	Landrace
PI479714	Glycine max	China	China	I	Baihuacuozi	Landrace
PI479717	Glycine max	China	China	II	Bodigao	Landrace
PI479718A	Glycine max	China	China	I	Caizhongpu	Landrace
PI479719	Glycine max	China	China	I	Changbaixiaoyoudou	Landrace
PI479721	Glycine max	China	China	II	Helongdadou	Landrace
PI479723	Glycine max	China	China	II	Huinanniumaohuang	Landrace
PI479724A	Glycine max	China	China	II	Huinanpingdingxiang	Landrace
PI479724B	Glycine max	China	China	II	Huinanpingdingxiang	Landrace
PI479725B	Glycine max	China	China	II	Huitiejia	Landrace
PI479728A	Glycine max	China	China	I	Liuhedaheidou	Landrace
PI479728B	Glycine max	China	China	I	Liuhedaheidou	Landrace
PI479729	Glycine max	China	China	III	Niumaohuang	Landrace
PI479730	Glycine max	China	China	III	Niushidou	Landrace
PI479731	Glycine max	China	China	I	Pingdingsi	Landrace
PI479732	Glycine max	China	China	II	Pingdingxiang	Landrace
PI479734	Glycine max	China	China	I	Silihuang	Landrace
PI479736	Glycine max	China	China	I	Sulanduludou	Landrace
PI479737	Glycine max	China	China	II	Suoyiling	Landrace
PI479738	Glycine max	China	China	II	Wangqingqingdou	Landrace
PI479740	Glycine max	China	China	III	Xiaohuangke	Landrace
PI490765	Glycine max	China	China	III	Dahedou	Landrace
PI490766	Glycine max	China	China	III	Dawudou	Landrace
PI490768	Glycine max	China	China	III	Raoshangun	Landrace
PI490769	Glycine max	China	China	III	Yi xian hei dou	Landrace
PI495017A	Glycine max	China	China	III	Beijing da qing don	Landrace
PI495017B	Glycine max	China	China	IV	Beijing da qing don	Landrace
PI495017C	Glycine max	China	China	IV	Beijing da qing don	Landrace
PI503339A	Glycine max	China	China	0-0	Sui feng	Landrace
PI507543	Glycine max	China	China	II	Yamajirushi China	Landrace
PI518291A	Glycine max	China	China	0	Ta lien tou	Landrace
PI518291B	Glycine max	China	China	V	Ta lien tou	Landrace
PI518721	Glycine max	China	China	VII	Cha lu kou 1	Landrace
PI518726	Glycine max	China	China	VI	Bao jiao huang	Landrace
PI518728	Glycine max	China	China	V	Xiao li huang	Landrace
PI532434	Glycine max	China	China	II	Hei mo dou	Landrace
PI532437	Glycine max	China	China	IV	Gu nian dou	Landrace
PI532439	Glycine max	China	China	I	Fusong you xian bai hua	Landrace
PI532441A	Glycine max	China	China	I	Hui nan do lan qi	Landrace
PI532441B	Glycine max	China	China	II	Hui nan do lan qi	Landrace
PI532442	Glycine max	China	China	III	Bai mao zi	Landrace
PI532444A	Glycine max	China	China	I	Gong peng mo shi dou	Landrace
PI532444B	Glycine max	China	China	II	Gong peng mo shi dou	Landrace
PI532447	Glycine max	China	China	I	Chang bai yue huang	Landrace
PI532448	Glycine max	China	China	III	Hua dian bai hua shao tiao dou	Landrace
PI532455A	Glycine max	China	China	IV	Dan yang bai hua dou	Landrace
PI532457	Glycine max	China	China	III	An yue dou	Landrace
PI532458	Glycine max	China	China	VIII	Ba yue bao	Landrace
PI532460A	Glycine max	China	China	IV	Chen liu niu mao dou	Landrace
PI532460B	Glycine max	China	China	IV	Chen liu niu mao dou	Landrace
PI538376	Glycine max	China	China	IV	Da bei mei dou	Landrace
PI538377	Glycine max	China	China	III	Niou mao huang	Landrace
PI538380	Glycine max	China	China	IV	Si jiao qi huang dou	Landrace
PI538381	Glycine max	China	China	III	Wu ji da huang dou	Landrace
PI538382	Glycine max	China	China	III	Xiao bian hei dou	Landrace
PI538383	Glycine max	China	China	IV	Xiao hei dou	Landrace
PI538385A	Glycine max	China	China	IV	Yi wo hou huang dou	Landrace
PI538385B	Glycine max	China	China	IV	Yi wo hou huang dou	Landrace
PI538400	Glycine max	China	China	II	Si ping tou	Landrace
PI549020	Glycine max	China	China	V	Lu cha dou	Landrace
PI549021A	Glycine max	China	China	III	Na hei dou	Landrace
PI549021B	Glycine max	China	China	V	Na hei dou	Landrace
PI549022	Glycine max	China	China	IV	Qing rang wu dou	Landrace
PI549023A	Glycine max	China	China	V	Na xiao lu dou	Landrace
PI549023B	Glycine max	China	China	V	Na xiao lu dou	Landrace
PI549025	Glycine max	China	China	V	Da tu huang	Landrace
PI549026	Glycine max	China	China	V	Gao li huang	Landrace
PI549027A	Glycine max	China	China	IV	Tian er dan	Landrace
PI549027B	Glycine max	China	China	V	Tian er dan	Landrace
PI549029	Glycine max	China	China	III	Feng cheng da jing huan	Landrace
PI561271	Glycine max	China	China	V	Pei xian da quing dou	Landrace
PI561296A	Glycine max	China	China	I	Ba yan shui li shan	Landrace
PI561296C	Glycine max	China	China	I	Ba yan shui li shan	Landrace
PI561299A	Glycine max	China	China	0	Bai hua yao	Landrace
PI561299B	Glycine max	China	China	I	Bai hua yao	Landrace
PI561300A	Glycine max	China	China	III	Bai ke qing	Landrace
PI561300B	Glycine max	China	China	III	Bai ke qing	Landrace
PI561301	Glycine max	China	China	I	Bai lu dou	Landrace
PI561302A	Glycine max	China	China	0	Bai mao shuang	Landrace
PI561302C	Glycine max	China	China	I	Bai mao shuang	Landrace
PI561310	Glycine max	China	China	III	Huai de hei dou	Landrace
PI561312	Glycine max	China	China	II	Huai de xiao bai mei	Landrace
PI561313	Glycine max	China	China	III	Huang qi	Landrace
PI561314A	Glycine max	China	China	II	Huang qi tie jia	Landrace
PI561314B	Glycine max	China	China	II	Huang qi tie jia	Landrace
PI561315	Glycine max	China	China	I	Hui chun da dou	Landrace
PI561316	Glycine max	China	China	II	Hui jia zi	Landrace
PI561318A	Glycine max	China	China	I	Hui nan bai hua xiao hei dou	Landrace
PI561318B	Glycine max	China	China	I	Hui nan bai hua xiao hei dou	Landrace
PI561319A	Glycine max	China	China	II	Hui nan zi hua he jia	Landrace
PI561319B	Glycine max	China	China	II	Hui nan zi hua he jia	Landrace
PI561320	Glycine max	China	China	II	Hui nan zi hua hei dou	Landrace
PI561321	Glycine max	China	China	III	Hui nan zi hua xiao hei dou	Landrace
PI561323	Glycine max	China	China	III	Hui tie jia	Landrace
PI561324	Glycine max	China	China	II	Hun jiang da hin huang	Landrace
PI561325	Glycine max	China	China	IV	Ji an du li dou	Landrace
PI561328	Glycine max	China	China	III	Jian dou	Landrace
PI561329	Glycine max	China	China	II	Jiang ye dou	Landrace
PI561330B	Glycine max	China	China	III	Jiao he bai hua xiao bai dou	Landrace
PI561331	Glycine max	China	China	I	Jiao he xiao hei dou	Landrace
PI561332	Glycine max	China	China	0	Jiao he zi hua 1	Landrace
PI561333	Glycine max	China	China	I	Jiao he zi hua xiao bai dou	Landrace
PI561336	Glycine max	China	China	II	Man di jin	Landrace
PI561337	Glycine max	China	China	I	Mao dou	Landrace
PI561338A	Glycine max	China	China	II	Mi shan tie jia qing	Landrace
PI561338B	Glycine max	China	China	II	Mi shan tie jia qing	Landrace
PI561346	Glycine max	China	China	I	Yi tong man cang jin	Landrace
PI561347	Glycine max	China	China	II	Yi wo feng	Landrace
PI561348	Glycine max	China	China	I	Yi wo liang	Landrace
PI561349	Glycine max	China	China	II	Yong feng dou	Landrace
PI561350A	Glycine max	China	China	II	Yong ji qun zhong da dou	Landrace
PI561350B	Glycine max	China	China	II	Yong ji qun zhong da dou	Landrace
PI561356	Glycine max	China	China	V	Jin yun dou	Landrace
PI561357	Glycine max	China	China	VIII	Ping hu cu huang dou	Landrace
PI561358A	Glycine max	China	China	V	Ping non dou	Landrace
PI561358B	Glycine max	China	China	V	Ping non dou	Landrace
PI561359	Glycine max	China	China	VIII	Qui dou	Landrace
PI561378	Glycine max	China	China	V	Guanyun da hei dun	Landrace
PI561380	Glycine max	China	China	VI	Qingyuan da qingdou	Landrace
PI561382	Glycine max	China	China	VII	Shangrao wan qingsi	Landrace
PI567159B	Glycine max	China	China	II	He long da dou	Landrace
PI567160	Glycine max	China	China	II	He long hei mo shi dou	Landrace
PI567161	Glycine max	China	China	II	He long hui mao dou	Landrace
PI567162	Glycine max	China	China	II	He long lu guo hei dou	Landrace
PI567163	Glycine max	China	China	I	He long yong hua dou	Landrace
PI567169	Glycine max	China	China	I	He qi feng di huang	Landrace
PI567170A	Glycine max	China	China	II	He qi ping ding xiang	Landrace
PI567175A	Glycine max	China	China	0-0-0	Hei jia zi	Landrace
PI567175D	Glycine max	China	China	IV	Hei jia zi	Landrace
PI567239	Glycine max	China	China	II	Similar to: Ai jiao zao	Landrace
PI567246	Glycine max	China	China	II	Similar to: Wu yu ba	Landrace
PI567256	Glycine max	China	China	VIII	Ai jiao qing	Landrace
PI567257A	Glycine max	China	China	VIII	Huang pi da dou	Landrace
PI567257B	Glycine max	China	China	VIII	(Huang pi da dou)	Landrace
PI567257C	Glycine max	China	China	VIII	(Huang pi da dou)	Landrace
PI567258	Glycine max	China	China	II	He pi dou	Landrace
PI567259	Glycine max	China	China	III	Ai jiao zao	Landrace
PI567268	Glycine max	China	China	V	Local mixed	Landrace
PI567269A	Glycine max	China	China	V	Local mixed	Landrace
PI567269B	Glycine max	China	China	V	Local mixed	Landrace
PI567269C	Glycine max	China	China	V	Local mixed	Landrace
PI567269D	Glycine max	China	China	V	Local mixed	Landrace
PI567270A	Glycine max	China	China	IV	Local mixed	Landrace
PI567270B	Glycine max	China	China	V	Local mixed	Landrace
PI567270C	Glycine max	China	China	V	Local mixed	Landrace
PI567285	Glycine max	China	China	III	Ba yue zha	Landrace
PI567286	Glycine max	China	China	III	Ba yue zha	Landrace
PI567287	Glycine max	China	China	IV	Bai gun dou	Landrace
PI567288B	Glycine max	China	China	III	Bai gun dou	Landrace
PI567289B	Glycine max	China	China	IV	Bai gun dou	Landrace
PI567290A	Glycine max	China	China	IV	Bai huang dou	Landrace
PI567290B	Glycine max	China	China	V	Bai huang dou	Landrace
PI567291	Glycine max	China	China	IV	Bai huang dou	Landrace
PI567292	Glycine max	China	China	V	Bai xiong dou	Landrace
PI567295	Glycine max	China	China	VIII	Bian huang dou	Landrace
PI567296A	Glycine max	China	China	IV	Chang yan wo da dou	Landrace
PI567296B	Glycine max	China	China	IV	Chang yan wo da dou	Landrace
PI567296C	Glycine max	China	China	IV	Chang yan wo da dou	Landrace
PI567297	Glycine max	China	China	IV	Cai dou	Landrace
PI567298	Glycine max	China	China	V	Chan yao dou	Landrace
PI567299A	Glycine max	China	China	V	Chang man you huang dou	Landrace
PI567299B	Glycine max	China	China	V	Chang man you huang dou	Landrace
PI567300A	Glycine max	China	China	IV	Da hei dou	Landrace
PI567300B	Glycine max	China	China	V	Da hei dou	Landrace
PI567302	Glycine max	China	China	II	He se huang dou	Landrace
PI567303A	Glycine max	China	China	IV	Hei da dou	Landrace
PI567303B	Glycine max	China	China	V	Hei da dou	Landrace
PI567304	Glycine max	China	China	IV	Hei dou	Landrace
PI567305	Glycine max	China	China	IV	Hei dou zi	Landrace
PI567306B	Glycine max	China	China	IV	Hei gun dou	Landrace
PI567307	Glycine max	China	China	IV	Hei huang dou	Landrace
PI567309	Glycine max	China	China	V	Hei huang dou	Landrace
PI567310A	Glycine max	China	China	V	Hei huang dou	Landrace
PI567310B	Glycine max	China	China	V	Hei huang dou	Landrace
PI567311A	Glycine max	China	China	IV	Hei pi gu huang dou	Landrace
PI567311B	Glycine max	China	China	IV	Hei pi gu huang dou	Landrace
PI567312	Glycine max	China	China	VI	Hei yao huang dou	Landrace
PI567313	Glycine max	China	China	II	Hei yao huang dou	Landrace
PI567314	Glycine max	China	China	VI	Hei you huang dou	Landrace
PI567315	Glycine max	China	China	VII	Hong huang dou	Landrace
PI567316A	Glycine max	China	China	V	Hong huang dou	Landrace
PI567316B	Glycine max	China	China	VI	Hong huang dou	Landrace
PI567317	Glycine max	China	China	IV	Hua huang dou	Landrace
PI567318	Glycine max	China	China	IV	Hua lai dou	Landrace
PI567319A	Glycine max	China	China	IV	Huang dou	Landrace
PI567319B	Glycine max	China	China	IV	Huang dou	Landrace
PI567320	Glycine max	China	China	V	Huang dou	Landrace
PI567321A	Glycine max	China	China	IV	Huang dou	Landrace
PI567321B	Glycine max	China	China	V	Huang dou	Landrace
PI567322	Glycine max	China	China	VI	Huang dou	Landrace
PI567323A	Glycine max	China	China	II	Huang dou	Landrace
PI567323B	Glycine max	China	China	II	Huang dou	Landrace
PI567323C	Glycine max	China	China	II	Huang dou	Landrace
PI567324	Glycine max	China	China	IV	Huang dou	Landrace
PI567325B	Glycine max	China	China	V	Huang dou	Landrace
PI567326A	Glycine max	China	China	VI	Huang dou	Landrace
PI567326B	Glycine max	China	China	VI	Huang dou	Landrace
PI567327	Glycine max	China	China	IV	Huang dou	Landrace
PI567328	Glycine max	China	China	V	Huang gun dou	Landrace
PI567329	Glycine max	China	China	VI	Huang huang dou	Landrace
PI567331	Glycine max	China	China	IV	Huang pi xiao huang dou	Landrace
PI567332	Glycine max	China	China	VI	Huo huang dou	Landrace
PI567333A	Glycine max	China	China	IV	Ji dan pi	Landrace
PI567333B	Glycine max	China	China	V	Ji dan pi	Landrace
PI567334	Glycine max	China	China	VI	Jiang dou zi	Landrace
PI567335A	Glycine max	China	China	IV	Lai da dou	Landrace
PI567335B	Glycine max	China	China	V	Lai da dou	Landrace
PI567336A	Glycine max	China	China	IV	Lao hei dou	Landrace
PI567336B	Glycine max	China	China	IV	Lao hei dou	Landrace
PI567336C	Glycine max	China	China	V	Lao hei dou	Landrace
PI567338	Glycine max	China	China	V	Lu huang dou	Landrace
PI567339	Glycine max	China	China	V	Lu huang dou	Landrace
PI567340	Glycine max	China	China	V	Lu lai dou	Landrace
PI567341	Glycine max	China	China	IV	Lu se da dou	Landrace
PI567343	Glycine max	China	China	V	Ma huang dou	Landrace
PI567344A	Glycine max	China	China	IV	Mi qiao lu dou	Landrace
PI567344B	Glycine max	China	China	V	Mi qiao lu dou	Landrace
PI567345	Glycine max	China	China	VI	Niu mao huang	Landrace
PI567347	Glycine max	China	China	V	Qian lu gun dou	Landrace
PI567348	Glycine max	China	China	IV	Shen huang dou	Landrace
PI567349A	Glycine max	China	China	V	Shu pi huang dou	Landrace
PI567349B	Glycine max	China	China	VI	Shu pi huang dou	Landrace
PI567350A	Glycine max	China	China	VI	Shu pi huang dou	Landrace
PI567350B	Glycine max	China	China	VI	Shu pi huang dou	Landrace
PI567351A	Glycine max	China	China	II	Tu huang dou	Landrace
PI567351B	Glycine max	China	China	III	Tu huang dou	Landrace
PI567352A	Glycine max	China	China	IV	Yang yan qing dou	Landrace
PI567352B	Glycine max	China	China	IV	Yang yan qing dou	Landrace
PI567352C	Glycine max	China	China	V	Yang yan qing dou	Landrace
PI567353	Glycine max	China	China	IV	Yang yan ren dou	Landrace
PI567354	Glycine max	China	China	IV	You huang dou	Landrace
PI567355A	Glycine max	China	China	V	Yuan huang dou	Landrace
PI567355B	Glycine max	China	China	V	Yuan huang dou	Landrace
PI567356	Glycine max	China	China	VI	Zao bai huang dou	Landrace
PI567357	Glycine max	China	China	III	Du jia qiao huang dou	Landrace
PI567358	Glycine max	China	China	IV	He lan huang dou	Landrace
PI567359	Glycine max	China	China	III	Hua mei dou	Landrace
PI567360	Glycine max	China	China	III	Jin ji hei yuan yan hei dou	Landrace
PI567361	Glycine max	China	China	III	Lu fang huang dou	Landrace
PI567362A	Glycine max	China	China	III	Lu fang huang dou	Landrace
PI567362B	Glycine max	China	China	III	Lu fang huang dou	Landrace
PI567363A	Glycine max	China	China	III	Ping luo huang da dou	Landrace
PI567365	Glycine max	China	China	III	Qing da dou	Landrace
PI567366A	Glycine max	China	China	III	Wu tong shu huang dou	Landrace
PI567366B	Glycine max	China	China	IV	Wu tong shu huang dou	Landrace
PI567367	Glycine max	China	China	II	Wu tong shu huang dou	Landrace
PI567368	Glycine max	China	China	IV	Xi he huang dou	Landrace
PI567369A	Glycine max	China	China	III	Xi he huang dou	Landrace
PI567369B	Glycine max	China	China	IV	Xi he huang dou	Landrace
PI567370A	Glycine max	China	China	IV	Xu wang huang da dou	Landrace
PI567370B	Glycine max	China	China	V	Xu wang huang da dou	Landrace
PI567371B	Glycine max	China	China	IV	Ying nan huang dou	Landrace
PI567372A	Glycine max	China	China	III	Ying nan huang dou	Landrace
PI567372B	Glycine max	China	China	III	Ying nan huang dou	Landrace
PI567373A	Glycine max	China	China	IV	Zhong wei huang da dou	Landrace
PI567373B	Glycine max	China	China	V	Zhong wei huang da dou	Landrace
PI567374	Glycine max	China	China	IV	Ba yue zha	Landrace
PI567375A	Glycine max	China	China	IV	Ba yue zha	Landrace
PI567375B	Glycine max	China	China	IV	Ba yue zha	Landrace
PI567375C	Glycine max	China	China	V	Ba yue zha	Landrace
PI567375D	Glycine max	China	China	V	Ba yue zha	Landrace
PI567376B	Glycine max	China	China	VI	Ba yue zha	Landrace
PI567377A	Glycine max	China	China	V	Ba yue zha	Landrace
PI567377B	Glycine max	China	China	VI	Ba yue zha	Landrace
PI567378	Glycine max	China	China	VI	Ba yue zha	Landrace
PI567379A	Glycine max	China	China	V	Bai gun dou	Landrace
PI567379B	Glycine max	China	China	V	Bai gun dou	Landrace
PI567379C	Glycine max	China	China	V	Bai gun dou	Landrace
PI567380	Glycine max	China	China	V	Bai huai dou	Landrace
PI567381A	Glycine max	China	China	IV	Bai ke huang	Landrace
PI567381B	Glycine max	China	China	V	Bai ke huang	Landrace
PI567382A	Glycine max	China	China	V	Da bai dou	Landrace
PI567382B	Glycine max	China	China	V	Da bai dou	Landrace
PI567382C	Glycine max	China	China	V	Da bai dou	Landrace
PI567383	Glycine max	China	China	V	Da ke huang dou	Landrace
PI567384	Glycine max	China	China	V	Hu pi dou	Landrace
PI567385	Glycine max	China	China	V	Hua mao yan huang dou	Landrace
PI567386	Glycine max	China	China	VI	Huang da dou 1	Landrace
PI567387	Glycine max	China	China	IV	Huang huai dou	Landrace
PI567388	Glycine max	China	China	V	Huang huai dou	Landrace
PI567389A	Glycine max	China	China	IV	Hui cuo dou	Landrace
PI567389B	Glycine max	China	China	V	Hui cuo dou	Landrace
PI567390	Glycine max	China	China	V	Ji dan pi bai dou	Landrace
PI567391	Glycine max	China	China	VII	Jiang se huang dou	Landrace
PI567392	Glycine max	China	China	V	Jing yang hong da dou	Landrace
PI567393	Glycine max	China	China	VII	Jiu yue han	Landrace
PI567394A	Glycine max	China	China	VI	Jiu yue han	Landrace
PI567394B	Glycine max	China	China	VI	Jiu yue han	Landrace
PI567394C	Glycine max	China	China	VI	Jiu yue han	Landrace
PI567395	Glycine max	China	China	IV	Lai wa dou	Landrace
PI567396A	Glycine max	China	China	IV	Lao shu pi	Landrace
PI567396B	Glycine max	China	China	IV	Lao shu pi	Landrace
PI567396C	Glycine max	China	China	V	Lao shu pi	Landrace
PI567396D	Glycine max	China	China	V	Lao shu pi	Landrace
PI567397	Glycine max	China	China	V	Lu huang dou	Landrace
PI567398	Glycine max	China	China	IV	Lu lan dou	Landrace
PI567399	Glycine max	China	China	V	Niu mao huang	Landrace
PI567400	Glycine max	China	China	V	Niu mao huang	Landrace
PI567401	Glycine max	China	China	V	Niu niao quan	Landrace
PI567402	Glycine max	China	China	V	Shi yue han	Landrace
PI567403A	Glycine max	China	China	VII	Shuan huang dou	Landrace
PI567403B	Glycine max	China	China	VII	Shuan huang dou	Landrace
PI567404A	Glycine max	China	China	III	Wang shan hou	Landrace
PI567404B	Glycine max	China	China	VI	Wang shan hou	Landrace
PI567404C	Glycine max	China	China	V	Wang shan hou	Landrace
PI567404D	Glycine max	China	China	VII	Wang shan hou	Landrace
PI567404E	Glycine max	China	China	VII	Wang shan hou	Landrace
PI567404F	Glycine max	China	China	VII	Wang shan hou	Landrace
PI567405	Glycine max	China	China	VI	Wei zi dou	Landrace
PI567406A	Glycine max	China	China	VI	Wu se da dou	Landrace
PI567406B	Glycine max	China	China	VI	Wu se da dou	Landrace
PI567409A	Glycine max	China	China	IV	Xiao yi wo feng	Landrace
PI567409B	Glycine max	China	China	V	Xiao yi wo feng	Landrace
PI567410A	Glycine max	China	China	VII	Yang huang dou	Landrace
PI567410B	Glycine max	China	China	VII	Yang huang dou	Landrace
PI567410C	Glycine max	China	China	VII	Yang huang dou	Landrace
PI567411	Glycine max	China	China	V	Yang yan qing dou	Landrace
PI567413	Glycine max	China	China	V	Yi wo feng	Landrace
PI567414	Glycine max	China	China	V	Zhu ye qing	Landrace
PI567415A	Glycine max	China	China	IV	Bai da huang dou	Landrace
PI567415B	Glycine max	China	China	V	Bai da huang dou	Landrace
PI567416	Glycine max	China	China	IV	Bai dou	Landrace
PI567417A	Glycine max	China	China	I	Bai gun dou	Landrace
PI567417B	Glycine max	China	China	I	Bai gun dou	Landrace
PI567417C	Glycine max	China	China	II	Bai gun dou	Landrace
PI567418A	Glycine max	China	China	II	Bai hei dou	Landrace
PI567418B	Glycine max	China	China	II	Bai hei dou	Landrace
PI567419A	Glycine max	China	China	IV	Bai hei dou	Landrace
PI567419B	Glycine max	China	China	IV	Bai hei dou	Landrace
PI567420	Glycine max	China	China	IV	Bai hei dou	Landrace
PI567421	Glycine max	China	China	IV	Bai hei dou	Landrace
PI567422	Glycine max	China	China	IV	Bai hei dou	Landrace
PI567423	Glycine max	China	China	IV	Bai hei dou	Landrace
PI567424A	Glycine max	China	China	III	Bai hei dou	Landrace
PI567424B	Glycine max	China	China	IV	Bai hei dou	Landrace
PI567425A	Glycine max	China	China	II	Bai hua huang dou	Landrace
PI567425B	Glycine max	China	China	III	Bai hua huang dou	Landrace
PI567426	Glycine max	China	China	IV	Bai huang dou	Landrace
PI567427	Glycine max	China	China	IV	Bai huang dou	Landrace
PI567428	Glycine max	China	China	IV	Bai ji yao	Landrace
PI567429A	Glycine max	China	China	II	Bai pi huang dou	Landrace
PI567429B	Glycine max	China	China	III	Bai pi huang dou	Landrace
PI567429C	Glycine max	China	China	III	Bai pi huang dou	Landrace
PI567429D	Glycine max	China	China	IV	Bai pi huang dou	Landrace
PI567429E	Glycine max	China	China	IV	Bai pi huang dou	Landrace
PI567430	Glycine max	China	China	III	Da bai pi	Landrace
PI567431	Glycine max	China	China	IV	Da dou	Landrace
PI567432B	Glycine max	China	China	IV	Da yang bai dou	Landrace
PI567432C	Glycine max	China	China	IV	Da yang bai dou	Landrace
PI567433B	Glycine max	China	China	IV	Er e dan	Landrace
PI567434	Glycine max	China	China	IV	Hei bai dou	Landrace
PI567435B	Glycine max	China	China	III	Hei hei dou	Landrace
PI567437	Glycine max	China	China	IV	Hei zui dou	Landrace
PI567438	Glycine max	China	China	IV	Hei zui huang dou	Landrace
PI567439	Glycine max	China	China	V	Hong jia huang dou	Landrace
PI567440	Glycine max	China	China	II	Huang dou	Landrace
PI567441A	Glycine max	China	China	IV	Huang dou	Landrace
PI567441B	Glycine max	China	China	IV	Huang dou	Landrace
PI567441C	Glycine max	China	China	V	Huang dou	Landrace
PI567442	Glycine max	China	China	IV	Huang dou	Landrace
PI567443	Glycine max	China	China	IV	Huang dou	Landrace
PI567444	Glycine max	China	China	III	Huang dou	Landrace
PI567445A	Glycine max	China	China	IV	Huang dou	Landrace
PI567445B	Glycine max	China	China	IV	Huang dou	Landrace
PI567445C	Glycine max	China	China	V	Huang dou	Landrace
PI567447A	Glycine max	China	China	IV	Huang dou	Landrace
PI567447C	Glycine max	China	China	IV	Huang dou	Landrace
PI567447D	Glycine max	China	China	V	Huang dou	Landrace
PI567448	Glycine max	China	China	II	Huang gun dou	Landrace
PI567450	Glycine max	China	China	IV	Huang hua dou	Landrace
PI567451	Glycine max	China	China	II	Huang mei dou	Landrace
PI567452	Glycine max	China	China	III	Huang mei dou	Landrace
PI567453	Glycine max	China	China	IV	Huang mei dou	Landrace
PI567454	Glycine max	China	China	III	Huang qi xiao huang dou	Landrace
PI567456	Glycine max	China	China	IV	Hui bei jia huang dou	Landrace
PI567457	Glycine max	China	China	III	Hui lao shu	Landrace
PI567460	Glycine max	China	China	IV	Luo ge shan dou	Landrace
PI567461	Glycine max	China	China	III	Mao jia er xiao huang dou	Landrace
PI567463	Glycine max	China	China	IV	Ping ding shan	Landrace
PI567464	Glycine max	China	China	IV	Ping ding xiao huang dou	Landrace
PI567465	Glycine max	China	China	III	Tian e dou	Landrace
PI567466A	Glycine max	China	China	IV	Xiao bai dou	Landrace
PI567466B	Glycine max	China	China	V	Xiao bai dou	Landrace
PI567467	Glycine max	China	China	IV	Xiao bai huang dou	Landrace
PI567469A	Glycine max	China	China	III	Xiao huang dou	Landrace
PI567469B	Glycine max	China	China	III	Xiao huang dou	Landrace
PI567470	Glycine max	China	China	IV	Xiao jin huang dou	Landrace
PI567471	Glycine max	China	China	IV	Xiao jin huang dou	Landrace
PI567472	Glycine max	China	China	V	Yang ge dou	Landrace
PI567473A	Glycine max	China	China	I	Yang gun dou	Landrace
PI567473B	Glycine max	China	China	I	Yang gun dou	Landrace
PI567473C	Glycine max	China	China	II	Yang gun dou	Landrace
PI567473D	Glycine max	China	China	II	Yang gun dou	Landrace
PI567474	Glycine max	China	China	IV	Ye dou	Landrace
PI567475	Glycine max	China	China	III	Yin e dan	Landrace
PI567476	Glycine max	China	China	IV	Yu ci huang	Landrace
PI567478	Glycine max	China	China	IV	Yuan huang dou	Landrace
PI567479	Glycine max	China	China	IV	Zui huang dou	Landrace
PI567480A	Glycine max	China	China	III	Bang zi shu	Landrace
PI567480B	Glycine max	China	China	II	Bang zi shu	Landrace
PI567482A	Glycine max	China	China	III	Ben di huang	Landrace
PI567482B	Glycine max	China	China	IV	Ben di huang	Landrace
PI567482C	Glycine max	China	China	IV	Ben di huang	Landrace
PI567484	Glycine max	China	China	III	Da bai qi	Landrace
PI567485	Glycine max	China	China	III	Da bai qi	Landrace
PI567486A	Glycine max	China	China	II	Da bai qi	Landrace
PI567487	Glycine max	China	China	III	Da mao jiao	Landrace
PI567489A	Glycine max	China	China	IV	Er da li huang dou	Landrace
PI567490	Glycine max	China	China	IV	Er huang dou	Landrace
PI567491A	Glycine max	China	China	III	Er huang yang	Landrace
PI567491B	Glycine max	China	China	IV	Er huang yang	Landrace
PI567492	Glycine max	China	China	IV	Hei bai men huang dou	Landrace
PI567496	Glycine max	China	China	IV	Huang dou	Landrace
PI567497	Glycine max	China	China	IV	Huang dou	Landrace
PI567498	Glycine max	China	China	IV	Huang dou	Landrace
PI567501	Glycine max	China	China	IV	Huang dou	Landrace
PI567503	Glycine max	China	China	IV	Niu mao huang	Landrace
PI567504	Glycine max	China	China	III	Tu er dun	Landrace
PI567506	Glycine max	China	China	III	Wang jia gou huang dou	Landrace
PI567508A	Glycine max	China	China	IV	Xiao huang dou	Landrace
PI567508B	Glycine max	China	China	IV	Xiao huang dou	Landrace
PI567509	Glycine max	China	China	IV	Xiao li bai dou	Landrace
PI567510A	Glycine max	China	China	III	Xiao li tie jia hei	Landrace
PI567510B	Glycine max	China	China	III	Xiao li tie jia hei	Landrace
PI567511	Glycine max	China	China	III	Yi wo hou	Landrace
PI567512A	Glycine max	China	China	II	Yuan huang dou	Landrace
PI567512B	Glycine max	China	China	II	Yuan huang dou	Landrace
PI567512C	Glycine max	China	China	III	Yuan huang dou	Landrace
PI567514A	Glycine max	China	China	IV	Ai jie li huang dou	Landrace
PI567514B	Glycine max	China	China	IV	Ai jie li huang dou	Landrace
PI567515	Glycine max	China	China	III	Ba yue huang	Landrace
PI567516B	Glycine max	China	China	IV	Ba yue zha	Landrace
PI567516C	Glycine max	China	China	IV	Ba yue zha	Landrace
PI567518	Glycine max	China	China	IV	Bai guo zi dou	Landrace
PI567520A	Glycine max	China	China	III	Bai hua zao	Landrace
PI567520B	Glycine max	China	China	II	Bai hua zao	Landrace
PI567521	Glycine max	China	China	V	Bai jia	Landrace
PI567522A	Glycine max	China	China	IV	Bai mi lan	Landrace
PI567523	Glycine max	China	China	IV	Bao jie huang	Landrace
PI567524	Glycine max	China	China	III	Ba yue mang	Landrace
PI567526	Glycine max	China	China	III	Cao si li	Landrace
PI567527	Glycine max	China	China	IV	Da hong hua	Landrace
PI567528A	Glycine max	China	China	III	Da si li	Landrace
PI567528B	Glycine max	China	China	III	Da si li	Landrace
PI567529	Glycine max	China	China	IV	Da xiang dou	Landrace
PI567530	Glycine max	China	China	IV	Da zi hua	Landrace
PI567531	Glycine max	China	China	IV	Dai dou zi	Landrace
PI567532	Glycine max	China	China	IV	Dai ye xiao huang dou	Landrace
PI567533	Glycine max	China	China	IV	Dang nian chen	Landrace
PI567534	Glycine max	China	China	IV	Dang nian chen	Landrace
PI567535A	Glycine max	China	China	IV	Er bai guo	Landrace
PI567535B	Glycine max	China	China	IV	Er bai guo	Landrace
PI567536	Glycine max	China	China	IV	Gong fu dou	Landrace
PI567537	Glycine max	China	China	II	Gu li hun	Landrace
PI567538A	Glycine max	China	China	II	Gu li hun	Landrace
PI567538B	Glycine max	China	China	II	Gu li hun	Landrace
PI567539	Glycine max	China	China	II	Gu li hun	Landrace
PI567540A	Glycine max	China	China	IV	Gu li hun	Landrace
PI567540B	Glycine max	China	China	IV	Gu li hun	Landrace
PI567541A	Glycine max	China	China	III	Gun li huang	Landrace
PI567541B	Glycine max	China	China	III	Gun li huang	Landrace
PI567543B	Glycine max	China	China	III	He nan chun	Landrace
PI567543C	Glycine max	China	China	III	He nan chun	Landrace
PI567544	Glycine max	China	China	IV	Hei men huang dou zi	Landrace
PI567545	Glycine max	China	China	III	Hei qi huang dou	Landrace
PI567546	Glycine max	China	China	IV	Hei ying huang	Landrace
PI567547	Glycine max	China	China	III	Hu li hun	Landrace
PI567548	Glycine max	China	China	IV	Hua li hu zi	Landrace
PI567549A	Glycine max	China	China	III	Hua ye zi	Landrace
PI567549B	Glycine max	China	China	III	Hua ye zi	Landrace
PI567550	Glycine max	China	China	II	Huang jia zi	Landrace
PI567551	Glycine max	China	China	IV	Huang li	Landrace
PI567552	Glycine max	China	China	IV	Huang si li	Landrace
PI567556	Glycine max	China	China	IV	Kao shan hong	Landrace
PI567557	Glycine max	China	China	IV	Li huang dou	Landrace
PI567559	Glycine max	China	China	II	Liu yue xian	Landrace
PI567560	Glycine max	China	China	III	Liu yue xian	Landrace
PI567561	Glycine max	China	China	IV	Lou gan huang	Landrace
PI567562A	Glycine max	China	China	IV	Lou gan huang	Landrace
PI567562B	Glycine max	China	China	IV	Lou gan huang	Landrace
PI567563A	Glycine max	China	China	III	Luan jin huang	Landrace
PI567563B	Glycine max	China	China	III	Luan jin huang	Landrace
PI567564	Glycine max	China	China	IV	Mao huang dou	Landrace
PI567565	Glycine max	China	China	IV	Mao huang dou	Landrace
PI567566	Glycine max	China	China	IV	Mou ping ping ding huang	Landrace
PI567567	Glycine max	China	China	IV	Niu mao huang	Landrace
PI567568A	Glycine max	China	China	IV	Ping ding huang	Landrace
PI567570	Glycine max	China	China	IV	Ping ding huang	Landrace
PI567571	Glycine max	China	China	IV	Ping ding huang	Landrace
PI567572B	Glycine max	China	China	IV	Ping ding huang	Landrace
PI567573A	Glycine max	China	China	IV	Ping ding huang	Landrace
PI567573B	Glycine max	China	China	IV	Ping ding huang	Landrace
PI567574A	Glycine max	China	China	III	Ping ding huang	Landrace
PI567574B	Glycine max	China	China	III	Ping ding huang	Landrace
PI567575	Glycine max	China	China	IV	Ping ding huang	Landrace
PI567576	Glycine max	China	China	III	Ping ding huang	Landrace
PI567577	Glycine max	China	China	IV	Ping ding huang	Landrace
PI567578A	Glycine max	China	China	IV	Ping ding si	Landrace
PI567579	Glycine max	China	China	IV	Ping wang dou zi	Landrace
PI567580A	Glycine max	China	China	IV	Qi si mi	Landrace
PI567580B	Glycine max	China	China	IV	Qi si mi	Landrace
PI567581	Glycine max	China	China	IV	Qi si wa	Landrace
PI567582A	Glycine max	China	China	IV	Qi si wa	Landrace
PI567582B	Glycine max	China	China	IV	Qi si wa	Landrace
PI567583A	Glycine max	China	China	III	Qi tu gu	Landrace
PI567583B	Glycine max	China	China	III	Qi tu gu	Landrace
PI567583C	Glycine max	China	China	IV	Qi tu gu	Landrace
PI567583D	Glycine max	China	China	IV	Qi tu gu	Landrace
PI567584	Glycine max	China	China	III	Qi yue mang	Landrace
PI567585B	Glycine max	China	China	III	Ri zhao huang	Landrace
PI567586B	Glycine max	China	China	III	San hua cao	Landrace
PI567587A	Glycine max	China	China	IV	Si li da dou	Landrace
PI567587B	Glycine max	China	China	IV	Si li da dou	Landrace
PI567588A	Glycine max	China	China	IV	Si li qiu dou	Landrace
PI567588B	Glycine max	China	China	IV	Si li qiu dou	Landrace
PI567589	Glycine max	China	China	III	Wan dou li da dou	Landrace
PI567590A	Glycine max	China	China	III	Wu ye zi	Landrace
PI567590B	Glycine max	China	China	IV	Wu ye zi	Landrace
PI567592	Glycine max	China	China	III	Xiao bai dou	Landrace
PI567593A	Glycine max	China	China	III	Xiao bai dou	Landrace
PI567593B	Glycine max	China	China	IV	Xiao bai dou	Landrace
PI567594A	Glycine max	China	China	III	Xiao bai jiao	Landrace
PI567594B	Glycine max	China	China	III	Xiao bai jiao	Landrace
PI567595A	Glycine max	China	China	III	Xiao hei mei	Landrace
PI567597A	Glycine max	China	China	III	Xiao huang dou	Landrace
PI567597B	Glycine max	China	China	III	Xiao huang dou	Landrace
PI567597C	Glycine max	China	China	III	Xiao huang dou	Landrace
PI567598B	Glycine max	China	China	III	Xiao jin huang lu dou	Landrace
PI567599	Glycine max	China	China	III	Xiao ping ding huang	Landrace
PI567600	Glycine max	China	China	IV	Xiao pu di hei	Landrace
PI567601	Glycine max	China	China	III	Xiao tie jiao	Landrace
PI567602A	Glycine max	China	China	III	Xiao tie ke	Landrace
PI567602B	Glycine max	China	China	III	Xiao tie ke	Landrace
PI567602C	Glycine max	China	China	IV	Xiao tie ke	Landrace
PI567602D	Glycine max	China	China	IV	Xiao tie ke	Landrace
PI567603A	Glycine max	China	China	III	Xiao wu ye	Landrace
PI567603B	Glycine max	China	China	IV	Xiao wu ye	Landrace
PI567604B	Glycine max	China	China	IV	Xin huang dou	Landrace
PI567605	Glycine max	China	China	IV	Yan li dou	Landrace
PI567607B	Glycine max	China	China	IV	Yuan dou	Landrace
PI567608	Glycine max	China	China	IV	Zhu yan	Landrace
PI567609	Glycine max	China	China	III	Zi jie huang	Landrace
PI567610A	Glycine max	China	China	IV	Bai wu ke dou	Landrace
PI567612	Glycine max	China	China	IV	Bo ai er zi bai dou	Landrace
PI567613	Glycine max	China	China	V	Chang yuan bai zui huang dou	Landrace
PI567614B	Glycine max	China	China	IV	Chang yuan xiao tian e dan	Landrace
PI567614C	Glycine max	China	China	IV	Chang yuan xiao tian e dan	Landrace
PI567615	Glycine max	China	China	IV	Chen liu niu mao huang	Landrace
PI567616	Glycine max	China	China	IV	Dan cheng hong hua cao	Landrace
PI567617A	Glycine max	China	China	III	Dan cheng shui niu pi	Landrace
PI567617B	Glycine max	China	China	IV	Dan cheng shui niu pi	Landrace
PI567617C	Glycine max	China	China	IV	Dan cheng shui niu pi	Landrace
PI567618A	Glycine max	China	China	III	Gong xian huang dou	Landrace
PI567618B	Glycine max	China	China	IV	Gong xian huang dou	Landrace
PI567620A	Glycine max	China	China	IV	Guang shan tian e dan	Landrace
PI567620B	Glycine max	China	China	IV	Guang shan tian e dan	Landrace
PI567621B	Glycine max	China	China	IV	Huai yang niu mao huang	Landrace
PI567622	Glycine max	China	China	IV	Huang chuan mian hua hu	Landrace
PI567623	Glycine max	China	China	IV	Ji yuan shui bai dou	Landrace
PI567624	Glycine max	China	China	III	Ji yuan xiao bai dou	Landrace
PI567625	Glycine max	China	China	IV	Ji yuan zhu yao qi bai dou	Landrace
PI567627A	Glycine max	China	China	IV	Kai feng xiao zi tie jiao huang	Landrace
PI567627B	Glycine max	China	China	IV	Kai feng xiao zi tie jiao huang	Landrace
PI567627C	Glycine max	China	China	IV	Kai feng xiao zi tie jiao huang	Landrace
PI567628A	Glycine max	China	China	IV	Lu shan ba yue zha	Landrace
PI567628B	Glycine max	China	China	IV	Lu shan ba yue zha	Landrace
PI567630A	Glycine max	China	China	IV	Luan chuan ba yue zha bai dou	Landrace
PI567630B	Glycine max	China	China	IV	Luan chuan ba yue zha bai dou	Landrace
PI567631	Glycine max	China	China	IV	Luan chuan bai neng dou	Landrace
PI567633	Glycine max	China	China	IV	Luo ning da ke bai dou	Landrace
PI567635	Glycine max	China	China	V	Mi yang xiao zi huang	Landrace
PI567637	Glycine max	China	China	IV	Min quan ping ding shi	Landrace
PI567638	Glycine max	China	China	IV	Min quan wan dou yuan	Landrace
PI567639	Glycine max	China	China	IV	Min quan yuan dan li	Landrace
PI567640	Glycine max	China	China	IV	Nan yang ping ding shi	Landrace
PI567641	Glycine max	China	China	IV	Nan yang tian he dan	Landrace
PI567642A	Glycine max	China	China	IV	Nan zhao cao huang dou	Landrace
PI567642B	Glycine max	China	China	IV	Nan zhao cao huang dou	Landrace
PI567642C	Glycine max	China	China	IV	Nan zhao cao huang dou	Landrace
PI567643	Glycine max	China	China	IV	Nei huang niu mao huang	Landrace
PI567644	Glycine max	China	China	III	Nei xiang ba yue zha	Landrace
PI567645A	Glycine max	China	China	III	Ning ling zi hua jiao	Landrace
PI567645B	Glycine max	China	China	IV	Ning ling zi hua jiao	Landrace
PI567646B	Glycine max	China	China	IV	Pu yang tie jiao huang	Landrace
PI567647A	Glycine max	China	China	IV	Qi xian cao dou	Landrace
PI567648A	Glycine max	China	China	III	Qin yang hui jiao cao bai dou	Landrace
PI567648B	Glycine max	China	China	IV	Qin yang hui jiao cao bai dou	Landrace
PI567648C	Glycine max	China	China	IV	Qin yang hui jiao cao bai dou	Landrace
PI567649	Glycine max	China	China	III	Qing feng xiao bai mei	Landrace
PI567650A	Glycine max	China	China	IV	Ru nan huang mao dou	Landrace
PI567650B	Glycine max	China	China	IV	Ru nan huang mao dou	Landrace
PI567650C	Glycine max	China	China	IV	Ru nan huang mao dou	Landrace
PI567650D	Glycine max	China	China	V	Ru nan huang mao dou	Landrace
PI567653	Glycine max	China	China	IV	Shang cheng liu yue bao	Landrace
PI567654	Glycine max	China	China	IV	Shang qiu bai hua cao	Landrace
PI567655	Glycine max	China	China	IV	Shang qiu tie jiao huang	Landrace
PI567656	Glycine max	China	China	IV	Shen qui tian e dan	Landrace
PI567657	Glycine max	China	China	V	Tang he huang dou	Landrace
PI567658	Glycine max	China	China	IV	Tang yin bai hua cao huang dou	Landrace
PI567659	Glycine max	China	China	IV	Tong xu xiao zi huang	Landrace
PI567660A	Glycine max	China	China	IV	Tong xu xiao zi huang	Landrace
PI567661B	Glycine max	China	China	IV	Wei shi hong mao huang dou	Landrace
PI567662	Glycine max	China	China	IV	Wei shi xiao zi huang	Landrace
PI567663	Glycine max	China	China	IV	Wu zhi hong mao lang	Landrace
PI567664	Glycine max	China	China	IV	Xi chuan han di huang dou	Landrace
PI567665	Glycine max	China	China	IV	Xi chuan hou gu zhuang	Landrace
PI567666	Glycine max	China	China	IV	Xi xia tian e dan	Landrace
PI567667A	Glycine max	China	China	IV	Xia yi zi hua jiao	Landrace
PI567667B	Glycine max	China	China	IV	Xia yi zi hua jiao	Landrace
PI567667C	Glycine max	China	China	V	Xia yi zi hua jiao	Landrace
PI567668	Glycine max	China	China	III	Xiang xian mian dou	Landrace
PI567670	Glycine max	China	China	V	Xin yang liu yue bao	Landrace
PI567671A	Glycine max	China	China	III	Yan ling xiao li huang	Landrace
PI567671B	Glycine max	China	China	IV	Yan ling xiao li huang	Landrace
PI567671C	Glycine max	China	China	IV	Yan ling xiao li huang	Landrace
PI567672	Glycine max	China	China	IV	Yi yang huang dou	Landrace
PI567673A	Glycine max	China	China	III	Yu cheng da zi tie jiao huang	Landrace
PI567673B	Glycine max	China	China	IV	Yu cheng da zi tie jiao huang	Landrace
PI567674	Glycine max	China	China	IV	Yu cheng xiao tie jiao huang	Landrace
PI567676A	Glycine max	China	China	IV	Yu xian da zi huang	Landrace
PI567676B	Glycine max	China	China	IV	Yu xian da zi huang	Landrace
PI567677	Glycine max	China	China	IV	Yu xian huang dou	Landrace
PI567678	Glycine max	China	China	IV	Zhe cheng huang yuan dou	Landrace
PI567679A	Glycine max	China	China	III	Zhe cheng tie jiao huang	Landrace
PI567679C	Glycine max	China	China	IV	Zhe cheng tie jiao huang	Landrace
PI567680	Glycine max	China	China	V	Zhe cheng huang dou	Landrace
PI567681	Glycine max	China	China	IV	Zhen ping ben huang dou	Landrace
PI567682A	Glycine max	China	China	V	Zheng zhou da zi huang	Landrace
PI567682B	Glycine max	China	China	V	Zheng zhou da zi huang	Landrace
PI567683A	Glycine max	China	China	IV	Zheng zhou niu yao qi	Landrace
PI567683B	Glycine max	China	China	VI	Zheng zhou niu yao qi	Landrace
PI567685	Glycine max	China	China	IV	Zhong mou tie jiao er cao	Landrace
PI567736	Glycine max	China	China	V	Dong hai bai ta me jia cao	Landrace
PI567738B	Glycine max	China	China	IV	Feng xian niu mao huang	Landrace
PI567739A	Glycine max	China	China	IV	Feng xian sun lou mei guo qing	Landrace
PI567740	Glycine max	China	China	IV	Feng xian tie jiao huang jia	Landrace
PI567741	Glycine max	China	China	IV	Gan yu chun dou bing	Landrace
PI567742A	Glycine max	China	China	IV	Gan yu hong mao you	Landrace
PI567742B	Glycine max	China	China	V	Gan yu hong mao you	Landrace
PI567743	Glycine max	China	China	IV	Gan yu zhe wang da hong mao chun dou	Landrace
PI567744A	Glycine max	China	China	IV	Pei xian ba yue zha	Landrace
PI567744C	Glycine max	China	China	VI	Pei xian ba yue zha	Landrace
PI567745	Glycine max	China	China	IV	Pei xian cheng guan tian e dan	Landrace
PI567749A	Glycine max	China	China	IV	Pei xian da hong mao	Landrace
PI567749B	Glycine max	China	China	IV	Pei xian da hong mao	Landrace
PI567750	Glycine max	China	China	IV	Pei xian da ping ding huang	Landrace
PI567751A	Glycine max	China	China	IV	Pei xian hong mao you	Landrace
PI567751B	Glycine max	China	China	IV	Pei xian hong mao you	Landrace
PI567751C	Glycine max	China	China	V	Pei xian hong mao you	Landrace
PI567753A	Glycine max	China	China	II	Pei xian liu yue xian	Landrace
PI567754	Glycine max	China	China	IV	Pei xian ping ding hei	Landrace
PI567755A	Glycine max	China	China	IV	Pei xian ping ding huang yi	Landrace
PI567755B	Glycine max	China	China	IV	Pei xian ping ding huang yi	Landrace
PI567755C	Glycine max	China	China	V	Pei xian ping ding huang yi	Landrace
PI567756A	Glycine max	China	China	IV	Pei xian si li cao	Landrace
PI567758	Glycine max	China	China	IV	Pei xian tu shan da ping ding huang	Landrace
PI567759	Glycine max	China	China	V	Pei xian xiao bai jian ke	Landrace
PI567760	Glycine max	China	China	IV	Pei xian xiao bai pi	Landrace
PI567761	Glycine max	China	China	III	Pei xian xiao hong dou	Landrace
PI567762A	Glycine max	China	China	IV	Pei xian xiao huang ke	Landrace
PI567763	Glycine max	China	China	V	Pei xian xiao you dou	Landrace
PI567765A	Glycine max	China	China	III	Sui ning da si li yi	Landrace
PI567765B	Glycine max	China	China	IV	Sui ning da si li yi	Landrace
PI567765C	Glycine max	China	China	IV	Sui ning da si li yi	Landrace
PI567765D	Glycine max	China	China	IV	Sui ning da si li yi	Landrace
PI567766	Glycine max	China	China	V	Sui ning jian ding chun da qing dou	Landrace
PI567767B	Glycine max	China	China	IV	Tong shan da bai pi	Landrace
PI567767D	Glycine max	China	China	IV	Tong shan da bai pi	Landrace
PI567768	Glycine max	China	China	III	Tong shan da li ping ding huang	Landrace
PI567769	Glycine max	China	China	IV	Tong shan da mian tao	Landrace
PI567770A	Glycine max	China	China	III	Tong shan da miao bai jian ke	Landrace
PI567770C	Glycine max	China	China	IV	Tong shan da miao bai jian ke	Landrace
PI567771A	Glycine max	China	China	II	Tong shan da wu bai jian ke	Landrace
PI567771B	Glycine max	China	China	III	Tong shan da wu bai jian ke	Landrace
PI567771D	Glycine max	China	China	IV	Tong shan da wu bai jian ke	Landrace
PI567771E	Glycine max	China	China	IV	Tong shan da wu bai jian ke	Landrace
PI567772	Glycine max	China	China	IV	Tong shan hong mao you	Landrace
PI567773	Glycine max	China	China	IV	Tong shan huang da dou jia	Landrace
PI567775B	Glycine max	China	China	IV	Tong shan niu mao huang	Landrace
PI567776	Glycine max	China	China	III	Tong shan tong cun hong mao you	Landrace
PI567777	Glycine max	China	China	IV	Tong shan wan dou yuan	Landrace
PI567778	Glycine max	China	China	III	Tong shan xi he cao	Landrace
PI567779A	Glycine max	China	China	IV	Tong shan xiao hong mao	Landrace
PI567779B	Glycine max	China	China	IV	Tong shan xiao hong mao	Landrace
PI567780A	Glycine max	China	China	IV	Tong shan zheng ji dou	Landrace
PI567780B	Glycine max	China	China	IV	Tong shan zheng ji dou	Landrace
PI567781	Glycine max	China	China	IV	Tong shan zheng ji dou	Landrace
PI574478A	Glycine max	China	China	II	Hai jiao zhao	Landrace
PI574478B	Glycine max	China	China	II	Hai jiao zhao	Landrace
PI574478C	Glycine max	China	China	II	Hai jiao zhao	Landrace
PI578359	Glycine max	China	China	V	Guan yun da hong dou	Landrace
PI578363	Glycine max	China	China	II	Wu chun liu yue bao	Landrace
PI578364	Glycine max	China	China	II	Wu yue huang	Landrace
PI578365	Glycine max	China	China	II	Tian men niu mao hong	Landrace
PI578371	Glycine max	China	China	0	Aai hui ben di zhong	Landrace
PI578373	Glycine max	China	China	0	An da bai mei	Landrace
PI578374	Glycine max	China	China	I	Aan tu bai hua lu da dou	Landrace
PI578375A	Glycine max	China	China	0	Aan tu dang di hei dou	Landrace
PI578375B	Glycine max	China	China	I	Aan tu dang di hei dou	Landrace
PI578376	Glycine max	China	China	II	Aantu hei se da dou	Landrace
PI578377	Glycine max	China	China	0	Aan tu niu mao huang	Landrace
PI578378	Glycine max	China	China	II	Bai pi dou	Landrace
PI578380A	Glycine max	China	China	I	Bai qi	Landrace
PI578380B	Glycine max	China	China	II	Bai qi	Landrace
PI578382	Glycine max	China	China	I	Bai qi xiao jin huang	Landrace
PI578383	Glycine max	China	China	IV	Bai tie jia	Landrace
PI578384	Glycine max	China	China	I	Bai tie jia qing	Landrace
PI578386	Glycine max	China	China	I	Bao xian dou	Landrace
PI578390	Glycine max	China	China	II	Beng pi	Landrace
PI578391	Glycine max	China	China	0	Bian da li	Landrace
PI578392A	Glycine max	China	China	I	Cai zhong pu	Landrace
PI578399	Glycine max	China	China	II	Fu ding zhu	Landrace
PI578401D	Glycine max	China	China	II	Fu shou	Landrace
PI578415	Glycine max	China	China	0	Guan shi suo da dou	Landrace
PI578470	Glycine max	China	China	VII	Dabingchin	Landrace
PI578472	Glycine max	China	China	VI	Tai Lake Black	Landrace
PI578473A	Glycine max	China	China	III	Tai Lake Yellow	Landrace
PI578473B	Glycine max	China	China	IV	Tai Lake Yellow	Landrace
PI578473D	Glycine max	China	China	VIII	Tai Lake Yellow	Landrace
PI578475	Glycine max	China	China	VII	Mao bon qing	Landrace
PI578482A	Glycine max	China	China	0	Tai xin Black Bean	Landrace
PI578482B	Glycine max	China	China	0	Tai xin Black Bean	Landrace
PI578482C	Glycine max	China	China	0	Tai xin Black Bean	Landrace
PI578485A	Glycine max	China	China	0	Sui dao huang	Landrace
PI578488A	Glycine max	China	China	V	Feng xian sui dao huang	Landrace
PI578491A	Glycine max	China	China	V	Hua xian da lu dou	Landrace
PI578491B	Glycine max	China	China	V	Hua xian da lu dou	Landrace
PI578492	Glycine max	China	China	II	Hui chun dou	Landrace
PI578499B	Glycine max	China	China	II	Lu yue bai	Landrace
PI578499C	Glycine max	China	China	II	Lu yue bai	Landrace
PI587550A	Glycine max	China	China	VII	Nan jing da dai dou yi	Landrace
PI587550B	Glycine max	China	China	VI	Nan jing da dai dou yi	Landrace
PI587550C	Glycine max	China	China	VI	Nan jing da dai dou yi	Landrace
PI587551	Glycine max	China	China	VIII	Nan jing da li huang	Landrace
PI587552	Glycine max	China	China	VII	Nan jing da ping ding huang yi No. 1	Landrace
PI587553A	Glycine max	China	China	VII	Nan jing da ping ding huang yi No. 2	Landrace
PI587553B	Glycine max	China	China	VII	Nan jing da ping ding huang yi No. 2	Landrace
PI587555A	Glycine max	China	China	VI	Jiang ning lao shu pi yi	Landrace
PI587555B	Glycine max	China	China	VII	Jiang ning lao shu pi yi	Landrace
PI587556A	Glycine max	China	China	VII	Jiang ning ai jiao huang	Landrace
PI587556B	Glycine max	China	China	VII	Jiang ning ai jiao huang	Landrace
PI587557A	Glycine max	China	China	VII	Li shui zhong zi huang do yi	Landrace
PI587557B	Glycine max	China	China	VI	Li shui zhong zi huang do yi	Landrace
PI587558A	Glycine max	China	China	VI	Ju rong ziao zi huang	Landrace
PI587558B	Glycine max	China	China	VI	Ju rong ziao zi huang	Landrace
PI587558C	Glycine max	China	China	VI	Ju rong ziao zi huang	Landrace
PI587559A	Glycine max	China	China	VII	Dan tu he shang tou jia	Landrace
PI587559B	Glycine max	China	China	VI	Dan tu he shang tou jia	Landrace
PI587560A	Glycine max	China	China	VII	Dan tu ba yue bai jia	Landrace
PI587561	Glycine max	China	China	V	Dan tu ba yue bai yi	Landrace
PI587562	Glycine max	China	China	VII	Dan tu er huang pao	Landrace
PI587563A	Glycine max	China	China	VII	Dan yang huang xiang dou yi	Landrace
PI587563B	Glycine max	China	China	VI	Dan yang huang xiang dou yi	Landrace
PI587563C	Glycine max	China	China	VII	Dan yang huang xiang dou yi	Landrace
PI587563D	Glycine max	China	China	VII	Dan yang huang xiang dou yi	Landrace
PI587564A	Glycine max	China	China	VI	Dan yang san san er	Landrace
PI587564B	Glycine max	China	China	VI	Dan yang san san er	Landrace
PI587564C	Glycine max	China	China	VII	Dan yang san san er	Landrace
PI587565A	Glycine max	China	China	VII	Dan yang da zi xi dou jia	Landrace
PI587565B	Glycine max	China	China	VII	Dan yang da zi xi dou jia	Landrace
PI587565C	Glycine max	China	China	VII	Dan yang da zi xi dou jia	Landrace
PI587566A	Glycine max	China	China	VI	Jin tan bai guo dou yi	Landrace
PI587566B	Glycine max	China	China	VII	Jin tan bai guo dou yi	Landrace
PI587567A	Glycine max	China	China	VII	Li yang su huang dou yi	Landrace
PI587567B	Glycine max	China	China	VII	Li yang su huang dou yi	Landrace
PI587568A	Glycine max	China	China	VII	Li yang xiao zi da dou	Landrace
PI587568B	Glycine max	China	China	VII	Li yang xiao zi da dou	Landrace
PI587569	Glycine max	China	China	VI	Li yang xiao zi huang	Landrace
PI587570A	Glycine max	China	China	VI	Li yang dan yang zao No. 1	Landrace
PI587571	Glycine max	China	China	VI	Li yang zao shi ri	Landrace
PI587572A	Glycine max	China	China	VI	Yi xing zhong ji huang dou yi	Landrace
PI587572B	Glycine max	China	China	VI	Yi xing zhong ji huang dou yi	Landrace
PI587573A	Glycine max	China	China	VII	Yi xing zhong zi dou yi	Landrace
PI587573B	Glycine max	China	China	VII	Yi xing zhong zi dou yi	Landrace
PI587574A	Glycine max	China	China	VII	Wu jin bai hua dou	Landrace
PI587574B	Glycine max	China	China	VI	Wu jin bai hua dou	Landrace
PI587575A	Glycine max	China	China	IV	Sha zhou jie jie si	Landrace
PI587575B	Glycine max	China	China	V	Sha zhou jie jie si	Landrace
PI587575C	Glycine max	China	China	VII	Sha zhou jie jie si	Landrace
PI587577A	Glycine max	China	China	V	Wu jiang wu yue niu mao huang	Landrace
PI587577B	Glycine max	China	China	V	Wu jiang wu yue niu mao huang	Landrace
PI587577C	Glycine max	China	China	V	Wu jiang wu yue niu mao huang	Landrace
PI587577D	Glycine max	China	China	V	Wu jiang wu yue niu mao huang	Landrace
PI587577E	Glycine max	China	China	V	Wu jiang wu yue niu mao huang	Landrace
PI587577F	Glycine max	China	China	V	Wu jiang wu yue niu mao huang	Landrace
PI587577G	Glycine max	China	China	V	Wu jiang wu yue niu mao huang	Landrace
PI587577H	Glycine max	China	China	VI	Wu jiang wu yue niu mao huang	Landrace
PI587577I	Glycine max	China	China	VI	Wu jiang wu yue niu mao huang	Landrace
PI587578	Glycine max	China	China	VII	Wu jiang ji tou zi	Landrace
PI587579A	Glycine max	China	China	VI	Wu jiang wan shu dou	Landrace
PI587579B	Glycine max	China	China	VII	Wu jiang wan shu dou	Landrace
PI587579C	Glycine max	China	China	VI	Wu jiang wan shu dou	Landrace
PI587581	Glycine max	China	China	VI	Tai cang huang mao dou jia	Landrace
PI587582	Glycine max	China	China	VI	Jiang pu huang da dou jia	Landrace
PI587583A	Glycine max	China	China	VII	Jiang pu huang da dou yi	Landrace
PI587583B	Glycine max	China	China	VI	Jiang pu huang da dou yi	Landrace
PI587583C	Glycine max	China	China	VII	Jiang pu huang da dou yi	Landrace
PI587583D	Glycine max	China	China	VII	Jiang pu huang da dou yi	Landrace
PI587584	Glycine max	China	China	VI	Yi zheng da li huang dou	Landrace
PI587585A	Glycine max	China	China	V	Kan jiang qiu dao huang jia	Landrace
PI587585B	Glycine max	China	China	V	Kan jiang qiu dao huang jia	Landrace
PI587585C	Glycine max	China	China	V	Kan jiang qiu dao huang jia	Landrace
PI587585D	Glycine max	China	China	V	Kan jiang qiu dao huang jia	Landrace
PI587586	Glycine max	China	China	VI	Yang zhou huang ke	Landrace
PI587587A	Glycine max	China	China	VIII	Tai xian you dou	Landrace
PI587587B	Glycine max	China	China	VIII	Tai xian you dou	Landrace
PI587588A	Glycine max	China	China	IV	Tai xing niu mao huang yi	Landrace
PI587588B	Glycine max	China	China	V	Tai xing niu mao huang yi	Landrace
PI587590	Glycine max	China	China	VII	Tai xing da li wan	Landrace
PI587591	Glycine max	China	China	VI	Tai xing han lu huang dou No. 1	Landrace
PI587592B	Glycine max	China	China	VII	Tai xing ba yue huang No. 2	Landrace
PI587594	Glycine max	China	China	VII	Bao ying deng xi feng bing	Landrace
PI587595A	Glycine max	China	China	VI	Bao ying deng xi feng ding	Landrace
PI587595B	Glycine max	China	China	VI	Bao ying deng xi feng ding	Landrace
PI587595C	Glycine max	China	China	VI	Bao ying deng xi feng ding	Landrace
PI587596C	Glycine max	China	China	VIII	Hai an wu zui dou jia No. 2	Landrace
PI587597A	Glycine max	China	China	VI	Hai an ci yu dou No. 1	Landrace
PI587597C	Glycine max	China	China	VIII	Hai an ci yu dou No. 1	Landrace
PI587598A	Glycine max	China	China	V	Ru gao xiao mang dou er	Landrace
PI587598B	Glycine max	China	China	VI	Ru gao xiao mang dou er	Landrace
PI587599	Glycine max	China	China	VIII	Ru gao ci yu tou er bing	Landrace
PI587600A	Glycine max	China	China	IV	Ru gao xiao huang dou	Landrace
PI587600B	Glycine max	China	China	V	Ru gao xiao huang dou	Landrace
PI587600C	Glycine max	China	China	V	Ru gao xiao huang dou	Landrace
PI587601A	Glycine max	China	China	VI	Ru gao ba yue bai jia	Landrace
PI587601B	Glycine max	China	China	VI	Ru gao ba yue bai jia	Landrace
PI587601C	Glycine max	China	China	VI	Ru gao ba yue bai jia	Landrace
PI587601D	Glycine max	China	China	VI	Ru gao ba yue bai jia	Landrace
PI587601E	Glycine max	China	China	VII	Ru gao ba yue bai jia	Landrace
PI587601F	Glycine max	China	China	VI	Ru gao ba yue bai jia	Landrace
PI587602	Glycine max	China	China	VII	Ru gao dai xi feng yi	Landrace
PI587603A	Glycine max	China	China	VI	Nan tong ai jiao huang	Landrace
PI587603C	Glycine max	China	China	VI	Nan tong ai jiao huang	Landrace
PI587603D	Glycine max	China	China	VI	Nan tong ai jiao huang	Landrace
PI587604A	Glycine max	China	China	V	Nan tong zhi ma hua yi	Landrace
PI587604B	Glycine max	China	China	V	Nan tong zhi ma hua yi	Landrace
PI587604D	Glycine max	China	China	VII	Nan tong zhi ma hua yi	Landrace
PI587605	Glycine max	China	China	VII	Nan tong yi peng song	Landrace
PI587606A	Glycine max	China	China	IV	Nan tong huang you guo zi	Landrace
PI587606B	Glycine max	China	China	V	Nan tong huang you guo zi	Landrace
PI587606C	Glycine max	China	China	VI	Nan tong huang you guo zi	Landrace
PI587606D	Glycine max	China	China	VI	Nan tong huang you guo zi	Landrace
PI587606E	Glycine max	China	China	V	Nan tong huang you guo zi	Landrace
PI587607A	Glycine max	China	China	IV	Hai men bai mao jia	Landrace
PI587608A	Glycine max	China	China	IV	Hai men jie jie si	Landrace
PI587608B	Glycine max	China	China	V	Hai men jie jie si	Landrace
PI587608C	Glycine max	China	China	VI	Hai men jie jie si	Landrace
PI587609A	Glycine max	China	China	IX	Qi dong xian hao dou No. 1	Landrace
PI587609B	Glycine max	China	China	IX	Qi dong xian hao dou No. 1	Landrace
PI587610	Glycine max	China	China	IX	Qi dong xiao an huang jia No. 1	Landrace
PI587611	Glycine max	China	China	IX	Qi dong xiao an huang jia No. 2	Landrace
PI587612A	Glycine max	China	China	V	Ru dong ba yue bai jia	Landrace
PI587612B	Glycine max	China	China	VI	Ru dong ba yue bai jia	Landrace
PI587612C	Glycine max	China	China	VI	Ru dong ba yue bai jia	Landrace
PI587612D	Glycine max	China	China	VI	Ru dong ba yue bai jia	Landrace
PI587612F	Glycine max	China	China	VI	Ru dong ba yue bai jia	Landrace
PI587613	Glycine max	China	China	VII	Ru dong ba yue bai yi No. 1	Landrace
PI587614	Glycine max	China	China	VI	Ru dong xiao huang ke	Landrace
PI587616	Glycine max	China	China	VIII	Jin tan qing zhong	Landrace
PI587617	Glycine max	China	China	VI	Jin tan qing zi	Landrace
PI587618C	Glycine max	China	China	VI	Li yang ba yue huang yi	Landrace
PI587618D	Glycine max	China	China	VII	Li yang ba yue huang yi	Landrace
PI587619	Glycine max	China	China	V	Yi xing zao huang dou	Landrace
PI587620A	Glycine max	China	China	IV	Wu jiang ba yue niu mao huang	Landrace
PI587620B	Glycine max	China	China	IV	Wu jiang ba yue niu mao huang	Landrace
PI587620C	Glycine max	China	China	IV	Wu jiang ba yue niu mao huang	Landrace
PI587620D	Glycine max	China	China	V	Wu jiang ba yue niu mao huang	Landrace
PI587621	Glycine max	China	China	VI	Wu jiang zao wan dou	Landrace
PI587623	Glycine max	China	China	VI	Tai xing wan da qing dou No. 3	Landrace
PI587624	Glycine max	China	China	VI	Nan tong gao jiao lu yi	Landrace
PI587625A	Glycine max	China	China	V	Nan tong da yang qing	Landrace
PI587625B	Glycine max	China	China	VI	Nan tong da yang qing	Landrace
PI587626	Glycine max	China	China	VI	Hai men yang yan dou yi No. 1	Landrace
PI587627A	Glycine max	China	China	VI	Hai men guan qing dou	Landrace
PI587627B	Glycine max	China	China	VII	Hai men guan qing dou	Landrace
PI587627C	Glycine max	China	China	VIII	Hai men guan qing dou	Landrace
PI587628	Glycine max	China	China	VII	Hai men xi feng qing jia	Landrace
PI587629	Glycine max	China	China	V	Hai men xian hao lu	Landrace
PI587630A	Glycine max	China	China	VII	Qi dong sha lu dou yi	Landrace
PI587630B	Glycine max	China	China	VII	Qi dong sha lu dou yi	Landrace
PI587630C	Glycine max	China	China	VIII	Qi dong sha lu dou yi	Landrace
PI587631A	Glycine max	China	China	V	Qi dong deng long dou jia	Landrace
PI587631B	Glycine max	China	China	VIII	Qi dong deng long dou jia	Landrace
PI587632A	Glycine max	China	China	VII	Qi dong guan qing dou jia	Landrace
PI587632B	Glycine max	China	China	VII	Qi dong guan qing dou jia	Landrace
PI587633A	Glycine max	China	China	VII	Ru dong wan lu huang dou yi	Landrace
PI587633B	Glycine max	China	China	VII	Ru dong wan lu huang dou yi	Landrace
PI587633C	Glycine max	China	China	VIII	Ru dong wan lu huang dou yi	Landrace
PI587633D	Glycine max	China	China	VII	Ru dong wan lu huang dou yi	Landrace
PI587634A	Glycine max	China	China	VII	Dan yang hei xiang dou	Landrace
PI587634B	Glycine max	China	China	VII	Dan yang hei xiang dou	Landrace
PI587634C	Glycine max	China	China	VII	Dan yang hei xiang dou	Landrace
PI587635	Glycine max	China	China	VII	Dan yang da zi hei dou	Landrace
PI587636	Glycine max	China	China	IV	Wu jin xi zi wan dou	Landrace
PI587637	Glycine max	China	China	III	Jiang yin hei dou	Landrace
PI587638	Glycine max	China	China	VI	Ru dong hei wan huang dou	Landrace
PI587640	Glycine max	China	China	V	Tai cang zi you dou	Landrace
PI587641A	Glycine max	China	China	VI	Ru gao tie ke ling	Landrace
PI587641B	Glycine max	China	China	VII	Ru gao tie ke ling	Landrace
PI587641C	Glycine max	China	China	VIII	Ru gao tie ke ling	Landrace
PI587642A	Glycine max	China	China	V	Ru dong zao jia hong	Landrace
PI587642B	Glycine max	China	China	V	Ru dong zao jia hong	Landrace
PI587643A	Glycine max	China	China	V	Nan tong hong pi xiang zi dou	Landrace
PI587643B	Glycine max	China	China	V	Nan tong hong pi xiang zi dou	Landrace
PI587644	Glycine max	China	China	VI	Nan tong dan huang dou yi	Landrace
PI587645	Glycine max	China	China	V	Nan tong jiang you dou	Landrace
PI587646	Glycine max	China	China	V	Nan tong zong se dou	Landrace
PI587647A	Glycine max	China	China	V	Nan tong zhuang yang dou	Landrace
PI587647B	Glycine max	China	China	V	Nan tong zhuang yang dou	Landrace
PI587648	Glycine max	China	China	V	Nan tong niu kou hong	Landrace
PI587649	Glycine max	China	China	V	Hai men po pi feng jia	Landrace
PI587650	Glycine max	China	China	V	Hai men hong huang dou jia	Landrace
PI587651	Glycine max	China	China	V	Hai men hong huang dou yi	Landrace
PI587652	Glycine max	China	China	V	Hai men bao pi dou	Landrace
PI587653	Glycine max	China	China	VI	Kan jiang da hua lian	Landrace
PI587654	Glycine max	China	China	VII	Tai xing ma que dou	Landrace
PI587655	Glycine max	China	China	VII	Hei dou	Landrace
PI587656	Glycine max	China	China	VI	Huang dou	Landrace
PI587657	Glycine max	China	China	VI	Liu yue bao	Landrace
PI587658A	Glycine max	China	China	VII	Liu yue bao	Landrace
PI587658B	Glycine max	China	China	VI	Liu yue bao	Landrace
PI587658C	Glycine max	China	China	VI	Liu yue bao	Landrace
PI587659A	Glycine max	China	China	VI	Qing dou zi	Landrace
PI587659B	Glycine max	China	China	VI	Qing dou zi	Landrace
PI587660A	Glycine max	China	China	VII	Xiao li huang	Landrace
PI587660B	Glycine max	China	China	VII	Xiao li huang	Landrace
PI587661A	Glycine max	China	China	VI	She dou	Landrace
PI587661B	Glycine max	China	China	VI	She dou	Landrace
PI587662A	Glycine max	China	China	VII	Mi feng qiu	Landrace
PI587662B	Glycine max	China	China	VII	Mi feng qiu	Landrace
PI587663	Glycine max	China	China	VII	Zhong chun huang dou	Landrace
PI587664A	Glycine max	China	China	VI	Shan zi bai	Landrace
PI587664B	Glycine max	China	China	VI	Shan zi bai	Landrace
PI587665	Glycine max	China	China	VII	Huang xiao dou	Landrace
PI587668A	Glycine max	China	China	VI	Hui mei dou	Landrace
PI587668B	Glycine max	China	China	VI	Hui mei dou	Landrace
PI587668C	Glycine max	China	China	VI	Hui mei dou	Landrace
PI587669	Glycine max	China	China	VI	Zan zi bai	Landrace
PI587670A	Glycine max	China	China	VI	Liu yue bao	Landrace
PI587670B	Glycine max	China	China	VII	Liu yue bao	Landrace
PI587671	Glycine max	China	China	VII	Qing xiang dou	Landrace
PI587672	Glycine max	China	China	VII	Ping tou huang	Landrace
PI587673	Glycine max	China	China	VI	Ke ban jin	Landrace
PI587674A	Glycine max	China	China	IV	Ba yue bai	Landrace
PI587674B	Glycine max	China	China	V	Ba yue bai	Landrace
PI587675	Glycine max	China	China	VII	Mi feng qiu	Landrace
PI587676	Glycine max	China	China	VI	Qing ke dou	Landrace
PI587678	Glycine max	China	China	VII	Jiu yue qing	Landrace
PI587681	Glycine max	China	China	VII	Jiu yue huang	Landrace
PI587683	Glycine max	China	China	VI	Hua mi yan	Landrace
PI587684A	Glycine max	China	China	VI	Ai jiao huang	Landrace
PI587684B	Glycine max	China	China	VI	Ai jiao huang	Landrace
PI587687B	Glycine max	China	China	VI	Xiao li dou No. 1	Landrace
PI587687C	Glycine max	China	China	VI	Xiao li dou No. 1	Landrace
PI587687D	Glycine max	China	China	VII	Xiao li dou No. 1	Landrace
PI587689	Glycine max	China	China	VI	Xiao li huang	Landrace
PI587690	Glycine max	China	China	V	Huang da dou	Landrace
PI587691	Glycine max	China	China	VII	Hou zi mao	Landrace
PI587692A	Glycine max	China	China	VI	Pi wai qing	Landrace
PI587692B	Glycine max	China	China	VII	Pi wai qing	Landrace
PI587693	Glycine max	China	China	VI	Yu shan dou	Landrace
PI587694	Glycine max	China	China	VII	Mao dou	Landrace
PI587695	Glycine max	China	China	VII	Dong huang dou	Landrace
PI587696	Glycine max	China	China	V	Mi feng qiu	Landrace
PI587697	Glycine max	China	China	VI	Da qing dou	Landrace
PI587698A	Glycine max	China	China	VI	Qing pi	Landrace
PI587698B	Glycine max	China	China	VI	Qing pi	Landrace
PI587698C	Glycine max	China	China	VII	Qing pi	Landrace
PI587699	Glycine max	China	China	VII	Qing dou	Landrace
PI587700A	Glycine max	China	China	VI	Da qing dou	Landrace
PI587700B	Glycine max	China	China	VI	Da qing dou	Landrace
PI587700C	Glycine max	China	China	VIII	Da qing dou	Landrace
PI587700D	Glycine max	China	China	VIII	Da qing dou	Landrace
PI587701	Glycine max	China	China	VII	Qing dou	Landrace
PI587702	Glycine max	China	China	VI	Qing pi dou	Landrace
PI587703A	Glycine max	China	China	VII	Qing dou	Landrace
PI587703B	Glycine max	China	China	VIII	Qing dou	Landrace
PI587704	Glycine max	China	China	VI	Qing pi dou	Landrace
PI587705A	Glycine max	China	China	VI	Qing pi dou	Landrace
PI587705B	Glycine max	China	China	VI	Qing pi dou	Landrace
PI587706	Glycine max	China	China	VI	Chong ming shi shi xiang	Landrace
PI587707	Glycine max	China	China	VII	Chong ming bai mao ba yue bai jia	Landrace
PI587709B	Glycine max	China	China	VII	Chong ming shi yue huang	Landrace
PI587711	Glycine max	China	China	VI	Chong ming bao shi san	Landrace
PI587715	Glycine max	China	China	V	Mian yang sai zhong qiu	Landrace
PI587716A	Glycine max	China	China	IV	Tain men da zi huang	Landrace
PI587716B	Glycine max	China	China	IV	Tain men da zi huang	Landrace
PI587716C	Glycine max	China	China	V	Tain men da zi huang	Landrace
PI587717	Glycine max	China	China	V	Xiang yang ba yue zha	Landrace
PI587719A	Glycine max	China	China	V	Xi shui xiao dou	Landrace
PI587719B	Glycine max	China	China	V	Xi shui xiao dou	Landrace
PI587719C	Glycine max	China	China	VI	Xi shui xiao dou	Landrace
PI587720	Glycine max	China	China	VI	Song zi niu mao qing	Landrace
PI587721B	Glycine max	China	China	VI	Gu cheng huang dou	Landrace
PI587721C	Glycine max	China	China	VI	Gu cheng huang dou	Landrace
PI587722	Glycine max	China	China	V	Gu cheng yi shu hou	Landrace
PI587723A	Glycine max	China	China	VI	Gu cheng mian yang wei	Landrace
PI587723B	Glycine max	China	China	VI	Gu cheng mian yang wei	Landrace
PI587726A	Glycine max	China	China	VII	Wu chang huang dou	Landrace
PI587726B	Glycine max	China	China	VII	Wu chang huang dou	Landrace
PI587728	Glycine max	China	China	V	Ji mu dou dan zhu	Landrace
PI587729	Glycine max	China	China	V	Jun xian huang dou	Landrace
PI587730A	Glycine max	China	China	VI	Ying shan mu zhu wo	Landrace
PI587730B	Glycine max	China	China	VIII	Ying shan mu zhu wo	Landrace
PI587730C	Glycine max	China	China	VI	Ying shan mu zhu wo	Landrace
PI587732	Glycine max	China	China	VI	Ying shan ji mu wo	Landrace
PI587733	Glycine max	China	China	VI	Da wu ai jiao huang	Landrace
PI587734	Glycine max	China	China	V	Song zi yang huang dou	Landrace
PI587735	Glycine max	China	China	VI	Xiao gan huang dou	Landrace
PI587736A	Glycine max	China	China	VI	Jing zhou dong huang dou	Landrace
PI587739A	Glycine max	China	China	VII	Xing shan do dou	Landrace
PI587739B	Glycine max	China	China	VII	Xing shan do dou	Landrace
PI587741	Glycine max	China	China	VII	An lu niu mao huang	Landrace
PI587742A	Glycine max	China	China	VI	An lu hong huang dou	Landrace
PI587742B	Glycine max	China	China	VI	An lu hong huang dou	Landrace
PI587742C	Glycine max	China	China	VI	An lu hong huang dou	Landrace
PI587743	Glycine max	China	China	VI	An lu niu pi huang dou	Landrace
PI587744	Glycine max	China	China	V	xiang yang huang dou	Landrace
PI587745	Glycine max	China	China	VIII	Tian men huang dong dou	Landrace
PI587746	Glycine max	China	China	VII	Xiang yang huang lang pi	Landrace
PI587747	Glycine max	China	China	VII	Ying shan tian e dan	Landrace
PI587748	Glycine max	China	China	VIII	Da wu liu yue bao	Landrace
PI587749	Glycine max	China	China	VI	Jing shan niu mao huang	Landrace
PI587751	Glycine max	China	China	VI	Nan zhang shan zi bai	Landrace
PI587752	Glycine max	China	China	V	Xian ning dong huang dou jia	Landrace
PI587754	Glycine max	China	China	VII	Wu chang dong huang dou	Landrace
PI587756	Glycine max	China	China	VII	Huang pi hou zi mao	Landrace
PI587757A	Glycine max	China	China	VI	Han chuan wu lu bai	Landrace
PI587757B	Glycine max	China	China	VI	Han chuan wu lu bai	Landrace
PI587758	Glycine max	China	China	V	Wu chang huang dou	Landrace
PI587759	Glycine max	China	China	VII	Song zi ba yue cha	Landrace
PI587760	Glycine max	China	China	VII	Dang yang xiao li dou	Landrace
PI587761	Glycine max	China	China	VI	Ying shan tian e dan	Landrace
PI587762	Glycine max	China	China	VII	Wu ming 22	Landrace
PI587764	Glycine max	China	China	VI	Han chuan wu lu bai	Landrace
PI587765	Glycine max	China	China	VII	Xiao gan hong mao huang dou	Landrace
PI587767A	Glycine max	China	China	VII	Yun meng bai mao huang dou	Landrace
PI587768	Glycine max	China	China	VI	Tong shan da huang dou	Landrace
PI587770	Glycine max	China	China	VII	Jing men da mi dou zi	Landrace
PI587771	Glycine max	China	China	VIII	Jian li ai jiao huang	Landrace
PI587772	Glycine max	China	China	V	Jing zhou gao jiao hou er bei	Landrace
PI587773	Glycine max	China	China	V	Tian men xiao gan dou	Landrace
PI587774	Glycine max	China	China	VI	Xiao gan dou	Landrace
PI587775	Glycine max	China	China	VII	Tong shan si ji dou	Landrace
PI587776	Glycine max	China	China	VII	Han chuan wu lu bai	Landrace
PI587777	Glycine max	China	China	VIII	Wu ming 28	Landrace
PI587783	Glycine max	China	China	VIII	Ji mu wo	Landrace
PI587785	Glycine max	China	China	VIII	Wu chang ba yue pao	Landrace
PI587786	Glycine max	China	China	VIII	Xiang yang tian e dan	Landrace
PI587787	Glycine max	China	China	VIII	Yi chang bai mao dou	Landrace
PI587788A	Glycine max	China	China	V	Nan zhang hei huang dou	Landrace
PI587788B	Glycine max	China	China	VI	Nan zhang hei huang dou	Landrace
PI587788C	Glycine max	China	China	VI	Nan zhang hei huang dou	Landrace
PI587790B	Glycine max	China	China	VII	Mian yang huang feng wo	Landrace
PI587791	Glycine max	China	China	VII	Mian yang ya dong bai	Landrace
PI587792	Glycine max	China	China	VIII	Gong an xin lin da dou	Landrace
PI587794	Glycine max	China	China	VI	Wu ming 18 jia	Landrace
PI587795	Glycine max	China	China	VII	Xiao gan dou	Landrace
PI587796	Glycine max	China	China	V	Mian yang sai zhong qiu	Landrace
PI587797	Glycine max	China	China	VI	Yang xin hei da dou	Landrace
PI587799	Glycine max	China	China	VIII	Wu chang zao huang dou	Landrace
PI587801	Glycine max	China	China	VII	Wu chang wu huang dou	Landrace
PI587802	Glycine max	China	China	VII	Da li huang	Landrace
PI587805	Glycine max	China	China	V	Tong shan san ji huang pi dou	Landrace
PI587806A	Glycine max	China	China	VI	Wu ming 24 yi	Landrace
[truncated: 5,135 more rows]
